# Supplementary material for: Sm-site containing mRNAs can accept Sm-rings and are downregulated in Spinal Muscular Atrophy
Source: Nucleic Acids Res. 2025 Aug 18;53(15):gkaf794. doi: 10.1093/nar/gkaf794 (PMC12359035; doi:10.1093/nar/gkaf794)
Supplement: gkaf794_Supplemental_Files [file gkaf794_supplemental_files.zip]

Archive with 6 entries (6 files):
- NAR-0320-C-2024_Revised_Supplementary_Figures_2025.07.28.docx
- supplementary_file_01_smsite_output.xlsx
- supplementary_file_02_smsite_summary.xlsx
- supplementary_file_03_candidate_sequences.pdf
- supplementary_file_04_genebank_pmax_candidate_sequences.zip
- supplementary_file_05_sm_rips.xlsx
