# Supplementary material for: Sm-site containing mRNAs can accept Sm-rings and are downregulated in Spinal Muscular Atrophy
Source: Nucleic Acids Res. 2025 Aug 18;53(15):gkaf794. doi: 10.1093/nar/gkaf794 (PMC12359035; doi:10.1093/nar/gkaf794)
Supplement: gkaf794_Supplemental_Files [file gkaf794_supplemental_files.zip › supplementary_file_01_smsite_output.xlsx]

## Sheet: human_smsite_output
ensembl_transcript_id	region	gene_biotype	gene_name	refseq_id	Sequence 3’ of Sm-site	smtype
ENST00000318602	CDS	protein_coding	A2M	NM_000014	AAAGUGGACUCACACUUUCGACAGGGAAUUCCCUUCUUUGGGCAGGUGCG	U1
ENST00000370841	3'UTR	protein_coding	ACADM	NM_000016	AAACUUUCUGUUUGGCACAGAAACAGUCAAAAUUUUGACAUUCAUAUUCU	U1
ENST00000324501	3'UTR	protein_coding	PSEN1	NM_000021	AUUGGAAGCAUUCUUGAGGGAUCCCUAAUCUAGAGUAAUUUAUUUGUGUA	U1
ENST00000324501	3'UTR	protein_coding	PSEN1	NM_000021	UAAGGAUCCCAAAUGUGUUGCACCUUUCAUGAUACAUUUCUUCUCUGAAG	U1
ENST00000257430	3'UTR	protein_coding	APC	NM_000038	GUAGGUACAGUUCUGGGGUACAUGUUAAGUGUCCCCUUAUACAGUGGAGG	U1
ENST00000380152	5'UTR	protein_coding	BRCA2	NM_000059	ACCGGCGCGGUUUUUGUCAGCUUACUCCGGCCAAAAAAGAACUGCACCUC	U1
ENST00000343257	CDS	protein_coding	CLCN1	NM_000083	UAUCUGCAUCGCCAAGUCAUGCUCGGUGUCCGAAAGCACAAGGCCCUCAG	U1
ENST00000264613	CDS	protein_coding	CP	NM_000096	GUGAUGUUUUCUGUGGUGGAUGAAAAUUUCAGCUGGUACCUAGAAGACAA	U1
ENST00000264613	3'UTR	protein_coding	CP	NM_000096	GGGGAAAACUAUUAAUUUUUUGCAAAUGGAAAGAUCAACAGACUAUAUAA	U1
ENST00000647941	3'UTR	protein_coding	CPOX	NM_000097	CCACAAAAAUCUGUCGUGGAAUAUAUUUUAUUUUCAUUAAUUCAGUGAAG	U1
ENST00000256996	3'UTR	protein_coding	DDB2	NM_000107	CUCACUUUUGAUAUGGCCAAUAAAACCAUACCGACUGA	U1
ENST00000205402	3'UTR	protein_coding	DLD	NM_000108	UUGAAGAGGUUUUAAAGCUUCCAUUGUUGUCUGCAACUCUGAAGGGUAAU	U1
ENST00000370192	3'UTR	protein_coding	DPYD	NM_000110	AAACAGUUGCUGUGAACUUUCAUGUCACCUACAUAUGCUGAUCUUUUAAA	U1
ENST00000378204	5'UTR	protein_coding	EXT1	NM_000127	AGGUUACGGCGCCCCAGCUGCAAGAUGCACUAGCCGGCUGAACCCGGGAU	U1
ENST00000360256	3'UTR	protein_coding	F8	NM_000132	AUGGCCAAGAAAGAAAAUGAUGAUGACAUUAGGCUUCUAAAGGACAUACA	U1
ENST00000289081	3'UTR	protein_coding	FANCC	NM_000136	GAGUAAGUGCCCUCGCUGGGCUGUGAGAAUGAGCUGUACACAUCUUGGGA	U1
ENST00000316623	CDS	protein_coding	FBN1	NM_000138	AAUGUUCUUCUGAAAGUACUUUGGAUCCAACAAAAACCAUCUGCAUAGAA	U1
ENST00000316623	CDS	protein_coding	FBN1	NM_000138	CCCUGGGCACAUGCAGUAACACUGAAGGCAGCUUCAAAUGUCUGUGUCCA	U1
ENST00000262093	3'UTR	protein_coding	FECH	NM_000140	UGUGAAUCUCACUUUCCUCAAUGUAAAAAGGAAUCAAGUAUGGAUUUCAG	U1
ENST00000484259	3'UTR	protein_coding	FXN	NM_000144	CUCUGUGACUGCCAAGGUGUGGCCUGCACUGGGUUGUCCAGGGAGACCUA	U1
ENST00000302262	CDS	protein_coding	GAA	NM_000152	AUCUCCCGCUCGACCUUUGCUGGCCACGGCCGAUACGCCGGCCACUGGAC	U1
ENST00000282561	CDS	protein_coding	GJA1	NM_000165	UCUGUACCCACACUCUUGUACCUGGCUCAUGUGUUCUAUGUGAUGCGAAA	U1
ENST00000395925	3'UTR	protein_coding	GLI3	NM_000168	AUGUGCAUAUUCUUCUUUCUUUUAGAAGAGCAGUCAAAUUAAAGGAUUUG	U1
ENST00000394464	3'UTR	protein_coding	NR3C1	NM_000176	UCUAUGAAGUGCUGGAUAAUUAGCAUGGGAUGAGCUCUGGGCAUGCCAUG	U1
ENST00000254854	3'UTR	protein_coding	GUCY2D	NM_000180	ACACUGCAUUGCUGGGCUGUGUUCCUCGGGCUCUUCUGGACCUUGCACCG	U1
ENST00000283871	3'UTR	protein_coding	HGD	NM_000187	AAGAUUUCUUCAGAAUCUCAUGCUUUCUGGUAGUAUUGGAGGAGGGGGUU	U1
ENST00000374490	3'UTR	protein_coding	HMGCL	NM_000191	GAAAGUGGAGAGCUACGUGGUGGCCGUCUGCCAACUCCAGCAUCUCUGGA	U1
ENST00000382545	3'UTR	protein_coding	KCNA1	NM_000217	CCCAACUCCCCUUGCACUCCCUGGAGACUUGAGUUCUGAUUUUCAGUUAU	U1
ENST00000155840	3'UTR	protein_coding	KCNQ1	NM_000218	GUGAUUUGGAUCUGUGUUUUAAUGAGUUUCACAGUGUGAUUUUGAUUAUU	U1
ENST00000251643	CDS	protein_coding	KRT12	NM_000223	ACAGACUCCAAAUCACAAGCACAGUCAACUGAUUCCUCUAAAGACCCAAC	U1
ENST00000294954	CDS	protein_coding	LHCGR	NM_000233	CUUGCUACAUUAAAAUUUAUUUUGCAGUUCGAAACCCAGAAUUAAUGGCU	U1
ENST00000650287	CDS	protein_coding	LPL	NM_000237	AAAUGCCAUGACAAGUCUCUGAAUAAGAAGUCAGGCUGAAACUGGGCGAA	U1
ENST00000219596	3'UTR	protein_coding	MEFV	NM_000243	UACCUGGAUUAAUGAACUAUGAUUUUUUUUUUUUUUUUUUGAGACCAAAU	U1
ENST00000324288	3'UTR	protein_coding	CIITA	NM_000246	UGGAUAGGGUGUUAGAGAACAUGGAAUCAGCUGGAUAGAGUGGUUCAUGC	U1
ENST00000292327	CDS	protein_coding	MYL3	NM_000258	AAGCACAUCAUGUCCAGCUAAACCUCGUGCCCAGGAAGCCCAGGGAAGGC	U1
ENST00000331920	3'UTR	protein_coding	PTCH1	NM_000264	CAUUGGGCUCCGUGCCACAACCAAGCUUCAUUAGUCUUAAAUUUCAGCAU	U1
ENST00000331920	3'UTR	protein_coding	PTCH1	NM_000264	CUUCAGGGGGAUAAUCUCCUUCUCUCGGAUCAUUGUGAUGGAUGCUGGAA	U1
ENST00000642620	3'UTR	protein_coding	NDP	NM_000266	GGUGUGCUAUAGCUUUAGCCGUGUCACGGGCAUCAUUCUCUAAUAUCCAC	U1
ENST00000269228	CDS	protein_coding	NPC1	NM_000271	GGUGUUCUGUCAUUCAGCAUCGCAGUCCUGAACAAAGUAGAUAUUGGAUU	U1
ENST00000553106	3'UTR	protein_coding	PAH	NM_000277	GUGGUCAGUCUGCCACUGCCAAUGAUGUCAAUGUGGAUAAGCUGUUUCCC	U1
ENST00000359794	CDS	protein_coding	PFKM	NM_000289	UUAGAAGUAAUGGGCCGCCACUGUGGAUACCUGGCCCUUGUCACCUCUCU	U1
ENST00000359794	CDS	protein_coding	PFKM	NM_000289	GUCAUUCCUGCUACAGUCUCCAACAAUGUCCCUGGCUCAGACUUCAGCGU	U1
ENST00000323584	CDS	protein_coding	PHKB	NM_000293	GAUCUCGAUGCUCACAAUCGCAACAGGCAAACUUUGUGCUCGCUGUUACC	U1
ENST00000237596	CDS	protein_coding	PKD2	NM_000297	UUCUUUAUGUUCUUCAUUCUUUUGAAUAUGUUUUUGGCUAUCAUCAAUGA	U1
ENST00000644024	3'UTR	protein_coding	POU3F4	NM_000307	AGAUAAUUUGUAUCUAAUCGACCACUCCAUGUUAUUAUUGCUAUUAUUAU	U1
ENST00000394236	CDS	protein_coding	PROS1	NM_000313	AUAAUACACCUGGAAGUUACCACUGUUCCUGUAAAAAUGGUUUUGUUAUG	U1
ENST00000394236	CDS	protein_coding	PROS1	NM_000313	GCACAGCUGUGUGCAAGAACAUCCCAGGAGAUUUUGAAUGUGAAUGCCCC	U1
ENST00000423572	CDS	protein_coding	SCN5A	NM_000335	GACCUGGGCAAUGUCUCAGCCUUACGCACCUUCCGAGUCCUCCGGGCCCU	U1
ENST00000423572	3'UTR	protein_coding	SCN5A	NM_000335	GCAGUGCUGAAGGGGGCAUUGCCGGCGAGUAAAGUAUUAUGUUUCUUCUU	U1
ENST00000622030	CDS	protein_coding	SRD5A2	NM_000348	UACUCACUGCUCAAUCGAGGGAGGCCUUAUCCAGCUAUACUCAUUCUCAG	U1
ENST00000355962	3'UTR	protein_coding	TAT	NM_000353	UGCAUCAGGCUUUCUUUUUUUUCUUUUUUUAGAGAAGUUCAAUAUAAGCU	U1
ENST00000237014	CDS	protein_coding	TTR	NM_000371	UCUGAGGCUGGCCCUACGGGCACCGGUGAAUCCAAGUGUCCUCUGAUGGU	U1
ENST00000232607	3'UTR	protein_coding	UMPS	NM_000373	GUUUGCCCAGCAGCCUGGGCGUGUGCAUUUCUAAUGGGUGCCUCAAGUGA	U1
ENST00000233242	CDS	protein_coding	APOB	NM_000384	GAGGGUAGUCAUAACAGUACUGUGAGCUUAACCACGAAAAAUAUGGAAGU	U1
ENST00000639785	3'UTR	protein_coding	CASR	NM_000388	UUGUUUUAAGCCAUGAAGUUUAUAGUAAUUUGUUUCAGCAGCAACAGAAA	U1
ENST00000647814	CDS	protein_coding	ABCC2	NM_000392	GAUUGGAUAUCUCUGUGCAAUCCUCUUAUUCACUGCGGCUCUCAUUCAGU	U1
ENST00000647814	CDS	protein_coding	ABCC2	NM_000392	UUCAUAGCACAUUUCUGGAGUGCCUUUGGUUUCGUCCAUGCAUCAAAUAU	U1
ENST00000510025	3'UTR	protein_coding	HSD17B4	NM_000414	AUAGCAUUGAUAAGUUGAAAGGAAAAUUAAAUCAAUAAAGGCCUUUGAUA	U1
ENST00000421865	CDS	protein_coding	LAMA2	NM_000426	UGAUGGACAAUGGCAUAAAGUCACUGCCAACAAGAUCAAACACCGCAUUG	U1
ENST00000397195	3'UTR	protein_coding	PAFAH1B1	NM_000430	UACUAUGUGAUUUUUUAAAUGUCCCCUUUAGUAUUUAAUGGAAAAUUGGU	U1
ENST00000311106	3'UTR	protein_coding	PCSK1	NM_000439	UAGAGGGUGUUUGCAGAGCAAUGCCCGUAAUGCUUAGAGAAUGUUCUCCU	U1
ENST00000255266	3'UTR	protein_coding	PDE6A	NM_000440	UUGGGCCGCAUUCAAAGCCGUCCUGGGCUGCAUGUGGCCCACGGGCCGUG	U1
ENST00000644269	3'UTR	protein_coding	SLC26A4	NM_000441	CACACUCAAGUCCUGCAGUCACCCCUGCCUAAAGAUAGAAUGGCUUCUCU	U1
ENST00000644269	3'UTR	protein_coding	SLC26A4	NM_000441	AUGACAUAAGUCAGCAAACUGCGGGAAUACUGUCUCUUCUAUGUAUUUUG	U1
ENST00000299440	3'UTR	protein_coding	RAG1	NM_000448	UGCUCUGGCUCUUUUGAUAGAAGAAAGCAACACAAAAGCUCCAAAGGGCC	U1
ENST00000299440	3'UTR	protein_coding	RAG1	NM_000448	UGUGUAUGUGUGAAGUAUAUACUGGGACUUCAGAAGUGCAAUGUAUUUUU	U1
ENST00000245312	CDS	protein_coding	SLC10A2	NM_000452	UUGGCUUCCUCUGUCAGUUUGGAAUCAUGCCCCUCACAGGAUUCAUCCUG	U1
ENST00000380036	5'UTR	protein_coding	TEK	NM_000459	GAAACUGGAUGGAGAGAUUUGGGGAAGCAUGGACUCUUUAGCCAGCUUAG	U1
ENST00000340726	3'UTR	protein_coding	EYA1	NM_000503	AAUUAUCCAAAUUGUUUAAAUUCACAAUUGAAUUAGUUUUUUCUUCCUUU	U1
ENST00000326524	3'UTR	protein_coding	GDNF	NM_000514	GAGCAUCUCAGGCAAGCCCCCUUUCCUGGAGCAGCGUGCAGAGACCACUG	U1
ENST00000649031	3'UTR	protein_coding	HOXA13	NM_000522	ACCUUGACUUUUGACAGCUCAUGAAUUGGCCUUAGCUGGAUUAGUAGAUC	U1
ENST00000327606	3'UTR	protein_coding	MC2R	NM_000529	UGAGGAAGAUCAACAAGCUUCAGACUUUUCCCAUGAGGACUUAAUUCUUU	U1
ENST00000621218	CDS	protein_coding	PLP1	NM_000533	GGGGCUGCAGCUACACUGGUUUCCCUGCUCACCUUCAUGAUUGCUGCCAC	U1
ENST00000374369	3'UTR	protein_coding	GDF5	NM_000557	CCUGGUGACUUCCUGUCCCUGGGACAGUUGAGAAGCUGACUGGGCAAGAG	U1
ENST00000263341	3'UTR	protein_coding	IL1B	NM_000576	UCUUCCUAAAGAGAGCUGUACCCAGAGAGUCCUGUGCUGAAUGUGGACUC	U1
ENST00000320650	3'UTR	protein_coding	IL15	NM_000585	GAAUAAUGUAAAAUGUUGAAUAAAAAUAUGUACAAGUGUUGUUUUUUAAG	U1
ENST00000313164	CDS	protein_coding	C7	NM_000587	UGGAAGUGAACGGCAAGGAGCAGACGAUGUCUGAGUGUGAGGCGGGCGCU	U1
ENST00000544665	3'UTR	protein_coding	ITGAM	NM_000632	UGUGUGCAAGUGUGUAUGUGCGUGUGUGCAAGUGUCUGUGUGCAAGUGUG	U1
ENST00000333681	3'UTR	protein_coding	BCL2	NM_000633	AGCAAAGGUGAUCGUUUUCUGUUUGAGAUUUUUAUCUCUUGAUUCUUCAA	U1
ENST00000538183	3'UTR	protein_coding	SOD2	NM_000636	CGUCUGGGCCCAUAUCCAAAUAUUAAACAAUGUGACUUAAUGUAUUUAUC	U1
ENST00000243213	CDS	protein_coding	IL13RA2	NM_000640	UUAAUGGAUCAUCAGAGAACAAGCCUAUCAGAUCCAGUUAUUUCACUUUU	U1
ENST00000367049	CDS	protein_coding	CR1	NM_000651	ACAGAAUUCCUUGUGGGCUACCCCCCACCAUCACCAAUGGAGAUUUCAUU	U1
ENST00000367049	CDS	protein_coding	CR1	NM_000651	AGAUCAUAUCUUGUGAGCCACCUCCAACCAUAUCCAAUGGAGACUUCUAC	U1
ENST00000367049	CDS	protein_coding	CR1	NM_000651	ACCCCGGCUACCUGUUAGUGGGAAAGGGCUUCAUUUUCUGUACAGACCAG	U1
ENST00000265512	CDS	protein_coding	ADH4	NM_000670	UGGGAAAAUCAGUAAUCUCAAAAGUCCUGCUAGUGAUCAACAACUAAUGG	U1
ENST00000296412	CDS	protein_coding	ADH5	NM_000671	ACUCACAAUCUGUCUUUUGAUGAAAUCAACAAAGCCUUUGAACUGAUGCA	U1
ENST00000296412	3'UTR	protein_coding	ADH5	NM_000671	UGGAAAUUGUCUUGUUUUAUGCUGUCAUCAUUGUCACGGUUUGUCUGCCC	U1
ENST00000371906	3'UTR	protein_coding	AGTR2	NM_000686	UGUUCACUAAACUCUGAAUAAGCACUUUUUAAAAAACUUUCUACUCAUUU	U1
ENST00000377698	3'UTR	protein_coding	ALDH1B1	NM_000692	GGAAGGAGUAGGCAAAGAAUAUGCUUACAUGAUUACACCUGUAAAGUAAG	U1
ENST00000371372	CDS	protein_coding	CACNA1B	NM_000718	GUCUCCCCGCCCUUUGAAUACUUCAUCAUGGCCAUGAUAGCCCUCAACAC	U1
ENST00000356860	3'UTR	protein_coding	CACNA2D1	NM_000722	UACAUUUCAAGAUUUUUUUUUUCAAUAAAAAGGUGGGGGGAAAUGGAAUC	U1
ENST00000324229	3'UTR	protein_coding	CALCB	NM_000728	AACUUCAUCAAGAUUAAAAGCAUAUUUUGGGUACAUUUGUUUCAAAACCU	U1
ENST00000371270	CDS	protein_coding	CYP2C8	NM_000770	CAGGAGAAGGACUUGCCCGCAUGGAGCUAUUUUUAUUUCUAACCACAAUU	U1
ENST00000260682	CDS	protein_coding	CYP2C9	NM_000771	UGGGAGAAGCCCUGGCCGGCAUGGAGCUGUUUUUAUUCCUGACCUCCAUU	U1
ENST00000216862	3'UTR	protein_coding	CYP24A1	NM_000782	CAUAUUUUUACUACUGCUUUUCCUAAAUGCAUACUGUAUAUAAUUCUGUG	U1
ENST00000286648	CDS	protein_coding	DCK	NM_000788	AAUAUCCUUAAACAAUUGUGUGAAGAUUGGGAAGUGGUUCCUGAACCUGU	U1
ENST00000337706	3'UTR	protein_coding	FGF1	NM_000800	CAGCAAAAUAAUUUCAUAACUUUUUUGUUUUUGUUACUUGGAUAAGAUCA	U1
ENST00000381620	3'UTR	protein_coding	GABRA2	NM_000807	UUCUCUGCCCUAAUUGAAUUUGCAACUGUUAAUUACUUCACCAAAAGAGG	U1
ENST00000264318	3'UTR	protein_coding	GABRA4	NM_000809	GCUUAUUUUACCCAUGAGCUGGCCAAUACUUCCUGGCCUAGAAAAAUAUC	U1
ENST00000295454	CDS	protein_coding	GABRB1	NM_000812	CAUGGGGUCACAGUGAAAAAUCGAAUGAUUCGACUGCAUCCUGAUGGAAC	U1
ENST00000311550	CDS	protein_coding	GABRB3	NM_000814	CAUGGAGUGACAGUGAAAAACCGCAUGAUCCGUCUUCACCCUGAUGGGAC	U1
ENST00000609686	3'UTR	protein_coding	GRIN2B	NM_000834	UUUAUAUAUAAGCCAAAAAAUGCUUGCUUCAACCCCAUGAGACUCGAUAG	U1
ENST00000609686	3'UTR	protein_coding	GRIN2B	NM_000834	GCCUGCAUCAAAUCAUCUAGACUUCCGUUUUCUUAUCUUGAAACCCAGAU	U1
ENST00000517717	3'UTR	protein_coding	GRM6	NM_000843	UUGUGUUCGGGUUGGGGAUGGGUUUAGGAGCUCCAGGUUGGGAGCAGUGA	U1
ENST00000526355	3'UTR	protein_coding	GUCY1A2	NM_000855	UGAUGUUCCCUUAGAAACCAAAUGAUAUUAAAUUGGGGAAAUGGUUUUAA	U1
ENST00000526355	3'UTR	protein_coding	GUCY1A2	NM_000855	GUCUUCUUUCUGAGCAUGAAUCUUCAAACUUAGAGACAGACGUCAACACU	U1
ENST00000526355	3'UTR	protein_coding	GUCY1A2	NM_000855	UAUUAUUUAUAAUGUUGCCCAAUUUUUGGAUCUUUGUAGUAUAUAAUAGU	U1
ENST00000264424	CDS	protein_coding	GUCY1B1	NM_000857	AAUCACGCCCUGGAGUUGCUGGUGAUCCGCAAUUACGGCCCCGAGGUGUG	U1
ENST00000258400	CDS	protein_coding	HTR2B	NM_000867	UGGAUAGGCUAUGUUUCCUCAGGAGUGAAUCCUUUGGUCUACACCCUCUU	U1
ENST00000276198	CDS	protein_coding	HTR2C	NM_000868	CCCCGUCUGGAUUUCUUUAGAUGUUUUAUUUUCAACAGCGUCCAUCAUGC	U1
ENST00000276198	3'UTR	protein_coding	HTR2C	NM_000868	UGCUUCACACAAAGUGAAAUUAGUAUUUUGAGCCUUAUUAAAAUAUUUUC	U1
ENST00000276198	3'UTR	protein_coding	HTR2C	NM_000868	AAAGUGGCAAGCUCUUCAUUGCACUGCAGUUAUUUACCAGAAGUUUAAAU	U1
ENST00000216223	3'UTR	protein_coding	IL2RB	NM_000878	ACAUAUGUAUCUAUACAUCCGUAUCUUUUAAUGAUCCGUGUGUACCAUCU	U1
ENST00000397033	CDS	protein_coding	ITGA4	NM_000885	UAUGGAUCAAAUGAUGAAAAUGAGCCUGAAACGUGCAUGGUGGAGAAAAU	U1
ENST00000243457	3'UTR	protein_coding	KCNJ2	NM_000891	AAUUCUGGGAUUACUGACUUUUCUUUUUAAUUGGAGUCUCAAAAUCAACU	U1
ENST00000378069	CDS	protein_coding	MAOB	NM_000898	GGCGGAUCUGGUCAAGUGAGUGAGCGGAUAAUGGACCUCCUUGGAGACCG	U1
ENST00000644744	3'UTR	protein_coding	KITLG	NM_000899	GAGUUUGAUCACACAAUUCAUAAUGUUGCUGCUUUCCAUUAACUAGUCUU	U1
ENST00000358102	3'UTR	protein_coding	NR3C2	NM_000901	GGACUCCAGCACGUUUUCUGGCUUCUGCUUCAUCCUGCUCCAUCGGGGAA	U1
ENST00000320623	3'UTR	protein_coding	NQO1	NM_000903	UUUUUCUUUUUCCACAAGGAAUAAAUGAGAGGGAAUCGACUGUAUUCGUG	U1
ENST00000329476	3'UTR	protein_coding	NPY2R	NM_000910	AAUAUAUUUUUAAAGCAAAAAACUUCAACAUGCAUAUGAUAUAUAGUUAC	U1
ENST00000330432	3'UTR	protein_coding	OPRM1	NM_000914	UGACCUAAUGGUUGUGAUUUCACUGUCCAAGAGGACAAAGACAAAGAAAU	U1
ENST00000330432	3'UTR	protein_coding	OPRM1	NM_000914	UGUUUUCUUAAUAAACUUUACCCACUUAUUAAAAGAAUAAAAUGAAGGUG	U1
ENST00000302746	CDS	protein_coding	PDHB	NM_000925	AAUUUAUGACCUUCAAUUUCUCCAUGCAAGCCAUUGACCAGGUUAUAAAC	U1
ENST00000325455	5'UTR	protein_coding	PGR	NM_000926	CGUGUGGGUGGCAUUCUCAAUGAGAACUAGCUUCACUUGUCAUUUGAGUG	U1
ENST00000325455	3'UTR	protein_coding	PGR	NM_000926	UGAGGAGGAAAUUCAUAACUUUCCUCAGAUUUUCAAAAGUAUUUUUAAUG	U1
ENST00000394854	3'UTR	protein_coding	PPP3CA	NM_000944	UCUCAAAUCAGAUAAGAGAAGCCUGUUUAAAGAGCAGAUGCCAUCUUCUG	U1
ENST00000234310	3'UTR	protein_coding	PPP3R1	NM_000945	UGAUAUAAAAGUAGUGUAUCAUGUUCUACUGUUUGAUCUUAUCCCUUCCC	U1
ENST00000370757	3'UTR	protein_coding	PTGFR	NM_000959	UCAGAGAACAAAAGAAACAGAAUCAAUAUAUAAAAUUCAAAGACUAUCUG	U1
ENST00000244043	CDS	protein_coding	PTGIS	NM_000961	UUCCUUGUGCUGGUGCACUUGGACUUGGAGCUGAUCAACGCAGAUGUGGA	U1
ENST00000367468	3'UTR	protein_coding	PTGS2	NM_000963	AAUAAAUUUUUAGAAAUCUGAUUGGCAUAUUGAGAUAUUUAAGGUUGAAU	U1
ENST00000352983	3'UTR	protein_coding	RPL7	NM_000971	AUUUGUUGUUGUUGUUGUUAGCCUGCCUCUGUCUUCCCUUAACUACUGUG	U1
ENST00000314138	3'UTR	protein_coding	RPL27A	NM_000990	UCUCUUGCUAUUGGAAAACUGAUGGUGACCAAUUCAUGUUUACAAAUAAG	U1
ENST00000274242	3'UTR	protein_coding	RPL37	NM_000997	AAUUUACAGACUCCAAAAACAAAAAGAUAAUUUAGAGUCUCAAAGUAAGA	U1
ENST00000491306	3'UTR	protein_coding	RPL37A	NM_000998	UCACAAAAUGGUACUCCUACUGAUUUUGUAAUGUGAAGCAAGUACUGUGG	U1
ENST00000373758	3'UTR	protein_coding	REEP3	NM_001001330	AAGCAAUUAGGCAAAUUUUGAGAAGAUCAUUGUUAUUGUGGUUUGCAGUA	U1
ENST00000373758	3'UTR	protein_coding	REEP3	NM_001001330	GCAAUUCGCGUUUCUUUUUUUAUGCCAGAGUACAUAUGUUGGAUUCCAUG	U1
ENST00000263519	3'UTR	protein_coding	ATP2B3	NM_001001344	GCUCAGCACCAGGUCCUGAGGGGAGCGUAUCCUGGCAGUGUGGGCACCUG	U1
ENST00000447544	3'UTR	protein_coding	CD36	NM_001001548	UUGUUCUGAUUCAAUAAUUGGUUUCUGGGUGGCCAAUUCAGAAGAAGAGU	U1
ENST00000447544	3'UTR	protein_coding	CD36	NM_001001548	GACAUGUCCAUCUAAUAUAAAGGAAAGUUUUUUAAUCAUUGAGGCAUGUA	U1
ENST00000447544	3'UTR	protein_coding	CD36	NM_001001548	AAAAUAAAAACUUUUGUUAUUAGAAAAA	U1
ENST00000287020	3'UTR	protein_coding	GDF6	NM_001001557	UACUCUGUGAGUUUACCAGCUCUGCCCUGGCCUCUUUCGGUACCAGGAAC	U1
ENST00000280098	CDS	protein_coding	SPOPL	NM_001001664	CAAGGGAAGGACUGGGGUUUUAAAAAAUUCAUUAGAAGGGACUUUUUGCU	U1
ENST00000641645	CDS	protein_coding	OR52N1	NM_001001913	GAUCUCCUUCCCACUGUGUACCAUGUACAGCAUUGCUAUUACAGGGAACU	U1
ENST00000320065	CDS	protein_coding	OR2G2	NM_001001915	CUCAUAUUGAUUCUGUAUUUACUAACUAUUUUGGGGAAUACCACCAUCAU	U1
ENST00000277216	CDS	protein_coding	OR13C4	NM_001001919	AGAGAAUUCAUUCUUCUGGGACUCUCUGGUUACCCCAAACUUGAGAUCAU	U1
ENST00000375024	CDS	protein_coding	OR10G9	NM_001001953	UGAUGCACCGCCCAUCCUGAAACUGGCCUGUGCAGACACCUCAGCCAACG	U1
ENST00000305444	CDS	protein_coding	OR7G3	NM_001001958	GCCAUCUGUCACCCACUGAGGUACAAUGUCAUCAUGAACCCCAAACUCUG	U1
ENST00000641093	CDS	protein_coding	OR14A16	NM_001001966	UGCCCUGAUGGGGAAUGUCCUCAUUAUCAUGAUCACAACUUUGGACCAUC	U1
ENST00000224652	3'UTR	protein_coding	ATE1	NM_001001976	CCAGGAUACAUAUUCAGUACCUGUGGGGAAAUAACUGUCACCACCCACAA	U1
ENST00000316715	3'UTR	protein_coding	GPM6B	NM_001001995	GCAUGUUCACAUUUAUUGCUAGGGCAAUUCUACCAAGACACUCAAUGGAA	U1
ENST00000454859	3'UTR	protein_coding	ECHDC1	NM_001002030	UGCCCUGGAAUUUCCAACUAGUAAUAAACAACUACUGUUGAUGUAGUUUU	U1
ENST00000379509	3'UTR	protein_coding	LCLAT1	NM_001002257	CUGGGUAAAAGAGGAGAGCUGUGCUUUCUACCCCAAAGUUGUUGGUAAUG	U1
ENST00000379509	3'UTR	protein_coding	LCLAT1	NM_001002257	AGUUGUGUUAUCUGUAAUAUACAUCCCAGAAUAAAGGAGUGAAUUAAAUA	U1
ENST00000330843	3'UTR	protein_coding	RAB11FIP1	NM_001002814	GGAUACUGGGGAAAUUGUAGUGAAGGGCUUAAUGUAGUUAAUAAAAGUUA	U1
ENST00000334746	3'UTR	protein_coding	BTBD7	NM_001002860	UGUUUAUGUGAGUUCUGUCUAAGAGAUCAGAUAAGCUCUGGAAGCUUCAU	U1
ENST00000641972	3'UTR	protein_coding	OR8G1	NM_001002905	UGUGUGUGGUGAGAACACUAAUCCAAUAGAUUUUUAUUACUAUAGUUACC	U1
ENST00000304460	3'UTR	protein_coding	SLC6A19	NM_001003841	CAUGCCAGUGUGUAUGUAUGUGCGCAUAUGGACACGCAUGGACACGCAUA	U1
ENST00000373606	3'UTR	protein_coding	MANBAL	NM_001003897	CACUACAGAUCUCCUCCUGAUCAGUCACCUUUGUUGCUGCUGUGUAGACA	U1
ENST00000483720	CDS	protein_coding	GPRASP2	NM_001004051	GGUCUCUUUAACAUAGAAGAGACAAAUGAUAAUAUUCAAAUUGUUAUUAA	U1
ENST00000530810	CDS	protein_coding	OR52B2	NM_001004052	CCCCACUGAGAUAUACAACAGUGCUAACAUGGCCUGUUGUGGGGAGGAUU	U1
ENST00000345080	5'UTR	protein_coding	LIN28B	NM_001004317	AUCGCACAAAAUCAAGAUGUUAGAUUGAUGCAGAAGAUCACUCCGUUCCA	U1
ENST00000371528	CDS	protein_coding	ZYG11A	NM_001004339	GGACUAUUGGCCACGGAUGCUGGCUCUUCUGACUUCUUUACUACAAAGCA	U1
ENST00000368820	CDS	protein_coding	LINGO4	NM_001004432	GCUCCGGGGGCCUUUGCAGGGCUAGCCAAGUUGAGCACCCUCACCCUGGA	U1
ENST00000623530	3'UTR	protein_coding	OR1B1	NM_001004450	UAUAGCCUCCACAAUAAGGAUGUCAAGGGUGCACUCUGCAGGCUGCUUGA	U1
ENST00000641544	5'UTR	protein_coding	OR1S1	NM_001004458	CAGGACUACUGGUUUUCUUGUAGGAAUAUGAAGACUUUUAGUUCCUUUCU	U1
ENST00000641585	3'UTR	protein_coding	OR10G7	NM_001004463	GAGCUGCCAAUCUCUUAUCCUCAAUGGCAAGUUUCCAUUUUCAGCAAUUU	U1
ENST00000641224	CDS	protein_coding	OR10G8	NM_001004464	UGAUGCACCGCCCAUCCUGAAACUGGCCUGUGCAGACACCUCAGCCAUAG	U1
ENST00000334438	CDS	protein_coding	OR10T2	NM_001004475	ACAUGCGUUUUUGUGGCCCCAACAGGGUUAACCACUAUUUCUGUGACAUG	U1
ENST00000641002	3'UTR	protein_coding	OR10Z1	NM_001004478	CAGAACGCUAGCAGUUUUAUACACAGCAAUUAAGAUAUCUAAGAAUUCUC	U1
ENST00000641258	3'UTR	protein_coding	OR2AG1	NM_001004489	GUAAUAACUUCUUUUCAAUUUGUUAUUUGGCUUCUAAUAUCUGCAUGGCA	U1
ENST00000641836	CDS	protein_coding	OR2M2	NM_001004688	GACUUAUGGCUACCUUCUCCUGGAUCCUGGGCUCUACAGAUGGAAUCAUU	U1
ENST00000641626	3'UTR	protein_coding	OR2M3	NM_001004689	UUGUCAAUGAUUUUUUUCAGCAGUGUUUUGUAUUUUUCCUUGUAGAAGUC	U1
ENST00000366476	CDS	protein_coding	OR2M5	NM_001004690	GACUUAUGACUGCCUUCUCCUGGAUCCUGGGCUCUAUGGAUGCAAUCAUU	U1
ENST00000317965	CDS	protein_coding	OR2M7	NM_001004691	GACUUAUGACUGCCUUCUCCUGGAUCCUGGGCUCUACAGAUGGAAUCAUU	U1
ENST00000642090	3'UTR	protein_coding	OR2T10	NM_001004693	UUAAACUUUAGUAAAUCAAGAGUACAUGCUGUAAUGUUUAUAGUAAACGC	U1
ENST00000641220	3'UTR	protein_coding	OR2T33	NM_001004695	UUGGUUCCAAGUCUUUGCUGUUGUGAAUACUGCCUCAAUAAACAUAUGUG	U1
ENST00000641580	3'UTR	protein_coding	OR4C11	NM_001004700	AGGCUUAAUGUAGCCCUAAGAAUACCACUAGAAUUCCUGUCUACAACAAG	U1
ENST00000641580	3'UTR	protein_coding	OR4C11	NM_001004700	AGCACCAACAAAGAAAUGUCAAAUUCCUUCCCUAAUGCAUUUGCAAUAAG	U1
ENST00000623907	CDS	protein_coding	OR4C16	NM_001004701	CAGUGAGUUAUGUCAUGCUAAUAUUCUCCUAUGUCAUCUUCUUGCAUUCU	U1
ENST00000641962	3'UTR	protein_coding	OR4D9	NM_001004711	UAACAGUGAACUCAGUGCAGCCAUGGCGUAAUACACUCUUGGGGUGAAUA	U1
ENST00000641793	CDS	protein_coding	OR4K14	NM_001004712	UUGCAUGGACUCUGCACUUCACGACAUCUUCAAAAUUUUUUCUUUAUAUU	U1
ENST00000641793	CDS	protein_coding	OR4K14	NM_001004712	CACUCCAUCAGUCAAGUGGCUUUCACUGUAAAUUUGCCUUACUGUGGCCC	U1
ENST00000641398	3'UTR	protein_coding	OR1I1	NM_001004713	GUACUUUGUUGCAACAUUGCUAGAAAACAAAUGCAGUUAGUUUAAGAAAU	U1
ENST00000557677	CDS	protein_coding	OR4N2	NM_001004723	GUGGAGCUUCUGAUGGUCUUCAACAGUGGCCUGAUGACACUCCUGUGCUU	U1
ENST00000557677	3'UTR	protein_coding	OR4N2	NM_001004723	UUUAAUAAUCAAAAAAGACCUUGAAGAGCUGACGUUUUGGAUGAUAUCUG	U1
ENST00000641045	CDS	protein_coding	OR5A1	NM_001004728	GGCUGUGCUGCUCAGUUUUUUUUCUUUGUCGGCAUGGGUCUGUCUGAGUG	U1
ENST00000641045	3'UTR	protein_coding	OR5A1	NM_001004728	GAGACUCUUCCCUCCAGAUUCCUCUCACCCUUCCUCAUGGUCACUUGUCU	U1
ENST00000641998	3'UTR	protein_coding	OR5AN1	NM_001004729	AAACAACAAGAUUUAGAAAUCUUUUGUUUCCUGUGGCUUCUCAGAUCAAA	U1
ENST00000641998	3'UTR	protein_coding	OR5AN1	NM_001004729	CAGAAGGAGUUACGGUACAGCUAAGGCUAACCUGCAUCUAUGCUCCAGCU	U1
ENST00000695265	3'UTR	protein_coding	OR14I1	NM_001004734	UUAGUAUUCAAUGUGUUGAUAGAAACGGAUCUCUUUCCUGGGUUUUAGUG	U1
ENST00000625203	CDS	protein_coding	OR5L1	NM_001004738	CUUAGCUCUUAGGAUCCCCUUCUAUAGAUCUAAUGUGAUUAACCACUUUU	U1
ENST00000641661	3'UTR	protein_coding	OR5T2	NM_001004746	ACUGGUGUUGUCAGGGGGCAGUUUUGGGGACUGAACCCUCAACCUAUGGG	U1
ENST00000641817	3'UTR	protein_coding	OR51D1	NM_001004751	AAAUCUGCCCAUUUGCAUCUGUAUGGCUCUAUAUGACUAUUUGUCCAUAA	U1
ENST00000641930	CDS	protein_coding	OR51I2	NM_001004754	ACCCCUUGCGCUAUGCAACUGUGCUCACCACUGAAGUCAUUGCUGCAAUG	U1
ENST00000641930	CDS	protein_coding	OR51I2	NM_001004754	CCUCCUGUGCUCAACCCUCUCAUUUAUAGCGCCAAGACAAAGGAAAUCCG	U1
ENST00000641819	3'UTR	protein_coding	OR51L1	NM_001004755	AAUGGGUUAAGAGUUGUGCACAAUCUCAACCCUCAUCUUUUAAUAAUACU	U1
ENST00000345043	CDS	protein_coding	OR52B6	NM_001005162	UCAUCCUCUCCCAGGCAAUCCUGCAUGAGCCCAUGUACAUAUUCUUAUCU	U1
ENST00000345043	CDS	protein_coding	OR52B6	NM_001005162	GCUAGGUUAUAGCCUCAUUUCCUUUGAUGGCUGCCUCACUCAGAUGUUCU	U1
ENST00000641726	3'UTR	protein_coding	OR52E4	NM_001005165	ACUUAUCAGGGUACUCAUGCUUCAAAAUCAGAAGAAGUCUCCCUCAUGUU	U1
ENST00000332249	CDS	protein_coding	OR52L1	NM_001005173	UCAUCCUGGUCUUCUAUGUCCCUGGAAUUUUCUCCUUCCUCACUCACCGC	U1
ENST00000641156	3'UTR	protein_coding	OR56A4	NM_001005179	AAUCUUUGUUUUCUGUUGCUUGAAAGGAAACCUCCCUUUUCUGGAUUCUA	U1
ENST00000641156	3'UTR	protein_coding	OR56A4	NM_001005179	UACUCCGCUUUUGUGAACUUUGGUUAAACUCAUAAAUUCUGGCUUAAUUA	U1
ENST00000641622	3'UTR	protein_coding	OR6Y1	NM_001005189	AUUCCUAAGAUCAAAAAUACUGAGACAGUAUUUGGUACUUUUUAAUGGCA	U1
ENST00000641992	CDS	protein_coding	OR8G5	NM_001005198	CGUCAGCUCAUAUAGGCUGUAUGUUUAGGGUUCAAUUCUGCAAAUUUGAU	U1
ENST00000497933	3'UTR	protein_coding	LRRC55	NM_001005210	AACUGGGUCAUCAGGAAAUAUCUACUUUGUCAGGUAGGCAAAGAAGGGUG	U1
ENST00000585993	3'UTR	protein_coding	OR4F17	NM_001005240	UACAUCUGUUCCUUCCUGUGUGACCCUAAGUUUAGUAGAAGAAAGGAGAG	U1
ENST00000641329	3'UTR	protein_coding	OR9K2	NM_001005243	UCCCUAUAGAAAGAGGAGAUUAGGGCACACAGAGGGACACCAGGGGUGCA	U1
ENST00000335238	CDS	protein_coding	OR4C12	NM_001005270	UAUCUGCGCUCAGUGACCACUCUGCCCAUUGAUAAAGCUGUUGCUGUAUU	U1
ENST00000316368	CDS	protein_coding	OR2AE1	NM_001005276	UCUAGGUGGUGCUGAAUGUUUUCUCUUAGCUGUCAUGUCCUAUGACCGCU	U1
ENST00000641131	CDS	protein_coding	OR6N2	NM_001005278	UUCCUUGGCUUUGCCAGUGUGGGCUAUGUCAGGGGCUGGCUUUUUGUCCU	U1
ENST00000641291	3'UTR	protein_coding	OR9Q2	NM_001005283	UUGUGGAAAGAACUCAGAACUUGGCACCAAAGUGUCCAGUCUGCCACUUC	U1
ENST00000641898	3'UTR	protein_coding	OR51A4	NM_001005329	GCUGAAAAAUUGUCCAACUUUCCUUCCUAAUAUGACCUCAAAAUCUUGCA	U1
ENST00000641898	3'UTR	protein_coding	OR51A4	NM_001005329	AGAGGUUUGUGGGAAAACAUUGUAAGGGAUGGAACACUACAAAAUUAUAA	U1
ENST00000377801	3'UTR	protein_coding	PLCXD3	NM_001005473	UUGAUUUGCUUCAUUUCUGGAGGAUGGGAAUUUGCAGAGCUGGUGACAUU	U1
ENST00000641515	3'UTR	protein_coding	OR4F5	NM_001005484	UACACCUGUUCCUUCCUGUGUGACCCUAAGUUUAGUAGAAGAAAGGAGAG	U1
ENST00000305051	CDS	protein_coding	OR4K15	NM_001005486	UUGCUGGGACUGUCUAGUUCAAGGGAGCUCCAACCUUUCUUGUUUCUUAC	U1
ENST00000641071	CDS	protein_coding	OR10AG1	NM_001005491	AAUGAGAUAACAGUCCAUGUAGUAGCGGUGGUGUUUAUCACGGUGCCAUU	U1
ENST00000358433	3'UTR	protein_coding	OR6C6	NM_001005493	UUUUUCUAAAAGACCAUUUUAAGAAUCUGCUACAAAUUACAACUUUACCA	U1
ENST00000641576	3'UTR	protein_coding	OR6C75	NM_001005497	UUCAGAUUCCUUAUAUUGAUACAAAAUUGCCUUACUACUGAUAUGAUGAA	U1
ENST00000641885	3'UTR	protein_coding	OR4K2	NM_001005501	AGGGCUCAAGUUCAGUGCAUUUUGAAACUAUUCUCAUGAAUGUGAAUGUG	U1
ENST00000641885	3'UTR	protein_coding	OR4K2	NM_001005501	AUCUCUUCUAUUAAAGAAAACUCUAGAUAUAUUUUAUUUCGAAUGUUAAU	U1
ENST00000340023	CDS	protein_coding	FPR2	NM_001005738	UCCUGCAUCCAGUCUGGGCCCAGAACCACCGCACUGUGAGUCUGGCCAUG	U1
ENST00000370310	CDS	protein_coding	DIPK1A	NM_001006605	GAAGAUGUUUUCCAUGGCCCCUACGGAAAUUUCCUCAUGUGCGAUACUAG	U1
ENST00000334574	3'UTR	protein_coding	FSD2	NM_001007122	CAUCCCUGUUUUUCUUUGGAAAAGCCUGGGUGUCUAAAGGUACAUAAUGG	U1
ENST00000504102	CDS	protein_coding	SPOP	NM_001007228	UAUCGGCGGUCCCGCAGGUCCCGGAUGUUGCGGACAGUAUGAGGCAAGCG	U1
ENST00000319420	3'UTR	protein_coding	SHISA2	NM_001007538	UGUUCUUUACUUAUAUAAAAAAAGAUAACUUUAAGGAUGUGCAAGUACAU	U1
ENST00000250784	CDS	protein_coding	RPS4Y1	NM_001008	UAUGGUGAUUGGUGGAGCCAACCUCGGUCGUGUUGGUGUGAUCACCAACA	U1
ENST00000393745	3'UTR	protein_coding	CPLX2	NM_001008220	GAGGAACCCCAGGUAGGGACGCCCCUUGUUCCUCACCCCCACCCCACUUA	U1
ENST00000273179	3'UTR	protein_coding	CTDSPL	NM_001008392	UUUUUUGUUGUUAUUGUUUGGGUAGAGCAGUUACAAGAAACCCUAAAACC	U1
ENST00000458549	3'UTR	protein_coding	TMEM64	NM_001008495	ACUUGAAUAAUUUCACCAAAUGAAUACAUUUUGGUAGUUUGUAAUGAGUU	U1
ENST00000055682	3'UTR	protein_coding	NEXMIF	NM_001008537	AGCUUCUUGCUGUUUUAUAGAUUUUCUUGUAAAUUAUUCUUGUAACACUU	U1
ENST00000055682	3'UTR	protein_coding	NEXMIF	NM_001008537	ACUGAAUGUACGGUGAAACUGUCAUAAUGUUACCUAGCUGAGUUUUGUUA	U1
ENST00000408925	3'UTR	protein_coding	C6orf226	NM_001008739	GACCAUGUUACAGUUAAGAAAAAUCCUGUUUCAGUCCUUAUAUGUAAUAA	U1
ENST00000378079	CDS	protein_coding	FBXO47	NM_001008777	AGACAAGAAGAAGAAUGGCAUCCAGAAUAAAUACAAAUUUCACUUUGAUU	U1
ENST00000375440	3'UTR	protein_coding	CUL4A	NM_001008895	UGAUUGCAAUAAUAAAGUUUGGUUUGGUUUUUACAGUCAUGCGCAGGGAC	U1
ENST00000377298	CDS	protein_coding	CLSTN1	NM_001009566	GAUUUAAAAUUCACGGGCAGAAUGUCCCCUUUGAUGCAGUGGUAGUGGAU	U1
ENST00000370503	CDS	protein_coding	SPANXN3	NM_001009609	UAUUACCUCAGGAAGGGUAAGAAAAUAAAUUCAAAUCAACUGGAGAAUGA	U1
ENST00000336156	3'UTR	protein_coding	KIAA0930	NM_001009880	UGAGAGUAAUUAAAUCUGUAAGAAAACCUGUUGAGAUUCUUCACUAUGAA	U1
ENST00000356891	3'UTR	protein_coding	RLIG1	NM_001009894	AAGAAAUGAAUUUUCCAGUUUCAAGUACCUAUUCAAAAUUUUAUUAAAAA	U1
ENST00000316407	3'UTR	protein_coding	USF3	NM_001009899	CGUGCAUGUGCACAGACAUGUACAUGAAGAGAAGGAUUGUGUGUGUGUGU	U1
ENST00000320865	3'UTR	protein_coding	B3GNTL1	NM_001009905	AAGCUGCUGGUCGGCACACCCAUCAAUCAGUGACUCCUGCACUGCAGAGG	U1
ENST00000320865	3'UTR	protein_coding	B3GNTL1	NM_001009905	UUCAAGUGAAGGCAGAGGCGUCCACCCCAAGUCACCAGAGCGCAGGUGCA	U1
ENST00000336930	3'UTR	protein_coding	LUZP2	NM_001009909	AAUGUGUCUAUGAGAGAGGGGCCAUUUCUCACAUAUUUUAAUUAACAACU	U1
ENST00000336930	3'UTR	protein_coding	LUZP2	NM_001009909	AACUUUGCUAUAAUGAAAUCUUUUAUUUUUAUAGCUCAGGUAUUGUAAUU	U1
ENST00000368801	3'UTR	protein_coding	HRNR	NM_001009931	CUACUUUGUUAGAAAAUACUGAGUGGAAUAACUUGUUAGAAUGAGGGUUA	U1
ENST00000389915	3'UTR	protein_coding	FAM168B	NM_001009993	AGUGUUCCCUCUGGCUUUCUGAAGGGCAGCAGACUCUUGAGUAUACUGCA	U1
ENST00000304760	3'UTR	protein_coding	SHE	NM_001010846	UACUAGCCUCUGCCGCAGGAUGGGGAGGUGGGCAGGUAGCUGAUAGGGGC	U1
ENST00000275162	3'UTR	protein_coding	CLVS2	NM_001010852	AGGUCACUGAUCAUACAAGAAGAGGCAGAUUAUAAACCAACAUAUUGGAA	U1
ENST00000275162	3'UTR	protein_coding	CLVS2	NM_001010852	UCUUCUGUGAGUUUCCCUCAUUUAUCCUAUCUGUGGAUGAAAAGUCAUCU	U1
ENST00000328459	3'UTR	protein_coding	TTC7B	NM_001010854	AGAUUUUGGUGCACCCAUCACCCGAGCAGUAUACACUGCACCCAAUAAAA	U1
ENST00000374919	CDS	protein_coding	SPIN3	NM_001010862	CACUUGAGGCCCGCAAUCCGGGACGGUGGGGAAUCUGCGCCUCCUGGCCG	U1
ENST00000366711	3'UTR	protein_coding	IBA57	NM_001010867	GGCAUGUCUAAAACACCACAUCUAGAAGCUUCUACUUAGAAUGCCUACUU	U1
ENST00000366711	3'UTR	protein_coding	IBA57	NM_001010867	GGAGAAAUGAAGGAUUAAUACAUUUUGUUUUAUGUCAGACUCUCUCAGUG	U1
ENST00000316081	CDS	protein_coding	TDRD6	NM_001010870	AAGAUUAUCUUGUAUCUGUCAGGCUUGUGGACUUUGGAAACAUUGAAGAC	U1
ENST00000316081	CDS	protein_coding	TDRD6	NM_001010870	AAGGGUUUGAAAACCCCUGCAAAGAUAAAAUUGAUACUGAGGAACUGGAA	U1
ENST00000381210	CDS	protein_coding	TECRL	NM_001010874	AAGCUGGGAAUCAUUUCAUCAAUGUAAUGUUGUCUCAUCCCAAUCACACA	U1
ENST00000519676	3'UTR	protein_coding	SLC25A30	NM_001010875	ACAAGCCAAGGCUGCAUGAGACAUCUUUCUGAAAAUGGUAACUUCUGAAA	U1
ENST00000519676	3'UTR	protein_coding	SLC25A30	NM_001010875	AGAAAUUGUUACAAAGUAAUAAUCUCUAAAUUCGUGGUGGUGUUAUGUGU	U1
ENST00000597850	3'UTR	protein_coding	ZIK1	NM_001010879	GCCUGGAUCCCUAUUCUUUCUGUGAGACUAGAGGUCAUCCUGAGGAGAGG	U1
ENST00000370035	CDS	protein_coding	EEIG2	NM_001010883	GGUCCUGGGGGAAGUACAACCUUUGGCAGUCAUCAUCUUCCAAAUAGGGU	U1
ENST00000338957	CDS	protein_coding	ZC3H12B	NM_001010888	CCUGCAUGGAGAAAGGAGCAAUCCCGCCCUGAUGCACCAAUUACAGAUCA	U1
ENST00000338957	3'UTR	protein_coding	ZC3H12B	NM_001010888	GAAAAAGGAAGUUUCCAAAAGGGGAUACUGCAUCUUUACUAAUAGCUGGC	U1
ENST00000338957	3'UTR	protein_coding	ZC3H12B	NM_001010888	GGAUUAAACAAUACUGUUUAAUGGUUGUAAACUUUUAUAAAAUCUCUUUG	U1
ENST00000437635	3'UTR	protein_coding	BNIP5	NM_001010903	GAUUUGUUUUAGGCAGUGUUCACAAUCAUAGCACCUAAAUAUGAAGGAUC	U1
ENST00000329446	CDS	protein_coding	C10orf120	NM_001010912	UACCCCUAGAAAAAAUAUGGACAGCAAAGGUGAUUGCGCCCCUGGAGGCA	U1
ENST00000368248	CDS	protein_coding	THEMIS	NM_001010923	AGCAGAUUGAAGGUUGUGAGUCUCUACAGCCAUUUGAACUGCCUAUGAAU	U1
ENST00000250559	3'UTR	protein_coding	RAP1B	NM_001010942	UGCUUUACAUGUUUAAGAUACAAACUUACAGUUCCCAGAAGUCAAUUCAG	U1
ENST00000304661	3'UTR	protein_coding	C1GALT1C1	NM_001011551	AUUAAAGUAAAACUUUUAGCUGUGUGUUCCCUUUACUUCUAAUACUGAUU	U1
ENST00000381130	CDS	protein_coding	ARSH	NM_001011719	CUGCUACGGUAAUAACUCAGUGAGCACACCUAAUAUUGACCGCCUGGCAA	U1
ENST00000408926	3'UTR	protein_coding	XKR9	NM_001011720	CUAGAAUAGUUGUAUCUAAAUCAUAUUUUAAAAUUAUUUUUAUUUUUAAA	U1
ENST00000629765	3'UTR	protein_coding	NTRK3	NM_001012338	AGAUUUUGGCACACCCAUCACCCAGGCAGUAUGCACCAUAUUUGUAGUCU	U1
ENST00000629765	3'UTR	protein_coding	NTRK3	NM_001012338	UCGCUUCCGUUGAUCUUUGUGUGCAUGCAUUUGCAAUGAAGUGUGCAUCA	U1
ENST00000629765	3'UTR	protein_coding	NTRK3	NM_001012338	UACUGUUGGGGGAAGAUUCAUGUUAUUUCUCAGGUAGACUUUACUUUUUG	U1
ENST00000376140	3'UTR	protein_coding	ABI1	NM_001012750	AGUAGGCACUCUUUAAUCCAUUACCUGGCACUAGCAACAUUAGAAUUUUA	U1
ENST00000376140	3'UTR	protein_coding	ABI1	NM_001012750	UAAUGGCCUUACAUGUGGAUAUUAACAGUGUAAACAAUACCACAUAUAAC	U1
ENST00000371328	CDS	protein_coding	FAM209A	NM_001012971	UCCAAAGUGCGGAAUCUUAAACGUGCCAUGGCAACAGGUAGUGGCAGUAA	U1
ENST00000219837	3'UTR	protein_coding	KNOP1	NM_001012991	AAUUUGCCAAUUGUUUUUCAUUUUAUAGCAUCACACAGUAAAAGUAGAUA	U1
ENST00000374232	3'UTR	protein_coding	SNX30	NM_001012994	CCAUUCUCAAGUCCUUUGAUGUGAAUUUUCAGUUUGGUACAGUUAGAAAU	U1
ENST00000370540	CDS	protein_coding	CXorf66	NM_001013403	UCCUACUUUUGUCCAUUUGGAAAAAUAAUUGCAUGACUACAAACCAAACC	U1
ENST00000308742	3'UTR	protein_coding	ALG10B	NM_001013620	UUUUCAAAAGUUAUUGAGUAGAUAGAUAUUUUUUCAUGAAUUUUUAAACA	U1
ENST00000308742	3'UTR	protein_coding	ALG10B	NM_001013620	AGUUGAUGUUAUUUAAAACUGCUUUUCAGUCAACUUAUUCUUUAUAAAAA	U1
ENST00000535113	3'UTR	protein_coding	FAM227A	NM_001013647	CAAAGUUCUUGGCACAGUACUUUUCACUUUGUAAUUGCCACAAGCUGUUA	U1
ENST00000329447	3'UTR	protein_coding	PRR23B	NM_001013650	UUGAAUUUUAUCAGAUGUUUUCAGCAUGCAUUGUGUUAUGUAUUUUUUUU	U1
ENST00000627814	3'UTR	protein_coding	ZNF793	NM_001013659	GGGAUGUUCAUGGUAUAUAUUGUAAAAAGGGAAAAUUUCAUAAUAAUGUA	U1
ENST00000350612	CDS	protein_coding	SUPT20H	NM_001014286	AUGUACAUUCAAUAACAAGUGAUAACCACAAAUGGACCCAGGAAGACAAA	U1
ENST00000377035	3'UTR	protein_coding	IL31	NM_001014336	AAUUACCUUGAAAAACAUUAGGUUAUUGUUAUUAGUCUUGGUAUUUAUGG	U1
ENST00000448521	3'UTR	protein_coding	DBNL	NM_001014436	GCUGGAGGUCUUGGUAGGGAUGUUGCAGGGAGCUGUUGUGUUUCAGGGAG	U1
ENST00000313525	CDS	protein_coding	DNAJC25	NM_001015882	GAUGACUGAAGAUUGAUGGAAUGCUACUAUGCCAAACCUUAAUUGUGAUA	U1
ENST00000313525	3'UTR	protein_coding	DNAJC25	NM_001015882	GAUUUUGUUAAAAGAUUUCACAUGAAGAUUUAUUAGUUGCCAUUUAAAAU	U1
ENST00000393775	3'UTR	protein_coding	IGSF11	NM_001015887	UCAGCUCAGGGUUGCAGUGUUGCCCAGAUGCAUUUUACAUCACUGUAAAG	U1
ENST00000452918	3'UTR	protein_coding	SUGP2	NM_001017392	AUGUUACAAAAUGGAAGUUUUCUUUUGUUUCUGUUUUUUAAGAUCUAAGA	U1
ENST00000445964	CDS	protein_coding	INPP5D	NM_001017915	AAGACAGGGUCCAGCAGUCUUCCUCACCUGAAGAAACUGACCACACUGCU	U1
ENST00000394258	3'UTR	protein_coding	RCCD1	NM_001017919	CAUGUGUGUGUCUGUGGUUUAGCAAAUGUUUCCCACCCAUGGGGUCUUUU	U1
ENST00000339485	3'UTR	protein_coding	VMAC	NM_001017921	CCUCCUGGUAGGGUCCUGCUGGGCCAGGUAGAAUCUAGGGAGUGUAGGCC	U1
ENST00000372517	3'UTR	protein_coding	ERMAP	NM_001017922	UAGCAAACAGCCUCUUAGGUUGGAGAGUAUUGAUUUCAAAUAGGAAGUUG	U1
ENST00000370425	CDS	protein_coding	HFM1	NM_001017975	CUCCAACUGGUUCUGGAAAAACUGUAGUGUUUGAACUAGCUAUAACAAGA	U1
ENST00000330374	3'UTR	protein_coding	VMA21	NM_001017980	UUGAGAAAUGAAAAGUCUGCUGUAGAAUGUAUCUGAUGUCAUUAGUUCUU	U1
ENST00000267853	3'UTR	protein_coding	MYZAP	NM_001018100	CCUUAUGCUUUCAUUGGACCAGCUGAAAUCACUGUAUUUAUUCAACUAGU	U1
ENST00000650831	CDS	protein_coding	FANCB	NM_001018113	CAACUGAGAUCAUCAAAAACCAGUUAAGAAUAUCUCUCAUUGCCCUUACU	U1
ENST00000334181	CDS	protein_coding	ZNF749	NM_001023561	AACCACAGUGCUCACGUGGGAGAGAGGAACUUCACAUGCACGCAGGGUGG	U1
ENST00000414468	3'UTR	protein_coding	ZNF805	NM_001023563	UGGUCAGUCUUACGUUUUGGUUAAUGCUUGCAUGAUUUACACUUCAUCAU	U1
ENST00000647337	CDS	protein_coding	RUNX2	NM_001024630	GGCCGGAGUGGACGAGGCAAGAGUUUCACCUUGACCAUAACCGUCUUCAC	U1
ENST00000647337	3'UTR	protein_coding	RUNX2	NM_001024630	AUUUCAAGACCAAAGCAAAGUCUUACUACUACUGUGGAACCAUGUACUAG	U1
ENST00000555028	3'UTR	protein_coding	LIN52	NM_001024674	CCUUGUUCUCAUGCUAGAAUUAAUGCUGGAUUUUUCUCUCAUUUGACCAU	U1
ENST00000377957	3'UTR	protein_coding	FBXO48	NM_001024680	UUCAGCUGAGUUAAAAGAAGUAUUUACCUCAAACCUCUCCUCUUGCACAA	U1
ENST00000377957	3'UTR	protein_coding	FBXO48	NM_001024680	UUAAUAUAUUUGCAAUACUAAAUGUAAGAGUGAUUUGUAUGUUCAGCUUA	U1
ENST00000377957	3'UTR	protein_coding	FBXO48	NM_001024680	UGUUUGCCCCUUUACACUGUGAACUUCUUAAUGGCAGGGACCAUUUUUUA	U1
ENST00000221891	CDS	protein_coding	APLP1	NM_001024807	AGUGAGGCCCUGCUGGUGCCUGAAGGCUGCCGGUUCUUGCACCAGGAGCG	U1
ENST00000261822	3'UTR	protein_coding	BCL7A	NM_001024808	UUGCUGCUGUAUUUUCCCCCCACUUCUCUAUGUAACGAUAUAAGCUAUCG	U1
ENST00000381295	3'UTR	protein_coding	EXOC1	NM_001024924	AACUUAGAUUUUUGAGGAUUAUGUGACUAGUAAUAAAUGUGAAAUAAAUU	U1
ENST00000316185	3'UTR	protein_coding	SLC2A11	NM_001024939	UCUGGCUUGGCUCCAGAUAAAGUUUUUGGGAUUCAUGAAUGUUGUUGCAC	U1
ENST00000326195	3'UTR	protein_coding	ABCF1	NM_001025091	UGGCCUAGAAGUCCUCUGUGGUCUCCCCUCCUCUGAAGACUGCCUCUGGC	U1
ENST00000320560	CDS	protein_coding	ANO6	NM_001025356	GCCUCUUUUCCACUGGCCCCUCUGUUGGCUCUCGUGAACAAUAUAUUGGA	U1
ENST00000353617	5'UTR	protein_coding	ARFIP1	NM_001025595	ACAGCUGCAGUUGCUCCCCGCCCCCGAGCAGCCGAGGUGCGUGGGGGAAG	U1
ENST00000368013	CDS	protein_coding	ARHGAP30	NM_001025598	GAGGAGUAUGGAGUGGUGGAUGGGAUCUACCGCCUCUCAGGGGUCUCCUC	U1
ENST00000395184	CDS	protein_coding	ARHGAP24	NM_001025616	GGCAACAGCAGCAGCAACCACAGUGCACUGCACAGUUUAGUUUCCAGCCU	U1
ENST00000360388	CDS	protein_coding	SLC35F1	NM_001029858	GAAUUGGCUUGACUAGCAAGUAUCUGUCAGAAGAUUUCCACGCCAACACA	U1
ENST00000360388	3'UTR	protein_coding	SLC35F1	NM_001029858	UUUAGGACAAUAUAUAAUUAUAAAAUCUUUCUGCUCCUCCCUGUAGCCUC	U1
ENST00000428847	CDS	protein_coding	FBXO43	NM_001029860	ACUCCGAUAAGUAAUCUUGUGGCAAACAUUAGAUUUAACGCAAGUCAAAU	U1
ENST00000428847	3'UTR	protein_coding	FBXO43	NM_001029860	CAUUUCAUCACUCUUGACAUGUUCUUCAAUCAUUUUUUAAAAAAUAGUUU	U1
ENST00000696526	3'UTR	protein_coding	PLEKHG1	NM_001029884	GUAACACCUUAGGAUAACGUAAGCCAGAGAUCUGUAAAUUGGACUGCAGU	U1
ENST00000465530	CDS	protein_coding	CDNF	NM_001029954	AGAAGCUGAAGAAGUUGGAUAGCCAGAUCUGUGAGCUGAAAUAUGAAAAA	U1
ENST00000345122	CDS	protein_coding	ARHGAP5	NM_001030055	AAUAACCUUUUUGUCCAGUUAUCAAAAUCAAAAAAACCUGUAAUAAUAGC	U1
ENST00000370706	CDS	protein_coding	ZNF451	NM_001031623	AAGAUAUGUUUGAUUCCCAGGAAUAUGUAAAACAGCACUGCAUGUCUUUG	U1
ENST00000370706	CDS	protein_coding	ZNF451	NM_001031623	UCAGAAAAAACUGAAACUUCAAUUAAAACCGAAGAUGAUUUUCCAGUAAU	U1
ENST00000313117	CDS	protein_coding	SRSF7	NM_001031684	GCUCCCGAGUGAGGGUUGAACUAUCGACAGGCAUGCCUCGGAGAUCACGU	U1
ENST00000313117	3'UTR	protein_coding	SRSF7	NM_001031684	AUGUCUGUAAAGUGUAACCUAGGAAAGAUAAUUCAACCAUCUAAUCAAAA	U1
ENST00000339431	3'UTR	protein_coding	LRRC17	NM_001031692	GAACAGCAUCUGGUGAUAUGCAAUUCCACACUGGUAACCUGCAGCAGUUG	U1
ENST00000392876	3'UTR	protein_coding	NT5DC3	NM_001031701	GUAGGUCUCCCAGGAGCUUGUUAAACCUGGAAACACCACCUGAGUUGGUU	U1
ENST00000339077	CDS	protein_coding	KLHL7	NM_001031710	UUGUCGAUACUUGUGGAGCAAAUGAAGAGACCCUUGAAACAUGAAAAAUG	U1
ENST00000339077	3'UTR	protein_coding	KLHL7	NM_001031710	AACCAGUGUCUCUUAAUUUUCAGUUUUCUUUAUAUAGAGGUUAUAAUAGU	U1
ENST00000335894	CDS	protein_coding	IQCH	NM_001031715	CCUCCAAAUUGGAAAAGCCUGCAGAAUGAGAGAUGUGGUUGGUUACUUUU	U1
ENST00000335894	3'UTR	protein_coding	IQCH	NM_001031715	UUUUCAUUUGAGAGUGUUGAACAAUCCCUUCUUCUUCUCAAACUCAGAAA	U1
ENST00000331314	CDS	protein_coding	DDX59	NM_001031725	GACUGCAAACUAGGAGCAGAUCUUUUGAGUGAAGCCGUUCAGAAAAUCAC	U1
ENST00000373299	3'UTR	protein_coding	STXBP1	NM_001032221	ACCUUGUACAUAACCCUGGGUGACGUGCACAUUGCUUGGGUAUGGAACGG	U1
ENST00000373299	3'UTR	protein_coding	STXBP1	NM_001032221	CUGCUGCUGUUGUCGUGAAAUAUAAUAACAGUGGAAGUCACAAAAAUGUC	U1
ENST00000556029	3'UTR	protein_coding	TMPO	NM_001032283	UACACUUGUUGACUCCAAGAACUAAAAAUAAUGUGAUUUCGCCUCAAUAA	U1
ENST00000539966	3'UTR	protein_coding	STK24	NM_001032296	UAUUUGCUCUCUACCGGUGCUUCUCAAAUGGGUGCAAUGCUGUCCCAUUU	U1
ENST00000266971	CDS	protein_coding	SUOX	NM_001032386	GACCUACAUCCAGGGGGGCCUUCAAAGCUGAUGCUAGCAGCUGGGGGUCC	U1
ENST00000374571	CDS	protein_coding	PJA1	NM_001032396	GUGGUGGGGAAAACACCUCAAAGAGUGCAGAGGAACCUGUGGUCAGGCCC	U1
ENST00000370114	3'UTR	protein_coding	EXTL2	NM_001033025	AAGCCUGUAAACAUGGACAAUUUGGAAAAAGAAACCAACAGUGGCUAUUC	U1
ENST00000331872	3'UTR	protein_coding	GLUL	NM_001033044	AGAAUAUGCAUAUAUGUACACAUUAGAUACACAAUACAAGCACAAUACAU	U1
ENST00000545287	CDS	protein_coding	RHOT1	NM_001033566	AUGUUGUAUGCCUGGUAUAUGAUGUCAGCAAUCCCAAAUCCUUUGAAUAC	U1
ENST00000612955	3'UTR	protein_coding	MTUS2	NM_001033602	AACGGUAACUGCCUUUGGAACAAUCAGCUUCUCAGUCAACAUGAUGUGAG	U1
ENST00000612955	3'UTR	protein_coding	MTUS2	NM_001033602	UUUAAAGCCUAUUAAAAUAAACUUGAGGGACUUUCUGCGA	U1
ENST00000327835	3'UTR	protein_coding	ZNF704	NM_001033723	AGGCAUAGGGGAGUGCCCUGGGAAAACGGUUUGGAGCUGACCUGUAGCCU	U1
ENST00000327835	3'UTR	protein_coding	ZNF704	NM_001033723	CAUACAAAUGAGUGGAAACAGAGCAGGAUUCAUGAAUAUGAAUGAGAAUG	U1
ENST00000258494	CDS	protein_coding	ALDH1L2	NM_001034173	ACAAGAGUGGUAGAAGAAAUUAAAAAGAUGAAAAUUGGUGAUCCACUUGA	U1
ENST00000381440	3'UTR	protein_coding	ITPRIPL2	NM_001034841	AAUUUUUAAAAUAUUACUGUUUUAUUUAAAUGCCAUGCUGAGCAAUUGUU	U1
ENST00000366574	CDS	protein_coding	RYR2	NM_001035	GACAACUGAGACCUUCUAUGAUGCAGCACUUACUCAGAAGAUUAGUAUUU	U1
ENST00000546591	3'UTR	protein_coding	RPL41	NM_001035267	GCCGAGUGUAACAACCAUAUAAUAAAUCACCUCUUCCGCUGUUUUAGCUG	U1
ENST00000379028	3'UTR	protein_coding	NRCAM	NM_001037132	CCAUACUGAAAGAAUCAAAAACAAAUCAUCCAAAUUAAAUUUCAAACAUU	U1
ENST00000379303	3'UTR	protein_coding	ACOT9	NM_001037171	GGAAGAUUUAGGUCUGAAACCAUACCAUUAGAAGGUGUUUAGAGAUGAUC	U1
ENST00000263177	3'UTR	protein_coding	PLPPR5	NM_001037317	UAUGAAAACCUUCUAUUUUGGGCUAGUUAUUUUUUUAAUCUUCAUAUAUC	U1
ENST00000399429	CDS	protein_coding	COL28A1	NM_001037763	AAUGUGAGAAGGGAGAUCCAGGUGAUCCAGGGCCUCCUGGUACACAUGGA	U1
ENST00000399429	CDS	protein_coding	COL28A1	NM_001037763	AUAGGGGUGGUGAAGAAAAAUGAUCCCAACUUUGAAAUAUUCCACAAAGA	U1
ENST00000389740	CDS	protein_coding	GPR149	NM_001038705	AUAAUGAAGAGGCCUUGGACACUGUGUCAAUCAUUAGUAACAUCAGUCAG	U1
ENST00000522917	CDS	protein_coding	FER1L6	NM_001039112	GGUGACAGUAAGGACCUGGUGGAUCCCUUUGUGGAGGUCUCCUUUGCUGG	U1
ENST00000262605	3'UTR	protein_coding	TTPAL	NM_001039199	GAUGGAGAUGAUAGUGAUGAAAUUCCUGUUUCAUGGGGCUGUUUUUCUUU	U1
ENST00000361050	3'UTR	protein_coding	MPEG1	NM_001039396	UAAAAAUAGCGGAGGGACAAUGUGAACAUUUGUAUUUGGAAGCUAUGAAU	U1
ENST00000361050	3'UTR	protein_coding	MPEG1	NM_001039396	AGCUCUAAGAGUUUCUGCCUGUAAGAACUACUCUCCUUUUAUUUUGAUUU	U1
ENST00000392993	3'UTR	protein_coding	GK5	NM_001039547	GCCAUUUUUAGUGAUAAGACUUUAAUAAAUAUUUUUGGACUUAACUAAAA	U1
ENST00000392993	3'UTR	protein_coding	GK5	NM_001039547	AGGCCAAGGCGGGAGGAUCGCUUGAGCUCAGGAGUUCGAGACCAGCCUAG	U1
ENST00000392993	3'UTR	protein_coding	GK5	NM_001039547	UAAAGGUUUCAGAAUGAUUUUGUUAAUAAGUUAUUAGAAACUUUCCUAUU	U1
ENST00000311277	3'UTR	protein_coding	MAP9	NM_001039580	GGCUAAGGAUAAAAUAAUCAUAUGCUAAUAUACCUUUUAUUAUAAAUGAC	U1
ENST00000378308	CDS	protein_coding	USP9X	NM_001039591	UAAUUAGAGCUAUACAAAAAAUUAUCUGGGCAUCAGGAUGUGGGUCGUUA	U1
ENST00000378308	CDS	protein_coding	USP9X	NM_001039591	AGAACAAGUUAUGUGAAGAAAAUCAUUGAAGACUGCAGUAAUUCAGAGGA	U1
ENST00000400085	3'UTR	protein_coding	ZNF705D	NM_001039615	CUGUGAAAUUCUAUGGGAUUUGACAAAUGCAUGGUGGCAGAUCUCCAGCG	U1
ENST00000296326	CDS	protein_coding	ZDHHC19	NM_001039617	CACCACUGGGACCCAAGUACAUGGCUGAAGCUGUCCAGCUGCAGAGAGUG	U1
ENST00000527447	3'UTR	protein_coding	CREBZF	NM_001039618	UAGUUCUGUUAAUACACUGAUUUGAAUUUUAUUUAUCUCAACUUCCUUUA	U1
ENST00000378228	CDS	protein_coding	OLAH	NM_001039702	AAACAAUGUAGUCCCAUCAUAAGGGCAGAUCUGAACAUUGUUAGAAGUUG	U1
ENST00000356458	CDS	protein_coding	EML6	NM_001039753	UGGCGAUGUCUGUAAAAUGCCAGAAGCCUCUUAUGUUAUUGCUGCUGCUG	U1
ENST00000359798	CDS	protein_coding	ZNF808	NM_001039886	AGAAGGCUUUUGCGUGUCAUUCCUAUCUGGCAAACCAUACUAGAAUUCAU	U1
ENST00000620149	3'UTR	protein_coding	SPTSSB	NM_001040100	GUGUUGCCUUGCCUUGCAUGAUGCUGGGGGAAAAAGAGAAAAGAAAUGGU	U1
ENST00000355774	CDS	protein_coding	MLH3	NM_001040108	GAAUUAUCAGGUGAGGAUAUUAAGGAAUUUAGUGAAGAUAAUGGUUUUAG	U1
ENST00000503780	5'UTR	protein_coding	CEP44	NM_001040157	AACCUAUCUUGCUUCAGUUGGUUUCCUCCUAAAUAUUAGGCAGAUGGGAU	U1
ENST00000222725	3'UTR	protein_coding	LFNG	NM_001040167	UGUCGGAGGCCACUCCGAGGGCAAUUCUGUUAGGAUUUUUGGAUCUUUCU	U1
ENST00000341181	3'UTR	protein_coding	CLDND1	NM_001040181	GAUAUACCAUUUUAUUAUGAAAAUCUAUUUUAUUUAUACACAUUCACCAC	U1
ENST00000512733	CDS	protein_coding	PAQR3	NM_001040202	AAUUAGGUAUGGCCACCUGGUGAAUUCAGUUGUUAAGCAAUAUAUAAUGG	U1
ENST00000512733	3'UTR	protein_coding	PAQR3	NM_001040202	AGAAACUGGCACUUCAGAUAUUAUAUCCUUUAGCUAUAGGUUCUUCUCUC	U1
ENST00000512733	3'UTR	protein_coding	PAQR3	NM_001040202	UUAUUUUGCUUUGUACCAUUCAUUUUCAUUAAAAAGAUACAAAGCCCCUU	U1
ENST00000512733	3'UTR	protein_coding	PAQR3	NM_001040202	GUGUAAAAAAAGGCAAAUUGGUAGCUGGGUUCUUUUCAGUAAAGACACAA	U1
ENST00000380548	3'UTR	protein_coding	ADAMTSL1	NM_001040272	GCAUAAUAGUUAUGCAUGGAAUGAUAAAGACAGACAAAUUCCAUACUACU	U1
ENST00000398548	3'UTR	protein_coding	PRDM15	NM_001040424	GCAUCCAAAGGCGGAAGGCUCAUGGCUUCCCCACUAGAGGCGGCGUCUUG	U1
ENST00000377906	CDS	protein_coding	SPINK9	NM_001040433	GAUCUGAUGGCAAAACUUAUAAAAAUGAUUGCUUCUUCUGUUCUAAAGUU	U1
ENST00000382142	3'UTR	protein_coding	MTMR12	NM_001040446	UCACGCUACAGCUCAUGCUGGCUGGGUCCUUAGCCCGGCACUCCGUUAGA	U1
ENST00000382142	3'UTR	protein_coding	MTMR12	NM_001040446	UACAGAAUUCUCAAUGGAUUUAUAUAUUGUGAAAUUUUUAUCUGAGAUUG	U1
ENST00000314742	CDS	protein_coding	LINS1	NM_001040616	GCUGUGUCCCCUCACUUGUCCAAGACCAAAGCUCCAACCAAACAAUACCC	U1
ENST00000563902	3'UTR	protein_coding	MATCAP1	NM_001040715	CUGUCUACCUCUCACUGGGUCCUGGUGGGGGUCGGGCUCCCUUCUCCUGG	U1
ENST00000264382	CDS	protein_coding	SI	NM_001041	CAAGAUUUGCAUGACCAUGGACAGAAAUAUGUCAUCAUCUUGGACCCUGC	U1
ENST00000264382	CDS	protein_coding	SI	NM_001041	GCUGAAACCACAGAAGAACUUUGCAGAAGAUGGAUGCAACUUGGGGCAUU	U1
ENST00000381971	CDS	protein_coding	GLIS3	NM_001042413	UGUGUAUGUGUGUAGCAGGGGAGAAUGAGCUGAUGCCGAGGGUCCAGCCA	U1
ENST00000381971	3'UTR	protein_coding	GLIS3	NM_001042413	CCAGCAUCCGGGUUGUCAGAAGGCCUUCAGUAACUCCAGUGACCGCGCCA	U1
ENST00000374111	3'UTR	protein_coding	C10orf53	NM_001042427	CCUUCAGAGUAGCACUACAAGUGAAGAAGACCUGCCCUCCUUGGCUUCAU	U1
ENST00000636147	CDS	protein_coding	CLN3	NM_001042432	CUGCUGGAAGCUUCGUCCUGGUUGCCUUUUCUCAUUCUGUGGGGACCAGC	U1
ENST00000397510	3'UTR	protein_coding	TMEM80	NM_001042463	UUCUGAGAUCCCAGUUUACUCCGUGGCCAGGCCCCACCUGUGUUUCCAAG	U1
ENST00000680255	3'UTR	protein_coding	GEMIN8	NM_001042479	UGUAGGUGUUGCCGACAAAAAUGAUAAUUAACUUUCCCUUGAGGUGACAC	U1
ENST00000392863	3'UTR	protein_coding	SMIM8	NM_001042493	UUAAUUAAUGUUACUGUAAUGUUAUAAACAUAAGACCAAGUGUUCUUAUA	U1
ENST00000396819	CDS	protein_coding	LTBP4	NM_001042545	GAGCCCAGCGUUGUGAGAACACCCCUGGCUCCUACCGCUGCACACCAGCC	U1
ENST00000399788	3'UTR	protein_coding	KDM5A	NM_001042603	CUUGUUUGUGCUAGAAGAACAUCCCAAAUAGGAGAACCUCUCACAAGCUG	U1
ENST00000275233	CDS	protein_coding	SHPRH	NM_001042683	ACAAGGGUAUUCUGGUGGAGUCAUCCUUCAGUGGUGAAAUGUUAGAAGAU	U1
ENST00000252483	3'UTR	protein_coding	NECTIN2	NM_001042724	AUGUCUACCUUGGUGGCUCCACUAUGACCCCUAACCCAUGAGCCCAGAGA	U1
ENST00000370455	3'UTR	protein_coding	SMAP1	NM_001044305	GGUUUUUAUUUCCUAUGAUGUAUACUGCCACUAACCUUCCAAAAAUUACU	U1
ENST00000409883	CDS	protein_coding	TMEM237	NM_001044385	GAAAAAAGCCGGAGAUUCCAGGCUGCUGAUCGUUCAGAGUUGAUAAAGAC	U1
ENST00000262461	3'UTR	protein_coding	SLC12A2	NM_001046	UGUGUGUGUGUAUAUAUAUGUAAUAUGCAUACACAGAUGCAUAUGUGUAU	U1
ENST00000267377	3'UTR	protein_coding	SSTR1	NM_001049	UCUGUGUUUAAUAUUACCAACUACAUUGGAAGCCUGAGCAGGGCGAGGAC	U1
ENST00000305249	3'UTR	protein_coding	TACR1	NM_001058	AGGAGAGGAGUAUAAGUGGAGAGGGGCCAUUCCUGAGGUUUCCGUGUUUU	U1
ENST00000257264	CDS	protein_coding	TCN1	NM_001062	AGGUAAGUGAAGAAAACUACAUCCGCCUAAAACCUCUGUUGAAUACAAUG	U1
ENST00000402696	3'UTR	protein_coding	TF	NM_001063	UGUGUGUAUACACAUGUCUAGAUGUGUUUAUUUGCACAUUUGUUAUAUGU	U1
ENST00000462138	3'UTR	protein_coding	TKT	NM_001064	GACACGUCCACCUGUCCUCCUGACCGUCUGGAGAGAAUAAACCUGUCAAA	U1
ENST00000377818	CDS	protein_coding	MZT1	NM_001071775	UACGGCUUUGUGAACAAGGAAUUAACCCAGAAGCUUUAUCAUCGGUUAUU	U1
ENST00000334121	3'UTR	protein_coding	SREK1	NM_001077199	AGUAGGACUACUUUUAAAUGGUACUAGUAAAGAUUUAUCAAACAAUGCUG	U1
ENST00000611875	3'UTR	protein_coding	NPRL3	NM_001077350	AAGUGCCCUGUGGCCCCCUCCCCAGCACCUCUGUCUGCCAUGCGCUUCUU	U1
ENST00000359890	3'UTR	protein_coding	RBM23	NM_001077351	UCCUUUGACGACUGCACCAUCCACCCAAAUUUUGCUGCCUUCUUUAUAGG	U1
ENST00000258173	CDS	protein_coding	TMEM231	NM_001077418	AUUAAUGCUAUCAUCCGAUACCCUGUGGAAGUCAUUUCUUAUCAGCCAGG	U1
ENST00000408931	CDS	protein_coding	TBX20	NM_001077653	GAGAAGUCGUCCUGUGCCCAGCCCCUGGGUGAGCUGACCAGCCUGGAUGC	U1
ENST00000541398	CDS	protein_coding	ECT2L	NM_001077706	UGCCGCUGCCCAAGUCAGCUGGCCCUGGAAGUUUUUAACUGAACAGGAUU	U1
ENST00000541398	CDS	protein_coding	ECT2L	NM_001077706	CUACAGAAAUAGAGGAUGAUAAGUUCCUAUGGCUGUCAGUACUUCGAAAU	U1
ENST00000330149	3'UTR	protein_coding	TRAPPC6B	NM_001079537	AGAAGAAUGAACAAAUUUUGAUAAAGUAUGAAUUUGUUUUAUUUUAAAAA	U1
ENST00000354822	3'UTR	protein_coding	NKX2-1	NM_001079668	GGUUUUUUUUUUUAAAAAAAGAAAAUGAAAAACAACCAAGCGCAUCCAAU	U1
ENST00000492622	CDS	protein_coding	FNDC3A	NM_001079673	AAAUUACAUGGGAGUGUUUACAGCCAAUGAAAGGUGAUCCAGUUAUUUAC	U1
ENST00000492622	3'UTR	protein_coding	FNDC3A	NM_001079673	AGUUAUUGGAUGAUCAGACUGAAUUUUGUCAAGUAUCACAUUGUACAUCU	U1
ENST00000449416	CDS	protein_coding	ZNF331	NM_001079906	GUUCAAGCCUCAUUCAGCAUAAAAGAAUUCACACAGGUGAGAAACCCUAU	U1
ENST00000449416	3'UTR	protein_coding	ZNF331	NM_001079906	UUGCCAUUAGUGAAUUUUUACAAGAAAACUCCCUGUGGGUGCAAUGAGUC	U1
ENST00000357578	3'UTR	protein_coding	ALDH5A1	NM_001080	UAGUUUUUAGGUGGUUUUAUAUAACAUUUUAAUUACUUGUGAUUUAGAUG	U1
ENST00000389617	3'UTR	protein_coding	GXYLT2	NM_001080393	GAGGACUAAAUCAUAAUACAUUUCUAUGCAACAAUAGCUUCUGAGAGGAA	U1
ENST00000473835	3'UTR	protein_coding	U2SURP	NM_001080415	AAUCUUGAUUUCAGUUUUUUAUGUAGGCACUUCAUACACUGGUUUGAUGG	U1
ENST00000522677	CDS	protein_coding	MYBL1	NM_001080416	GGCAGAAAGCUCUCAUUACAACUCCUCUUCAUAAGGAAACAACUCCCAAA	U1
ENST00000219746	3'UTR	protein_coding	TOX3	NM_001080430	UAAUUGUCUUUUUUUUUUUUUUUUUUUUUUUUAAGAUGCAAGUACAAGGU	U1
ENST00000323777	CDS	protein_coding	HSF5	NM_001080439	CAGGAAGGGCCACCAUUCAGCACACACCAGGUGGAUGCCAACAUAAAAUG	U1
ENST00000323777	3'UTR	protein_coding	HSF5	NM_001080439	CAGUAGGAUUGUGGGACUGUGUUUUAGGAGAGAAGGAUGUCUUGGAUGUC	U1
ENST00000389672	3'UTR	protein_coding	EPHA6	NM_001080448	ACCUCUGGCCAUUUUUAAUUUGUCAUAAUAAACUCAUUUCUGGUUAGAUA	U1
ENST00000389672	3'UTR	protein_coding	EPHA6	NM_001080448	GUAGAAAGGGAAGGAUGUCACUACGUAAGUUUUUUUUUAAUUUUACCAAG	U1
ENST00000358410	CDS	protein_coding	DNA2	NM_001080449	UUAGUGGGGGACCAUCAGCAGCUUCCUCCCCUGGUGCUAAACCGUGAAGC	U1
ENST00000285039	3'UTR	protein_coding	MYO5B	NM_001080467	GAAAUAAAUACUUUUGAAUAAAGAGGUGUGCCAAAUCUAAAUGAAA	U1
ENST00000427836	CDS	protein_coding	PLEKHM3	NM_001080475	CUGAGCAGGGCUUACCUUAUGGCUUUUCAGCCUGGCAAGCUAGACGAGGA	U1
ENST00000339996	CDS	protein_coding	MYMK	NM_001080483	AUGUUCGGCGUCCUGACCAUUGCUGUGCGGAUCUACCAUGACCGAUGGGG	U1
ENST00000382349	3'UTR	protein_coding	ONECUT3	NM_001080488	CUGGAUGACAGGAUUCCCUGGCCUGGGACCCGGCUCGGGGCCCCGCCUGC	U1
ENST00000373930	CDS	protein_coding	MEGF9	NM_001080497	GGGGCUGUAUAUAUGUACCGCGAGUACCAAAACCGGAAACUCAAUGCCCC	U1
ENST00000373930	3'UTR	protein_coding	MEGF9	NM_001080497	UAUGAUUUGAAUAUAUGAAAGAAUUUAUACAAGAGUGUUAUUUAAAAUUA	U1
ENST00000369663	5'UTR	protein_coding	TBX18	NM_001080508	UCCACAGAGUGUUUUUUACCCAUGUUAGUCCUCUCUGGCGCAUCAGUUGA	U1
ENST00000434006	3'UTR	protein_coding	SPINK8	NM_001080525	GCAGUGACCAGGUUACCUACAGUAGUGACUGCCAUCUGUGCUCCAAAAUU	U1
ENST00000357726	5'UTR	protein_coding	PRAMEF12	NM_001080830	CUUGGUUUUUGUCAUUUCAAAAUUCUUAUUGAAGCAGUUUUUUUUUUAAC	U1
ENST00000354960	3'UTR	protein_coding	PDE5A	NM_001083	UAAGUCACUUAACCUCUGUGUGCCUAAACAAGUUGUGCUUUUUUAAAAGG	U1
ENST00000375482	3'UTR	protein_coding	FGD3	NM_001083536	GCUGUUCCUGAUGCUAGUGGCACACAGUGCUUAUCUGCAUAAAUAAACAC	U1
ENST00000357479	3'UTR	protein_coding	STRN3	NM_001083893	GCCUGUACUGGAUGUGAACUGAGCGUAUAUCUGUUUUUAGGUGUCUUUAA	U1
ENST00000354452	3'UTR	protein_coding	TCF4	NM_001083962	AUCUUGAUUUUGAUGAGGGGUUGGGGAGUGGGGAGGGAGUCGAACCAAGA	U1
ENST00000381937	CDS	protein_coding	NADK2	NM_001085411	UACUGGAACAGGAUCAAAGGCCUGGUCAUUCAAUAUUAACAGGGUUGCAA	U1
ENST00000381937	3'UTR	protein_coding	NADK2	NM_001085411	AUAUAAUUUCUAACAUUUCUGCUCUGUGAUGGGGGUUUAUUUGUAAGAAU	U1
ENST00000442682	3'UTR	protein_coding	TMEM213	NM_001085429	GCUAAUGGGGAAGGGGAGUAAGGCUAACAUGGUUUCUAUUAUUUAAGUCA	U1
ENST00000340345	CDS	protein_coding	KRTAP24-1	NM_001085455	CAGUGGUAGCAGACCUCUGAAAUGCUAUUGACCAACUUCCAGAAUUUAUA	U1
ENST00000399050	3'UTR	protein_coding	CTNND1	NM_001085458	UCUAACAAUUGUAGUGUUAGAUUAGAGGUUGAAGUACAAAGCCAAAAAGC	U1
ENST00000472487	3'UTR	protein_coding	MYSM1	NM_001085487	GAUUUGACAUGUAAAUUAUGUGUUGUGUAUAAGUAAGUUAGUUACUAAAC	U1
ENST00000232892	CDS	protein_coding	AADAC	NM_001086	GAGCUCCUGGGACUUCACCAUUUUAUGGAUUCCUUUAAGGUUGUCGGGAG	U1
ENST00000399810	3'UTR	protein_coding	CFAP90	NM_001089584	UUCUAGGGCAAGUCAUAUCAUCUACAUGAGCAGACAUUUCCUCAUAUUUA	U1
ENST00000452335	5'UTR	protein_coding	DYTN	NM_001093730	AAAUGGAUCCAGAUAAACAAGAUGCUCUUAAUAGUAUUGAGAAUUCCAUU	U1
ENST00000352035	CDS	protein_coding	ACLY	NM_001096	CGCGAGCUGGGAAAGACCUGGUCUCCAGCCUCACCUCGGGGCUGCUCACC	U1
ENST00000352035	3'UTR	protein_coding	ACLY	NM_001096	ACUUUGCUCUGCUACCUGCUGUAUUUAUUAUAUGGAAGCAUCUAAGUACU	U1
ENST00000378142	3'UTR	protein_coding	GPR34	NM_001097579	AUAUUUCAUUUGCUUAACUGUAAACCAUUUCAAGGUACUAACUUUUAAAU	U1
ENST00000449207	3'UTR	protein_coding	PRDM7	NM_001098173	GGGGUAGGAAUCUCAAGAAUUGCGAAAGUCAAAUAUGGAGAGUGUGGGCA	U1
ENST00000310826	3'UTR	protein_coding	ZBTB21	NM_001098402	CUCUAGCAGAAAAUAACUCUGUACCCAUCAAUCUUAUUGCCAACAUUCCA	U1
ENST00000278025	3'UTR	protein_coding	FUOM	NM_001098483	AAAAUGAUGGAAAAACGUUCAGUCUCAAGAGUCCAA	U1
ENST00000264485	3'UTR	protein_coding	SLC4A4	NM_001098484	UGUUUGUGUAUGUGCUCUGUGCCAUGGCUGGUGUAUAUAUGUGCAAUGUU	U1
ENST00000264485	3'UTR	protein_coding	SLC4A4	NM_001098484	UACAUAUUAUAUGUAUGUAUAUUUCAAAGUACCACACUGAAAAUUAGACA	U1
ENST00000394670	3'UTR	protein_coding	ZNF207	NM_001098507	UUUUUGUUAACUAGCAGCAGAAUUUCAGCAUUUGCUACUUACUGGUAGAG	U1
ENST00000299563	3'UTR	protein_coding	RNF169	NM_001098638	GUUGAGAGAGAGAGAGAAUGUAAUGUCUGAGACUAGCCAGCAGCUAUUUG	U1
ENST00000315765	CDS	protein_coding	HEPHL1	NM_001098672	AAACCAGGGGCGCAUGUUAAACCAGGUGAAACCUUCACAUACAAGUGGAC	U1
ENST00000391854	3'UTR	protein_coding	GNG4	NM_001098722	CCUGAAAUGUUCUAACCUGCAAAUUGGGUUUAAUGGUAAUUAUCCUGCCU	U1
ENST00000278550	3'UTR	protein_coding	TENM4	NM_001098816	GUGGCCAUGUGGUGAGGGCGGUGAUGCUGAGCUUUCUGCCCAGGAGGAAU	U1
ENST00000297537	3'UTR	protein_coding	GBX1	NM_001098834	UAAAUGUGUAUAUAUGGAGCUAUCUGUCUCUGUACGUCUGUCUGCACCCC	U1
ENST00000377495	3'UTR	protein_coding	TMEM236	NM_001098844	AGAGGCUGAUAAUGCAAGAGUAAUGAUUUAUGUAGCCAGUUUCUUCAAUG	U1
ENST00000223210	CDS	protein_coding	ZNF862	NM_001099220	AGGAAGGAGAUGGACCUAGGAGAAUCAAGAGGACAUACAGGCCCCGUUCC	U1
ENST00000537858	3'UTR	protein_coding	TIFAB	NM_001099221	GUAGCUUGGGGUUACCUUCAGCUUUCAAAUACCCACAGGCACGCGGGGCU	U1
ENST00000319119	3'UTR	protein_coding	ZBTB34	NM_001099270	AUUUGCUUUGUUGUAAUCUUUGGUUUUCCCAACCAUCUGGAAAUCUCUUG	U1
ENST00000319119	3'UTR	protein_coding	ZBTB34	NM_001099270	UUGUGAUACAAAUUAAGUUUGUGACAAGAAAUGCCCAAAUCCAAGGACAU	U1
ENST00000319119	3'UTR	protein_coding	ZBTB34	NM_001099270	ACAUGAAUAUUUCAGUGCUGCUUAAUUUUGUUCUGAAUUCUUGUUUCUUG	U1
ENST00000428202	CDS	protein_coding	POC5	NM_001099271	CAGAAUGUCAUCAGAUGAGGAGAAAUACUCACUUCCAGUUGUGCAAAAUG	U1
ENST00000481247	3'UTR	protein_coding	BTBD9	NM_001099272	AGCACGAUGCGGCUUCUUCCUCAUUUUGCAGAGCAACCUAAGCGGGCAGA	U1
ENST00000420702	3'UTR	protein_coding	MTFR2	NM_001099286	ACUCAGAUAAUCCAGCAACUGAAAUGAGCAAACAGAACCCGGCUGCUAAU	U1
ENST00000381176	3'UTR	protein_coding	SHISAL1	NM_001099294	UCAGAAUAUUGAAUGUGCGUGUGUGUGUGCGUGUGUGUGAUUUGGGGUGU	U1
ENST00000340434	3'UTR	protein_coding	PTAR1	NM_001099666	AUACUAGAGGACAGAUCCUGCAUACAGAGCCGAAACUGCUUUUAAUCAUC	U1
ENST00000340434	3'UTR	protein_coding	PTAR1	NM_001099666	CUUUCUGGAUGAUUCUAUUGUCCAGAAAGCUAACCCUGACGUUACUUUUA	U1
ENST00000340434	3'UTR	protein_coding	PTAR1	NM_001099666	GUUUUCAAAGCAUUUUUGACAGAGUUUACCUAAUGUAAAAAGAUUAAACA	U1
ENST00000295628	CDS	protein_coding	LRRC58	NM_001099678	GACUUCUGUGGGAAGUAUCGCCUCCCACUGAUGCACUACUUGUGUUCACC	U1
ENST00000295628	3'UTR	protein_coding	LRRC58	NM_001099678	AAUGAUAGUUUCACAUUUGGCUGAUGGUUUGCAGUUUUCACUCAAGUUUU	U1
ENST00000295628	3'UTR	protein_coding	LRRC58	NM_001099678	AUAUAACAGGUAGCCUUGGUUAAUGUUUACCUUUUCACUAUGUAAAAAAG	U1
ENST00000440869	3'UTR	protein_coding	PHACTR2	NM_001100164	AAUGCUGCAUCAUGAUGAAAAUGUGGAUUAACUGUGGGUUGCAUGCCUGU	U1
ENST00000440869	3'UTR	protein_coding	PHACTR2	NM_001100164	CCACUUGCCAACUCGGGGGAGGAGGGGCUUUUCCCUUACUGGAUACUUUU	U1
ENST00000303538	3'UTR	protein_coding	PDS5A	NM_001100399	UUAUAACUUCGUCUUGAUAGGCUGUAGUGUACAUGGGAUGUAAAACAAAC	U1
ENST00000284881	3'UTR	protein_coding	C21orf91	NM_001100420	UAGCUUAUUAGGAGGUUCAGGUUAGUGACCAUAAAGUGGGUUACUUGUAC	U1
ENST00000357244	3'UTR	protein_coding	RC3H2	NM_001100588	GGAGGUAUUGUACUGAAACCUAAAUUUCAGUCAACAUUUGAAAAGAAGAG	U1
ENST00000256925	3'UTR	protein_coding	CABLES1	NM_001100619	GAAUGGACAGUUUUGUGGGUUUUAAUUUAUUUGUGAGGAGUCGGGGCUGA	U1
ENST00000256925	3'UTR	protein_coding	CABLES1	NM_001100619	AGGAGUCGGGGCUGAGAAGGCAUUUUAUCAGGAGGUCUCCUUUUGCACGU	U1
ENST00000693505	3'UTR	protein_coding	PLEKHB2	NM_001100623	AACAAGGCCAGACUUUGCCCAUUUUAGGCUAUCCAGGACUUAAGGUAGCC	U1
ENST00000379426	3'UTR	protein_coding	TMEM170B	NM_001100829	AUAUGAGCAACGGGAUAAUUUGAAAUCACAGAAUGUUGUGGGAAAGGUCU	U1
ENST00000320542	3'UTR	protein_coding	MBOAT4	NM_001100916	UAUCUACUUUAGCAAGCUAUUCUGCUGGUACUGAGGAUACAAAAAGGAAA	U1
ENST00000328828	3'UTR	protein_coding	SH2D7	NM_001101404	GGAAAUCUACUCUUAGUGACCACUUGGCUAUGCAGCUUUUCCUGAAAUAU	U1
ENST00000407010	3'UTR	protein_coding	CRPPA	NM_001101426	GCACAGCAAAAUCACCCUGAUCGCUGGAGUGCUGGCUGAGUUAACAUAGA	U1
ENST00000262992	CDS	protein_coding	INPP4B	NM_001101669	CAGAAACCAGGAGAUAAAAGAACUUGGUGAGCUUUCUCCACAUUGGGACA	U1
ENST00000262992	CDS	protein_coding	INPP4B	NM_001101669	CUCCUUCAGGAACUUGCGUACAGCUUGCCCCAGUGUCUGAUGCUGACGCU	U1
ENST00000262992	3'UTR	protein_coding	INPP4B	NM_001101669	GUGGGGGAGAUGAUCACAGAUGUUUCCCAAAAUCUAGGAACUACUUCAAU	U1
ENST00000431156	CDS	protein_coding	TTI2	NM_001102401	AUGUAGCAAGGGAUCCAAACCUUACACCUGAGUCUGUUAAGAGCGCCCUG	U1
ENST00000358511	CDS	protein_coding	COL6A6	NM_001102608	AAAAUGUUCAUCACCAAAAUGAUCAGCAGUCUCCCCAUAGAGGCCGACAA	U1
ENST00000358511	CDS	protein_coding	COL6A6	NM_001102608	AUAUCUGCUGGGGAAACCAGCCACUUAGAUGGGGAAAUCUUAAAGAAGGA	U1
ENST00000358511	CDS	protein_coding	COL6A6	NM_001102608	UUUUCCCUUGGCCCUAUUUGGGAUGACAAGGAACUGGAGGAUCUCGCCAG	U1
ENST00000366578	CDS	protein_coding	ACTN2	NM_001103	ACCAGUGGGACCGACUGGGAACGCUUACUCAGAAGAGGAGAGAAGCCCUA	U1
ENST00000359318	3'UTR	protein_coding	AADACL3	NM_001103170	GGAGUGAAUCAGCCGGUAAGAGCUGUUCUCAGCCUCCCUAAGGGGCAGUU	U1
ENST00000359318	3'UTR	protein_coding	AADACL3	NM_001103170	AAAACUAUUUCUUUUUUAAGACAUGGAACCAACUCAAAUUGGCCUCUAUU	U1
ENST00000324194	3'UTR	protein_coding	SLC25A36	NM_001104647	CAACAACUAGAAAGGAGCAAUGAAGUUUAUUUCAGUUGUAUUUUUCCCUA	U1
ENST00000329697	3'UTR	protein_coding	ACSM2B	NM_001105069	AUCCUGGCCUCGCAGUUCCUAUCCCAUGACCCAGAACAGCUCACCAAGGA	U1
ENST00000580170	CDS	protein_coding	PTPRM	NM_001105244	CCAACUGCAAUUUUAGUGCCAAUAAAUGAUGAAACCCACACAAUGGCCAG	U1
ENST00000580170	3'UTR	protein_coding	PTPRM	NM_001105244	CAAAAGAGAUGAAGACUUCUCAAUAUGCUUAUUUUGCUUUGCAUAAUUGG	U1
ENST00000455036	3'UTR	protein_coding	ZBTB10	NM_001105539	GACUGAUUGACUACAAGUGAUGUGAUGUUAUAAAUUUGAAGUCUUUGAAA	U1
ENST00000455036	3'UTR	protein_coding	ZBTB10	NM_001105539	CUUAGUUUUUUUUAGGUGUUGGGACCCUUGUAGUUGCUUUUUAUUUUGCU	U1
ENST00000343090	3'UTR	protein_coding	UBE4B	NM_001105562	UGAUGUGUUUGGCCUUACCAAAGCAAAAGAGGGUGCAAGAAUGUGGGAGU	U1
ENST00000281047	3'UTR	protein_coding	MSGN1	NM_001105569	CCAAGUAAAGGGCUUUAGUGCUCCUGUUUUCAUUUCGUGUGUAUAUGUGU	U1
ENST00000311630	3'UTR	protein_coding	FBXO45	NM_001105573	GUUAAUGUCAUUUCAUAGUUGCCAUUAUUUUCUCAUUAUUUGACUUAAAU	U1
ENST00000352511	3'UTR	protein_coding	ACVR2B	NM_001106	UGGGACUUUUGGUGGCGAUAUAUAAUGAAUAAUUAAGUUAAUUUCUGGUA	U1
ENST00000334414	3'UTR	protein_coding	PTPRB	NM_001109754	CCUUACUUACUUUGACUAUAACAAAUUCCAAUGAGUCAGAAAGUAUUUCC	U1
ENST00000334414	3'UTR	protein_coding	PTPRB	NM_001109754	UGAAGCAUAAAUAAUGUAAGUAAAUACAGCAACUGAACUUUUUAUGUUCU	U1
ENST00000373296	CDS	protein_coding	TBX22	NM_001109878	CAUCAUUCCUAGAUUCUAUGUUCACCCGGACUCACCCUGCUCGGGAGAGA	U1
ENST00000435205	CDS	protein_coding	FHIP1A	NM_001109977	GUCUCUGAGAACAUCAUGGAGAAACUUUUCCUUUGGAGCUUGAGAAGGGA	U1
ENST00000435205	CDS	protein_coding	FHIP1A	NM_001109977	GGGAGAGAUGAGGCUGCCUUUGCCAGUCGCCAUCCCGUGAGGACUCAAAG	U1
ENST00000435205	3'UTR	protein_coding	FHIP1A	NM_001109977	GGGAGGGGAAUUUUCUGUAUCUUUCCUCUCUCUCUCUAGCCGGGCCUUUC	U1
ENST00000260408	3'UTR	protein_coding	ADAM10	NM_001110	UUUUUCAUAUAUCUGAAAUAUGCUAAUUAUGUUUUCUGUCUGAUAUGGAA	U1
ENST00000647029	3'UTR	protein_coding	GJB6	NM_001110219	AACUGUCAUGAUACGCUUAAGGUGGAAAGUGUUCAUUGCACAAUAUAUUU	U1
ENST00000554964	3'UTR	protein_coding	RNASE9	NM_001110356	CCAUGUAAGAAUGGAAUUAGGAAAUGUAACAGGAGCAAAGGUCUUGUAGA	U1
ENST00000453960	3'UTR	protein_coding	MECP2	NM_001110792	UAAUUUUUGGUGGGUGAAAGGAAUUUUGCUAAGUAAAUCUCUUCUGUGUU	U1
ENST00000397936	CDS	protein_coding	STK32A	NM_001112724	GUAUUCCUUCCAAGAUGAGGAAGACAUGUUCAUGGUGGUGGACCUCCUGC	U1
ENST00000370068	CDS	protein_coding	NTNG1	NM_001113226	UAAGACUCAGAUUUACACGGAAGAAGGGAAAGUUUGGGAUUACAUGGCCU	U1
ENST00000310775	CDS	protein_coding	FANCI	NM_001113378	GUGGAAAAAGCAUUGAGCAUGUUCUCCAAGAUGAAUCUUCAAGAAAUACC	U1
ENST00000452837	CDS	protein_coding	THUMPD3	NM_001114092	GUGGUUCAGGAGUUUCAAGAUUACCAGUUCAAACAAACAAAGGAAGAAGU	U1
ENST00000389005	3'UTR	protein_coding	NCBP3	NM_001114118	GCGUCCUCAGGAUGUAGUCUCCUCCUCUGGCCCCCUUGUAGUCUGAUCCU	U1
ENST00000389005	3'UTR	protein_coding	NCBP3	NM_001114118	ACUGGCUUCUUAACAUAUUUCUGAGGUUCAUCCAUGUCAUAGCUUCUAUC	U1
ENST00000394810	3'UTR	protein_coding	SYNPO2L	NM_001114133	CUUUUCUCCCUGGGCCUCAUUUUAAUGUUCAGUGAGAAGUAAACAGAGCA	U1
ENST00000453514	3'UTR	protein_coding	TENT2	NM_001114394	UGGUGAGUACUAAAUUAUUUUCUGUUUGUGUUGAUCUGUCCAUUUCUGUA	U1
ENST00000421491	CDS	protein_coding	PABPC4L	NM_001114734	CACUUUCAGAACCAGAGUGCUGCAGACAGGGCCAUUGAGGAGAUGAAUGG	U1
ENST00000421491	3'UTR	protein_coding	PABPC4L	NM_001114734	UACUCACUGACCAUUUGUAUUUUCAUACUUAUAAGUUAAUGUCUCAUGAU	U1
ENST00000304166	3'UTR	protein_coding	ADCYAP1R1	NM_001118	AGAUGAGGCAACUUCCAAUGCUUCUCUAGGCCCUGCACGUAAGUGAUUUU	U1
ENST00000629816	3'UTR	protein_coding	ANGPT2	NM_001118887	UAAAGCUUUAUAAUUUAAAGGCAAUUUCUCAUAUAUUCUUUUCUGAAUCA	U1
ENST00000446050	3'UTR	protein_coding	SERPINI1	NM_001122752	UUUUACAGUAUAUCUUAAGAUAAUAUUUAAAAUAGUUCCAGAUAAAAACA	U1
ENST00000378444	3'UTR	protein_coding	BCOR	NM_001123385	AUGUAAAUCAUCGGGACAACGCAGGUUACUGCGCCCUGCAUGAAGCUUGU	U1
ENST00000370388	3'UTR	protein_coding	KHDC1L	NM_001126063	GCCAGACCUGCCCCUCUCAGGCCUUCUAGGCAUGUGUCUGAGGGAAGUCU	U1
ENST00000380013	3'UTR	protein_coding	TET2	NM_001127208	GUUGUGUCCAAUUUGCAAACAUUUCCAAAAAUGUUUGCUUUGCUUACAAA	U1
ENST00000592784	CDS	protein_coding	NLRP7	NM_001127255	GAAGAGUGGCAUAAUUAAGCUCUUUGGGGUUCUAAGACAAAGAACUGGAU	U1
ENST00000382936	3'UTR	protein_coding	TMEM129	NM_001127266	GGGCUGCCCCUCCGGGUUUCUCAUCCUGUCCUUGGUGCCUUUUUCUGCCC	U1
ENST00000392257	3'UTR	protein_coding	FLACC1	NM_001127391	AAGGAUGUUCUGGGAGAUUGGCCUCUAUUACUGUUUCUAAGGAUGAUUCU	U1
ENST00000399744	3'UTR	protein_coding	PEX26	NM_001127649	AGGCAAUAUUGCUGGAGUCAAAACCAAAAAAUCAAAUUGACCAGGGCAAA	U1
ENST00000453190	3'UTR	protein_coding	LIFR	NM_001127671	UGCAUUUUAUGAAAUGCCUUUUUUCUUAUUUUGAAAGUGUAAAAUUGGGC	U1
ENST00000376091	3'UTR	protein_coding	CLCN5	NM_001127898	AUUGAACUGAAAAGCAGUUGAAUUGUUUUGACACCAGAGGCUGAAUCUAA	U1
ENST00000299980	3'UTR	protein_coding	AP1G1	NM_001128	UUGUAUCUGUAACACUGGCACUGAAAUAAAGACCACACGGUUAAAGAAAU	U1
ENST00000436367	3'UTR	protein_coding	ATXN1	NM_001128164	GUGACCUUCAGAUUAGACAGUCUUCAUUUCCAGCCAGUGGAGUCCUGGCU	U1
ENST00000368821	3'UTR	protein_coding	TEX36	NM_001128202	AUGACAUACGCAUGUGUAAAUAAACUUUUCAGAUGGCCACAUUUA	U1
ENST00000430365	3'UTR	protein_coding	VGLL4	NM_001128219	UUCUGUUUUUGUACUUGCUUGGUAUCCGUACAAGGGGGCCCUCAAACAUG	U1
ENST00000435962	CDS	protein_coding	TC2N	NM_001128596	GUGCCCAAGUUUAAGUUAUCUUACAUUCAACCCAGGACACAAGAAACUCC	U1
ENST00000523022	3'UTR	protein_coding	CA1	NM_001128831	UUGUCUGUGAUCAAAAUGAUUAUCUUUUAUAUAGGAAGAUGACGCUUCUG	U1
ENST00000260061	3'UTR	protein_coding	LRRC32	NM_001128922	GGGUGAGAUUGGGGGUUGGACCAGAGUGAUGUCCUCUCUCAGCUAUCACA	U1
ENST00000377365	5'UTR	protein_coding	INSYN2B	NM_001129891	AUUGACAUAAAUGGGAAUGUUCCCUUGGGAGCAUCAUGUAUCAUCAAACA	U1
ENST00000683859	3'UTR	protein_coding	KCTD15	NM_001129994	UGAACACAUUGCGUUCCCAGUCCAUGCCAUAAAUGAUGCUCUCAAGCAAA	U1
ENST00000327141	CDS	protein_coding	TLE5	NM_001130	CCCAGGUCCUGCCCUACCUCUCCCAAGAGCACCAGCAGCAGGUCUUGGGA	U1
ENST00000424542	3'UTR	protein_coding	NHERF2	NM_001130012	UUUUUGCUUUUUUUCCAAAAAGAUCUCCAGCUCCACACAUGUUUCCACUU	U1
ENST00000453372	3'UTR	protein_coding	ZNF562	NM_001130031	CAUUCAUCAUUAUGGAUGAUGCCUGGAAUUUGCCCAGAGGGAUGCUCAAG	U1
ENST00000270460	3'UTR	protein_coding	EPN1	NM_001130072	CAGCCUGGGAAAAUAGAAAUAAAGUUUUUUUUUUUGUUUUUCAUUUUUAC	U1
ENST00000392318	CDS	protein_coding	MYO1B	NM_001130158	AAUUGACCGGCAUUGAUCAAUCAGUUCUAGAACGAGCAUUCAGUUUCCGA	U1
ENST00000262013	CDS	protein_coding	SPAG9	NM_001130528	AAGGUUACAGAUGCGCCAAAUAAAUCAGAGAUAAGCAAACACAUUGAAGU	U1
ENST00000506455	3'UTR	protein_coding	GUCY1A1	NM_001130682	CUGAACAUUUUGGUGUAUGUCUAUGAACUAAGAAUCAAGUUUUUGUCUCA	U1
ENST00000506455	3'UTR	protein_coding	GUCY1A1	NM_001130682	GAUCUUCAAAGAGGAUGAACAUACAUUUCCAUGACAGAGUCCAUACGAAA	U1
ENST00000366534	CDS	protein_coding	CATSPERE	NM_001130957	GAAAGUUCUCAUACUUGCUUUCUGUGGUACUAUAGAGUUAGACAUUUCUU	U1
ENST00000409851	3'UTR	protein_coding	INPP4A	NM_001134225	AACCUCUUAGAAAUUCUUUUGUCUAAAAGCCUAGAGAUUCUUCUGGUUCC	U1
ENST00000396668	3'UTR	protein_coding	TMEM106B	NM_001134232	UACAGUUUUUCUGUGCCUUGUUAGGCCAGUGAAGCAAUUAUUUUCUCUAA	U1
ENST00000396668	3'UTR	protein_coding	TMEM106B	NM_001134232	UAUUUUUGUGCUUAGUCGGAAUACAAAUUUCACAGUGGAUUUUUGAAGUU	U1
ENST00000369519	CDS	protein_coding	RBM20	NM_001134363	GAUGAUUGCAAGACCAGGGGGACCCCCGAAGAUGGGGCUUGUGAAGGCAG	U1
ENST00000371850	3'UTR	protein_coding	VAV2	NM_001134398	UUUGGUUUGGUUUUUGCACUGCACUAAGGCAGGAGGGUUGGAGGGCUGGG	U1
ENST00000394654	3'UTR	protein_coding	RUNDC3B	NM_001134405	CAUCUUCACAUGCUGCUAAAUGCAGAUUUAAACAUUACAUCUGAGGAUCA	U1
ENST00000330684	CDS	protein_coding	GRIN2A	NM_001134407	GACCAAGUGACCGGCCUCAGUGACAAAAAGUUUCAGAGACCUCAUGACUA	U1
ENST00000330684	CDS	protein_coding	GRIN2A	NM_001134407	GCCAACCGGCAGAAGGAUAACCUCAAUAACUAUGUAUUCCAGGGACAACA	U1
ENST00000398468	3'UTR	protein_coding	NOTO	NM_001134462	UAUGCCAAGGCUGGCAUUUUGUCAUAAACUCUGCUGUGUUUUCACAGGAC	U1
ENST00000337338	CDS	protein_coding	LRRC8D	NM_001134479	UUUAUGGCUUUAUCUGCCUCUACACUCUCUUCUGGUUAUUCAGGAUACCU	U1
ENST00000420658	3'UTR	protein_coding	AFAP1	NM_001134647	CUGCUUUUGACAGGUAGCAGAGGGUUUUAAUACUUCACUAACAGUACACC	U1
ENST00000425534	3'UTR	protein_coding	EIF4E3	NM_001134651	AUGACAUGUUCAACUUUUGCAUGUAUGUAGCCUUUGAAGUAAAAAUAAAU	U1
ENST00000425534	3'UTR	protein_coding	EIF4E3	NM_001134651	CUUCUUCAUUUUUCAGGGUAGUAGUUCACAGGGUUUGUUUAAGUGUUAGU	U1
ENST00000413199	3'UTR	protein_coding	PRR23C	NM_001134657	UGUAUACAAUAAUACAAUACAAUAGCUAGAUGGAACCUUUGGGCCACAAG	U1
ENST00000394876	3'UTR	protein_coding	TRMT10A	NM_001134665	UAUGGUAGGUUACCCUCUAUUUGCAGCUUUUAUGUUUAAAUUAGUUACUU	U1
ENST00000403491	3'UTR	protein_coding	NFIA	NM_001134673	UUGUUCUUAUUUUUUAAAUUUUUAUUUUUUGAUAAUAGUCUGUAAGUUAG	U1
ENST00000529533	3'UTR	protein_coding	MUC15	NM_001135091	GGUCACAGAUUGUCAAACUACUUAAUGAAAGUUGUAUGAAAUUAGUUUUU	U1
ENST00000233057	3'UTR	protein_coding	EIF2AK2	NM_001135651	AGUAUAUAUUUUCUUGGCCUCAAAAUUAAAGUAAAAAGUAUCCUCUUACU	U1
ENST00000233057	3'UTR	protein_coding	EIF2AK2	NM_001135651	GGACUAAGGGCAAAAUGAAACUGUACGGCCCUCGUUCAAAAAUUAGGUGU	U1
ENST00000372858	CDS	protein_coding	PABPC4	NM_001135653	GGCAGAUUCAAGUCUCGCAAAGAGCGGGAAGCUGAGCUUGGAGCCAAAGC	U1
ENST00000317571	3'UTR	protein_coding	TTC39C	NM_001135993	UUUUGAAAAAAUAAAAGUGCUUUCUAGUGUUUUACUUUAUCCUCAAAAUA	U1
ENST00000420910	CDS	protein_coding	LMLN	NM_001136049	UAGUCGGGCUGGGCAGGUCCUCCCUGUCAGUAUCCAGAUGAAUGGCUGGA	U1
ENST00000439373	3'UTR	protein_coding	NTMT2	NM_001136107	AUAUAAUAUGUACAUGUUUUCAGUGAUUAUAUAAUGCACACACUCUGAUG	U1
ENST00000355898	CDS	protein_coding	ZNF507	NM_001136156	GUUUUGAAUCAACCAGCAAAGAAAACCUCUUGGAUCAUAUGAAAGAGCAC	U1
ENST00000402774	3'UTR	protein_coding	FASTKD2	NM_001136193	AGCUGUACGUUUCACCUUUUCAUCUUUGAUCUACUAAAAACUGGUUUCUU	U1
ENST00000402774	3'UTR	protein_coding	FASTKD2	NM_001136193	UGCUGCCUUUUCAUGAUCUGAACCCUUUGAGGUGUAGCUGCUAUUAUGAU	U1
ENST00000402774	3'UTR	protein_coding	FASTKD2	NM_001136193	CACACAGGUGUGCCGUGACUCACUGGUGGAUCCAAAAAAAGCUGAAGCCU	U1
ENST00000419091	3'UTR	protein_coding	RCOR3	NM_001136223	UAUUCCUUGCAGCCAACCUGUAUUCGUGGGAUUGGUGUAGGGUUAAAUCA	U1
ENST00000686983	3'UTR	protein_coding	SUPT20HL1	NM_001136234	UAGAAGUAUUUGUUUUAGUGCCUCUUAUAUUUUGCUCUGUUACAGCUUUG	U1
ENST00000433154	CDS	protein_coding	TERB1	NM_001136505	CUUCACAACUGCAAAAAAAUUACUGAGAAAUUAUCUCUAAGUCUAGGAGA	U1
ENST00000644266	3'UTR	protein_coding	XG	NM_001141919	CAGUUUGAAGAUAGUCCAUAUUUCCUAUUUCAGUAUUAGGUCCUGCAACA	U1
ENST00000394672	3'UTR	protein_coding	CCDC66	NM_001141947	UCUUCCAAAUUAUAAAAUGUGCUCACUGGCUCAACUGUAUUUUUCAAAUA	U1
ENST00000382044	3'UTR	protein_coding	TP53BP1	NM_001141980	UGUGGCUAGAAUGGGAUGUUUUGAAUCUUCUGUUACAACCUUGGGAACGU	U1
ENST00000454679	CDS	protein_coding	MALRD1	NM_001142308	ACUUCACAGAUCAGUGUGGGGAUAGCAGUGAUGAACGGCACUGUUUGAAU	U1
ENST00000437356	3'UTR	protein_coding	TMEM169	NM_001142311	UGUAUCAUUUAGAUUUAGAUUUAGCUGCAUAGAAUUAAAACCCUAAAAUA	U1
ENST00000378628	3'UTR	protein_coding	PRRG1	NM_001142395	UAAUAGCCAGUGACAUGCUGUAGAUUUUUGCAAACUGGAUGUACUUAGCA	U1
ENST00000378628	3'UTR	protein_coding	PRRG1	NM_001142395	UUAGCAUGUAAUGGGUUUACUAUGUUUAAAUAAGUUAAUACUUUAAAAAU	U1
ENST00000218008	3'UTR	protein_coding	ATP1B4	NM_001142447	UUUUAUUUUAUUUUACUUUAUUAUUUAUUUGUUUAUUUUUGAGAUGGAGU	U1
ENST00000374599	3'UTR	protein_coding	STARD8	NM_001142503	UAAAUACGAUGCUGAAUUUUAUGAGGCUGAGUUAAGAGUGGGCACUGACG	U1
ENST00000431489	CDS	protein_coding	EHBP1	NM_001142616	ACCAUAAAGGAUUCUCCUCCCCAGUCUACAAAAAGAAAAAAUAUAAGACC	U1
ENST00000431489	CDS	protein_coding	EHBP1	NM_001142616	AGGAGACAGAUGAACAAAAGCUUCAAACUCUAGACAUCGGUAGUAACUUG	U1
ENST00000409150	3'UTR	protein_coding	NEMP2	NM_001142645	CCCCGCAGCAAUGGACACUGUAGUCUGCGGCUCUUGUCAGUGCUUCUCAG	U1
ENST00000357967	CDS	protein_coding	ERI2	NM_001142725	CAAAUUCUCCUAUAAAGGCACAACAGGAUCAAUUACAAGUAAAAAACAAU	U1
ENST00000357967	CDS	protein_coding	ERI2	NM_001142725	ACAGAAAUUUAAGUAUUUCCACCAAAAAUUCUUUGAGACUCAGGCCUUCA	U1
ENST00000487349	CDS	protein_coding	ASB14	NM_001142733	CCGCCUAAAGAUCCGGAAAUGCAUGGGACGGUUACAUUUGCGCUGCCCUG	U1
ENST00000307546	3'UTR	protein_coding	MAGI3	NM_001142782	CCAAGUUAUCUACUGUAUCAUGUCUGUUUUUAUCCUUUUUGUUCAGCUGU	U1
ENST00000503581	CDS	protein_coding	EYS	NM_001142800	AAUGUGAUGAGCAAUUUUCAGGUCCAUUCUGUGAGGUGUCAGCAAAACCU	U1
ENST00000503581	CDS	protein_coding	EYS	NM_001142800	CAAAUGGAUGCAGUUGUUUGAGUGAAGAAGACAGUCAGGAAUAUCGGUAU	U1
ENST00000424526	CDS	protein_coding	GREB1L	NM_001142966	CAUCGAAAAUCAGAGGAAAUGAAUUUUGUGUGGUAGUGUUAGGUCAGCAC	U1
ENST00000424526	3'UTR	protein_coding	GREB1L	NM_001142966	UGUAUAUAUAUAUAUAUCCUAGUGUGUUCAGCUUUAAGCUUUGCAAUCCC	U1
ENST00000271373	3'UTR	protein_coding	MPC2	NM_001143674	UGUUUGGCAUGGGUGUGCACACAUGUGUUUCCUAGGUUAAGCAUUUAGGA	U1
ENST00000319212	CDS	protein_coding	DIS3L	NM_001143688	UUCCCUUCUGGGAGGCGUUGAUAGGUAUGCUGUAAGCAUCAUGUGGGAAC	U1
ENST00000343131	CDS	protein_coding	SYCE1	NM_001143764	CCCUGGACAGCAGCAAGGAGCAGCUGCUCAAGGAAGAGAAGCUGGUCAAG	U1
ENST00000305447	CDS	protein_coding	GRM5	NM_001143831	AUCAACGCCAUCUAUUCGAUGGCCUAUGGGCUCCACAACAUGCAGAUGUC	U1
ENST00000305447	3'UTR	protein_coding	GRM5	NM_001143831	UGGGCUAAAAGUGCUUGUACUUACUUUUUUCUGCACUUAUAACUGAUUUG	U1
ENST00000682444	3'UTR	protein_coding	NFRKB	NM_001143835	UUUGUAUUAUCUGUGGCUGCUUUCAGAUUCGAAGGCAGAAUUGAGUAGUU	U1
ENST00000436233	3'UTR	protein_coding	SEC14L1	NM_001143998	UUUGCUCUUAGAGAUCGAGCUCCUCAGUGGUACCUGAAGCCUUUGCUUCC	U1
ENST00000356584	3'UTR	protein_coding	ZNF772	NM_001144068	GGGCGUUUUCUUGGACUCUGGUGACCAUAAUCCUAUAUGGUUUUUUUCUU	U1
ENST00000336505	3'UTR	protein_coding	SCAI	NM_001144877	GUAUUGUAAAAGUCUUGUCAGUUGUGUUCUAAAUUGCUUAAGCCAUACGU	U1
ENST00000428708	3'UTR	protein_coding	BAIAP2	NM_001144888	CUCUUCCAUACUGUUUGUUUGUUUGUUAGGUGAAAUACAGUGUGGUGAGC	U1
ENST00000403028	3'UTR	protein_coding	DTWD1	NM_001144955	CUUUGUUUUUUCUUAAGAAAUAAUCAUAUAUAAUGCCUGUAAGACCAUUU	U1
ENST00000400345	CDS	protein_coding	NEDD4L	NM_001144967	AACAGGGUCCAGAAGCAGAUGAACGCCUUCUUGGAGGGAUUCACAGAACU	U1
ENST00000325278	3'UTR	protein_coding	MTHFD2L	NM_001144978	UGAAAAUAGACUUGAUGUUUAUAAUUAAUACCAUUACAACUGUAUAAUAA	U1
ENST00000380243	3'UTR	protein_coding	CCDC85C	NM_001144995	CUGCUUUUUGGAGAUGGACUGGAACGUCUGGUUUCUGUCCCCGGGCCCGG	U1
ENST00000509176	3'UTR	protein_coding	CCSER1	NM_001145065	CCCUGUGCUUUGGGGAAAAGCCAUUAGACACUCCACCCCUGAGCUUUAAC	U1
ENST00000429094	3'UTR	protein_coding	NELL2	NM_001145108	GGCAGCUAAAUGCAGCUUUGUUAAUAGCUGAGUGAACUUUCAAUUAUGAA	U1
ENST00000424296	CDS	protein_coding	AK9	NM_001145128	CCAGAGAAUUUCUGGGCAAAGACAGCACAAUAAUACGGGAUACAUAUACA	U1
ENST00000399816	3'UTR	protein_coding	UBE2QL1	NM_001145161	CUAUGACCUUUGGCUCAUGAAAACACAAAUUUAACAUUGCCAGGUUCUAG	U1
ENST00000399816	3'UTR	protein_coding	UBE2QL1	NM_001145161	GUGUGCUGCUGUCCACAGAUAAACCAGUGCCAUUAGAUGGAAGGCAGAGG	U1
ENST00000537107	3'UTR	protein_coding	ANKRD65	NM_001145210	AAACUCCCUGCCGUGUUCUGUUUCUCUCUGACCGCCGGUGCAUGCAGCCC	U1
ENST00000413034	3'UTR	protein_coding	FAM185A	NM_001145268	CUUUGCUAUUGUAUUCAUUUUCUACUGCUCUGUAACAAAUUACCACAAAU	U1
ENST00000424848	3'UTR	protein_coding	CDK6	NM_001145306	GAAUCACAAAUGUAAAUUCAUAAGAAGCUCUAAUUAAAAAAAAAAAGUCU	U1
ENST00000368192	3'UTR	protein_coding	ETV3	NM_001145312	AAUGAGACAUUUACAUGUGAAAGGUGACUUCACUAGUUACCUGCUUGAGC	U1
ENST00000481272	3'UTR	protein_coding	FSD1L	NM_001145313	AUCCUGAUAUGUCACAUAUAAUAGCUUUGUUACCUGGAGUAUUUGAUUAA	U1
ENST00000452939	CDS	protein_coding	ZNF566	NM_001145344	GCUCAGACCUUACUCGACAUCACAGAAUUCACACUGGUGAGAAACCCUAU	U1
ENST00000452939	3'UTR	protein_coding	ZNF566	NM_001145344	GACUACAGCUUAUUCAGCCUGGGAAAAAUAAUGUUGGAGAAAUACUCUAU	U1
ENST00000430262	CDS	protein_coding	ZNF652	NM_001145365	AUAAAUGUGGCAAGAAGUUUGUCCUGGAAAGUGAGCUGUCCCUUCACCAG	U1
ENST00000430262	CDS	protein_coding	ZNF652	NM_001145365	AGAAGAAAUUCUAUACCAUGGCUCAUGUGCGGAAACACAUGGUUGCACAC	U1
ENST00000430262	3'UTR	protein_coding	ZNF652	NM_001145365	ACUGGAUUCUUAUUUUUAGCAAGAGGGGAGAUCGCCACAAAAAAAACUUU	U1
ENST00000430262	3'UTR	protein_coding	ZNF652	NM_001145365	GCUUUUCUCUUCAGGGUCCCAGGCCAUAAAACAACGGAGAGCUGUACUUG	U1
ENST00000409978	3'UTR	protein_coding	ARHGEF33	NM_001145451	CUUAAACCAUGAUUCAGAAGGUUCAAAGCUUAAAAACACAUUGAUCUCCA	U1
ENST00000535358	CDS	protein_coding	ARMH1	NM_001145636	AAAGCUAUGGUGUACGAUCCAUAGCAGAAUUUUUGGCAAAGUCUAAGUCA	U1
ENST00000428343	3'UTR	protein_coding	RFX8	NM_001145664	UUCCAGACAAGCAGAAGCAAAGAAGAGUUUACCAAAUUGGCCGCCAGCUU	U1
ENST00000609129	3'UTR	protein_coding	ZBTB8B	NM_001145720	GGGUUGGUGGUAUUUUUAUACUAAGUAAAUUUACAGUUGAGCCCAACACA	U1
ENST00000424583	3'UTR	protein_coding	MEF2B	NM_001145785	UGUAUAUCCACAAAUAAAACGCGCGUGGCGUCCGUGGACCAGA	U1
ENST00000356300	CDS	protein_coding	JPH4	NM_001146028	CUGGGAUGGAAUCGGAAUUUUGAUUUAUUUUUCCUCUCCCAACCAUAAGA	U1
ENST00000682323	CDS	protein_coding	PARP9	NM_001146105	AUCUUUCCAACAGAUUUGGAGAUAUAUAAGGCUUUCAGUUCUGAAAUGGC	U1
ENST00000391352	CDS	protein_coding	KRTAP16-1	NM_001146182	AGCCUUCUUGCUCCGUGAGCAGCGGCUGCCAACCCGUGUGCUGUGAGGCC	U1
ENST00000391352	CDS	protein_coding	KRTAP16-1	NM_001146182	AGCCUUCUUGCUCCGUGAGCAGCUGCUGCCAGCCUGUAGGCUCUGAAGCC	U1
ENST00000322527	CDS	protein_coding	CCDC168	NM_001146197	AAGCAACCAAAGCUAUCUCUGAGUCCCAGGUUAAAAAUAUGAUCCAAGAC	U1
ENST00000367019	3'UTR	protein_coding	SYT14	NM_001146262	AUAUGAAGACUAUCCAGUUCUCAGUUUGAAUUGGAACAUCAUGUUAAAAA	U1
ENST00000424100	3'UTR	protein_coding	GPR85	NM_001146267	UUCAACUCUGUCAAAAAUGGUUCUACCUGGACUUAUGGGACUCUGACUUG	U1
ENST00000424100	3'UTR	protein_coding	GPR85	NM_001146267	AAGCAUUUAUUCUACUGAAGGCACAGUCUUGUUUAUACUUUCUGCACAUU	U1
ENST00000425538	3'UTR	protein_coding	MYOCD	NM_001146312	UUGAUUGCCAGAUACAGAAGCCCCUUGAAAAUAAGGAAAGGGUGGAGGAA	U1
ENST00000357077	3'UTR	protein_coding	ANK2	NM_001148	ACCAAAGAUGGCAUCCUUCAUACUGGAUGCUGUAUCCAAUACUUUGUUGU	U1
ENST00000357077	3'UTR	protein_coding	ANK2	NM_001148	CACUUCUGUUUGUUUGUCUCAAAGAAGGGACUGUAACAAUCUGAGUAAUU	U1
ENST00000281456	3'UTR	protein_coding	SLC25A4	NM_001151	UUGAAAUCUCAAUUAACUGGGCGACUGCUCCCGUUCCAUUUUAUUCUGUA	U1
ENST00000608372	3'UTR	protein_coding	SCOC	NM_001153484	UAUUUAGUGUUAAGAUAGGAAUGCUAGUGUCUCUUUAAUUAAUUGGAAAU	U1
ENST00000608372	3'UTR	protein_coding	SCOC	NM_001153484	UUUUCUCUGGCACAGAGUAGAUCUUUUGGGAAAUAUAUAUGAAAGUGGAU	U1
ENST00000354546	CDS	protein_coding	ANXA6	NM_001155	GCCAUUGUUCAAAGUGUCAAGAACAAGCCUCUCUUCUUUGCCGACAAACU	U1
ENST00000393354	3'UTR	protein_coding	B4GALNT2	NM_001159387	GCUUAGGAAUGCUUUAAGCGGUUUUCCACCCUGGGUGGGCCAGGUGUUCC	U1
ENST00000393354	3'UTR	protein_coding	B4GALNT2	NM_001159387	CCUUCAUGAGAAGGACAAUAAUUUUUCCAGGACCAUAUCCAUGUAAUUUA	U1
ENST00000456806	CDS	protein_coding	ZNF727	NM_001159522	AAGAAUGUGGCAAAGCCUUUACCUACUCCUCAACCCUUAUUAGCCACAAG	U1
ENST00000456806	3'UTR	protein_coding	ZNF727	NM_001159522	AAGAAUGUGGCAAAGCCUUUAUCCGCUCCUCAACCCUUACAAGCCACAAG	U1
ENST00000530639	3'UTR	protein_coding	PRR5L	NM_001160167	CAGUAAAUAGACUGUACCUAUAAAAAAUUUUAUUGAUGUUUAUGGUCAUG	U1
ENST00000611815	5'UTR	protein_coding	SETDB2	NM_001160308	GACCAAAAGAUGGAGUUGGUUUUUAUUUUUAAAAAGAUAAUGUUAAUGAU	U1
ENST00000611815	3'UTR	protein_coding	SETDB2	NM_001160308	UGACUUAGAAAUUCCAGGAACACAAUUAGGAUAUUUUCAUACACAUAGGG	U1
ENST00000450056	3'UTR	protein_coding	CHFR	NM_001161346	GAGGAAAGUCCUCUCUUUUGCAUAUUCUAAUAAAUGAGCCGCGUUUGCUC	U1
ENST00000286628	3'UTR	protein_coding	KCNMA1	NM_001161352	UAGAUGAUUAUGAAGGACCUGCUUGUUGCAAGAGAACAUCAGUGAUUUUU	U1
ENST00000322564	3'UTR	protein_coding	PLEKHD1	NM_001161498	UCGGUUAGGGAGUGGGGUGGGGAGGUGCUGUCUACCACUGUGCCAUCAGG	U1
ENST00000652185	3'UTR	protein_coding	ZNF611	NM_001161499	ACAAGGCUUUCGUGCGUAAUUCACUCCUGUCAAGACAUACCAGAAUUCAC	U1
ENST00000479548	3'UTR	protein_coding	C21orf62	NM_001162495	GUCUGAAGAGGCUGCGCAUCAACAUGGAGGCCAAGCAUCCCUUCCCAGAG	U1
ENST00000454349	3'UTR	protein_coding	TNRC6B	NM_001162501	AUUGGCUGGUUGAUAAAUACCAGUGUGUUCUGGCACAUGUAACUGCCCAG	U1
ENST00000454349	3'UTR	protein_coding	TNRC6B	NM_001162501	UUGGAGGGGUGUUAUCUCCAUUGCCUCCCACACAGUGACAGCAGACCAGU	U1
ENST00000454349	3'UTR	protein_coding	TNRC6B	NM_001162501	ACUUGUGGCUUCCUUCCUCCUCUCCUCCUCCCUCCACGUCUCUCUUUGCC	U1
ENST00000652648	3'UTR	protein_coding	RBMXL1	NM_001162536	UACAAGCCACUGUGUAGACAUAGGUUUUCCUUUCUCUUGGGUAAAUACCU	U1
ENST00000422452	3'UTR	protein_coding	TENM1	NM_001163278	CCCAGUGACAAAGAGAUAGUUUGUAAAAUGCUGUGUAAUUGUAAGUUACC	U1
ENST00000542267	3'UTR	protein_coding	FBXL17	NM_001163315	UCUUGUUUGCAUACUGCAUACCAAAAGUGCAGUUGUCAUUUGUUCCCAAG	U1
ENST00000542267	3'UTR	protein_coding	FBXL17	NM_001163315	UAAGAAAAAAGCUGUUUAACAUUAAUAAACUAUAUUUCUUCUUACACAUU	U1
ENST00000394708	3'UTR	protein_coding	TBCK	NM_001163435	AUCCUUACCUAGUUUACAAGGAAAAAAAUGUGAGAAUUAAUGAGAACAAA	U1
ENST00000374257	3'UTR	protein_coding	PTBP3	NM_001163788	AAUAGCCACUUCACUCCAGCCCUGGAACAUAGUGUGACCCCUUCUCUUAA	U1
ENST00000374257	3'UTR	protein_coding	PTBP3	NM_001163788	UUGGCAUAGUUUUUGUAAAAAAAAGAUUAAAAAAUAUCAGGAUGGUGGAA	U1
ENST00000335624	3'UTR	protein_coding	VSIG10L	NM_001163922	CAAGUAAGGAGAUGUGACUUCUUGGCUGGGAAACUCUUGCUGAUCUAACU	U1
ENST00000404938	CDS	protein_coding	ABCB5	NM_001163941	GGGAGCAGCGGCUGUGGGAAAAGCACUUCUGUUCAACUUCUGCAGAGACU	U1
ENST00000524300	CDS	protein_coding	STAU2	NM_001164380	AUGCAGGUGAAGGUAGGCAAUGAAGUUGCUACAGGAACAGGACCUAAUAA	U1
ENST00000341865	CDS	protein_coding	C6orf132	NM_001164446	AAAACGGGGCUGAUGAUGACAAACUCUCCAAGCCUGUGGCCAAGAAUCUG	U1
ENST00000341865	3'UTR	protein_coding	C6orf132	NM_001164446	GUAACCAGCCGAGGCUGGUUGUCAGGACAGCAGGUGAGCCACUUUAGGGA	U1
ENST00000400156	3'UTR	protein_coding	ZNF705G	NM_001164457	CUGUGAAAUUCUAUGGGAUUUGACAAAUGCAUGGUGGCAGAUCUCCAGCC	U1
ENST00000610657	3'UTR	protein_coding	GOLGA6L10	NM_001164465	UUUCUAAUUUAUAAUUUAAAUUUAUUUGUGUUUCUAAUUUAUAGUUUAAA	U1
ENST00000271234	3'UTR	protein_coding	FNBP1L	NM_001164473	CACACUGCUAUAACUUCCCCACUGCAAACAUUCCAGUUUUGGCAUUACGA	U1
ENST00000422774	3'UTR	protein_coding	KIAA1549	NM_001164665	UAUCUAAACAUAGCUAAACAUAGAAAAGGUAUGGUAAAAAUACAAUUUUA	U1
ENST00000263464	5'UTR	protein_coding	BIRC3	NM_001165	GAAAUAAAGGAAAAGUGAUUCUAGCUGGGGCAUAUUGUUAAAGCAUUUUU	U1
ENST00000263464	CDS	protein_coding	BIRC3	NM_001165	CAACAGGACAUAAAAUAUAUUCCCACAGAAGAUGUUUCAGAUCUACCAGU	U1
ENST00000674923	3'UTR	protein_coding	SCN1A	NM_001165963	GGUAGGCCAGUAAAUCUUAGCAGGUGCAAACUUCAUUCAAAUGUUUGGAG	U1
ENST00000317620	3'UTR	protein_coding	PROM2	NM_001165978	GAAAGCCCUUAGCAGUGGCCUGGCACAAAACAAAUGCUCAGUGGAUGGAA	U1
ENST00000227758	CDS	protein_coding	BIRC2	NM_001166	GAUAAGAAUAUGAAGUAUAUUCCAACAGAAGAUGUUUCAGGUCUGUCACU	U1
ENST00000615182	3'UTR	protein_coding	TADA2A	NM_001166105	GGUGUGUCAAAUAUUCUGGUAACUGAAACACACUUAAGGUGUUGGAUGCC	U1
ENST00000342203	3'UTR	protein_coding	SSX2IP	NM_001166293	AGUUAGCAAGACCCUGCUGUGAUUACUAUGUUGUACAGAUCUUCAAAGUA	U1
ENST00000393486	3'UTR	protein_coding	MDFIC	NM_001166345	AUGAAAAUAUUAGCACAUUUGCAAUAAUGUUUCUCCAUAACAGAGAAUGU	U1
ENST00000371199	3'UTR	protein_coding	XIAP	NM_001167	CAAAGAUUAUAGCUAAUUAGUAGCAGAGCCCUGACUGGGACAUAGUUUGA	U1
ENST00000383699	3'UTR	protein_coding	CADM2	NM_001167675	GGAUCUAAUUAAAUGUUUGCCUAUUAAAUAUAGUUUGAUUUAAAUGAGAC	U1
ENST00000383699	3'UTR	protein_coding	CADM2	NM_001167675	AAUUUGUUGUUCAGCUUUUCAUUCAAACAAAAAAUAUUCCCUCAAGAAAG	U1
ENST00000602398	3'UTR	protein_coding	SBNO1	NM_001167856	CCUGGGCAGAUGUUUCUGGCCAGCAGACACUGAAGGCCUUUUUGCUGUGA	U1
ENST00000350051	3'UTR	protein_coding	BIRC5	NM_001168	UCAGUCUGUAAAUGGAUACUUCACUUUAAUAACUGUUGCUUAGUAAUUGG	U1
ENST00000297988	3'UTR	protein_coding	AQP7	NM_001170	UUGCUGUGAAUAUUAAAUGCGCUACCACAUGUAAAA	U1
ENST00000378619	3'UTR	protein_coding	LANCL3	NM_001170331	UGUCAAAUCUAAGCAAAGACCAUGUUUGAGUAUUGUCUUUAUGAAAUGAC	U1
ENST00000646647	CDS	protein_coding	CHD8	NM_001170629	AUGGGUGGUGCACCAUCAUCCCCUCAUGUAGACUCCAGCACCAUGCUUCA	U1
ENST00000543942	3'UTR	protein_coding	C12orf56	NM_001170633	UAGUCCCAUAGAGUCUCUAUGAAAGAUAAAUUGUCUACGAGCAGUUAUGG	U1
ENST00000344941	CDS	protein_coding	SLC15A5	NM_001170798	UUCCUCACACUCUGUGAAAAAAAUUCAGGUUGGAAUCUGCUUGCUUCUGG	U1
ENST00000357175	CDS	protein_coding	PWWP3B	NM_001171020	ACUACAGAGUUAGAAUAGGUUGUGGUUCUUUCACGGGCUCUUUGCUUGAG	U1
ENST00000519895	CDS	protein_coding	2	NM_001171876	AAACCGAUCUGCUCCUCCGUAUAAAGGACAUCAGUCAUUUCUUAAUGCAA	U1
ENST00000519895	CDS	protein_coding	2	NM_001171876	GUACCCACACCUGAAAAUUUGGUCACAUCUGGGACACCAUUUUUUUCAUC	U1
ENST00000502412	3'UTR	protein_coding	ZFP62	NM_001172638	AUGAGGGAUAACCUGGAAGUGGUAUUCACACAUUAUGCUACAAUAAAAGG	U1
ENST00000547026	3'UTR	protein_coding	ZNF641	NM_001172681	UCAAGAAUUAGAAGGCAAGGGUCACUAAAUAUUUUAAGGAUUAAGGUACC	U1
ENST00000336128	3'UTR	protein_coding	ZNF548	NM_001172773	UAUCUGGAAAAAUAUUCAAGUCUUUUUUUUCCAUUUUUAAUGGGACUAUU	U1
ENST00000446859	CDS	protein_coding	LRRC34	NM_001172779	GUAGAUGGACGUGUAUAUCUUGCAGAAGUCUCCAAUGGCCUUAAAAAGCA	U1
ENST00000695919	CDS	protein_coding	PCDH7	NM_001173523	GGAGCAGGAGACAACAUUUCAAUUGGAUCAGAUCACUGCUCUGAGUACAG	U1
ENST00000424869	CDS	protein_coding	ZEB1	NM_001174096	UGACAAGAUAUUCCAAAAGAGUAGUUCAUUAUUGAGACAUAAAUAUGAAC	U1
ENST00000579455	CDS	protein_coding	C18orf63	NM_001174123	GUGUCAAAUAACAAUUUAGGGGUGGUAAAAAGUGCUGUUGACUUCCAAAU	U1
ENST00000394222	3'UTR	protein_coding	ARL13B	NM_001174150	UUUUUCAUGGUUAAAAAAAUAAAAGAAGCACAAUGACCAGUACAUGAAAU	U1
ENST00000438793	CDS	protein_coding	PAM	NM_001177306	AGAGAGAUUAAGCAUUCAUCAUUUGGAAGAAAUGUAUUUGCAAUUUCAUA	U1
ENST00000438793	CDS	protein_coding	PAM	NM_001177306	AUGAACUUUUCCAAUGGGGAAAUUAUAGACAUCUUCAAGCCAGUGCGCAA	U1
ENST00000438793	3'UTR	protein_coding	PAM	NM_001177306	UAAUAAAGUGUUUUCAGAGCAUUA	U1
ENST00000538197	3'UTR	protein_coding	CPEB2	NM_001177382	UAUGGAAAACACUUGAUAUUUUAUCCCUGUUGCAUCUGGCUGCACAGAGC	U1
ENST00000373177	3'UTR	protein_coding	HDX	NM_001177479	ACUUGGCAGUGUGCAAUUGUGUUGCAUGGUUAAAUUACUAUCUAUACCUA	U1
ENST00000513042	CDS	protein_coding	ARHGEF28	NM_001177693	CGUAUUUGGAGGAGAAGCUGCAUAUCUAUGCUGAACUUGGAGAACUGAGC	U1
ENST00000489671	3'UTR	protein_coding	TFDP2	NM_001178139	AAAAUGAACCAAAUGUCAUUACUUUUGUCUUAAAGAAAAGUCUAUUUCAA	U1
ENST00000350721	CDS	protein_coding	ATR	NM_001184	CCAGCUGGGUAUGAAUCUGCUUUACAAGUCAGGAAGGUCUAUGUGAGAAA	U1
ENST00000350721	CDS	protein_coding	ATR	NM_001184	ACUGGAGUAGAAGAUUCAAGCUUUGCCUAUGGAUUAUUGAUGGAGCUAAC	U1
ENST00000356928	3'UTR	protein_coding	SLITRK4	NM_001184749	GCAUUGUAACAACUCCGUGUAAAGAUUAUCUGAAAAGUAAAAAAAAAAAA	U1
ENST00000356928	3'UTR	protein_coding	SLITRK4	NM_001184749	CAAAUACUUGUUUAAAAUAUAACAUACAUUACAUAACUAUAAAAUAAAUU	U1
ENST00000496677	3'UTR	protein_coding	CLDN12	NM_001185072	UAGAUGUAUUUGGUACUUUUUCCCCUAAUUCCAACACUAGUUUAUAUAUA	U1
ENST00000382438	3'UTR	protein_coding	NKX3-2	NM_001189	UAAAGGAGGUUAAGACGUGUCGCACUUUUCAGUUGUUUGUAUUCAAAUGA	U1
ENST00000382438	3'UTR	protein_coding	NKX3-2	NM_001189	AAGUUUGGAAGCUCUAUUCGCUGUAUUUUUUCUUUAAUUUAUAAACUUUU	U1
ENST00000398470	CDS	protein_coding	KRTAP9-1	NM_001190460	GGUCCAGUUGCUGUCAGCCUUGCUGUCACCCGACUUGCUAUCAAACUAUC	U1
ENST00000380953	3'UTR	protein_coding	NFIB	NM_001190737	ACUUGUAGCUUCAUAAGGACUCAACGAAAGAGAUUGCACAGGGACAUCUU	U1
ENST00000396191	CDS	protein_coding	PDE1C	NM_001191057	GAGAGAAUGUAUAGACGGACAUCAAACAUGGUUGGACUGAGCUAUCCACC	U1
ENST00000396191	CDS	protein_coding	PDE1C	NM_001191057	GAGGCCCUGGAAGUGGGAUACAGCAAGCACAAAAAUCCUUACCAUAACUU	U1
ENST00000335693	3'UTR	protein_coding	SUGCT	NM_001193313	GGAUUUUUAAAAAUAAAGUUUUAAUUUUUUUCCUGGAAAAA	U1
ENST00000375315	CDS	protein_coding	AOPEP	NM_001193329	CACACAUUUCAUGGACAGCUGAUUCUUUCCCAGGAUUUCCUUCAAAUGCU	U1
ENST00000402034	3'UTR	protein_coding	SEC14L6	NM_001193336	GGCAAGUUGCUGUAUCUCUAGGAGAGGCAGGCCCUCCAGGAUUAGCAAAA	U1
ENST00000539277	3'UTR	protein_coding	TMTC1	NM_001193451	UUCCUAGGCUUAAUGAGAAUUCUGGGCUUAGAACAUCAACGAUUAAUACC	U1
ENST00000559471	CDS	protein_coding	SECISBP2L	NM_001193489	CAGGAAAACCAGUCCAAUAGACAGUUUCCUUUAUAUAACAAUGAUAUACG	U1
ENST00000559471	3'UTR	protein_coding	SECISBP2L	NM_001193489	GAAAGUGAUAGAUGCUGUCUAUAAUAGUGAACAGUCACCCAUGAUAGGAC	U1
ENST00000559471	3'UTR	protein_coding	SECISBP2L	NM_001193489	AAUUGUGAAAGUUCAGGAGCUGUGUAGAAAAUGUUAGUCAAUCAACUUUA	U1
ENST00000638719	3'UTR	protein_coding	GIMD1	NM_001195138	UACUAGAAGACAUGUAUGCACAAUAAUGUUCAUGGAACUACUAUUCAAAA	U1
ENST00000417563	CDS	protein_coding	TEX50	NM_001195190	AUGGAACUGUCUGGACAAAGGUUGGAUGGGAGAUUCUUCCAGAAGAAGUA	U1
ENST00000620048	3'UTR	protein_coding	DENND1B	NM_001195215	AAUGCUGACAGGGACCUUGAUAACCUGGCUGAGGUAGCGUUUGUCACUCU	U1
ENST00000620048	3'UTR	protein_coding	DENND1B	NM_001195215	CCUUAUUUUAAUGCAAAAUUAGCAGUUUUAUUCUAUUUUAAAAACAAAGG	U1
ENST00000565468	3'UTR	protein_coding	TMEM178B	NM_001195278	ACUCUGGGCACUGUGUCUUCUCCAUACUUGAACUUCCUCAUCUACAAAAU	U1
ENST00000359995	3'UTR	protein_coding	SRSF2	NM_001195427	GCCUCCUGACUUUUAAGGAAAACGUGUGCAGCCAUUACACACAGCCUAAA	U1
ENST00000509403	CDS	protein_coding	ZNF475	NM_001195535	GUCGUGAAUAUGGAACAAAAUCUAUUAGCAUUCAUGAGCCACAAUGUCUG	U1
ENST00000368744	3'UTR	protein_coding	PRR9	NM_001195571	UCUGUGUGAUGCAGGCUGGUCUGUUCUCCAGCUUCCUUGCCUUCUUCUCC	U1
ENST00000541421	3'UTR	protein_coding	SMLR1	NM_001195597	GCUCAGCUAUCAAGGUUUGCUCCAUCUUCCUCCAAUAAUGGGCACUUCAG	U1
ENST00000369096	3'UTR	protein_coding	PRDM1	NM_001198	UUUUUACAUUUUAUGGUUAAUUUAAUGGAAGAUGAAAGGGCAUUGCAAAG	U1
ENST00000375095	3'UTR	protein_coding	TLCD5	NM_001198671	GUGACCCUGGGUCCUCCUGUCCCUGGGAGGUUUGAUGUUCAGGCAGUUUA	U1
ENST00000672957	3'UTR	protein_coding	ASCC1	NM_001198800	CCUAUAACCCUUAGUGUGUUCUGGUUUUUUUUCUUUUAAUUUUUAAAUUG	U1
ENST00000646147	3'UTR	protein_coding	TBC1D24	NM_001199107	CUGGGCUCCACCCCCAGGGAGGGUGGGAGCUGGAGGGGGAUGUCACAUGU	U1
ENST00000535342	CDS	protein_coding	CEP112	NM_001199165	AAGUUUAUUCGAAAAAAUCUCCUGUUUCUUUGGAUGAUAGUGACAUUGAA	U1
ENST00000412997	CDS	protein_coding	SGO1	NM_001199251	AAGGAUUUACCGCAAAUUCCUCUUGAAGAAACUGAACUUCCAGGACAAGG	U1
ENST00000412997	3'UTR	protein_coding	SGO1	NM_001199251	UUUUUUGAAUUCUCCUAUUUUCAAGCAGAAAAAGGAUUUGAGACGUUCUA	U1
ENST00000609928	3'UTR	protein_coding	TOR1AIP2	NM_001199260	GGCAUACAAUAUUGUAUGUGGUACCUAAACGUUGCCAUUUAGUUACUCUU	U1
ENST00000367454	3'UTR	protein_coding	UCHL5	NM_001199261	GGUAAAUAUGUUUUGCUGUUGAUACAGUAAUAAUUAUGGAGUGUUUUCAA	U1
ENST00000367454	3'UTR	protein_coding	UCHL5	NM_001199261	UGUAUAUUAUGGUGUUACAUGCAGAUUAAUACUUUCAAUUAAUCCUCCUA	U1
ENST00000376233	3'UTR	protein_coding	ZNF549	NM_001199295	ACAAACUCAAGUGCUGGGACCUGCAUGAAUUGUUUAUUUGCAGUGAUGCU	U1
ENST00000424310	3'UTR	protein_coding	RNF145	NM_001199383	CCAUCUGUUAUCAGGACAUGAAAUCUGCUGUGAUCACGCCUUGCAGUCAU	U1
ENST00000507142	3'UTR	protein_coding	NEK1	NM_001199397	CCAUCUCCAGUCGAUUAGCAGUGUGUGACUCUGGAGUGUUGUUAUGGAAA	U1
ENST00000376238	CDS	protein_coding	SLC28A3	NM_001199633	GCUUAUGAGCACCUCUCAAAAUGGAUCCACUUGAGGAAAGAAGGUGGACC	U1
ENST00000598293	CDS	protein_coding	CPT1C	NM_001199753	UACCUGCGCUCCCGAAAUCCGCUGAUGGUGAACAGCAACUAUUACAUGAU	U1
ENST00000282701	3'UTR	protein_coding	BMP3	NM_001201	UGAUGGAAAUGCUUUCAGGCCGUAGAUCAUUGUUGGUGUUAAUCUGUGGU	U1
ENST00000356792	CDS	protein_coding	EDRF1	NM_001202438	CGCAGGCCCACUGUGGUGCAGGGGAUGAACUGAAACGUGAAUUUUCACCA	U1
ENST00000417570	CDS	protein_coding	CLEC17A	NM_001204118	AGCGGAAAUGUUCCUGUUGAAGCCCAGGGCCGAGGCUGGGGGUCCAUAUC	U1
ENST00000265074	3'UTR	protein_coding	3	NM_001204375	GAAAUCUCUUUGGGAGAUCAAAUAGAGUAUUAUGCCACUGUGAGUGUUUA	U1
ENST00000309737	3'UTR	protein_coding	RIC3	NM_001206671	UAUUUAUAUAUCAGACAUUUGGAUGUACCUUUCAGUUAUUUAGGAUUUAG	U1
ENST00000327475	CDS	protein_coding	DNAH8	NM_001206927	UUUGGCCUAAUGUGGAGUUUAGGAGCCCUUCUGGAAUUAGAAAGCAGAGA	U1
ENST00000409600	3'UTR	protein_coding	BZW1	NM_001207067	AGAUAAUAUGGCAUGCCCGGAGCCCUGCUCAUCAAUGAAAAACCCAUAUG	U1
ENST00000533544	3'UTR	protein_coding	EIF1AD	NM_001242481	UUGUUGAGUAUUGUGUCUGGGUGUGGGUAUUUGAUUCUUUUUUUGUUUUG	U1
ENST00000369694	3'UTR	protein_coding	SNAP91	NM_001242792	UAUUGUACGAUGUAAACAAUGAAUGGAUGUUACUGAUGCCGUUAGUGCUU	U1
ENST00000339746	3'UTR	protein_coding	ANKRD6	NM_001242809	UCUCUUCCAAGCAUUAAAGAUACUAUGGAUCUUAAAUUCCUUAUUAAAAA	U1
ENST00000368314	3'UTR	protein_coding	RNF146	NM_001242850	ACCAAAGGUCACUUAAAAAGUGGUGGUUUUAAUUGGUUGUUUUCAGCUUA	U1
ENST00000556489	3'UTR	protein_coding	PROX2	NM_001243007	UACUGCAGUCUUUCCAGGAAGUGUUCUCUAACCACUGAGCUAAACACAGA	U1
ENST00000651870	3'UTR	protein_coding	ZBTB14	NM_001243702	AGUGGACCUGUGGUAAGAAGAAUAGAAAAGGCUCUCAGAGAUAAGGUUUU	U1
ENST00000651870	3'UTR	protein_coding	ZBTB14	NM_001243702	UAACUUUACAGAAUGUCAUCAAGCUUUGGGGCUCUGUGGGGCACAUGAUU	U1
ENST00000223795	3'UTR	protein_coding	TNFSF8	NM_001244	GAAGGACCUUGACAAGCCGUUUGAGAUGGAAUGUAGGCCCUGAUGUUAUG	U1
ENST00000357308	3'UTR	protein_coding	GFPT1	NM_001244710	GAGGACUUUGAAUAAUGGAAUCUAUAUUGGAAUCUGUAUCAGAAAGAUUC	U1
ENST00000357308	3'UTR	protein_coding	GFPT1	NM_001244710	UGGGUUUGUAGCAUUUCUUAUAGUUUAAAGUAUGAUUCAGCAUUCUAAGU	U1
ENST00000376652	3'UTR	protein_coding	ENTPD6	NM_001247	GCUGUGCUGCUUGAGUGACGUCUCUGUCGUGUGGGUGCCAAGUGCUUGUG	U1
ENST00000620786	CDS	protein_coding	CLIP1	NM_001247997	GAUGACUUUCGAGUUGGGGAGCGAGUUUGGGUGAAUGGAAAUAAGCCUGG	U1
ENST00000620786	3'UTR	protein_coding	CLIP1	NM_001247997	ACUGCUUUGAUCUCCACGACACAGAGGAUUGUCCUACCCAGGCACAGAUG	U1
ENST00000301825	CDS	protein_coding	ENTPD3	NM_001248	GCUUUUGCAGGAUUCUACUACACAGCCAGUGCUUUAAAUCUUUCAGGUAG	U1
ENST00000371374	3'UTR	protein_coding	RCAN2	NM_001251974	CACGUGUAUAGCUCAAAGAGCUUAGACUUCAAAUAUAUCUGGUGAAUGAC	U1
ENST00000280377	3'UTR	protein_coding	USP15	NM_001252078	GAUGUUGGUCAUUUAUUUUGCUCUAAUAAUACUGCAAGAAAACUAUGGCU	U1
ENST00000280377	3'UTR	protein_coding	USP15	NM_001252078	AGCAUAACUUCGUAACACAUUUAGAACCUUUGCCUUCAGCUGACAUGAAU	U1
ENST00000555004	3'UTR	protein_coding	C14orf132	NM_001252507	UCUCAUUUACUUCUCAAAUUGCCCCUGGGGGCAGGAAUGAGGAUGCAGAG	U1
ENST00000555004	3'UTR	protein_coding	C14orf132	NM_001252507	AGUCAUUGAGUAAAUUAAAGCUCUUCUGAGCAGCAGCAGUGAUCAUGGUC	U1
ENST00000555004	3'UTR	protein_coding	C14orf132	NM_001252507	GGGACCCCCAGACUGGAGGGAGAAAGCCCUACAAAGUGGAUGGGAGUGUG	U1
ENST00000389050	CDS	protein_coding	PP2D1	NM_001252657	AAGACAGGAAUUCUACAUGGAAAGCUGACAUGAAUGAUAAAUUCACUGUA	U1
ENST00000620992	CDS	protein_coding	PTPDC1	NM_001253829	CGGGCAAAGCGACCCAAUUCCAUACAAACCAGAGGACAGCUCCUCUGUGU	U1
ENST00000369569	3'UTR	protein_coding	AP4B1	NM_001253852	GGGGUCAUCUUUUCUUCCCUGGAUUAUUAUAGUAAAUUCCUAACUGUUCU	U1
ENST00000209728	3'UTR	protein_coding	CDC6	NM_001254	ACUGAGACACCAGAGGGCACCCUUAUAACAUUGACUACUUUGAAAGGGGA	U1
ENST00000257694	CDS	protein_coding	PNPLA8	NM_001256007	GUGUAAGCACAGGUGCCAUAUUAGCUUUCAUGUUGGGGUUGUUUCAUAUG	U1
ENST00000582970	CDS	protein_coding	RNF213	NM_001256071	ACCCAGAAGCGAAUGGAGCACUUUUACCUGAACUUCUACACGGCAGAGCA	U1
ENST00000369077	3'UTR	protein_coding	MCMBP	NM_001256378	AGGAUAAAAUACAUUUUCUUUAAUUGUCCUAGAGCAAAGUACAUUAGUCA	U1
ENST00000593945	CDS	protein_coding	TEAD2	NM_001256660	UACCGCCUGCUGCGCUCGCCCAUGUGCGAGUACCUGGUGAAUUUCUUGCA	U1
ENST00000507656	3'UTR	protein_coding	ANAPC10	NM_001256706	UCUGACAUUGUAGCAUUCCCUGGGCAGUCAUAUAUCCCAUAAAAUCGUAA	U1
ENST00000323022	CDS	protein_coding	CACNA1F	NM_001256789	GCCAUCCGGACCAUCGGAAACAUCAUGAUUGUCACCACACUUCUGCAAUU	U1
ENST00000621426	3'UTR	protein_coding	NOL4L	NM_001256798	UUCUAUAUAGUGAGUUUUACCAGUAAAUGUGGCUUAAUAUUUUAAUUCUU	U1
ENST00000371069	3'UTR	protein_coding	DNAJC6	NM_001256864	AAAGCAAAGCAAGAAUGAAUGCUUUCCCGAUCUCAGACUGGCUGGAUUCA	U1
ENST00000395694	3'UTR	protein_coding	CCDC51	NM_001256964	GCCACACUGCCUGUGCUCUACAUGCUAUUCAAAGCCAGCUAACCCCUGGC	U1
ENST00000567109	CDS	protein_coding	CDH13	NM_001257	GAGACCACUGAUGUCAAUGGCAAAACUCUCGAGGGGCCGGUGCCUCUGGA	U1
ENST00000613128	3'UTR	protein_coding	PAX1	NM_001257096	CUGCCUGGAGAAGGACUGGCUUGCUCAGGCCAGGAGGAAGACAUCACAUC	U1
ENST00000533400	CDS	protein_coding	CASP1	NM_001257118	AAGAAGACAGUUACCUGGCAGGGACGCUGGGACUCUCAGCAGAUCAAACA	U1
ENST00000520262	CDS	protein_coding	SLC20A2	NM_001257180	GAUGGUCAUUUUGGGUUUCAUCAUAGCUUUCAUCUUGGCCUUUUCUGUUG	U1
ENST00000520262	CDS	protein_coding	SLC20A2	NM_001257180	GGCUGCCAGUGCACGCCACCUUUCGAGCUGCGGACUCAUCGGCCCCAGAG	U1
ENST00000616978	3'UTR	protein_coding	SLC9A7	NM_001257291	CAAAUCAGGAAAAUACGUAUUUAAUUAGGUUGAGCCAUAUGAGUUUGCUG	U1
ENST00000612677	CDS	protein_coding	RAB44	NM_001257357	GGUCCGGUGCCCACAGAGAGGCUGGAGCAGGGCCAGGCGGGCCCAGCGGU	U1
ENST00000585477	3'UTR	protein_coding	BOD1L2	NM_001257964	UUUUAUUUGAAAAGUGGAUGGUCAAUAAAUGGCUUAUCUUUCAACUGCAA	U1
ENST00000651917	CDS	protein_coding	SPRY1	NM_001258038	AACAGUGUGGGAAGUGCAAGUGUGGAGAAUGCACUGCUCCCAGGACCCUA	U1
ENST00000545955	CDS	protein_coding	UTY	NM_001258249	CUGUACAAUUGGACCAUGGGCAUGCCGCAGCCUGGAUGGACCUAGGUACU	U1
ENST00000545955	CDS	protein_coding	UTY	NM_001258249	AGGUGGAGGUUUUUAAUCUGCUUUUUGUCACUAAUGAAAGCAAUACUCAA	U1
ENST00000545955	3'UTR	protein_coding	UTY	NM_001258249	AAUGGAAUGUUGUUUUUUUCCAGACGUAACUGCCAUUAAAUACUAAGGAG	U1
ENST00000391860	3'UTR	protein_coding	PGBD5	NM_001258311	AUGCUUUUCUACAAGGUCCACUAUUUCUGAGUUUAAUGUGUUUCCAACAC	U1
ENST00000392692	5'UTR	protein_coding	ECT2	NM_001258315	AGAGGAGUCGGCGUUUGAAGAGGUGGAACUCCUAGGGCUUUUUUGAGAGU	U1
ENST00000392692	3'UTR	protein_coding	ECT2	NM_001258315	CAGCUCAAUUUAUGCAGAGAUUAAAUGACAUCAUAAUACUGGAUGAAAAC	U1
ENST00000503585	3'UTR	protein_coding	PACRGL	NM_001258345	UGUAUGAGCCAGCAGUUCAUGAAGAUUGGAGGCUGGCGCAUAGGAGGCAG	U1
ENST00000528697	CDS	protein_coding	LRRC4C	NM_001258419	UUCGGAAAAACCUGCGUGAGGUUCCGGAUGGCAUCUCCACCAACACACGG	U1
ENST00000381527	3'UTR	protein_coding	CDK8	NM_001260	AGCAUGCUUUAAGAUGAAAAAAGCAUGAAUGAUAACUUCCUUAAAAAGGU	U1
ENST00000332349	3'UTR	protein_coding	JRKL	NM_001261833	UGGGUUGCAAGAGGGGGAGAUUAUUCUGGAAAUGAAGUAAAUAUGGGAAG	U1
ENST00000535784	3'UTR	protein_coding	PTER	NM_001261836	CAUGUUUGUGUGUGUAUAUAUGCAUACACUUUUUUAUAUUAAAAUUUUGA	U1
ENST00000589042	CDS	protein_coding	TTN	NM_001267550	GAAGGCACAGCCUCUUUGGAGAUCAUCAGAGUAGACAUGAAUGAUGCAGG	U1
ENST00000589042	CDS	protein_coding	TTN	NM_001267550	GACAGUGUGGCCACACUUCAAAUCAGAAGUGUGGAUAAUGGACACAGUGG	U1
ENST00000589042	CDS	protein_coding	TTN	NM_001267550	AGGCUCAGAAUCCCGCUGGCAGCACAAGCUGCAGUACCAAGGUUAUAGUA	U1
ENST00000589042	CDS	protein_coding	TTN	NM_001267550	GAAAAUGUUGCAACUCUACAGUUUGCAAAAGCAGAGCCAGCUAAUGCUGG	U1
ENST00000589042	CDS	protein_coding	TTN	NM_001267550	AAGAAGCUCAGUGACAUAUCUACUGUCGUUGGUAAAGAAGUUCAGCUGCA	U1
ENST00000589042	CDS	protein_coding	TTN	NM_001267550	AAGAGGCUGAAUGAUUACAGCAUAGAGAAAGGAAAACCCCUGAUCCUAGA	U1
ENST00000589042	CDS	protein_coding	TTN	NM_001267550	GAACACUUGGAAGAUCAGACAGUCACUGAGUUCGAUGACGCUGUCUUCUC	U1
ENST00000589042	CDS	protein_coding	TTN	NM_001267550	AUAUUAAGCCCCGUGACCAGGGUGAAUACAGAUUUAUUGCCAAAGACAAA	U1
ENST00000589042	CDS	protein_coding	TTN	NM_001267550	CUACUUGGCUAAAGAAAACAGCAACUUCCGGCUUAAGAUCCCCAUAAAAG	U1
ENST00000589042	CDS	protein_coding	TTN	NM_001267550	CUUCCUGGACCACCAAAAAGCUUGGAAGUCACAAAUAUUGCCAAAGACUC	U1
ENST00000621533	3'UTR	protein_coding	WTAP	NM_001270531	UGCAUAGUUACUCAGUUUUUAUGAACUGUUGUAUCCUGUUAAUGCAUAUU	U1
ENST00000296214	3'UTR	protein_coding	MEAF6	NM_001270875	AUAGUAUUGGUAGGGCUGAAUAUGGAUGGCAUCUACUGUAAAACAAGUCU	U1
ENST00000394196	3'UTR	protein_coding	CHD2	NM_001271	AAAAAUGCCACUGUCCUAGUGAUUUCUGAUGUAAAUAAUGUUGUUUAUAU	U1
ENST00000622602	3'UTR	protein_coding	SMIM10L1	NM_001271592	AAUGCCUGGAUCUUGGACUUCCCAGCUUCUAGAACUAUAAGAAAUAAAUU	U1
ENST00000319778	CDS	protein_coding	EPC1	NM_001272004	AAUAAACUGAAAAAGAAAAUGGACAUCUGCCCAUUGCAAUUUGAGGAGAU	U1
ENST00000319778	3'UTR	protein_coding	EPC1	NM_001272004	AUGCUUUGCACUUGGGGGUGGGGGGUGGGAGGGAAAUCAAUUGCAACAAA	U1
ENST00000392982	3'UTR	protein_coding	VWA2	NM_001272046	UAUUUUCAAUCAUUGAACAACCCUUGAUUUUUUUGGAUAAACUCUAUUUG	U1
ENST00000319394	3'UTR	protein_coding	WDTC1	NM_001276252	GGGUGCAGAUGGGUCUUGGAACCAAAGUGAGGGCACCUGGUCCCUCACCU	U1
ENST00000409508	CDS	protein_coding	DNAH11	NM_001277115	CCAGUGUCCUCUACAACUACUUAGAGGCAAACUCUAAAGUCCCAUGGGAA	U1
ENST00000537226	3'UTR	protein_coding	ZNF891	NM_001277291	AUUGUAGUUGGAAAUAACAUAGUGGUACAUAAUGAAGAUGGUUGCUAGAU	U1
ENST00000537226	3'UTR	protein_coding	ZNF891	NM_001277291	AUGCUCAACUAGUAGGUAUAAUGCAAAUAUUCCAAAAUCCAAAACAGUUC	U1
ENST00000537226	3'UTR	protein_coding	ZNF891	NM_001277291	UGGAUUGACAUGUGGAGAUAUAUUUGAUACAUUAUGAAUUUUAAACAGUC	U1
ENST00000537226	3'UTR	protein_coding	ZNF891	NM_001277291	GAACAGAAAGUAAGUCCAGUAAAUGGAAAACUGUUAGGCAAAGGGGUAAG	U1
ENST00000537226	3'UTR	protein_coding	ZNF891	NM_001277291	AAGGAUAGGUUGCUAGUCUUCUUCACCACCAUUUAAACGGUAUUUACUGC	U1
ENST00000282753	3'UTR	protein_coding	GRM1	NM_001278064	GAAUGAAUUAUACCCCCCUUAAAUAUCUUUGUUUAUGCCUUAUGUUCAGU	U1
ENST00000698835	3'UTR	protein_coding	NBPF12	NM_001278141	UCUUCAGUGUUGGCUUGUUUUAGCUGAUCCAUCUGUAACACAGGAGGGAU	U1
ENST00000463745	CDS	protein_coding	6	NM_001278293	CUAGUGAUGCCAUAAAAGGAGAAGGCUUGCAAGAAGGUGUAGACUGGCUU	U1
ENST00000373157	CDS	protein_coding	COL6A5	NM_001278298	AUUUCUCUGGGCUCUACACGUAAGGAUGACAUGGAGGAGUUAGCCAGCUA	U1
ENST00000373157	CDS	protein_coding	COL6A5	NM_001278298	UUUUCCUUUGGCCCUAAACACAAUGACAAAGAAUUAGAAGAAUUAGCCAG	U1
ENST00000382252	3'UTR	protein_coding	ZNF316	NM_001278559	UGUUUGCAACCGGGUGUGGCGGCGAGGGAGGGGCCCGGCCACCCAGGUGG	U1
ENST00000369244	3'UTR	protein_coding	FBXL4	NM_001278716	UGAGAGUGGAGAUCUCGCUUCUUUGUCUUACCUUUUGAUAGCACAGGAAA	U1
ENST00000369244	3'UTR	protein_coding	FBXL4	NM_001278716	ACCCCUAUUCCAGAGUAUUUUCGAGUCAGUUAAUCCAUGUUUGCCCAUUC	U1
ENST00000556509	3'UTR	protein_coding	DPF3	NM_001280542	CUGUCCCUCGGCAGGAGUGCUCCUCUCUAGGCUAAUUGCUCUUGGCCAGU	U1
ENST00000556509	3'UTR	protein_coding	DPF3	NM_001280542	CUCCUCUGGCCAGGAAAGGGAACAGAGUCCAUCCAAGCUGCCCCCCACUC	U1
ENST00000556509	3'UTR	protein_coding	DPF3	NM_001280542	AACGCUGGGAUUCCUCUGGGUGGGCUUUGGCAGGUGGCUCCUAUGGUAGG	U1
ENST00000434436	3'UTR	protein_coding	MBD3	NM_001281453	UGAAUGUCCAGGACAGGCCGAUUCAGAGACAGGAAGGGGACACGUGGGUG	U1
ENST00000674365	3'UTR	protein_coding	SLITRK1	NM_001281503	AUCGGUAGGCAGUUCAGAGCAUAAGUUAACUGUGAAAAAAAUGUAAAGGU	U1
ENST00000613740	3'UTR	protein_coding	EPHA5	NM_001281766	AGCUAACAAAAGCUACAGUUUACUGAAGUUUACUUCAAGUCUUAAUUGUC	U1
ENST00000471951	3'UTR	protein_coding	ZMYND8	NM_001281775	GAUGUCAUUGAAUCUAGAGGACUUUCCCCUUUUUAUAUUUGUAUUAACUU	U1
ENST00000471951	3'UTR	protein_coding	ZMYND8	NM_001281775	AAGCAUAAUUGCUUUUAGCAUAUGGAAGUAUUUUUUCACAUUUUCUUUGU	U1
ENST00000540801	3'UTR	protein_coding	SSH2	NM_001282129	GAUACUUUGUUUACAUUUUGAAUAUUAAAAUGUGCAUCAUCUUGUCGGCC	U1
ENST00000620827	3'UTR	protein_coding	ZNF107	NM_001282359	AAAACAUUUUUUAAAAAACUACAGCUUAGAAAAUACCAGAGGCCUCAUAC	U1
ENST00000496166	CDS	protein_coding	PIK3CG	NM_001282426	CUAACCCCUGACUUCCUCUUUGUGAUGGGAACUUCUGGAAAGAAGACAAG	U1
ENST00000527733	3'UTR	protein_coding	USP47	NM_001282659	UACAUUGAGAAGUAUAGCAAUCUAUGUAAAUGUAAUCCUCAGUGAGGUUC	U1
ENST00000615138	CDS	protein_coding	STAG3	NM_001282717	AGGACAUUGGUCUGUCAGUGCCAGUACAGCCUCCUCUAUGAUGGCUUCCC	U1
ENST00000392981	3'UTR	protein_coding	XRN1	NM_001282857	UAUUAGCAGUGCCUUCAGUAUAAGAGAGAAAUAUUCAUUAUCUGUCAUUU	U1
ENST00000392981	3'UTR	protein_coding	XRN1	NM_001282857	UUAGUCAUAACUGUUUAUAGUGGUUGUCUAAUUUUUACUUUUAUUAUAUG	U1
ENST00000392981	3'UTR	protein_coding	XRN1	NM_001282857	AAGGAGACUAUGGUUUCCAAAAGAUACAUUUUUUUACAAAGUUAAACCUG	U1
ENST00000505560	CDS	protein_coding	ZFYVE16	NM_001284236	AAAUAGUUGAUAAACAAAAUACAAUAGAAAAUGGCCUUUCUUUAGGAGAA	U1
ENST00000505560	3'UTR	protein_coding	ZFYVE16	NM_001284236	AAAUUUAUUGAAAUGGUGUAAGAUGAAAACAAUUGCAUAUCAAACCCAAU	U1
ENST00000346436	3'UTR	protein_coding	CLCN6	NM_001286	AUGCAGAAUUAUGCACUGACAUGACCCUGGGUGACAGGAAAGCCUUUCGA	U1
ENST00000521654	3'UTR	protein_coding	RNF217	NM_001286398	CAACGUCACCCCAAGGAGUAUUAAGCUUUGUAAACUGACAAAACUGGCUG	U1
ENST00000521654	3'UTR	protein_coding	RNF217	NM_001286398	AAUUUUUUACUAAGUUUCAUCAAGAUCUUAAAAAGAGAGAAGAAAAUAAA	U1
ENST00000521654	3'UTR	protein_coding	RNF217	NM_001286398	CCAUUUAAAUAAUGACAAAGCAAUCAAUGCAUACAUUUCAAUGGAGACAG	U1
ENST00000643898	CDS	protein_coding	RIPOR2	NM_001286445	GCAAGAAGUCUCUUAGAGAAGCUUUCUAGGCAGAUCCAAGUGAUGGAGAA	U1
ENST00000334126	CDS	protein_coding	C2CD3	NM_001286577	UUUCCAGUACAGUUUGGUGGCCCAAUGAUAGAGCACUGGUGGAAUUCCAA	U1
ENST00000334126	3'UTR	protein_coding	C2CD3	NM_001286577	UGGGAACAAGGAUAUUUUAUAGAUACAAAUUAUUUUUAUGCUGUGUUGAA	U1
ENST00000379957	3'UTR	protein_coding	LETM2	NM_001286819	CUCCAUCAGAGAAGCCCCACCAUGUCCCACUAAUGAAGCCCAGUUCUUUG	U1
ENST00000436261	3'UTR	protein_coding	ZNF852	NM_001287349	UGUGAAUGAGUGUCUGUUUAUCUAGGUAUUGGGUUGGGCAGUCAUAUCCU	U1
ENST00000394132	3'UTR	protein_coding	TTC23	NM_001288615	CAGGGCACCACCUCCAGUAUUGAUGGGGAAAAUAAACUCAGUAGAGCCAC	U1
ENST00000590949	3'UTR	protein_coding	STAT5A	NM_001288718	UAAACAGUGUUUUGGAAUAAAAUAUUUUUUUCAUAAA	U1
ENST00000538779	CDS	protein_coding	PIK3C2G	NM_001288772	GGAGCAAUUAACAUCCGACUCUGUAGUGUCCCACUCGAUAAAGAAAAAUG	U1
ENST00000448723	CDS	protein_coding	ADAM12	NM_001288973	GUUUAUCUCAAAAGGAAGACCUUGAUACGACUGCUGUUUACAAAUAAGAA	U1
ENST00000360716	3'UTR	protein_coding	DRC7	NM_001289162	CCUUGCGCUUCACAAGCUCCAGCAGCAGCCUUUCUCUUCUUCUGUUAUCU	U1
ENST00000539354	3'UTR	protein_coding	ZNF84	NM_001289971	AUUUUAUGGAGCACAAUAAGGUACAUUGAGAUAGCAUACUAAAGGAGGCC	U1
ENST00000451215	CDS	protein_coding	ASB15	NM_001290258	UCGGUUAAAAAUUCGAAGGCUUAUGGGUCUCCAGAAACUCUGCCAGCCAG	U1
ENST00000617444	3'UTR	protein_coding	SLC35E2B	NM_001290264	AAAAAUUACCAUGGUGAGUCAGACAGUCAUUUUAAACAGCUGAACAGAGA	U1
ENST00000394329	CDS	protein_coding	FAT4	NM_001291303	CCAGCAACCCCUGCUGGGGUGAUUUGCUGUGCAUUAAUCAGUGGUAUGCC	U1
ENST00000611820	CDS	protein_coding	KDM6A	NM_001291415	CUGUACAAUUGGACCAUGGCCAUGCUGCAGCCUGGAUGGACCUAGGCACU	U1
ENST00000611820	3'UTR	protein_coding	KDM6A	NM_001291415	AAUGGAAUGCUGUUAUUUUUUCCAGAUUUACCUGCCAUUGAAAUUUUAAG	U1
ENST00000525428	CDS	protein_coding	CLNS1A	NM_001293	CCUAGUGAUAAAUCAGCGUUGGAGGCAAUGUUCACUGCAAUGUGCGAAUG	U1
ENST00000441339	CDS	protein_coding	MYEOV	NM_001293291	UCUCUGUGGUUUGCUGCUGGAGCUGGUGACCGGGAGAGAAACAAGGGAGA	U1
ENST00000296140	3'UTR	protein_coding	CCR1	NM_001295	ACCAUUAGCAUUUGUCAACAAAGUCACCCACUUCCCACUAUUGCUUGCAC	U1
ENST00000696128	CDS	protein_coding	TCEANC	NM_001297563	GCAAAACUUUGCAAGAGAAAUUGAAGAGCAUGUUUUUACCCUUUAUUCAA	U1
ENST00000360851	3'UTR	protein_coding	RGL1	NM_001297671	CUUCUGUGCUUGUAGGAGAGAUGGCCAGGGUGGCAGCCCUCAUGCAGGUU	U1
ENST00000497571	3'UTR	protein_coding	KLF6	NM_001300	UGUACAGUAUGUGUAUGUGUGUAUAUAUAUAUAUUAUAUAUAUAGAUAAU	U1
ENST00000513154	3'UTR	protein_coding	TRIM36	NM_001300759	GUUGAUACUCAAGCCUUGUACAAGCACAUAUGAUGUAGACAUUUUUAAAU	U1
ENST00000403231	3'UTR	protein_coding	KIF3A	NM_001300791	UUUAGAUUCUUAUAAAGCAUGAGAUGAGUAAUCAAGGGAAGGGUCGCAUC	U1
ENST00000452510	CDS	protein_coding	DDX46	NM_001300860	GAUAAGCAGGAACAUGCUGAUGGUCUUCUUAAGGAUUUAAUGAGAGCAUC	U1
ENST00000331581	3'UTR	protein_coding	CADM1	NM_001301043	CAGGUGUGCGAGCUGUCGUGGCGGGCCCGCCGGAACAGGCCGCUCCCGUA	U1
ENST00000357899	3'UTR	protein_coding	ZBTB44	NM_001301098	GAAUGAACAAAAGAAUUAGAAACUUUCAUAUGUUACUUUGUUUCAGUCAU	U1
ENST00000540737	CDS	protein_coding	TOP6BL	NM_001302084	UAUGAUACCCAAUUUGGAUCUCAAUUUGGAUAGAGAUUUGGUGCUUCCAG	U1
ENST00000682710	3'UTR	protein_coding	UMAD1	NM_001302348	CCUACCAUGUUAUAAAUGUUCAUAAGUACCUUCAUGUGUCUAUAAAAAAU	U1
ENST00000222644	CDS	protein_coding	PALS2	NM_001303037	AAGUGUCAUUUUGAUUAUAAUCCAUACAAUGACAACCUAAUACCUUGCAA	U1
ENST00000397641	5'UTR	protein_coding	MORC2	NM_001303256	AGGUGUUUAUGUGGGCCAAGUGUGAGGUAAUCUGACCACCACCCUGAACU	U1
ENST00000397641	CDS	protein_coding	MORC2	NM_001303256	UCUGAAAUGGAGAACCCUCCCCUUCCAGCUGAGUUCUGUGGAAAAAGAUU	U1
ENST00000397641	3'UTR	protein_coding	MORC2	NM_001303256	UUUUUGGAGGAAAAGAUACCCUGAUUCUUUGAAUCUUCCUUAAGUUUAUA	U1
ENST00000688009	3'UTR	protein_coding	TSC22D2	NM_001303264	UGCUCCAAUGAGCUCAGUCCAGUGUAAGUGUAAAAGUUAAAGUGCCAUAU	U1
ENST00000582621	3'UTR	protein_coding	CD226	NM_001303618	AGUUUCUUUUAACCCUUUUCAGGAGUGAAAAAAUAAAAACGACCAUUUCC	U1
ENST00000442687	3'UTR	protein_coding	MEIKIN	NM_001303622	AUAUAUCUCUAUGUUGAAAUUCUACUGAGGUUCUUGUCAUUUACUUUUAA	U1
ENST00000574788	3'UTR	protein_coding	USP6	NM_001304284	UUAUACUGGUUGUAAUUAAUUUUUUUAAUUCAUGAACUAGCGGAAAAUUU	U1
ENST00000336216	CDS	protein_coding	HMG20A	NM_001304504	GAGGAUCUCUCUCAAGGUCAGUUGCUUCAGAGUGAGUCUUCAAAUGCAGC	U1
ENST00000623646	3'UTR	protein_coding	NKAIN3	NM_001304533	AUAAAUAGGCCACAACUUAAGGAUAUUAUGCCCAAAAGUGAACUGACAGA	U1
ENST00000623646	3'UTR	protein_coding	NKAIN3	NM_001304533	UGGCAUGCUUAGCUUAAUUUGUUUCUAUGGCACAAGCAAAGCUCAUUAAU	U1
ENST00000378653	3'UTR	protein_coding	CFAP47	NM_001304548	AGUUAUGAAUGUUUUUUGGUUGCGAACAUUGGAAUUGGUUCACUUUUAAA	U1
ENST00000378653	3'UTR	protein_coding	CFAP47	NM_001304548	GUAAAACGAAAUAUAAUUUAAAUGACAACAGUAUUUCCAAUAACAGCGUU	U1
ENST00000405799	CDS	protein_coding	TDRD15	NM_001306137	AUGAAAAAUGUGUCAUUAAUGAACUACUGAAAUGGAAAGCAUGUUCAAAA	U1
ENST00000445323	3'UTR	protein_coding	MTMR1	NM_001306144	UGGCUAGGUGACAGCUCCCACUGUUGGCAACCGUUACCCUCCUGUCAGCG	U1
ENST00000360325	5'UTR	protein_coding	CLDN7	NM_001307	UGUAGUUUGGUGACAAGAUUUGCAUUCACCUGGCCCAAACCCUUUUUGUC	U1
ENST00000361462	3'UTR	protein_coding	TOGARAM1	NM_001308120	AAAAACAUGUAUUUCUGAAUCAGUCCGCUAAUAUGAUUGUGCAGUAUUAG	U1
ENST00000571589	3'UTR	protein_coding	MRTFB	NM_001308142	AAUUAUUUCUGGGUUUGUGUUUUGCCUAAGAGCUGAUCUUAUUUCUGAUU	U1
ENST00000571589	3'UTR	protein_coding	MRTFB	NM_001308142	UGUGUGUGGUUUAUAAAUUUUACUACGUGUAACAAAAGUCUGCUUUUCCA	U1
ENST00000571589	3'UTR	protein_coding	MRTFB	NM_001308142	AGAAGCCCACAUUUCAGUAUACAUCCUCACUGGCUUCCAUGCACCCACCU	U1
ENST00000573854	CDS	protein_coding	ACSM2A	NM_001308172	GUCCUGGCCUCGCAGUUCCUGUCCCAUGACCCAGAACAGCUCACCAAGGA	U1
ENST00000257536	3'UTR	protein_coding	CCNJL	NM_001308173	GGGCAUGUCAGCAGGCUGGAAAUUCAGGUAAGAGCUGAUGUUGCAGUAGA	U1
ENST00000447540	3'UTR	protein_coding	CHD9	NM_001308319	UUUUAUGUCAUGGAAAUAUUCCAGAAUUAACAGAUAAUAGUGGUAAAGUA	U1
ENST00000447540	3'UTR	protein_coding	CHD9	NM_001308319	AUACAAUUUCUCCUGCUAAAGCUGCUAUUAUUCUGACAAGGUAGAGGUCC	U1
ENST00000471454	CDS	protein_coding	STXBP5L	NM_001308330	GAACCUUAGACAAAAAAGGCCAGCCAUACUCCAUUCUCUUAAAUUUAACC	U1
ENST00000682523	3'UTR	protein_coding	CYSLTR2	NM_001308476	CUAGUUUUGCUGUUGCACCACAAGCUGCAAAAAUUAUUUAUUACACCCCA	U1
ENST00000682523	3'UTR	protein_coding	CYSLTR2	NM_001308476	GGUGGAAGACAUGAACAGAAAUGUGUUCCAAUUGACAGCAAUCGGGUUUG	U1
ENST00000637513	CDS	protein_coding	TNFAIP8L3	NM_001311175	AAGGAAUCAAUAAGUUGCUAGAUGAGAAAGUCCUUUAAAUGCCUUCCCUC	U1
ENST00000431016	3'UTR	protein_coding	PCYT1A	NM_001312673	CUCUUGCAGCUAUUGCUGAUAGCUAGAGCCAAAGACCAUUAUAUUGCUGA	U1
ENST00000262982	CDS	protein_coding	CSE1L	NM_001316	AAGCCGAUCGAGUGGCCAUUAAAGCCAACAUAGUGCACUUGAUGCUUAGC	U1
ENST00000262982	CDS	protein_coding	CSE1L	NM_001316	AUAAUGCCGCACUCUAUGCACAAAAGUACGAUGAAGAAUUCCAGCGAUAC	U1
ENST00000475390	3'UTR	protein_coding	SLITRK3	NM_001318810	GACUGUCUCUAUGGAACAGUGCCCAAAUUAAAGGAACUGCACGUGCACCC	U1
ENST00000683788	3'UTR	protein_coding	ZNF184	NM_001318891	CUUCAGUAACUAGAUCGGGGAUCUAGUAUGCUCCUGGUCUAAUGCAUUUA	U1
ENST00000478253	CDS	protein_coding	ABHD6	NM_001320126	GCUUCAUUUCUUCUGUGGCCUUCAGCACUGAUAAGAAUCUAUUAUUGGUA	U1
ENST00000674429	3'UTR	protein_coding	STS	NM_001320752	GUAACUGUAGUCAUCUUAAAUUUCAAACCAUUUACCAUCUGAAAGUUUUG	U1
ENST00000454389	CDS	protein_coding	SLC4A7	NM_001321103	AGACUGGCUCCUGCUGUCCUCCUUACAGGGUUGACUGAGGUCCCUGUUCC	U1
ENST00000430223	3'UTR	protein_coding	NIPAL2	NM_001321635	UCAGCAGCUCUUUUAUAAGCUAACAUGUGCUAGCAUUCAUUUCAGUCCUU	U1
ENST00000693561	3'UTR	protein_coding	ZNF224	NM_001321645	GCUCUAUGAAAUGUCCAUUGCUUGUAUACGGUAUAAAUUUAAUUAUCUUU	U1
ENST00000693561	3'UTR	protein_coding	ZNF224	NM_001321645	AUUUCUAUGCAGGCCUUGGUAUGAUUGCCUUUUAAUUGCUGUACAAUUUC	U1
ENST00000693561	3'UTR	protein_coding	ZNF224	NM_001321645	UGAAUUGCAUUUAUUCCUAUAAUAAUAUGAACUCAAUGAGAUGAUGACAU	U1
ENST00000614521	3'UTR	protein_coding	DGKI	NM_001321708	AUUCUCAGCAUUUAAAAAAUGUUAGUCCUAUUUUUCUUCCUUUGAAGUCA	U1
ENST00000695737	CDS	protein_coding	TASOR2	NM_001321783	CUUCAAUUUGUAUGAGGUAGAACUGUCAAACAGACAAGGGGAAAAUAUAG	U1
ENST00000695737	CDS	protein_coding	TASOR2	NM_001321783	AUGCUGGAUUUUCCUUAGUUAUGACUCCAGAUCCUGAAUUUCUUGUCUCA	U1
ENST00000684848	3'UTR	protein_coding	JAKMIP3	NM_001323087	UCAGAAGAAAUGUCUGACUUUGGGGCAGAUGACACGGUGGCUGCGGACCA	U1
ENST00000623535	CDS	protein_coding	CDKL5	NM_001323289	CUGGUAGGGGGGAGGGGUGGACAGACAAGCCAGUGGGGAGGGGUGGGAAA	U1
ENST00000623535	3'UTR	protein_coding	CDKL5	NM_001323289	AUAUGAAGUGAGUAUUAUACUUCUACUAAAGGGAGUUGAAUUGUGGCUAC	U1
ENST00000623535	3'UTR	protein_coding	CDKL5	NM_001323289	CUGUAUGCUUUGGUUAAAUCUGUUUUAAAACAUGCUUUAAGAUUCACCUU	U1
ENST00000374189	3'UTR	protein_coding	MAPK8	NM_001323329	GCAUGCUCAAAGUUUAUGAUCACAUAAAGGCAAGAGGAUACUUCAUGAAU	U1
ENST00000684689	CDS	protein_coding	ZNF41	NM_001324144	AGUGAACGUGGAGUGAUGACCAUGUGGACACUGUCUUUCCAGGGUUUCUU	U1
ENST00000413139	3'UTR	protein_coding	ADAM22	NM_001324418	GGAUUCAUUGACAAAUUUAUAGUCUCAAGGGAGAGUUUCAAGAAGUAUCU	U1
ENST00000413139	3'UTR	protein_coding	ADAM22	NM_001324418	UUGGAUGGCUAAGCUCUAAAAUAAUGCAAAUAGCCCCAAUCUUUAAAUAU	U1
ENST00000323959	3'UTR	protein_coding	CSTF3	NM_001326	AGUUUUUCAACAGUUUUAUUUUAAAAACUGGAUGGCUUAUGAUUGUAAAG	U1
ENST00000633077	3'UTR	protein_coding	CELF2	NM_001326342	UCACCUUUUGCUGAACUCACAGUUAGACAAUCCAUGGUUUAAUGCACAUG	U1
ENST00000447419	CDS	protein_coding	PTX4	NM_001328608	CAGGGGGCCAACUGCACCUGCCUGGAACGCUGUCCCUGAGGCCGAGCCGC	U1
ENST00000337195	CDS	protein_coding	CTBP2	NM_001329	AAGGUAUCCGCCCCCAGAUCAUGAACGGCCCCCUGCACCCCCGCCCCCUG	U1
ENST00000466937	CDS	protein_coding	ZPLD1	NM_001329788	AAACACAAGAAUCAGAAAAUGUCCACUGUCUUCUUGCACUGCGUUACCAA	U1
ENST00000400590	3'UTR	protein_coding	ZDHHC20	NM_001330059	CAGCAUUGACUUAGAGCUACAAAAGUGACUUAAUGUUAUUCUGGAAAUAA	U1
ENST00000360631	3'UTR	protein_coding	DCLK1	NM_001330071	AACAACGUUUCUAUAGUCCUUUAUUUUCAAAUGCACAUUGAUCUUCACUU	U1
ENST00000406854	3'UTR	protein_coding	PCNX4	NM_001330177	CCCUCUGGACUUUAGUAGGCUUUGGUAAAUGUGAGAAAACUUUUGUAGAA	U1
ENST00000406854	3'UTR	protein_coding	PCNX4	NM_001330177	UAUGUGAACAGUAUUGUGUUAGCGUUGCUUCUUUAUUUCUUCACUUAUGA	U1
ENST00000406854	3'UTR	protein_coding	PCNX4	NM_001330177	GCCAGGCAGGCACUGUGGCUCAUGCCUGUAAUCCCAGCACUUUGGGAGGC	U1
ENST00000406854	3'UTR	protein_coding	PCNX4	NM_001330177	AACUUUUUGUAUAUUGCUUAAGGAAUAAAACAAGGCAACCUGAUAAUCCC	U1
ENST00000627620	3'UTR	protein_coding	SCN8A	NM_001330260	UGGGGGUGGGGGCACGCUUCCUCUUCCUUCUCUCCCUGUCCCCCUUUGGG	U1
ENST00000333640	3'UTR	protein_coding	POU6F1	NM_001330422	ACGUCACUUAGAGAAGCACCUUGCUAGCAUGGUUUCUGAAGGGUGAAUUC	U1
ENST00000317931	3'UTR	protein_coding	L3MBTL4	NM_001330559	GGUGGGGAGAAAGAGGGAGAGGUUCUAUGUCCACUUGCUUCAUUAAGAAU	U1
ENST00000674551	CDS	protein_coding	ZNF711	NM_001330574	ACGGCAUUAAUACAAAUAAAGUACUUAAACAAAAAGCCAAAAAGAGGAGA	U1
ENST00000376052	3'UTR	protein_coding	TPP2	NM_001330588	GCAUUUUUAGUCUAAUGCAUGUUUUCAUCCACUAUCCAGUACUGAUUAUU	U1
ENST00000307658	CDS	protein_coding	ZNF17	NM_001330617	GGAAAUCCUUUAGAUGUCGCUCCACACUUGAUACACAUCAGAGAAUUCAC	U1
ENST00000503057	3'UTR	protein_coding	LIMCH1	NM_001330672	UUACUUACCUUUGGAGGUAGAAAUUAUACCAAUAAAUUAUUGCACCGUUA	U1
ENST00000643273	3'UTR	protein_coding	CEP78	NM_001330691	UUCAUUAAAAGUGAACCAGAAUUCCCAUUUGGAUGAAAAAAUAACACUUC	U1
ENST00000682664	CDS	protein_coding	ZNF131	NM_001330707	GUUUAUGCAAGGAAAUGAAUUAAGGAGGCAUCUCAGUGAUGCUCACAAUA	U1
ENST00000316045	3'UTR	protein_coding	ZNF518A	NM_001330736	AAGAUACUUUGAGAGAACCUGGGUAAAGAAGUCACUCUAUAUCUGCUAAA	U1
ENST00000373069	3'UTR	protein_coding	SLC25A25	NM_001330988	GUGGGCGGGGGCUGGAGGAGAGGGUGGGGGACUGGCUCCGUCCCUCCCAG	U1
ENST00000686138	CDS	protein_coding	ELF2	NM_001331036	GGAGUUUCUUUUAGAUCUACUUCAAGAUAAAAAUACUUGUCCCAGGUAUA	U1
ENST00000433477	CDS	protein_coding	CTSO	NM_001334	UGACAUGUUGGGCAGAUCAAGAGACAGCUACAAAAAUGAAGGUUUUCAUA	U1
ENST00000284878	3'UTR	protein_coding	CXADR	NM_001338	UAUAGUUUUACAUAUUUGGAAGCAUUUUAAAAACAGGUUUUAACCUUAUG	U1
ENST00000284878	3'UTR	protein_coding	CXADR	NM_001338	AAUUGUGGUUCAGUUUAUUUAUCUUUAGGGAAGGCUGAUCAUUUAUCUUA	U1
ENST00000421806	3'UTR	protein_coding	LCOR	NM_001346516	AGAAAUUUAGAAUUGUGUUGAAUUUCAUAGCUAGAGAAGCUUGCUGUCUU	U1
ENST00000415550	CDS	protein_coding	EXO5	NM_001346953	AGUGGAGAAAGGGCAGUGGAGUGCUCAGCUCUACACUGGCGCCCCAAGUC	U1
ENST00000376729	3'UTR	protein_coding	WDR13	NM_001347217	CAUUCAUGCAUCGACGGAUUCAUUCAUUCCACAAGCAUUGAUUGAAUGUC	U1
ENST00000698260	CDS	protein_coding	DNAH3	NM_001347886	AGGAGGUGAUUGUUCCUGAGAGCACCAAUGCCAGAUUCAGACUCUGGCUA	U1
ENST00000675903	CDS	protein_coding	TRIP12	NM_001348323	AACUUAUGCCAUGUUUACCAAAAGAAGGCAUUUUUGCAGUUGAUACCAUG	U1
ENST00000675903	CDS	protein_coding	TRIP12	NM_001348323	AAGCAGCUGUUGCUUUAUUUGACAUCUAAAAGUGAAAAGGAUGCUGUGAG	U1
ENST00000675903	3'UTR	protein_coding	TRIP12	NM_001348323	UUGUCAUUUAGACAGUUACUGAUUCGAUCUGCUUUAUAUAUGAGAACGUA	U1
ENST00000554480	3'UTR	protein_coding	TMEM229B	NM_001348543	CACAUAAAAUAUACUGGUGUUUGUGUUCCA	U1
ENST00000644978	3'UTR	protein_coding	HECW2	NM_001348768	AUAAGGUCUGGCUGUCACCCAUGCUGGAGUGCAGUGGCAUGAUCUUGGCU	U1
ENST00000644978	3'UTR	protein_coding	HECW2	NM_001348768	UUUUCCAAAUUAAUUUGUUUGUCUAGUAUGGAUGCAAAGGAAUGCUGAAG	U1
ENST00000264161	CDS	protein_coding	DARS1	NM_001349	CUGAUUUUGAGAAGGUUUUCUCUAUUGGACCAGUAUUCAGAGCGGAAGAC	U1
ENST00000646931	3'UTR	protein_coding	CC2D2B	NM_001349008	GUGAUGUUAGUCUUGGACCAAGCUUGAGAUUACUAGAAGAGGCAAAGUAG	U1
ENST00000674199	CDS	protein_coding	LPIN1	NM_001349206	AUAAAAGUCACUUUCAGGCCAUUCACAGCGAAUCUUCAGACACUUUUAGU	U1
ENST00000683139	5'UTR	protein_coding	ANKRD28	NM_001349278	CUGAGCUCUAGAUCUUUUUUCUGUGAAUAGUAUCUGCAUUAAACCAGUGA	U1
ENST00000636215	CDS	protein_coding	ZNF654	NM_001350134	UUGAAAUAUGUGGUUGUGCUCUACAACUCGACCUUCAUGAUGAUCCCAAA	U1
ENST00000636215	3'UTR	protein_coding	ZNF654	NM_001350134	CUUCCUUGUUGAAUGUUAAAUUAUUUUACUUUGCAUUUUAUAAGAGUACA	U1
ENST00000642238	3'UTR	protein_coding	PATJ	NM_001350145	AAAGAAGUAGUGCUCUUAUAUUUGGCCUCAUCAUUUGGGCCAUUUCAGUA	U1
ENST00000643185	CDS	protein_coding	TEX15	NM_001350162	GAAGCUUUUGAAAGAAAGCAAGAAUGUUCAGUUGAACAAAUCCUGAUUUC	U1
ENST00000643185	CDS	protein_coding	TEX15	NM_001350162	ACCAAAAAAGUGUACAUGGCACAUUUUCACCAGACCAUGGGACGCUUUUG	U1
ENST00000643185	3'UTR	protein_coding	TEX15	NM_001350162	CCUCCAGAAGUUCCUUGGGUUUAUGCUCCAUGGCACCAAGAAUCCUUUCA	U1
ENST00000683635	3'UTR	protein_coding	MMS22L	NM_001350599	GGAUGCAAAAUCUGAGUAUAUGGAGGACCAACUUUUUGUAGAGGCAGGUU	U1
ENST00000683635	3'UTR	protein_coding	MMS22L	NM_001350599	AAUUGUGCUUUUAGAAAAAUUGUGGACAUUUUAGUUUUAUAUACAUAUUU	U1
ENST00000370949	3'UTR	protein_coding	SRSF11	NM_001350605	UUACUGCAGUAGUAAUCUUAUGCACACGGUGAUUUCAUGUUAUAUAUGCA	U1
ENST00000401949	3'UTR	protein_coding	GRB10	NM_001350814	AUGUCACAGUGCAAACUGCAGUGACUGUAAAUUGGCCUGGCGUGUAUAAA	U1
ENST00000611864	3'UTR	protein_coding	MGAT4C	NM_001351288	UAUAUAUAUACAUAUAUACAUGUAUGUAUUUGUAUAUGUGUUGUGUAAGU	U1
ENST00000351030	3'UTR	protein_coding	ODF2	NM_001351578	UGAUUUUACAAAAAGCUUUUGUAAUCAGUUAUUUAAGGCUCCAUUUGAUG	U1
ENST00000676320	3'UTR	protein_coding	PHF21A	NM_001352027	CUCUCGCUGGAGACCUUUGCCCCUUGCGUGCCCCUGGCCGAUGGGAGGGC	U1
ENST00000683438	CDS	protein_coding	ANKS1B	NM_001352186	GAGAGAGCCUGUACUCUGGGGAGAAUAAGGUCAUUGCCUAAAGCCUUGAU	U1
ENST00000683438	3'UTR	protein_coding	ANKS1B	NM_001352186	GAUUUUAUAUGUAAUCACCUAUGUCAGAGAAAGAAAACCUUUCAACCAAA	U1
ENST00000674895	CDS	protein_coding	HLCS	NM_001352514	ACGGAGAGCAUUUGGGUACAAAGUGAGAAUUUACAGAGAUCAUCCUCUUC	U1
ENST00000674895	3'UTR	protein_coding	HLCS	NM_001352514	UGCAAAGGAAAAUCGUGGUUGAGUUUCACUGCAGCAGGCUGACGUUGCCU	U1
ENST00000674895	3'UTR	protein_coding	HLCS	NM_001352514	AAAACCUCUUUCCAUUCAGAAAGGUGGAAAAAGUUUCCUAAAAUAAACCA	U1
ENST00000397764	3'UTR	protein_coding	SMIM30	NM_001352688	CCUGCUUGGGGGUAUAUGCACGAAAAAGAAAUGGACAGAUGUGACUUUGA	U1
ENST00000689386	3'UTR	protein_coding	ST18	NM_001352837	UUUGCAUAGUUUGAGCAGGAUGUUUUGUGAAGUAUGUUUGUAUUUAUUUG	U1
ENST00000394215	3'UTR	protein_coding	DENND1A	NM_001352964	AAGGGUCAGACACAGUCUACCCAGGGGUGUCUGGGGGACAAGGGGGUCUC	U1
ENST00000380872	3'UTR	protein_coding	AKR1C1	NM_001353	AUAUUCAGUCUUUUAAAUAUUUUAUACAUUAAACAGGCAUAGUUACAAAU	U1
ENST00000675505	3'UTR	protein_coding	DYM	NM_001353214	AUAAAUCCAUUAUUACACUAAAUGUAAAUGGACUAAUGCUCAAAUGUUGA	U1
ENST00000682582	3'UTR	protein_coding	SPATA6L	NM_001353486	UUUUUGCAUGUUUGUUUUGAACAUGAAAGAGAAAGCGCUGUAGUUGGGUG	U1
ENST00000682941	3'UTR	protein_coding	ATP11C	NM_001353812	ACAGAGAAAGGGAAAAAAAUAUAAUAAGAUCAUCUACCUAUAAUUUGAAU	U1
ENST00000671741	CDS	protein_coding	ARHGEF9	NM_001353921	AGGGCUAUCUGAAGCAGUGCCGGAAGAGAAGGGACAUGUUCAGUGACGAG	U1
ENST00000623665	3'UTR	protein_coding	REELD1	NM_001354631	CAUUCACAAAUGAAAGUGUUCUAGGAAUACUGUGGAAAGAAACAAAAGUA	U1
ENST00000646209	3'UTR	protein_coding	THRB	NM_001354712	AGGGAUUUGCUCUAGAUUUUUCUAAACAUUUUUUCAUCUAUUGUCCAGAC	U1
ENST00000682720	3'UTR	protein_coding	MDM1	NM_001354969	UAAGGACUUUGGCUUACAUUUGAAUAAUGUCUAGAUUUUGAAAAAUUACC	U1
ENST00000641351	3'UTR	protein_coding	OR10D3	NM_001355213	AGACAAACCUAUAGGGAAAGGCAAUAAAAAGAAAAGAGAUUUUAAAUAAC	U1
ENST00000641351	3'UTR	protein_coding	OR10D3	NM_001355213	CCUUAAAUUUCUGUCUUUGGUUCAGUAGUAUGAAGAUUAUCUUUUAUAGA	U1
ENST00000641351	3'UTR	protein_coding	OR10D3	NM_001355213	CUAUUGUUCCCAUUUUACUGUGAGAGGCCCAGGAUAUGAAUGCAAGGCUU	U1
ENST00000429984	5'UTR	protein_coding	NUTM2E	NM_001355263	UGUCUCAGAAGAUUUUGUUGCUGUGCUCUGAGUUCUCACUCCUCAUCUCC	U1
ENST00000480514	CDS	protein_coding	EFCAB10	NM_001355526	CAGUAUAAAGAAGCCCUAAAAACCCUGGGUCUAUGCACUGAAGAUGAAGA	U1
ENST00000684187	5'UTR	protein_coding	B3GALT5	NM_001356336	UUCAAGUAAGAAAAUGUAUCCAAGUCACAAAGAAACAUAAUUUGGCUUUU	U1
ENST00000463439	CDS	protein_coding	GMCL2	NM_001358008	CUCUAGGAGAAGAAUGGCGAUUACACAAAAUAUAUUUAUGUCAAUCUGGC	U1
ENST00000463439	CDS	protein_coding	GMCL2	NM_001358008	AUGCAAGUGGAGAUGGAUGUAUACACCACUCUAAAAAAGUGGAUGUUCCU	U1
ENST00000445877	CDS	protein_coding	RMI1	NM_001358291	CUGUCUAAUGACUAUUUCAUUUAAUCCUUCCUUGUCUAAAGCAAUGGUAC	U1
ENST00000680972	CDS	protein_coding	SLC8B1	NM_001358345	UCCAUUUCACACAUGAGGAAUAAGAGGCCCAGAGAGGUGAAGUGACUUCC	U1
ENST00000645843	3'UTR	protein_coding	ABHD18	NM_001358451	CUUUUUUUCAAGAGGUAUUAUUGUAAAUACGGUAGACACAUGUCACAUUU	U1
ENST00000340692	3'UTR	protein_coding	MOCS1	NM_001358530	AUAUAAAUACUCCCAUGUUGAAUAAUUUCAAGCUACCAGUAUGUCAAAUG	U1
ENST00000340692	3'UTR	protein_coding	MOCS1	NM_001358530	UCCUCUGUCAACAGUUGAACCAAAUUCUGCUUUUCUGAAGAUCAAAUGUA	U1
ENST00000324348	3'UTR	protein_coding	RNF227	NM_001358699	UCCCAUAAUGGGACAUCACCUGUUGUAUAUAUGCCAUGUAUUCUAUUUUA	U1
ENST00000646001	3'UTR	protein_coding	FRRS1	NM_001361041	AAUUCUCACUUGGAAGACUGGGGUCAUGUCUGUAGAGGAAUUCUGAAGUC	U1
ENST00000644866	3'UTR	protein_coding	FGF2	NM_001361665	UGGCAGGAUUUUUAUUGCCAUUAACAUAUUUUUGUGGCUGCUUUUUCUAC	U1
ENST00000644866	3'UTR	protein_coding	FGF2	NM_001361665	UAAAAGUUUUAAAAAUCAAGCUUUAAGUACAUGGACAUUUUUAAAUAAAA	U1
ENST00000610212	3'UTR	protein_coding	TMEM271	NM_001362796	UCGUUCAUAUCUGGAUUCCAUUUUCAAGUUUACAAUAAAUGUUUGGGCUU	U1
ENST00000636793	CDS	protein_coding	IQCM	NM_001363507	CUGACAAGGUCUUUCCGUUUGGCUUGUGACUCCCGUCGAGUUAGUUUCUC	U1
ENST00000389039	CDS	protein_coding	DUOX2	NM_001363711	GUGGCCUCUGAGCAGUUCUUCUCUACCAUGGUGCCCCCUGGUGUCUACAU	U1
ENST00000512528	3'UTR	protein_coding	MTX3	NM_001363818	AGGGAGGCCCCUGGCUCUUCCAGCCUGUUUCCUUAGGAUCCCAGUUGGCC	U1
ENST00000628453	CDS	protein_coding	SLFN12L	NM_001363830	AAAGUCAGUUUCUGAGGAAUUUCAUCAGAAAAGAAUUUCUGCGUGGAAAU	U1
ENST00000650836	3'UTR	protein_coding	KDM1B	NM_001364614	CACCCAUUGGCAAAACAGGAAAGUUUCCAGAUAGGUAUUGUAUCAUUGAG	U1
ENST00000651943	CDS	protein_coding	LRBA	NM_001364905	CGUAACCCUCUAGGAUCGACACAUCCUGAAGCGACACUAAAAACAGCCGU	U1
ENST00000313400	3'UTR	protein_coding	ASTN2	NM_001365068	UAGUGGUGAGUAAAAAAGAAAAAAACCAUGCCUACUUCUCAAUUUGGCAA	U1
ENST00000684509	3'UTR	protein_coding	CPEB1	NM_001365242	UCUGGGGGACUGCUGGUCACUGUUUCUCACAGUUGCAAAUCAAGGCAUUU	U1
ENST00000649409	3'UTR	protein_coding	BMPER	NM_001365308	UGCCCGAUUCUGUAAACACACACACACAGAGUAUAUAUGUGUAUAUAUAU	U1
ENST00000561678	3'UTR	protein_coding	TENT4B	NM_001365324	GGUAGAAUAAGUGUUAAAGAUCAAAUUUUAAUAUGCUUCUCGAUAUUUAA	U1
ENST00000561678	3'UTR	protein_coding	TENT4B	NM_001365324	GUAGCUCCUGGAUUUACUGAGAGAUAUUUUAGCUAUGUCAAUAAGAACAG	U1
ENST00000684899	3'UTR	protein_coding	NEK5	NM_001365552	UUAACUAAGUUUGUGAUAAUUUGUUAGGACAGCAAUAGAAAACAAAUACA	U1
ENST00000684899	3'UTR	protein_coding	NEK5	NM_001365552	UUUCGUGUUGUAGUUAUAUAAUUAACUUUUCUAUUGUACUGAUUGACAGA	U1
ENST00000684976	3'UTR	protein_coding	NLGN4Y	NM_001365588	UUUUCAGUUUGAAAGAACUUUUAGCAAGGUUGUGCUUUCAAACACAUAUU	U1
ENST00000684976	3'UTR	protein_coding	NLGN4Y	NM_001365588	UUCAACAAACUGAUGCCUUAAUGGUUUCAAAUAGAAAGCCUUAGGUGAGU	U1
ENST00000684976	3'UTR	protein_coding	NLGN4Y	NM_001365588	CUCACAUAUACAUUCCUCUGUGUGUGUGUGUGUAUUACAUUACUGCUUUU	U1
ENST00000652658	CDS	protein_coding	COBLL1	NM_001365672	CACAUGGUAAUGAUGAUCUUUUGCCUCCUGUAGAUAGGAUUGACAAAAAU	U1
ENST00000652658	CDS	protein_coding	COBLL1	NM_001365672	GACAUCCCACAGCUUGGUGUGUCUGAUAAGGAAAAUAACUCUGCACAUAA	U1
ENST00000652658	3'UTR	protein_coding	COBLL1	NM_001365672	UUGUGGCUUUUAAUGCCAGAAGAAAAGUUACCAGAAUUUAUAAUUUAUAG	U1
ENST00000636854	CDS	protein_coding	KLHL33	NM_001365790	UCAGAAAGGCUUGGCACGGGGCCUCAGCCCUGCCCGUUGCCUGGCCCUGU	U1
ENST00000371236	CDS	protein_coding	DAB1	NM_001365792	GCCAUAAAAACAGCCCAGGCGGCUGAACCUGUUAUUCUGGACUUGAGAGA	U1
ENST00000398532	CDS	protein_coding	MSL1	NM_001365919	UCGUUGGCACCAGCCUCCCCCAUCACCGUUACCAUUACGGGAAUCCUCUC	U1
ENST00000695368	3'UTR	protein_coding	NLGN1	NM_001365925	CACAUGAAUGUAAGUACAGAUAAUUCUUCCAAAUAGAAAGUUUGGAAAAA	U1
ENST00000676179	3'UTR	protein_coding	KIF1B	NM_001365951	GCAGGAACUGUUUAUGAGGCUCUAGUUGUUGCUGUUGUGGCGGGAAAGUU	U1
ENST00000686636	CDS	protein_coding	ADGRL2	NM_001366006	AUGCUGACCCAUUUCAGAUGGAGAAUACAGACUGCUACCUCCCCGAUGCC	U1
ENST00000686636	CDS	protein_coding	ADGRL2	NM_001366006	GUGUAUGAUGGUGCUGUCUUCUUUAACAAAGAAAGAACGAGGAAUAUUGU	U1
ENST00000686636	3'UTR	protein_coding	ADGRL2	NM_001366006	UCCAACUGAAAUAUAAUUGUCAUUAAAAUAAUUUUAAAGAGUGAAGAAAA	U1
ENST00000495027	CDS	protein_coding	DNAH12	NM_001366028	AAAUUGGAUGAAGAGAUAGCCAGUGGGAAAGCUGAAGAAGCCCAAGCUCU	U1
ENST00000447906	3'UTR	protein_coding	OTUD4	NM_001366057	CAUACCAAUGUGAAAAUCCACUCUUUUAUUAUGUUGAGAUUAUCUUCUGA	U1
ENST00000447906	3'UTR	protein_coding	OTUD4	NM_001366057	AUGUUACUUGUAAAAAAAAGUAUAUAUACAUAUCUUUUGAAGUGUUAAAA	U1
ENST00000368596	5'UTR	protein_coding	CALHM4	NM_001366078	UAACAGCUUCCCAAGAUGUGCCCAACUCUCAACAAUAUUGUGUCUUCUCU	U1
ENST00000677713	3'UTR	protein_coding	TRPM3	NM_001366145	AUAGUGCAGAAGUGCGCAGAUCGCUGUGAAUGUGUGAUCCAAUGAUAUGA	U1
ENST00000682715	CDS	protein_coding	WDR49	NM_001366157	UGACUGGUGUCUGCAAUGCUCCUGUUUGGAUCUUUGGUCAGGCAAAGCAC	U1
ENST00000383472	3'UTR	protein_coding	ARHGAP28	NM_001366230	UGGAGGUUCUUUUGACCAAUUUUAUUCCUAAGAAUAAACAAACCCCUACA	U1
ENST00000368564	CDS	protein_coding	KPNA5	NM_001366306	AAAUUUCUUGAAAGAAAUGAAAAUUGCACUUUACAAUUUGAAGCUGCAUG	U1
ENST00000368564	3'UTR	protein_coding	KPNA5	NM_001366306	AAUAAUUGAAUAUGCAAUUAUUUAGUAAUUUAAGCUUGAAAAGGAGAAUU	U1
ENST00000554943	CDS	protein_coding	PPP4R3A	NM_001366432	AUACAGAUCCUGAACUUGGAGGAGCAGUCCAGCUUAUGGGCCUGCUUCGA	U1
ENST00000638088	3'UTR	protein_coding	DPY19L1	NM_001366673	UGAAAUGAGAUUCUUCAAAACGAUGAAACCUCAUAGCUCUGAGAAAAGGU	U1
ENST00000638088	3'UTR	protein_coding	DPY19L1	NM_001366673	GCCACUGUUUCUCAUUUGCUGGUUGACUGUUUUUAUUUCUUAGGCUUUUG	U1
ENST00000638088	3'UTR	protein_coding	DPY19L1	NM_001366673	GAUUAAAAGCAACAUUUGAGCGAUGAUGCACAACAGUCCAGGAAAAUGGG	U1
ENST00000682017	CDS	protein_coding	DOCK9	NM_001366683	GAAGCUUGCGGUCAAGCCUUAGCGGUAAACGAACGUCUGAUUAAAGAAGA	U1
ENST00000682017	3'UTR	protein_coding	DOCK9	NM_001366683	CUGUUCCAGUAUAUGCAAUACACUUUAAUGUUUUAUUCUUGUACAUAAAA	U1
ENST00000438737	CDS	protein_coding	RBM26	NM_001366735	GAAAAACUUUUUGAUGCUGUGAAUACAAAGAGUUACCUACCUCCUCCAGA	U1
ENST00000682704	3'UTR	protein_coding	TMEM132B	NM_001366854	GAGGUCUGGUGGGAUUCAUUUCUAAGCAGGUAAAAGAGGUUUGGAGAGCU	U1
ENST00000683103	CDS	protein_coding	TTC21A	NM_001366900	GAGGCCAUUGAAAUCUGCAACGAUGUCCUCAGGGAGCACCCCGACUACCC	U1
ENST00000682510	CDS	protein_coding	DNAH14	NM_001367479	UUUUAAAUCCAAAGUGUGUCACUCUCAGUGAACUAUAUGGACAACUGGAU	U1
ENST00000664447	3'UTR	protein_coding	CYP27C1	NM_001367502	UUCGCUGAUCACCGUGGAGAAGGAAAGCGAUGUCGCUAAAGGCUGUCUUG	U1
ENST00000423381	CDS	protein_coding	CAMK2G	NM_001367534	AUCCAGGCCUCACUUCCUUUGAGCCUGAGGCCCUUGGUAACCUCGUGGAG	U1
ENST00000645319	CDS	protein_coding	ATP13A3	NM_001367549	GACAGCUCAAUCUUGUUUGCUUUGACAAGACUGGAACUCUAACUGAAGAU	U1
ENST00000699568	CDS	protein_coding	DZANK1	NM_001367614	UGAAGUCCCUAGUGAAACUUAGCUUGGACAGAAGCCUGGCUCUAGCUGCU	U1
ENST00000683842	3'UTR	protein_coding	SYT16	NM_001367656	UGCUGUGUCCACCUUGGUUACCUGUGUUGCUGUCUACUGACACUAAGUGU	U1
ENST00000683842	3'UTR	protein_coding	SYT16	NM_001367656	CCAAUAGAUCAUUGAGUUUUAGUUCAGGGUAUGGGGUGAAGCUUCUUCUG	U1
ENST00000683842	3'UTR	protein_coding	SYT16	NM_001367656	UUCACAGUGCAAGAUAAAUCUGACUUUCUCAAUAUUUUUGGUCUUCAUAU	U1
ENST00000683842	3'UTR	protein_coding	SYT16	NM_001367656	UAUAGGAAAAGGUGUGGAAAUUUUUUAAUUGUUAAAAACUGGAAUACCUU	U1
ENST00000679126	3'UTR	protein_coding	KIF23	NM_001367805	UGGAUGAUUUCUCGAAAGCCAUGCCAGAAGCAGUCUUCCAGGUCAUCUUG	U1
ENST00000563719	3'UTR	protein_coding	PYGO1	NM_001367806	GUCCACAUGCUUCUAGGUGUUACUCGAUUCACUAAUACUGAAACAGCUCA	U1
ENST00000563719	3'UTR	protein_coding	PYGO1	NM_001367806	CGUUGUAUAAGGAAUGUUGUUUAUCAGUAUAUAGACCUACCAUUAGUAGA	U1
ENST00000683767	3'UTR	protein_coding	SOX6	NM_001367873	GCUCCACAAUUACAUCAGCAGAAUGGUCUUAAUUGUUUCGUAAAGUGUGA	U1
ENST00000528667	CDS	protein_coding	AMPD2	NM_001368809	GCUGACGUCAAUGUGCUGAUGGCCCUGAUUAUCAAUGGCCCCAUAAAGUC	U1
ENST00000645393	3'UTR	protein_coding	COL13A1	NM_001368882	CACAUUUAUUAAGUAUCGAAGCUUAAUAAAUUAUUGUGUCCUGGUGCCAA	U1
ENST00000265104	3'UTR	protein_coding	DNAH5	NM_001369	UGAAUUGUGGUGAAACAAUCAUUUCAUUUUGAAAAGCAAGUAAUGAAAAU	U1
ENST00000560601	CDS	protein_coding	ACAN	NM_001369268	GACACCAGUUUGGUUGAAGUGGCCCCUACUACAUUUAAAGAAGAAGAAGG	U1
ENST00000579795	CDS	protein_coding	FOXN1	NM_001369369	UCCGACGGCCCUCCAGAGAGGACACCCUCACUGCCCCCACACAGCCCCCG	U1
ENST00000330947	3'UTR	protein_coding	LRRC8B	NM_001369817	CAUUUCUUUAUGAACUUACUGUUAGUGUUCUUGGUUUCGGCUGUUUAUGA	U1
ENST00000330947	3'UTR	protein_coding	LRRC8B	NM_001369817	CCAGAAGAUUUGCAAUGAUAUUUGAGCAUGUAUUUAUUUAGGAGGAAGCC	U1
ENST00000389394	CDS	protein_coding	DNAH6	NM_001370	ACUCAACUGGAAAAAGGCUUGCCACCCAACAGUGUAGUGCCCCAGCUCAA	U1
ENST00000389394	CDS	protein_coding	DNAH6	NM_001370	GUGAUGUCUGAAGAAAUGGAAAAAGUGUAUAACAGUUUCCUCAACAACCA	U1
ENST00000389394	CDS	protein_coding	DNAH6	NM_001370	GAUCUGUGGCUCAAAAGAGGACAGCCUAAGUCCUACUGGAUCUCUGGUUU	U1
ENST00000372989	CDS	protein_coding	SYTL4	NM_001370165	GAUGAGGGUGAGAUGAUAUUUAAGAAGAACACCAGAAAAAUCCUCAGGCC	U1
ENST00000515279	3'UTR	protein_coding	GSTCD	NM_001370181	CCUAUAGAAAACAACAUGCUCUUUUAUUGUGGACUUUCUUCUUUUAAGUG	U1
ENST00000247815	CDS	protein_coding	HELB	NM_001370285	AUGAAAACACACAAGAGACAUGUAAAGUGUUUGGACGUUUUCCGAUAACA	U1
ENST00000682825	3'UTR	protein_coding	ANKFN1	NM_001370326	AUUGAUGAAGAGAAGUUCUAUAAAUGAAAAUAAGAUUAGCAUCAUUUCUC	U1
ENST00000682825	3'UTR	protein_coding	ANKFN1	NM_001370326	AAAAUCCUCAAAAAUCCUUGACUGAGGUUCUCCCAUAUGUCUAUCUCAAU	U1
ENST00000494857	3'UTR	protein_coding	SLC7A2	NM_001370338	AAUUACCACCAAAAGGCAAUGGCAGUCCUACAUUUAAGAAUAGAGCUAUG	U1
ENST00000262043	CDS	protein_coding	PHF3	NM_001370348	AUGUGCCUGACCAAAAUUCAAAACAGUUGAAUGCUAUAGAAAGUACUAAA	U1
ENST00000262043	CDS	protein_coding	PHF3	NM_001370348	UGGUUCGCUUCACACCAGUAACUGAAGAAGAUCAAAUUUCUUAUACUUUG	U1
ENST00000262043	3'UTR	protein_coding	PHF3	NM_001370348	CCCUGUCAAAUGGUGUUGACAUUCUUAACUCUGGUCGUAGGUCCUUUUAG	U1
ENST00000262043	3'UTR	protein_coding	PHF3	NM_001370348	UCCAGAGAACUCAUUUUAGUGGAGGCCUUUUCUGUUACAUUUAUCCCAUC	U1
ENST00000638348	3'UTR	protein_coding	ZNF577	NM_001370449	CAGUGUAGUCUACCCGGUGUUUAGCCCCUCUUUGCCUUCUCUGGGAACUG	U1
ENST00000586790	5'UTR	protein_coding	CCDC106	NM_001370470	GCUGCCGUUUCUGUCCAGUGCCCCUGAGGCCCUCGGCUGCUGGGGUCCGU	U1
ENST00000710437	3'UTR	protein_coding	SLC35B3	NM_001370479	GACAGAUUUCAUAUGAAGUUGUUUUGCGGUGUCAGCCUUUUCUUCAGAGC	U1
ENST00000368489	3'UTR	protein_coding	ATP8B2	NM_001370597	UUGUGUCCAGUUUGGUUUUGUCUUUUUUUAUUUGGCAAGUGGAGGAGGCU	U1
ENST00000643237	5'UTR	protein_coding	BTD	NM_001370658	GUCUGCAUUAUGUCUGGAGCCAGAAGUAAGCUUGCUCUUUUCCUCUGCGG	U1
ENST00000651989	3'UTR	protein_coding	LRRC7	NM_001370785	UGUUGCUUAAUCUAAUUUGCUGCUUUUUAAAUUAUUUAAAACGAAUUUUG	U1
ENST00000651989	3'UTR	protein_coding	LRRC7	NM_001370785	AUAUGCCGACCAAACAGCAAGUUUAUUGGCACACUGGGUCAAUAAAAAGU	U1
ENST00000651989	3'UTR	protein_coding	LRRC7	NM_001370785	UAAUUAUUAAGUGGAUGACAGGCCUGGCACAUAGUGCACUUUAUAAAUAU	U1
ENST00000511601	3'UTR	protein_coding	FHDC1	NM_001371116	GAUAGCAGAGGGAUCGGGACCUCUUGGAGGAACCCUGGGUACCAAGCUCC	U1
ENST00000422704	3'UTR	protein_coding	SEMA4D	NM_001371194	UUUUAUAAGAUUUACCUUGUUUUUAUUUUUCUACUUUGAAUUGUAUACAU	U1
ENST00000538924	3'UTR	protein_coding	REEP1	NM_001371279	CUUCGAGUUGGUGUUUCUUUCAGUGUAAUGCAUGCAGUGGUCACAACCCA	U1
ENST00000381585	3'UTR	protein_coding	C2orf50	NM_001371321	UUUAGGAUUUUUUUUCUUUUUUUUUUGAGAUGGAGUCUCGCUCUAUCACC	U1
ENST00000692078	CDS	protein_coding	USP53	NM_001371395	CGGUACAUUUCUACAACAGCCUUAUGCAAUGAGGUUGAAAGAAUGUUGGA	U1
ENST00000695950	3'UTR	protein_coding	IL17REL	NM_001371417	UCCACAAAUUUGUGGAAAAAUUCUUUGUGGACAAAGGAUAGACAGAACUC	U1
ENST00000695950	3'UTR	protein_coding	IL17REL	NM_001371417	GAAAAAUUCUUUGUGGACAAAGGAUAGACAGAACUCAAAGUCAUCCGUCU	U1
ENST00000641686	3'UTR	protein_coding	MFSD8	NM_001371596	GAGUGCUUUCCACAUUCCAGGUAAUGUGUAACAUACAAUUUAAUUCUUAC	U1
ENST00000393959	CDS	protein_coding	GABRB2	NM_001371727	CACGGAGUGACUGUUAAGAACCGCAUGAUUCGCCUGCAUCCUGAUGGCAC	U1
ENST00000393959	3'UTR	protein_coding	GABRB2	NM_001371727	CAUUCAUUGGUUUGGGGCUUGAUUUUCUUAAGAGUGCUUUCAUUGUAUAU	U1
ENST00000393959	3'UTR	protein_coding	GABRB2	NM_001371727	AUGAAGAUCAAUAUGAUUCAAAUGAUGAAAAACAAAACUGUAUGUCCUUU	U1
ENST00000636213	3'UTR	protein_coding	C10orf67	NM_001371909	GUAGUUGUCACAUAAAGCUGAUAUACUUUAGUUCAAAAGAAAGCUGCAGA	U1
ENST00000636213	3'UTR	protein_coding	C10orf67	NM_001371909	CGUAAAAGGAACAAGAUUUAAUUGGAGAGAGACGUGUUCUUUUCAACGCA	U1
ENST00000682094	3'UTR	protein_coding	MAP3K2	NM_001371910	GGGUUGAGCCCUAAACUUUAGUUUAGGGUAGGUACUCAACUUAAAGAAUA	U1
ENST00000682094	3'UTR	protein_coding	MAP3K2	NM_001371910	UAUAUGUAAAAUAAUCUUAUAUAUAAUUCUUAAAUAGAAAGUAAUUGAUU	U1
ENST00000262442	CDS	protein_coding	DNAH9	NM_001372	GUGGGUGGCGCUGGUACCGGCAAGUCACAGGUGCUGAGGUCCUUGCACAA	U1
ENST00000438032	3'UTR	protein_coding	HP1BP3	NM_001372052	AUUUCUGGUGUCACCUGUGUUACCAAAAAUCAAAACAAAUCUUUUUUAUU	U1
ENST00000438032	3'UTR	protein_coding	HP1BP3	NM_001372052	UUGCAUGUAAGGCAAUCUUUCCUGUUGUAAAUCUUCCUUUUUUAAUGUAC	U1
ENST00000536534	3'UTR	protein_coding	PLD5	NM_001372062	AUUUAUUUUUAUAUGAGAGAUAAAUUAGUAAGGAGAAAAGAUCUCUUUUU	U1
ENST00000251630	3'UTR	protein_coding	PDGFRL	NM_001372073	UACACAGUCAGCUUUGGGGUUCCUUUUAUUAGUGCUUUGCCAGAGGCUGA	U1
ENST00000368802	3'UTR	protein_coding	REV3L	NM_001372078	UGUUUUCCUUGAACUGUCUGUAUCAAGACGUGUUACUUCGAGAUAUCCAU	U1
ENST00000673944	CDS	protein_coding	DNAH10	NM_001372106	GGGCCUUUUCUGCAAACUGUUCACAAAUGGGAAAAAACGCUUUCUCUAAU	U1
ENST00000673944	CDS	protein_coding	DNAH10	NM_001372106	UUUGAAGAUGUUCCUCUUUUCCUUGGUUUGAUUUCGGAUCUGUUUCCUGG	U1
ENST00000674457	3'UTR	protein_coding	PRRG3	NM_001372163	GAGAAGCCCGUGGCCUGGGGUUGAAGGCCCAUAUGGGGUUUGCUCUGCUG	U1
ENST00000674457	3'UTR	protein_coding	PRRG3	NM_001372163	ACAGUGGAAACCCUGAUAUGUGCAACUGAGCUUAUAGAAAUAAUUACUGU	U1
ENST00000680361	CDS	protein_coding	DST	NM_001374736	GAGGAUGUAAAGGAUAUCUUAAAAAGCAGGUUGAAAGAAGGUCAUAUGAA	U1
ENST00000617246	3'UTR	protein_coding	LPP	NM_001375462	ACUGAUCUAGUUUUCUCAGCUGUAUGCAAAGUAAUCUUUCAAAGACUAGG	U1
ENST00000456197	CDS	protein_coding	TRRAP	NM_001375524	UGAGGCUGAAGAUUCAGCUUUAACAAAGCUGCCCUGUUAUAAAAGCCUUC	U1
ENST00000261018	CDS	protein_coding	ABI2	NM_001375670	GCCAGAGUCCAAGAAAAUAUUUCAGAUACACCACCUCCACCGCCACCUGU	U1
ENST00000261018	3'UTR	protein_coding	ABI2	NM_001375670	GAAAUAAUCUUCAUUUACCCCUCCUAAAACUACACUCAGUAUAAACACUU	U1
ENST00000678049	CDS	protein_coding	GIGYF1	NM_001375765	GCUCUAGUGGGUUUUUGUUUGCUUGCUUGUUUUUGUUUUAUCUUUGCCCU	U1
ENST00000687041	3'UTR	protein_coding	FAM169A	NM_001376049	UUAGAUUUUGAACAAUUGUAUUACCCUAUAUUUUCUUUAAUUAGUCAAAG	U1
ENST00000687041	3'UTR	protein_coding	FAM169A	NM_001376049	AAGGGAGUUCACUUUUUAUGUACAUACGUGUAUAUUUCCUUGUGUAAUAU	U1
ENST00000321464	3'UTR	protein_coding	ZBTB38	NM_001376113	AAAAUUCCAGAAAAAGGAUCCUAAUAUCUACUUUGGGUUUUAGCAUUAAC	U1
ENST00000321464	3'UTR	protein_coding	ZBTB38	NM_001376113	CACUUUUUUAAGGAUAUGGAGUAAAAUUGUAAUAGCAUUAUAAGCUGGUA	U1
ENST00000636805	CDS	protein_coding	BTBD8	NM_001376131	GGUCACUGGAAUUUGAGUACUGGUGUUCUGCAUCAGCGAGAGAGUCCUGA	U1
ENST00000574091	CDS	protein_coding	ZP2	NM_001376232	CACCAGAUCCUGUGACCUGCAAUGCCACACACAUGACUCUCACCAUACCA	U1
ENST00000682281	3'UTR	protein_coding	GTDC1	NM_001376312	ACAGAUGGGGCUAAGUCACAAACUUGCAGCCUAAGGCAGAAUCUGAAGAA	U1
ENST00000687097	3'UTR	protein_coding	CELF1	NM_001376376	GGCAGAGUGAUCAAUACCAUCUAGUUGGGGGAGGAGGAGCUUAUUUCUUG	U1
ENST00000706887	CDS	protein_coding	MADD	NM_001376571	GUACAUGCAGGGACAGAUACAAACGGAGAUAUCUUUUUCAUGGAGGUGUG	U1
ENST00000706887	3'UTR	protein_coding	MADD	NM_001376571	UUGUGGUUCCUUGUCCUUGUCCCUGGCGUUAUAACUGUCCACUGCAAGAG	U1
ENST00000684151	3'UTR	protein_coding	TMEM181	NM_001376852	UAUUUUGAGGGUUUUAGAAACCGGUUGCCUUAGAGGUUAGACUUUUGAAG	U1
ENST00000675206	3'UTR	protein_coding	TNFSF14	NM_001376887	GGUUAUUGUUGUUAUCGCCAAUAGUAUUCUUGUCAUUGUUGCACAGUACA	U1
ENST00000375735	CDS	protein_coding	DYNC2H1	NM_001377	AACAGUGGGUGAUAGUCUGUAAUCAUCUAACAGGUCAGGUGUGGCAGCGC	U1
ENST00000679935	3'UTR	protein_coding	GNAT2	NM_001377295	UUUGAUGCAGUUACAGAUAUUAUCAUCAAAGAAAACCUCAAGGACUGCGG	U1
ENST00000505916	3'UTR	protein_coding	LRP2BP	NM_001377440	AGGUGAGCACACGUUGAUAUUGCCAGUUUCGCUUUUGUUUAUCAAUUCAA	U1
ENST00000505916	3'UTR	protein_coding	LRP2BP	NM_001377440	UGGUGAAAGUGCCUCCAUAUUUCAUAUCUUUUCUUUGAAACAAGAUUCUG	U1
ENST00000683357	CDS	protein_coding	RAPGEF1	NM_001377935	GGUGAUUUUACUGCUCCUGAGUCAACCGGUGACCCAGAAAAACCACCUCC	U1
ENST00000683357	3'UTR	protein_coding	RAPGEF1	NM_001377935	AGACUCGCAGGAGUCCCCAUCUGUAGCACAGGCAAUGCCAGUGCCAUGCU	U1
ENST00000397119	3'UTR	protein_coding	DYNC1I2	NM_001378	UCAUUUUUUAAUAUAGCUGAUUGACUUCACAGAAAGCAGCUUUUUUGAAU	U1
ENST00000682385	3'UTR	protein_coding	ARHGAP32	NM_001378024	GAUUUGUUGUCACACACAUUGUUUAGUCCUGAAACUAAAACCUAUUUUAU	U1
ENST00000359446	3'UTR	protein_coding	LDLRAD4	NM_001378100	AAUGCCUAUGUGCUUUGUCCUCUUUUGUAAGGAAAUUUGCAAAUGGAUGC	U1
ENST00000682961	CDS	protein_coding	SHOC1	NM_001378211	GUGGAAUACAAUUAUGUGGAAGACUCUUGUUGGACUAAACACUGCAAAGA	U1
ENST00000683865	3'UTR	protein_coding	BCL9L	NM_001378213	GAAACCAGAUGUGCUGGCAGCUUAGGGGGAAGUGGCAGUGUGGGGUGGGG	U1
ENST00000649015	CDS	protein_coding	ITPR1	NM_001378452	GAAGCACAACUGGAGGCCUUGGUCUUCUGGGCUUGUAUAUAAAUGAAAAG	U1
ENST00000649015	3'UTR	protein_coding	ITPR1	NM_001378452	CCAAAAAUAUUAAAAAUGCCUUUUUUGGAAGGACUAACAGAAAGCACCUG	U1
ENST00000547103	CDS	protein_coding	OTOGL	NM_001378609	CAUCGUCUAUAUUGAUGGGAACAUCAAAAAACGGGUUUAAUGAAAAUCGA	U1
ENST00000547103	3'UTR	protein_coding	OTOGL	NM_001378609	GAGAAAUGGGAAACAUUCUCCUAGAACUUUAUAAACAUUCAACAAAUACA	U1
ENST00000547103	3'UTR	protein_coding	OTOGL	NM_001378609	ACAUAUCAGUGACACAGUCUAAUCCUCCUGUAUGUAAAGAACUCUUGAAA	U1
ENST00000547103	3'UTR	protein_coding	OTOGL	NM_001378609	AAGGUUAUUAAUUGCAGCAUUGUUUGUAAUAGAAAAAAACCAACAAUAGU	U1
ENST00000319217	CDS	protein_coding	MPDZ	NM_001378778	UCAGACAUUGUCAAAGGAGGAAUUGCAGAUGCCGAUGGAAGACUGAUGCA	U1
ENST00000319217	3'UTR	protein_coding	MPDZ	NM_001378778	UAGGUGAAUCUCGUUUUUAUUUGUGGAGAUAUCUAAUGUUUUGUAGUCAC	U1
ENST00000319217	3'UTR	protein_coding	MPDZ	NM_001378778	GAGAUAUCUAAUGUUUUGUAGUCACAUGGGCAAGAAUUAUUACAUGCUAA	U1
ENST00000517395	3'UTR	protein_coding	FBXW11	NM_001378974	UCUGAACAGCUAUUGAAACUGUUAAAUUGUACAGAUAUUAUUCAUGACAG	U1
ENST00000644823	3'UTR	protein_coding	ESRRB	NM_001379180	CUCACAGGUUGGCCAAGAGCAGCUUAGAGGAUCUCCCAAGGAUGAAAGAA	U1
ENST00000678299	3'UTR	protein_coding	SRPRB	NM_001379313	GGCACAGUUAUGAAGUUUCCCCACAUGUGAAGACAGGUACAAAAUAGCAG	U1
ENST00000414423	3'UTR	protein_coding	WDR26	NM_001379403	CCCAUUCAGGGGCAAUUUGGCACUCAGAUUCUACUCUACUUCACCUAACC	U1
ENST00000554311	3'UTR	protein_coding	BDKRB2	NM_001379692	UAAGGAUUGAGGGACAGUUGCUUUUCAGCAUGGGCCCAGGAAUGCCAAGG	U1
ENST00000554311	3'UTR	protein_coding	BDKRB2	NM_001379692	AUGAGGCAGAGGAAGAUAUUUCUAAUCGGUCUUGCCCAGAGGAUCACAGU	U1
ENST00000370709	CDS	protein_coding	SAGE1	NM_001381902	AAGAGAGGAUAAAUAACGGCCAACCAGUAGCUGAUAAUGUCUUGUCAACU	U1
ENST00000334425	CDS	protein_coding	GPR141	NM_001381946	AGUGCCAUGCUGCACAUCCACAUGUACCUCACGUUCCUAUUCUAUGUGGU	U1
ENST00000354202	CDS	protein_coding	DPAGT1	NM_001382	GCCACAGUCACCCUCAUCCCGGCCUUCCGGGGCCACUUCAUUGCUGCGCG	U1
ENST00000354202	CDS	protein_coding	DPAGT1	NM_001382	GCCCUGAUAGGUGCCCUCCUUGCCAUCUGCUGCAUGAUCUUCCUGGGCUU	U1
ENST00000203630	3'UTR	protein_coding	2	NM_001382226	CAACUUGUAACUAGGUGUUUAUGGAAUAAAGGAGAAUGGAAAAAAGA	U1
ENST00000294635	3'UTR	protein_coding	LRRC53	NM_001382280	UUUGAUCUGUUUUCCUAAUUAUAGUAUGAAAAUAAAAAUUCAGCUUUGUU	U1
ENST00000399233	3'UTR	protein_coding	MYO5A	NM_001382347	UCACUAUGAUAUAGAGAUAUUAAAGGAAUGUUGGUUUGCUAAAUAGUAUA	U1
ENST00000679501	3'UTR	protein_coding	TCERG1	NM_001382548	AACAGUUUCUGAACAGAACACUUUGGAAAUAUUUAUGCUUUUCUUUGUGU	U1
ENST00000679501	3'UTR	protein_coding	TCERG1	NM_001382548	GCUUGAACUUGCCAGAUGCAAAUACCACAGACUCCAAGAAAACCCGAGUU	U1
ENST00000679496	3'UTR	protein_coding	MBNL2	NM_001382683	GAAAAGUAUUGUAUCUAACUUGUAUUACUUUGGUAGUUUCAUCUUUAUGU	U1
ENST00000679879	CDS	protein_coding	BLTP1	NM_001384125	CUGUUAUGGGAUGCAUAAUGACAGAAGCAUUAGAGAAUAAAAGUGUACAU	U1
ENST00000679879	3'UTR	protein_coding	BLTP1	NM_001384125	GCUAUAAUUAAAAGUUUGUAAGUUAACCUGUUCUAGUUCCAUCAUUCUGU	U1
ENST00000692316	3'UTR	protein_coding	FAM237B	NM_001384237	GAAUUUAUAUGACAAAUAAUUAGUCUGAUAUGAGUUUUUAAAUUUCAACA	U1
ENST00000339488	3'UTR	protein_coding	PTCHD4	NM_001384253	GGAAAUAUGUUAGCUUUGUGUAAUAUUUUAUUUAAUUGAAACAUAUAUGC	U1
ENST00000683867	3'UTR	protein_coding	ZHX3	NM_001384317	GGCUGCAGAGUUGAGAGUUGGGUGAGGUUAGUCUCUCCUGAAGAAAAAGC	U1
ENST00000683387	CDS	protein_coding	ARHGAP20	NM_001384657	AGAAUGACAAUCUGCCCAAACCUGUCUUGGAUAUGCUUUUCUUUCUUAAU	U1
ENST00000651892	3'UTR	protein_coding	CPLANE1	NM_001384732	UUGGAAACAUUCAAACCUUUUCUUCUAGCUAUUUAUCCAUUGUUGGAUAC	U1
ENST00000284136	3'UTR	protein_coding	SEMA3D	NM_001384900	GGUCCGACAGUAAUGAUCAAAAUAUGAAUGACUUUGGAAAAUUUACAUGA	U1
ENST00000539869	3'UTR	protein_coding	PDE10A	NM_001385079	UAUGCGAGACAAAUCCUGUAUUGUACAGGAUAUAAAUAGAUGCAUAAAUC	U1
ENST00000683057	CDS	protein_coding	PHC2	NM_001385109	AUCCAGCAGCAGCCACAGCCACAACAGCAGCAGCCGCCGCCCCAGCAGUC	U1
ENST00000682841	3'UTR	protein_coding	IL17D	NM_001385224	GUUAAGAGGUGGUGAGAUAAGAAGUGGAACGUGACAUCUUUGCCAGUUGU	U1
ENST00000374314	3'UTR	protein_coding	GPRIN2	NM_001385282	AUUUACAUGGGUCUAGGCCCUUUCUCUCCACCUGUCCUUCCCCUCUUUGG	U1
ENST00000684406	CDS	protein_coding	ARPP21	NM_001385562	CAACAGCCUCCGCCUGCACAGAUGCCUGUAUAUUAUUACCCAUCUGGUCA	U1
ENST00000689681	3'UTR	protein_coding	FAM13B	NM_001385994	CUAACAGUACAACAGCAGAUUUGGGUCAGGCUUAAUCUAAGUGUUAACUU	U1
ENST00000680850	CDS	protein_coding	OBSCN	NM_001386125	UGUGUGCGGGCAGGAGAGAACCUCAGCUACACUCACUGUCAGGGCCCUGC	U1
ENST00000672756	3'UTR	protein_coding	AFF3	NM_001386135	UUCCCUUUGUCCAGAUUAUUCUGUAUAUGUCACCAAAGGGGUUAACUUGU	U1
ENST00000672756	3'UTR	protein_coding	AFF3	NM_001386135	UUGAAGCACCAGGGGUAUUGAUGUAGCCUGAAAAGCUGAAUCAGGGACUU	U1
ENST00000617053	3'UTR	protein_coding	PNMA8C	NM_001386793	AUACACAACAUGCGUGGUUGUUCAAUGUUGCCCAUGAAAUCAAAAUCCUA	U1
ENST00000683939	CDS	protein_coding	SLCO1A2	NM_001386879	AACACAGAUGAUCUGAUCAUAACUCCCACUGACACUCGUUGGGUCGGUGC	U1
ENST00000683939	CDS	protein_coding	SLCO1A2	NM_001386879	CAGGAGUUAACGUGCUCACUGCCAUUCCUUUUUUCUUUUUGCCCAACACA	U1
ENST00000683024	CDS	protein_coding	APOL4	NM_001386885	CGUGUGGCUGAAUUGCCCAGGGAAGAGGCAGAUGCUCUCUAUGAAGCUCU	U1
ENST00000370853	3'UTR	protein_coding	MBNL3	NM_001386889	ACAGUAUGAGCCUGUAGAAAAUACAGCUCAAAACUAUGAAAACAGACAUG	U1
ENST00000370853	3'UTR	protein_coding	MBNL3	NM_001386889	UCCUUGUGUGACUUUUUGUGAAAAAGUUUAUAACACAUGGAUUCUAGAAU	U1
ENST00000243914	3'UTR	protein_coding	CTCFL	NM_001386993	CAAUGGUUUCUUAAUUUUUUUACUGUUAUUUAAAGAUGUUUUACAUAAUU	U1
ENST00000434687	3'UTR	protein_coding	IKZF2	NM_001387220	UUUAUCAUCAGUUGCAUUUUAUGUAUUAUUUUAAUAAAUACUAUCUGAAU	U1
ENST00000434687	3'UTR	protein_coding	IKZF2	NM_001387220	UUUUUGUUUUGUUUUUAAGGAAGAAUAAGUUCUGUAUCAAACAAGAAUUU	U1
ENST00000684578	CDS	protein_coding	TRIM9	NM_001387360	UCAGGCGUGCGCCCGCAACAUCCUGGUGCAGACCCCAGAGUCUGAAUCCC	U1
ENST00000343004	3'UTR	protein_coding	PABIR2	NM_001387468	UCUUUUGAAGGCAAGGAUCCUUGGAUUUUAAAGGAAGAGUAUGUGCUUUG	U1
ENST00000683033	CDS	protein_coding	ADGRL3	NM_001387552	ACUCUGACCCUGCUCAGAUGGAGAAUAUCCGAUGUUAUCUGCCAGAUGCC	U1
ENST00000683033	CDS	protein_coding	ADGRL3	NM_001387552	GAAUUCUGUAUGUGGUCAAAUCUGUAUAUGAGGAUGAUGACAAUGAGGCU	U1
ENST00000684119	3'UTR	protein_coding	ZNF383	NM_001387601	CAUAUAUUGUAAUACUAGGAAGAAAAAAUAUAGAACCCAAGGAACUAAAA	U1
ENST00000358242	5'UTR	protein_coding	DMTN	NM_001387751	CUCCGGGGAAGCGCCGCGGGGUUCCUGGAAGAGACACCUAUUACCUAGGC	U1
ENST00000682272	CDS	protein_coding	HECTD4	NM_001388303	ACAUUAUGGAGAAGGCCAUGGUUAAUGGAGAUACCUGUAUUAUACGCUGC	U1
ENST00000641900	3'UTR	protein_coding	OR56A1	NM_001388488	UGAGGAACACAGCCUCUUGAGCAGGAAGAUCUGAUAUCAUUGCACAUUGC	U1
ENST00000641900	3'UTR	protein_coding	OR56A1	NM_001388488	GGAAUAACGGUACUGUAUUGAAUGCCAGUUCUCAGUCUCAGGUGUUUGAA	U1
ENST00000641900	3'UTR	protein_coding	OR56A1	NM_001388488	UAGGAUCAAUACAUUUUUUAAAUUCUAAAGCAAAAACUUUCUUCAAAAGU	U1
ENST00000355072	CDS	protein_coding	HTT	NM_001388492	UUGAGAGAUGAAGCUACUGAACCGGGUGAUCAAGAAAACAAGCCUUGCCG	U1
ENST00000355072	CDS	protein_coding	HTT	NM_001388492	CCCACGUCCUGGAUGACGUGGCUCCUGGACCCGCAAUAAAGGCAGCCUUG	U1
ENST00000377755	3'UTR	protein_coding	KRT40	NM_001389244	GUAUACUGGAAGCCCAUAAAGCAUUCUUGCUCAUCUCCAAAUAAAACGUG	U1
ENST00000450791	5'UTR	protein_coding	GOLGA3	NM_001389683	AGUCAUCAGAUCUUCUCCUGAAAAUGGGAGACACAGUAGGGCCCCUCCCA	U1
ENST00000450791	3'UTR	protein_coding	GOLGA3	NM_001389683	UUCUGUUGUAAUAUACUUUUAGAAGGUUAAUUGGUAAGGUUAAGGUAGCA	U1
ENST00000687698	CDS	protein_coding	USP54	NM_001391956	CUUCACUGUCCUGAUCCUGUGCAGAAAACUAACCAAUGCCUCCAAGGCCA	U1
ENST00000314073	3'UTR	protein_coding	BICRAL	NM_001393499	CCAAUGUCCAAGUUGCAGAUUUCCCCUUUUUCCUGUAUUGUAACAUAUUA	U1
ENST00000562102	CDS	protein_coding	ATF7IP2	NM_001393719	UAAGUUUGGAAAGGCAAACAGCAUUCCUGGAACAGGUCAGACAUUUGAUU	U1
ENST00000562102	3'UTR	protein_coding	ATF7IP2	NM_001393719	CUCUCCUCUUUUUUGUUUUGUUUUGCACUUUGUCAAUCAUUUGGGGAAAU	U1
ENST00000562102	3'UTR	protein_coding	ATF7IP2	NM_001393719	UGCUGUGUACACAAAAACAUAAUGUAUCUUAUGAAAGCAUUACCCAACCU	U1
ENST00000687756	CDS	protein_coding	MED12L	NM_001393769	AACCUGGUGCUGCUCUUCUGCGAGUUCAUCCGCCAUGAUGUCUUCUCCCA	U1
ENST00000369774	3'UTR	protein_coding	SH3PXD2A	NM_001394015	AAUUGUGCUGGUUUCCUGGGCAUUGCCACGCCUACCACAGGUGGGUACAU	U1
ENST00000564288	CDS	protein_coding	MACF1	NM_001394062	UAUGAACUACUGUCUUGGGUAGAAGAGAUGCAGAUGAAACUGGAGCGAGC	U1
ENST00000564288	CDS	protein_coding	MACF1	NM_001394062	ACUAUCUCAGGACAGAAAGUCUUGGACAUGGAAAACAGUUUUAAGGAAGG	U1
ENST00000370833	3'UTR	protein_coding	HS6ST2	NM_001394073	UAGUGAGGUCCUAAUCAAGAAACUUGAACAGGAUAAUGUGUCUAAAAAUA	U1
ENST00000689635	3'UTR	protein_coding	RASSF8	NM_001394098	CCAAUGAUGAACAGAGGAUCUAUUCCACAAGACGCUGUAUGUUUUUUCUC	U1
ENST00000689635	3'UTR	protein_coding	RASSF8	NM_001394098	AUCAUUUUUAUCUAUUGCAAAUACAAAUGAAUUAGAUAAGUGCCACAUCC	U1
ENST00000614646	3'UTR	protein_coding	STON2	NM_001394390	GUAGUCAGAUGUGUUGGAUUGAUUCCAACUGGACAGAGUAAGGAAUUCCA	U1
ENST00000635767	3'UTR	protein_coding	LCORL	NM_001394446	AUGAUAACCUGACCCAUGAGCAGUUGUAAAACAGGUGGAUACCAACUACC	U1
ENST00000469800	5'UTR	protein_coding	SH2D6	NM_001394463	GCAGAUCCUGGGCUCCAGGGAGGCAAAGCUCCUCUGCCUCUGCCAUGGAC	U1
ENST00000325239	CDS	protein_coding	WDFY4	NM_001394531	GAUGUUUAUGGAUAUAUUGCUACUCCUCGAGUCUGGAAACAAAAGUCUUC	U1
ENST00000612156	CDS	protein_coding	ADPRHL1	NM_001394807	GAGGAGAGAAUGUGGUUGAAAAUGCCCACACAGAAUUUCCCACCGUGACU	U1
ENST00000589093	CDS	protein_coding	NLRP11	NM_001394894	AAGACGAUUGUGGAUGCUCUCAUGGAGGUUACAGUUUACCUUCAAUCAGA	U1
ENST00000637493	3'UTR	protein_coding	FAM240B	NM_001394922	CUUCCAUUUGCUAGGGGAUUUACAUGUGAAACCUCCCCCAGUGCUAAUGG	U1
ENST00000374552	3'UTR	protein_coding	EDA	NM_001399	GGCAAGCAGAUGACAGAGGUUUGAAGGAGAAUGGCAUGGCAGGAGUCUCU	U1
ENST00000164024	CDS	protein_coding	CELSR3	NM_001407	GCCUCCCACUAUACAGGGCUGGUCUCUGAGGAUGCCCCACCUUUCACCAG	U1
ENST00000271332	3'UTR	protein_coding	CELSR2	NM_001408	AGGCCAGCCUCUGGCUUUUCUGCCGUGGAUUCUCCCCCGUCUUCUCCCCU	U1
ENST00000308167	3'UTR	protein_coding	ELF4	NM_001421	CCUAGGGCUUGGGCUGUUUGUGUGAUACCGGCCCCCCGCCAGACAAUAGC	U1
ENST00000256951	3'UTR	protein_coding	EMP1	NM_001423	CAAAUUAUGAGUAUAAAGAGGGUGAGCUACAGAACUCUCCAUGACCACUC	U1
ENST00000263253	5'UTR	protein_coding	EP300	NM_001429	CUCUUGUGCCCUCCUCCGGGCUUGGGCCCAGGCCCGGCCCCUCGCACUUG	U1
ENST00000244869	3'UTR	protein_coding	EREG	NM_001432	CUUUUUAAGAAUAUUUUUAGACUAUUUCUUUUUAUAGGGGCUUUGCUGAA	U1
ENST00000408911	5'UTR	protein_coding	ESRRG	NM_001438	UUAAUUGCACUGUGCUCUGUCAAGGAAACUUUGAUUUAUAGCUGGGGUGC	U1
ENST00000408911	3'UTR	protein_coding	ESRRG	NM_001438	UAAAUGUAUUUAUUUUAUAUUGUAUAUAUUGUUAAAUGCAAAAAGGAGAU	U1
ENST00000261800	3'UTR	protein_coding	FAT2	NM_001447	UGAGUGGUUUGUGGCUGUGUGUGUGACUGUGAGUGUGAGUGACAGAUACA	U1
ENST00000295956	CDS	protein_coding	FLNB	NM_001457	ACCUGAACCUGAAAAUCCCAGAAAUCAACAGCAGUGAUAUGUCGGCCCAC	U1
ENST00000295113	3'UTR	protein_coding	FRZB	NM_001463	UACAUGUGUGUCCUUGCACUCACACCCAAGGUGGAUUAAAAUACAGGCCU	U1
ENST00000299727	3'UTR	protein_coding	GALR1	NM_001480	GAACUUGAAGUUGCUGUUGCAAACUCCAGAACAACUUCUUUGGGUGUGAA	U1
ENST00000524240	3'UTR	protein_coding	GFRA2	NM_001495	GGAGGUGGGGGGACCAGGGGAGGCGAGGGCAGGGACUGGAGGGCAUCUGA	U1
ENST00000543341	3'UTR	protein_coding	GTF2H3	NM_001516	UUUUUGUUAACAAAUAUACAAAGACUUUGGUGAUCACUUUGCAAAUAUUU	U1
ENST00000356183	CDS	protein_coding	GTF3C1	NM_001520	GAGAAGCUUAAAGAAAAGUUCAGUUCAGCCCUAAGGAAUUCUAACCUUGA	U1
ENST00000519065	3'UTR	protein_coding	HDAC2	NM_001527	GGAUUUUGGUGGACCCAUCACCCAAGCAGUGUACACUGCACCCUAUUUGU	U1
ENST00000221419	3'UTR	protein_coding	HNRNPL	NM_001533	CUGCCCAUGUACUCUUGGCACAUUUCAAUAAAAUUGUUUGGAAAAUAAAC	U1
ENST00000433866	3'UTR	protein_coding	HSBP1	NM_001537	UCCCAACUGUUUGAAUCAAAGGAUUUCUGAUUCCCUGAUGGGUGAUGACU	U1
ENST00000269593	3'UTR	protein_coding	IGFBP4	NM_001552	GUCACAGCCAUGAAGUCACCGGGAUGAACCUAUCCUUCCAGUGGCUCGCU	U1
ENST00000451137	CDS	protein_coding	CCN1	NM_001554	AGGUGCGGCCUUGUGGACAGCCAGUGUACAGCAGCCUGAAAAAGGGCAAG	U1
ENST00000371666	3'UTR	protein_coding	IL13RA1	NM_001560	CAUUUUCUAAACAGAGAUGAGGUGGUAUCUUCACGUAGAACAUUGGUAUU	U1
ENST00000377507	CDS	protein_coding	TNFRSF9	NM_001561	AGACCAGCUAAUUUGAUUAAAAUUCUCUUGGAAUCAGCUUUGCUAGUAUC	U1
ENST00000377507	3'UTR	protein_coding	TNFRSF9	NM_001561	UUUAUUUUUUUAAAUAAAAUGCUUGCUCAUGCUUUUUUGCCCAUUUGCAA	U1
ENST00000233710	CDS	protein_coding	ACADL	NM_001608	GACAACUGUCUCCAGCUGCAUGAAGCGAAACGUUUGGACUCCGCCACUGC	U1
ENST00000358776	3'UTR	protein_coding	ACADSB	NM_001609	UCUGGCGGAGAACUAGCCAUCAGCCUCCUGAAGCCUGCCAUCAUUGUUAA	U1
ENST00000241416	CDS	protein_coding	ACVR2A	NM_001616	CAUUUUGGGUGUACAGGCAUCACAAGAUGGCCUACCCUCCUGUACUUGUU	U1
ENST00000264436	3'UTR	protein_coding	ADD2	NM_001617	CCUCUCUAUACUGACCCCCAGGAAGUACUGGAGAUGAGGAACAAGAUUCG	U1
ENST00000306107	CDS	protein_coding	ALCAM	NM_001627	UGCAUGCUAGUAACUGAGGACAACGUGUUUGAGGCACCUACAAUAGUCAA	U1
ENST00000295463	3'UTR	protein_coding	ALPI	NM_001631	CCAUGCGGCUGCCUGCACCCCAGACAAUAAAGGGACCAAAACCACCCAAC	U1
ENST00000326003	3'UTR	protein_coding	KLK3	NM_001648	GGGUACAGAGAUGAAAGAGGGGUGGGAUCCACACUGAGAGAGUGGAGAGU	U1
ENST00000377045	3'UTR	protein_coding	ARAF	NM_001654	GCAGGGAUUCCACUCAGAACCUCUCUGGAAUUUGUGCCUGAUGUGCCUUC	U1
ENST00000231524	CDS	protein_coding	TRIM23	NM_001656	CUCUGAGUGUUCUCAAGUUACUCAUUCUACAAAGACAUUAGCAAAGCACA	U1
ENST00000381154	3'UTR	protein_coding	ARSD	NM_001669	AAAUAAGACUGUCCCAGUAGGCACCCACUGAUGCCUCCUCUUCCUCUUCU	U1
ENST00000273398	3'UTR	protein_coding	ATP6V1A	NM_001690	GGGCUCACACAAUAUAUGAAAUAGUACCCUCUAAAAAAGAGAAAAAAAAA	U1
ENST00000518738	3'UTR	protein_coding	ATP6V1C1	NM_001695	UUGUCUGACUUUCGUAUGAUUUAAUUGAGCCAAAUUUGGGUCAGAACACA	U1
ENST00000518738	3'UTR	protein_coding	ATP6V1C1	NM_001695	ACAUAGUCUGAAAAUAGAGACAUUGUUGGCCUUUAAAAUCUCAGAAAUGA	U1
ENST00000518738	3'UTR	protein_coding	ATP6V1C1	NM_001695	GAACCAAUCUUUGUGGAACAUAUUCCAGCUUUUUGAAUGAGUGCAUAUCC	U1
ENST00000356660	3'UTR	protein_coding	BDNF	NM_001709	AUCAUGAGAUUGAUGCAAUGAGAUAGAAGAUGUUUGCUACCUGAACACUU	U1
ENST00000652176	3'UTR	protein_coding	BICD1	NM_001714	CAGCCAGUCUUAGAGGAAAUACAUCAUUUUAACAUUAUUCCCACAAAAUG	U1
ENST00000372827	3'UTR	protein_coding	BMP8B	NM_001720	UGACUGUCCUGUUUCCAGCCCAGGUGGUCUCAAUCAUCAGGCAGUGUUCU	U1
ENST00000377687	3'UTR	protein_coding	KLF5	NM_001730	GUAAGGUACCUCUCAACAUUACCAAAAUCAUUUCUUUAGAGGGAAGGAAU	U1
ENST00000360817	3'UTR	protein_coding	C1S	NM_001734	GUCUGACUCCUUGGGGUCCUUUCCCCGGAGUACCUAUUGUAGAUAACACU	U1
ENST00000426151	3'UTR	protein_coding	CALCR	NM_001742	AAGAAUUAUUCAGUGAAUUUGUCCAUUGUAAAUCUGAAGAAAGUUAUUCU	U1
ENST00000426151	3'UTR	protein_coding	CALCR	NM_001742	AAUUUGCAACAGUAAUCAGAGUUACCAUUAUUUAAUUUGUAUGCUAAAUG	U1
ENST00000675419	3'UTR	protein_coding	RUNX1	NM_001754	UGGCAGUUAUUGGGUUUGGUCACAAAACAUCCUGAAAAUUCGUGCGUGGG	U1
ENST00000261254	3'UTR	protein_coding	CCND2	NM_001759	CAAAAUAGGGUAAGAAGAUUCAAGAGGAUAUUUAUUACUUCCUCAUACCA	U1
ENST00000226279	3'UTR	protein_coding	CD38	NM_001775	UCAACGUGUUUAGUGCCAUGUCCACGUCUCUCAUGUAACUGGCAGAGCUA	U1
ENST00000371205	3'UTR	protein_coding	ENTPD1	NM_001776	GUGUACCACGCUGUGUGCUCAAGGGUAUUACAUUCAUCUUCUCAUUUAAU	U1
ENST00000361309	CDS	protein_coding	CD47	NM_001777	GCUUCCAAUCAGAAGACUAUACAACCUCCUAGGAAAGCUGUAGAGGAACC	U1
ENST00000656825	3'UTR	protein_coding	CDC42	NM_001791	CAUUAGAACUAGCUUGGAACAGAAUGGGUAAACUUCUGUGAAGUUAGACA	U1
ENST00000656825	3'UTR	protein_coding	CDC42	NM_001791	UCAGACAUGAAUUUUAGAGUAUUUCUGGGCUAUAGGUCAUUACAGCUUUA	U1
ENST00000577390	CDS	protein_coding	CDH8	NM_001796	AACCUGGAGGCUUGACAUUCGCCAGCGCAGGGCCCCACAAGAGAAAUUUC	U1
ENST00000250535	5'UTR	protein_coding	CDO1	NM_001801	UGUGCACCGCGUCUCCAGCGAUCCCGGAUCCACUGCGCUGCCAGGGGCCU	U1
ENST00000268383	CDS	protein_coding	CDR2	NM_001802	AAUGGAGUUGAGAAGCUGGUGCCAGACUCUCUGUAUGUUCCUUUCAAAGA	U1
ENST00000284000	3'UTR	protein_coding	CEBPG	NM_001806	AUUUUCUUCUAAAUUAUGUAUUAUAAAUUCGUAGAGCUAUAGAAAGCAAU	U1
ENST00000284000	3'UTR	protein_coding	CEBPG	NM_001806	UAUUUUUUGUGUGCCUGGGCUGGAGAUGAGAGACUGAGUCAUAACUGAUU	U1
ENST00000551295	CDS	protein_coding	CNTN1	NM_001843	UCUCAGACAAAUGGCAAUCUCUACAUUGCAAAUGUUGAGGCUUCCGACAA	U1
ENST00000259392	CDS	protein_coding	SLC31A2	NM_001860	UCACUUUGGCCAGUCUCUAAUCCAUGUCAUCCAGGUGGUCAUCGGCUACU	U1
ENST00000370938	3'UTR	protein_coding	CTH	NM_001902	CUACUUUGGGAGAUUAUGUUCUUUUUUCAUGUCUAAGAUUUAUUUUGAUC	U1
ENST00000302763	3'UTR	protein_coding	CTNNA1	NM_001903	AUUACUGUAGUGAUUGAUUGAUUGAUUACUAUUAACUACAAGGUAUAAUU	U1
ENST00000349496	CDS	protein_coding	CTNNB1	NM_001904	GAGGGGGUCCGCAUGGAAGAAAUAGUUGAAGGUUGUACCGGAGCCCUUCA	U1
ENST00000216336	CDS	protein_coding	CTSG	NM_001911	UGGGGGACCGGCGGGAACGGAAGGCUGCCUUCAAGGGGGAUUCCGGAGGC	U1
ENST00000360793	3'UTR	protein_coding	CYB561	NM_001915	GUGGGUUAUUUUAUUUUGCCUGUGGCCAAUCUUCUGUGAAAUACAAUGUG	U1
ENST00000370132	CDS	protein_coding	DBT	NM_001918	UUCGCUAUUUUCAAACAUGUGGUAAUGUUCAUGUUUUGAAGCCAAAUUAU	U1
ENST00000370132	3'UTR	protein_coding	DBT	NM_001918	GUAAUGCUUUGGUAUUUUCUUGGGGAAGACCUUCACCUUUGCAAACUUCC	U1
ENST00000334220	CDS	protein_coding	DLST	NM_001933	AAGGCCUCAGCCUUUGCCUUGCAGGAACAGCCUGUUGUAAAUGCAGUGAU	U1
ENST00000360534	CDS	protein_coding	DPP4	NM_001935	GACAACAAACGAAUUGCAAUUUGGGGCUGGUCAUAUGGAGGGUACGUAAC	U1
ENST00000360428	3'UTR	protein_coding	DSC3	NM_001941	UAAUUUGUUUAAAAUUGUAAAUAAAUUAAACUUUUCUGGUUUCUGUGGGA	U1
ENST00000257189	CDS	protein_coding	DSG3	NM_001944	UGCCUCCUGUAACAGCCAAUGGAGCCGAUUUCAUGGAAAGUUCUGAAGUU	U1
ENST00000230990	3'UTR	protein_coding	HBEGF	NM_001945	AACUGGAAGAAAGCAACAAAGAUUGAGAAGCCAUGUACUCAAGUACCACC	U1
ENST00000279488	3'UTR	protein_coding	DUSP6	NM_001946	GUAUCAGUUUGGAAAAAAAAAUCUGAUACUCCAUUUGAUUAUUGUAAAUA	U1
ENST00000495880	3'UTR	protein_coding	DUSP7	NM_001947	UAAAUGAGGGUAUGCCAGAAGGUGGCCAGUUUUGCUUUAUGAUCUUAUGA	U1
ENST00000495880	3'UTR	protein_coding	DUSP7	NM_001947	ACCCUACGUAUAUAUAUACACACACAUACAUAUAUAUAUAUAUCCCGAAC	U1
ENST00000265171	3'UTR	protein_coding	EGF	NM_001963	UUUUUUCCAGACUGAAUACUUUUCCUCCCUAACUCUCAUCGUCUCAUUGC	U1
ENST00000231887	CDS	protein_coding	EHHADH	NM_001966	GAGCAGAGGGCAAAUUUUCUGCAGGUGCUGAUAUUCGUGGCUUCAGUGCU	U1
ENST00000231887	CDS	protein_coding	EHHADH	NM_001966	GGGAAUCGAAUGUUGAAUCCUUACUACAAUCAGGCAUAUUUCUUGUUAGA	U1
ENST00000216554	3'UTR	protein_coding	EIF5	NM_001969	UUGGAUGUAUCCUGCAGUUACACUUGCCAGCCCCACUCACAAAAGUUGUU	U1
ENST00000357992	3'UTR	protein_coding	ELK4	NM_001973	GUUAUCAGUUGAAGGUUCUGUUCCUGAGAUGUGCAAUAGUAGUGUUGAAA	U1
ENST00000371733	CDS	protein_coding	EPS15	NM_001981	UCUGGAUUGGAGGUCCGUGAAAUAUUCUUGAAAACAGGUUUACCUUCUAC	U1
ENST00000300853	CDS	protein_coding	ERCC1	NM_001983	AUACCCCUCGACGAGGAUGAGGUCCCUCCUGGAGUGGCCAAGCCCUUAUU	U1
ENST00000373871	3'UTR	protein_coding	EYA3	NM_001990	GCUGUAGAAUCCGUGACCGUAAUGUUAUAUGUAAUGGGAACUAUCUUAUA	U1
ENST00000428826	3'UTR	protein_coding	EZH1	NM_001991	GGUGUUUUCAGGCCUUCCAUUCCCCAUAGAGGCAAGGCCCAAUGGCCAGU	U1
ENST00000367412	3'UTR	protein_coding	F13B	NM_001994	CUGAACAUUUCGUUAUUUAUAAAUGAAAACCAAUAAAUGUCUAAUUUUUA	U1
ENST00000262464	CDS	protein_coding	FBN2	NM_001999	UCUUUGGAACAUGUAAUAACCUGCCUGGAAUGUUUCAUUGCAUCUGCGAU	U1
ENST00000262464	CDS	protein_coding	FBN2	NM_001999	CAAAUGGUGUGUGCAUUAACCAGAUUGGCAGUUUCCGCUGUGAAUGCCCU	U1
ENST00000262464	CDS	protein_coding	FBN2	NM_001999	UCCAUAUGGCCAUGGAACUGUCCCUAGUCUUCAUGAUACACGUGAAGAUG	U1
ENST00000168712	3'UTR	protein_coding	FGF4	NM_002007	AUGGCAGAUGCUUCUGAUGGUGUGAUAGAAUAUGUUUUUGAAAACAAACC	U1
ENST00000267843	3'UTR	protein_coding	FGF7	NM_002009	GUUGCGUUAAUAUGACAAUGUCUGCAAUUAAACACCAGUAAGCAAAAUUG	U1
ENST00000001008	3'UTR	protein_coding	FKBP4	NM_002014	UCUAUGGCUUCGCCCAAGGUUCCCAGCACUCCCUCCCUCCAGCAACCUGG	U1
ENST00000379561	3'UTR	protein_coding	FOXO1	NM_002015	UGUGUUUUUGGUUUUUCUAAAUAUCCAAUUGGUCCAAGGAAAGUUUAUAC	U1
ENST00000379561	3'UTR	protein_coding	FOXO1	NM_002015	UUCAUAAGUUCAGAUGGGUAGCAAAUGGAAUAGAACUUACUUAAAAAUUG	U1
ENST00000282397	CDS	protein_coding	FLT1	NM_002019	AUUUUGGCCUUGCCCGGGAUAUUUAUAAGAACCCCGAUUAUGUGAGAAAA	U1
ENST00000370475	3'UTR	protein_coding	FMR1	NM_002024	UGCUAAACGUGUAUGUUUUUCAGUUCAAAGUCAUGAUGUUUUUAAAAUCU	U1
ENST00000606080	CDS	protein_coding	FRK	NM_002031	AGCCACUACACCAAGACAAGUGACGGCCUGUGUGUCAAGCUGGGGAAACC	U1
ENST00000606080	3'UTR	protein_coding	FRK	NM_002031	CAUUUUAUUGACUGGGCAACACUGCAGGACAGUCAAGGUGAUAUAUAAUU	U1
ENST00000606080	3'UTR	protein_coding	FRK	NM_002031	UCCUCUCUUAUUUCCUUGAGCAGUGGUUUGUAGUUCUCCUUGAAGAGGUC	U1
ENST00000606080	3'UTR	protein_coding	FRK	NM_002031	AAAAAGAAAACUGCUUGGUAUUAACCAAGUUACAUUUAAUUUUUAUGGUC	U1
ENST00000358752	3'UTR	protein_coding	FUT4	NM_002033	GCCCGUGCAGCUUCCAAAUCUCAUACACAACUGUUCCCGAUUCACGUUUU	U1
ENST00000358752	3'UTR	protein_coding	FUT4	NM_002033	GUUGUAGAAGGAGCCUUGUUGGUGGAGAGUGGAAGGACUGUGGCUGCAGG	U1
ENST00000354650	3'UTR	protein_coding	FYN	NM_002037	AGUUUACAUUUUUAAAUUGUUUAACUUUCUUAAUUUAGUAAUUAAAAAGA	U1
ENST00000262994	CDS	protein_coding	GAB1	NM_002039	ACAUCUGUGGGUUUAAUCCAACAGAAGAAGAUCCUGUGAAGCCACCUGGC	U1
ENST00000400075	CDS	protein_coding	GABPA	NM_002040	UACAAGUUUGUCUGUGACUUGAAGACUCUUAUUGGAUACAGUGCAGCGGA	U1
ENST00000400075	3'UTR	protein_coding	GABPA	NM_002040	UUGGCAUCAGAAAAACAAAUGAGGCAGAAUUGCUAUGUGUGGUUGAUCUU	U1
ENST00000400075	3'UTR	protein_coding	GABPA	NM_002040	CAUAAAAUGUAAAAAUAGUAAAAUGAGAAAAAUAAAACUAUUAUACAGUA	U1
ENST00000560031	3'UTR	protein_coding	GALK2	NM_002044	GUUGGUAUAUAAUUCUUUAAAGAUACCUGGAUCAGUGUAAAAAAAAAAAA	U1
ENST00000298743	3'UTR	protein_coding	GAS1	NM_002048	UAUUUUUUUUGGUUAUUUGUUUUAUUAAAACAUGUACAUCAGUAAAGAGU	U1
ENST00000370473	CDS	protein_coding	GBP1	NM_002053	CAACAAGUAGCAGACUUCUGUUCCUACAUCUUUAGUAAUUCCAAAACUAA	U1
ENST00000370238	3'UTR	protein_coding	GCLM	NM_002061	UCAUUUGUGUUUUCAUAUUCAAAUACACCAAAUUAAAAUUCUGAACCUAU	U1
ENST00000649796	3'UTR	protein_coding	GNAI1	NM_002069	UGUGUGUGUGUGUGUGUGUGUGUGUGUGUAACCAUAAACUAUAUUCAUAU	U1
ENST00000649796	3'UTR	protein_coding	GNAI1	NM_002069	AUAUAUUGGGUUAUAUAAUUUUAAAAUUCUACUUUUUUUUACAUUUUUAA	U1
ENST00000286548	3'UTR	protein_coding	GNAQ	NM_002072	GACUUAACUCAAAAGUAACCUCUCAGUGUUCUAUAGAACAUGUAUUUGUG	U1
ENST00000615612	3'UTR	protein_coding	GNAZ	NM_002073	GCUUUGCUGAGUGAAGGAAGGGGAGCAAGGGGUGGUGCCCCUGGUCCCAG	U1
ENST00000378609	3'UTR	protein_coding	GNB1	NM_002074	UAUGAAACAAUGUACAAAUCAAUGUUUUGAAAAUAAUGAUCUCAGACUUU	U1
ENST00000434724	3'UTR	protein_coding	GSPT1	NM_002094	GGUUUAUCCAAAGCCCCCUUGAUGUUGAGUGUUGCCAUUGAUCAAAGAUA	U1
ENST00000641688	3'UTR	protein_coding	GYPA	NM_002099	UAAGUAGAGUAUCCGGAGAAGGAAAAGAACUUACGACCUUUCUUUAUAAC	U1
ENST00000504156	CDS	protein_coding	HARS1	NM_002109	CUCAAAACCCCCAAGGGCACAAGAGACUAUAGUCCCCGGCAGAUGGCAGU	U1
ENST00000379388	CDS	protein_coding	HIVEP1	NM_002114	AGUAUUGCAAUAGAGCAUGUGCAAAGCCUAGUGUGCUUUUAAAGCAUAUC	U1
ENST00000379388	CDS	protein_coding	HIVEP1	NM_002114	AAGAAUGUGGAAUACGUUGUAAGAAACCUAGCAUGUUAAAGAAACACAUA	U1
ENST00000341423	3'UTR	protein_coding	HMGB1	NM_002128	CUUUGUGUCAUUUUCAAAUGACCCUUGAAAUGUAUUUUAAAAGUAGAUAA	U1
ENST00000307845	3'UTR	protein_coding	HPCAL1	NM_002149	UCUGGUCUGUCCUCCCUGUUGAUUGGUCUGGCAUUUCCGGUAUUAAAAUG	U1
ENST00000304858	CDS	protein_coding	HSPA4	NM_002154	GAGGCAGAAAAAUCUAACCUUGCAUAUGAUAUUGUGCAGUUGCCUACAGG	U1
ENST00000268638	CDS	protein_coding	IRF8	NM_002163	CCUCACACCAGAGAUCAUUUUUCAGAGAAAACCAACAGAUCACCGUCUAA	U1
ENST00000268638	3'UTR	protein_coding	IRF8	NM_002163	ACUGUGAGAGUUUCCGGUUUAAAAUCUGAAAAGCCAGAUAUGCCUGUUUC	U1
ENST00000447382	3'UTR	protein_coding	IL1RAP	NM_002182	UGUGUGUAUGUGUAUGUAUAUGACUUUAAAUAGCUAUGGGUACAAUAUUA	U1
ENST00000242208	3'UTR	protein_coding	INHBA	NM_002192	UGAGCCUUUAAACAGUCUGUCUGUGGUUGGUAUCAUUCACCAUCAAUGAG	U1
ENST00000306072	3'UTR	protein_coding	ISG20	NM_002201	GGCUUUGAAGCAAAGGUACAGGAAAUGUCAAGGGUGCCACCCCGGCAACC	U1
ENST00000306072	3'UTR	protein_coding	ISG20	NM_002201	AGAUGUUGCAGGCAAAGCCCCCAGCACCAUGCCUGUCCUAGCUUAAGCAC	U1
ENST00000261023	3'UTR	protein_coding	ITGAV	NM_002210	UGAUAAAAGUAUUGUAUAUAAUAGAUCAGCGAUUUUUGUAAGGCAAACAG	U1
ENST00000302278	CDS	protein_coding	ITGB1	NM_002211	GAGGAAAUGGUGUUUGCAAGUGUCGUGUGUGUGAGUGCAACCCCAACUAC	U1
ENST00000296181	3'UTR	protein_coding	ITGB5	NM_002213	UUUGUCUGAUACUCUCUGUGUGUUUCUUUCUUUCUGAGCGGACUUAAAAU	U1
ENST00000222573	3'UTR	protein_coding	ITGB8	NM_002214	GAUGCAUGAGAUGCAAUCCUUCAAAGAAUGAAUCUGAAAUAUAUUUUUAA	U1
ENST00000381340	CDS	protein_coding	ITPR2	NM_002223	GAAGUACAACCGGUGGCCUGGGCCUGUUGGGUCUCUACAUCAAUGAGAAG	U1
ENST00000605930	CDS	protein_coding	ITPR3	NM_002224	GACACCUGCAGUGGGGACAAGAUGGACUGUGUCUCAGGGCUCUCGGUGCC	U1
ENST00000342505	CDS	protein_coding	JAK1	NM_002227	ACAGCAGCGUGUCCACGCAUGACCUGAAGGUGAAAUACUUGGCUACCUUG	U1
ENST00000252321	CDS	protein_coding	KCNA5	NM_002234	AAAGGAGAUUCAGGCAGACUGGUGGCAGUGGAGUAGGGAAUGGGAGGCUU	U1
ENST00000252321	3'UTR	protein_coding	KCNA5	NM_002234	UAUAGGGGAAAAUAUUAUUUUUAUGCCUGGUAAGUGGCUUUUUGUACUGU	U1
ENST00000609713	3'UTR	protein_coding	KCNJ6	NM_002240	UGGGUCUGUUUCUCAGCUCUCCAUUCUGUUCCACUGAUCUAUUUGUCUAU	U1
ENST00000609713	3'UTR	protein_coding	KCNJ6	NM_002240	UUCUUUCUCUUUUUUUCUUAGUUAGCAUGCCUUGAGACUUAUGGAGCUUA	U1
ENST00000233826	3'UTR	protein_coding	KCNJ13	NM_002242	GCUGUUCUUUUCUGAAAUUUCCCUUAUUCAGGUUUCUGUGGGAAAAAUGA	U1
ENST00000271915	3'UTR	protein_coding	KCNN3	NM_002249	ACGUGAAAACCAUGACUUUCUCAUUCUGAGGUCUUUGGUUUCUGCCUGUG	U1
ENST00000290158	CDS	protein_coding	KPNB1	NM_002265	AGCUGCUUCCUGAAGCUGCCAUCAAUGAUGUCUACUUGGCUCCCCUGCUA	U1
ENST00000261667	3'UTR	protein_coding	KPNA3	NM_002267	ACCUUACCAGUUUUGAAUUGGAAUUGCACCAUUUCGUAGAUAAAGGAAAC	U1
ENST00000337273	3'UTR	protein_coding	TNPO1	NM_002270	GAUUUUAUUUUUAUUAAGAACAUAGAUAUAUAAAGUACUGUAGUUUACAG	U1
ENST00000651721	CDS	protein_coding	IPO5	NM_002271	AACCUUGGAGAUCAGCAAAGCUUUGGUAUUAAAACUGCAGGACUAGAAGA	U1
ENST00000246639	CDS	protein_coding	KRT35	NM_002280	UGCCCUGCCCAGGGGGUCGGUUCUGAGAGCGGGUGACCCAGAUGGCCAUG	U1
ENST00000222399	CDS	protein_coding	LAMB1	NM_002291	AUUCUCGAUAUUCUGACAUUGAACCCUCAACUGAAGGAGAGGUGAUAUUU	U1
ENST00000222399	CDS	protein_coding	LAMB1	NM_002291	ACAGCUAUACUGAUUUUUCUACUGGUCUCAUUGCUGGCCAGUGUCGGUGU	U1
ENST00000200639	CDS	protein_coding	LAMP2	NM_002294	GGGAUGAUCAGAAUGGUCCCAAAAUAGCAGUGCAGUUCGGACCUGGCUUU	U1
ENST00000323076	CDS	protein_coding	LCP1	NM_002298	CAAUCGGUGGUACUUCAGAGCAGUCUAGCGUUGGCACCCAACACUCCUAU	U1
ENST00000349533	3'UTR	protein_coding	LEPR	NM_002303	UUAUAAUGGGUAAUAUAAAGUGUAAUAGAUUAUAGUUGUGGGUGGGAGAG	U1
ENST00000349533	3'UTR	protein_coding	LEPR	NM_002303	CUGUGGCUUCAAGUUUAAAUAGAUUGUUUGAAGAGAAAUCAUAUGUCAGG	U1
ENST00000249075	3'UTR	protein_coding	LIF	NM_002309	GAGAGGCCGGGUGCCUUUCUGUCUUGAUUCCAGGGGGCUGGUUCACACUG	U1
ENST00000261349	CDS	protein_coding	LRP6	NM_002336	UUUGAUGUCUCCAGUCAAGCCUUUUUAUCAGUGUGCUUGCCCCACUGGGG	U1
ENST00000231751	CDS	protein_coding	LTF	NM_002343	AAAGAUGUCACUGUCUUGCAGAACACUGAUGGAAAUAACAAUGAGGCAUG	U1
ENST00000263735	3'UTR	protein_coding	EPCAM	NM_002354	AUUGAAAGCUGCCUUUCUAUUUACUUGAGUCUUGUACAUACAUACUUUUU	U1
ENST00000000412	3'UTR	protein_coding	M6PR	NM_002355	GAAAUUGGGGUGACUGUAUAGCUGGGAUUGGGCUAAGGACUGUGGUCUUA	U1
ENST00000296509	3'UTR	protein_coding	MAD2L1	NM_002358	AACAGUAAUGAAACAAUUUUCCAACUAAUCAGAAGAAUUGUUUGUUAAGU	U1
ENST00000357736	3'UTR	protein_coding	MAFG	NM_002359	UGGUUAUAUAGCCCUUUAUUUAAAAGAGAGAAGUUCCUUUUACAAAGUUA	U1
ENST00000261483	3'UTR	protein_coding	MAN2A1	NM_002372	GUGAUGUUACUCUAAACAUUUUGACUAUUUGAAUGUACUGAGAUGUCAGA	U1
ENST00000254898	CDS	protein_coding	MATN2	NM_002380	UGAACAGUGAUGACUCAUACACGUGCGAGUGCUUGGAGGGAUUCCGGCUC	U1
ENST00000254898	CDS	protein_coding	MATN2	NM_002380	UUAAUAAUGGGAAUUCCUACAUCUGCAAAUGCUCAGAGGGAUUUGUUCUA	U1
ENST00000407540	CDS	protein_coding	MATN3	NM_002381	UGAGUGAUGGGGCCGCAUCCUACCACUGUGAUUGCUAUCCUGGCUACACC	U1
ENST00000504921	3'UTR	protein_coding	MEF2C	NM_002397	GCUUUUUGUAGUUUACUUAAGCCAAAAUGUGUUUUUUUCCCCUUGAUAGC	U1
ENST00000504921	3'UTR	protein_coding	MEF2C	NM_002397	CAGUUGCACAUUUGAGUAACUAUUUUCUUUCUGUUUUCUUUUACUCUGCU	U1
ENST00000504921	3'UTR	protein_coding	MEF2C	NM_002397	CCAUCUGCCGUGAUGUCGUCACUUUUAUGGCGUUAAUUUCCUGCCACUAC	U1
ENST00000361733	CDS	protein_coding	MAP3K3	NM_002401	CUAUGACGUGGACACGGGACGUGAACUUGCUUCCAAGCAGGUCCAAUUUG	U1
ENST00000307826	3'UTR	protein_coding	MGAT1	NM_002406	UGGAGCGGGUUUUGCCUUCCCCUGUUGCUUAGAUGGAUUAUUUAGCCAUA	U1
ENST00000281923	5'UTR	protein_coding	MGAT5	NM_002410	UCUAUCUUCUACGCGUUAAGAGCCAAGGACAGGUGAAGUUGCCAGAGAGC	U1
ENST00000281923	3'UTR	protein_coding	MGAT5	NM_002410	GCGCGACCGGAGCUGGGCUCCUGACAGGUGGGCUUGUGUUGUGUCCCCUC	U1
ENST00000368654	CDS	protein_coding	MKI67	NM_002417	GGGACUCCAGUGGAGAAACUGGACCUGCUAGGAAAUUUACCUGGCAGCAA	U1
ENST00000368654	CDS	protein_coding	MKI67	NM_002417	GAAACUCCAGUGCAGAAACUGGACCUGCUAGGAAAUUUACCUGGCAGCAA	U1
ENST00000352410	3'UTR	protein_coding	MPI	NM_002435	GGUAGGGGGUGUCACAGCAGAAAUUAUGCCUAUUUCUGCUGUUUGGGCUG	U1
ENST00000257552	3'UTR	protein_coding	MSI1	NM_002442	CAUAGCUGGAGUGAAGGCGGAGGGAGCCUGCUACAGGCCGCAGCCCAACC	U1
ENST00000450142	3'UTR	protein_coding	PPP1R12A	NM_002480	AAGUUUGGAUGCCUGUGAAGAAUGAUUAAAUACAUGUUUCUAAUAUUUUA	U1
ENST00000265433	CDS	protein_coding	NBN	NM_002485	GACGUCCAAUUGUAAAGCCAGAAUAUUUUACUGAAUUCCUGAAAGCAGUU	U1
ENST00000265433	3'UTR	protein_coding	NBN	NM_002485	AUCUACCUUGAAUUGAUAUGUAUGUUGUGAAUUAUGGAUCAGGGUUCUUU	U1
ENST00000649030	3'UTR	protein_coding	NDN	NM_002487	AAGUUUAUAGUUCUAUUGUCUUUAAAUGUAACUCAUGUUUAUUUCAAAAA	U1
ENST00000379540	CDS	protein_coding	NFX1	NM_002504	GGAGGAAACUCCGUUGUGGCCUUCAUAGGUGUGAAGAACCUUGUCAUCGU	U1
ENST00000341376	3'UTR	protein_coding	NFYA	NM_002505	UCUGUAAGUUUGUACAUAGUAAUGCCAGCCUUGUUGCUGAAUUUUUUAUU	U1
ENST00000341376	3'UTR	protein_coding	NFYA	NM_002505	ACUGUAGUGAUAACUUUACAGAUGGAGAAAGAGUGAAUGGAUGAAUGAAU	U1
ENST00000258042	3'UTR	protein_coding	NMBR	NM_002511	UAAUUCCAGUGAGUUCAACCAUUUACUCAUCCUCUCUUGCAAUACCCAAC	U1
ENST00000539517	3'UTR	protein_coding	NOVA1	NM_002515	AUGUGAUGCUUUAAUUUAUUGCAAGAAAAUUAGUAUGGCUUCAAACUGCC	U1
ENST00000306773	CDS	protein_coding	NPTX1	NM_002522	GGUGAGCUGGCCCACUUCAACAUCUGGGACCGCAAGCUGACCCCCGGGGA	U1
ENST00000306773	3'UTR	protein_coding	NPTX1	NM_002522	UGUGUGUGUGUGUGUUGUGUGUGUGUGUGCGCUAAGUGAGAAAGAGAGCA	U1
ENST00000355520	3'UTR	protein_coding	OPHN1	NM_002547	UUUUAGUUGGCAGUUGUUAAGUCCUUGGCUUGCCAUUUUUCAAAAAGUAA	U1
ENST00000305097	3'UTR	protein_coding	P2RY1	NM_002563	AGACCUUCAGAGUAGCUUCACUUUACCCAAUCUCUGGCCACUAAGAUCAA	U1
ENST00000305097	3'UTR	protein_coding	P2RY1	NM_002563	AAUUUGAAUUAUAGUAUGUUUUAGUGCUAUUGCAAAAAAUGUUUAUUUUU	U1
ENST00000372007	3'UTR	protein_coding	PAK3	NM_002578	UUAUAGAAGGCUUCUUAAUUUGCAGUAUAAAAGAAUCUAAACAGAACUUA	U1
ENST00000372007	3'UTR	protein_coding	PAK3	NM_002578	UGUCCAUGUUCCAUUUUGGCUACUGGAUGGCCAAGCCAUGUAAGAAGAUU	U1
ENST00000328827	3'UTR	protein_coding	PAWR	NM_002583	AAAUUAUUAUUCCUGUUCAGAAAUACUAUUUCUUAAAUCUCCUGGGAAUU	U1
ENST00000420696	3'UTR	protein_coding	PBX1	NM_002585	AAUUAGUUCAAGAAUGCUAGAAAAGUGUCGAGUUGUGCACAUCCAUUUCU	U1
ENST00000319441	3'UTR	protein_coding	PCK1	NM_002591	UAUGUGUAUUUGUAUGUACUGUUAUUGAAAAUAUAUUUAAUACCUUUGGA	U1
ENST00000261211	3'UTR	protein_coding	CDK17	NM_002595	AAUAGUGAUUGUGGCAUGUUUGGGGUGUUAUUUUAAUAUUUCACGAUACU	U1
ENST00000541970	CDS	protein_coding	PDCD2	NM_002598	UGGAAGCAGGAUGUAACAGAUACACCGUAAAGGCAUCUUAAAGCCUUGAA	U1
ENST00000317276	3'UTR	protein_coding	PER1	NM_002616	UUUUUGAUAUUUGUGUCUGUUACUACUUUUUUAAUACAAAAAGAUAAAAA	U1
ENST00000317276	3'UTR	protein_coding	PER1	NM_002616	UCUGUUACUACUUUUUUAAUACAAAAAGAUAAAAACGCC	U1
ENST00000295030	3'UTR	protein_coding	PEX13	NM_002618	UUCUACAAUUAAAGGUUCUGCUUUGAUUUGUCAGAUAAUUUAUAGAAAUU	U1
ENST00000295030	3'UTR	protein_coding	PEX13	NM_002618	CCUGAAAAUUCGUUUUGUAUUAAAAUUCUGGAGAAGGAAUUCAGGACUAG	U1
ENST00000270776	CDS	protein_coding	PGD	NM_002631	GGGAGCGGAGUCAGUGGUGGAGAGGAAGGGGCCCGGUAUGGCCCAUCGCU	U1
ENST00000300408	CDS	protein_coding	PHB1	NM_002634	GUGGAAAAGGCUGAGCAACAGAAAAAGGCGGCCAUCAUCUCUGCUGAGGG	U1
ENST00000552981	3'UTR	protein_coding	SLC25A3	NM_002635	GGCAUUGAUACAAAAUACGCUGUGUUCAAGCUAUGGAGCCUGCCACUGUA	U1
ENST00000373542	3'UTR	protein_coding	PHKA1	NM_002637	UGUGUAUGUGUGUGUGUGUGUGUGUGUGUGUAUAAGCAUACAUGGGAAUU	U1
ENST00000333590	CDS	protein_coding	PIGA	NM_002641	UGUCUUAUACUAGUAAGGAAAAUACUGUACUAAGAGCAGCACUGAAUCCU	U1
ENST00000333590	3'UTR	protein_coding	PIGA	NM_002641	UUUUGUUUGUACUAAAAUGCAAAAGCAAGAGUGCAAUUUUUAAAAUCUAG	U1
ENST00000356495	CDS	protein_coding	PIGR	NM_002644	GUGAACAUUGCCCAGCUGAGCCAGGAUGACUCCGGGCGCUACAAGUGUGG	U1
ENST00000262039	3'UTR	protein_coding	PIK3C3	NM_002647	AGGACACAUCACUUUAAUUAAAAAAGUGUGAGUACUAUGGUCAUUAAGUU	U1
ENST00000316981	3'UTR	protein_coding	PLAG1	NM_002655	UUCAGUUAAGUUUACCUGGGUAUUUUGUCCUGAUUCACUGCCAAUUGUCA	U1
ENST00000316981	3'UTR	protein_coding	PLAG1	NM_002655	GAGAAAUGUAAAUUGUAAUAAUGUAAAUGGGGGCUUCAAUAUAUAUAUAU	U1
ENST00000372764	3'UTR	protein_coding	PLAU	NM_002658	AGGCCCAUGGUUGAGAAAUGAAUAAUUUCCCAAUUAGGAAGUGUAACAGC	U1
ENST00000351298	CDS	protein_coding	PLD1	NM_002662	GGCUCACCAUGAGAAGCUUGUCAUCAUUGACCAAUCGGUGGCCUUUGUGG	U1
ENST00000499023	3'UTR	protein_coding	PLRG1	NM_002669	AUACUAGGAAGAUGCAGAUAUCAAGUAAAUGCAGGUUUAUUGAACAUAAC	U1
ENST00000256103	3'UTR	protein_coding	PMP2	NM_002677	UGCAUUUGCAUGUGCAACAGUACACACAAACAUACAUAAAGAGAGCAAUU	U1
ENST00000256103	3'UTR	protein_coding	PMP2	NM_002677	AUAAUACAACUUGUUAUAAAAUUUAUUCCUCAAUAAAUAUAAUUUCUCUA	U1
ENST00000264220	3'UTR	protein_coding	PPAT	NM_002703	AUGCCUUGUUGAUAAAUAUGUGUAAUAAGUAUGUUUAAA	U1
ENST00000282412	3'UTR	protein_coding	PPM1B	NM_002706	UGUUGUUUGAUUUGUUUAUAUUUUACAUCUCUGUAGUUUUAUUUUUAGAA	U1
ENST00000395366	CDS	protein_coding	PPP1CB	NM_002709	GAGAUAUUCAUGGACAAUAUACAGAUUUACUGAGAUUAUUUGAAUAUGGA	U1
ENST00000527614	3'UTR	protein_coding	PPP2R1B	NM_002716	UGGGGUUUACCCCUCACAGGUUUAAGAGACCAGGUCUUGUUUCUCUCUCU	U1
ENST00000380737	3'UTR	protein_coding	PPP2R2A	NM_002717	GGGUACACCCCUUCCCCCUUUUUUUAAAUUAAAUACAGCUCAUUCUUACU	U1
ENST00000264977	CDS	protein_coding	PPP2R3A	NM_002718	ACAGCACAGUCAUUCAUUGCCAUGUGGAGAAAGUUGCUGAAUAACCAUCA	U1
ENST00000373547	3'UTR	protein_coding	PPP6C	NM_002721	AACUGUAAUCUGAAGCAGAUUAUUUAAAGUGUAGAAAAAGAAACAAGUUC	U1
ENST00000373547	3'UTR	protein_coding	PPP6C	NM_002721	UGUGUGUGCUUUGUAAGCCCAGAACCAGGUUUUGGAAAAUGCCUGUACUG	U1
ENST00000652536	CDS	protein_coding	PREP	NM_002726	ACCCUUACGCCUGGCUUGAAGACCCCGACAGUGAACAGACUAAGGCCUUU	U1
ENST00000308677	3'UTR	protein_coding	PRKACA	NM_002730	CUUUUUUCUCUCGUAAUAGAAAAGUGGGGAGCCGCUGGGGAGCCACCCCA	U1
ENST00000413366	3'UTR	protein_coding	PRKCA	NM_002737	CAGGUUCUUGUUUCUAAUCCUCUUUUCUAAUUAAGUUUUAGCUGAAUCCC	U1
ENST00000413366	3'UTR	protein_coding	PRKCA	NM_002737	UGUGUGAAGGACAUACCACGUUUAAAUCAUUAAUUGAAAAACAUCAUAUA	U1
ENST00000263431	CDS	protein_coding	PRKCG	NM_002739	ACCUUCGAGUGUCCAGGCGCUGGGAAGGGCCCCCAGACGGACGACCCCCG	U1
ENST00000215832	3'UTR	protein_coding	MAPK1	NM_002745	GUAUUUGUGAUUUGGUUAAUCUGUAUAAAAAUUGUAAGUAGAAAGGUUUA	U1
ENST00000263025	CDS	protein_coding	MAPK3	NM_002746	AUUUCGGCCUGGCCCGGAUUGCCGAUCCUGAGCAUGACCACACCGGCUUC	U1
ENST00000452135	3'UTR	protein_coding	MAPK9	NM_002752	AUGUUUGGGGCUGAGAAUUAUCACGGCUAAAACCAAGACACUUAUGUGGA	U1
ENST00000307102	3'UTR	protein_coding	MAP2K1	NM_002755	UGUAUGCUGAUGAUCAAAACCUGUGCCAGGCUGAAUUACAGUGAAAUUUU	U1
ENST00000590474	3'UTR	protein_coding	MAP2K6	NM_002758	UUGGAGUCUGCAAGAUAUUUCAACAAAGUAAGCCAAACCACUAUCUUAGG	U1
ENST00000271308	3'UTR	protein_coding	PSMA5	NM_002790	UUUUACCUGGUAAAACAGUAAAUUUCGUACCUUCUAUAAUUGGCAUUCUU	U1
ENST00000298852	5'UTR	protein_coding	PSMC3	NM_002804	GGGAGAGGUUUUCCACUGGUCAAGAGAAGGCUUUAAGAAAGACGGUAUUA	U1
ENST00000217958	3'UTR	protein_coding	PSMD10	NM_002814	CACAAGACAUCAUCUAUGAAUGAUGAAGUUUUCUCACCUUCAAAGUCUUA	U1
ENST00000261712	3'UTR	protein_coding	PSMD11	NM_002815	UAAUGGGAGUCCUUAAGGUAAAUUUGGGGUCCAAACUUGGAGGGCUUUGG	U1
ENST00000374541	3'UTR	protein_coding	PTPN3	NM_002829	ACAGGAUUGUAGCAAAUUAUUAUUUAAGGAAAAUAAAUUGUGUAAACAUU	U1
ENST00000263708	CDS	protein_coding	PTPN4	NM_002830	GAAAGCAUGUGUAGAACAUCACACAUUCUUCCGUUUGGACAGACCACUUC	U1
ENST00000263708	3'UTR	protein_coding	PTPN4	NM_002830	UUCAUAAUGUGAACAUGUAAGAUAAGUAAAUAAAGCAUUACUUGUUUUAU	U1
ENST00000263708	3'UTR	protein_coding	PTPN4	NM_002830	UGUCUUUCAUGCUGUAAAGAAAAUGAAUGUAUCUUUCAAAUGUCAUUAGA	U1
ENST00000248594	CDS	protein_coding	PTPN12	NM_002835	CCAUAGAUUAUACGUGGAAUUUACUAAAAGCUGGGAAAAUACCAGAGGAA	U1
ENST00000442510	CDS	protein_coding	PTPRC	NM_002838	ACAGGGCAAAGCCCAACACCUUCCCCCACUGGAUUGACUACAGCAAAGAU	U1
ENST00000381196	3'UTR	protein_coding	PTPRD	NM_002839	UGUAUGUAAAUAACACAACAUAGAAACAGGAAGGGAAAAAAGUCUGCAGU	U1
ENST00000418331	3'UTR	protein_coding	PTPRJ	NM_002843	CUCUGUUGAGUCAGAGGCUCCCGGGGGUUGGGGAUCGAGGGGCGGGGGUC	U1
ENST00000368072	3'UTR	protein_coding	PEX19	NM_002857	AUUGUAUGGGUGGCUUCAUGAAUUAAGAAUUGAAUUAAUACAGACUUUUU	U1
ENST00000370214	CDS	protein_coding	ABCD3	NM_002858	GUCCAAAUGGCUGCGGAAAGAGUUCACUUUUCCGUGUUCUUGGUGAAUUA	U1
ENST00000370214	3'UTR	protein_coding	ABCD3	NM_002858	UGUGUUAGAAGCCCAUUCAUUAGAAGUGUGGUGGUUAUUUGGUAUUAAAC	U1
ENST00000216962	3'UTR	protein_coding	PYGB	NM_002862	CUCUGCUUGGACAGCAGGCCUGGCACUGGGAGGUGGGGGUGAGCCCCUCA	U1
ENST00000261336	CDS	protein_coding	PZP	NM_002864	CUUCCCAAGUUUGAGGUCAAAGUUCAGGUGCCAAAGAUAAUCAGUAUCAU	U1
ENST00000371655	3'UTR	protein_coding	RAB3B	NM_002867	AAGAGUGACUUGAUUAACUUUUCUGACCAUGGGUAUAAUACAGUUGCUUC	U1
ENST00000371655	3'UTR	protein_coding	RAB3B	NM_002867	UUUGGAUGGUCCAUGCCUGACUAUUCUAGGCUGGAGGUUCCUAAAGAGUA	U1
ENST00000272519	3'UTR	protein_coding	RALB	NM_002881	ACUCUGUGGCUGGCAGAAGAAAUAAGCCCAUGCAAGUGGAAGGGCUGCUU	U1
ENST00000323534	3'UTR	protein_coding	RAP2B	NM_002886	GUAAUUGUGAAAAAUUGCAAAGGUAGCAAAAUUUUUUAAAAAAUGGAAAA	U1
ENST00000231572	CDS	protein_coding	RARS1	NM_002887	CAGGUGGAUGAUGGCAGAAAGAUUGUAUUUGUCCCAGGGUGUUCCAUACC	U1
ENST00000223271	CDS	protein_coding	RARRES2	NM_002889	AGGCUGGAAUUUAAGCUGCAGCAGACAAGCUGCCGGAAGAGGGACUGGAA	U1
ENST00000054950	3'UTR	protein_coding	RCN1	NM_002901	ACAUUAUUCAUAUAGCAUAAAACAGUGGGGUUGGAUCCCAUGAAUAACAU	U1
ENST00000394885	3'UTR	protein_coding	RCN2	NM_002902	GGUGAAGAGGUCAGCUAUGCAUUCUCUUAAUCACUUUCCAGCCUAAAGUU	U1
ENST00000444129	3'UTR	protein_coding	RECQL	NM_002907	UUGGGCUGCAUUCAAAGCUGUUCUGGGCUGCAUUAGACCCGUGGGCUAGA	U1
ENST00000367459	CDS	protein_coding	RGS1	NM_002922	CAUUCAGAUGCUGCUAAACAAAUCAAUAUUGACUUCCGCACUCGAGAAUC	U1
ENST00000296577	3'UTR	protein_coding	ABCE1	NM_002940	AGUUUGGAUAUAGAGCACAUUAUCUAAACCAUUUUGUAGUUCCAAAAACC	U1
ENST00000464233	CDS	protein_coding	ROBO1	NM_002941	AAGAGACCCAGUAACUUGGCAGUAACUGUGGAUGACAGUGCAGAAUUUAA	U1
ENST00000251020	CDS	protein_coding	SALL1	NM_002968	GCAAAACAUUUGCUUGUCAGAGUGCCUUGGACAUUCACUAUAGAAGUCAU	U1
ENST00000251020	CDS	protein_coding	SALL1	NM_002968	GAAGAGCUUUCACGACUAAAGGCAAUCUUAAGGUACACAUGGGCACUCAC	U1
ENST00000338745	3'UTR	protein_coding	SATB1	NM_002971	CUGGUGAGAAAGGAUAUGCUUUUCAACCAGCUGAUCGAAAUGGCAUUGCU	U1
ENST00000019103	CDS	protein_coding	SCTR	NM_002980	GCAUUCGGAUGGGGUUCUCCAGCCAUUUUUGUUGCUUUGUGGGCUAUUGC	U1
ENST00000254351	3'UTR	protein_coding	SDC1	NM_002997	UAACGACAAUAAACGGUACUUGUCAUUUCGGGCAA	U1
ENST00000302190	3'UTR	protein_coding	SDC2	NM_002998	UCAGCAUGUCUCAGAUUGACCUUACCAAGUUGGUCUUACUUUGUUAAUUU	U1
ENST00000372733	3'UTR	protein_coding	SDC4	NM_002999	UCUGUGUUCUUAUAAUAUAUUAUUAUUCUUCCUUGGUUCUAGAAAAAUAG	U1
ENST00000367975	3'UTR	protein_coding	SDHC	NM_003001	CUGAGGGUCAGCUUUUGGCUCCUUCUUCCUGAGACAGUGGAAACAAUGCC	U1
ENST00000220772	3'UTR	protein_coding	SFRP1	NM_003012	UUGUUUUUUUAACUGCAUUUUACCAGAUGUUUUGAUGUUAUCGCUUAUGU	U1
ENST00000373715	3'UTR	protein_coding	SRSF3	NM_003017	AUUUCAAAAAUGUCCUGCCAGUUUAAGGGUACAUUGUAGAGCCGAACUUU	U1
ENST00000381318	3'UTR	protein_coding	ITSN1	NM_003024	UGUGUGCGUGUGUGUGCGUGUGUAUGUGCGUGUAUGCAUGUGCAUGUUUG	U1
ENST00000380607	3'UTR	protein_coding	SH3GL2	NM_003026	AAUUACAUGUUUCAUGAAUCCAUUUGGCACAGAGACACAAGGAAGAAAAC	U1
ENST00000396037	CDS	protein_coding	ST8SIA1	NM_003034	GACAACAUGAAAAUUUAUAACCACAGUUACAUCUACAUGCCUGCCUUUUC	U1
ENST00000396037	3'UTR	protein_coding	ST8SIA1	NM_003034	GUAAUGGGGGACUGUGUUCCUGCUUUUACCUGGUUACAAAAAACAAAACA	U1
ENST00000380752	CDS	protein_coding	SLC7A1	NM_003045	AAAGGAUCGGUUAAAAACUGGCAGCUCACGGAGGAGGAUUUUGGGAACAC	U1
ENST00000519560	CDS	protein_coding	SLIT3	NM_003062	UGCGACUGCCACUUGAAGUGGCUGGCCGACUACCUCCAGGACAACCCCAU	U1
ENST00000020945	3'UTR	protein_coding	SNAI2	NM_003068	UUUAUUUUUAUAUGAUUGAAUGAGUUCUGUAUGAAACUGAGAUGUUGUCU	U1
ENST00000310053	CDS	protein_coding	HLTF	NM_003071	UUUACUCGUUUGGAUGGUUCCAUGGCCCAAAAGAAAAGAGUUGAAUCAAU	U1
ENST00000310053	CDS	protein_coding	HLTF	NM_003071	GGAUUUUAGUAAGGUCAGUUUGAUUGGAUACUUAAGUUUUAGAAAUGAGA	U1
ENST00000348513	3'UTR	protein_coding	SMARCE1	NM_003079	UACUCAGGGCCCUUGUCUCACCCAACUAUCUCUAUAAACUGCUGCAGUAG	U1
ENST00000559844	3'UTR	protein_coding	SNX1	NM_003099	GGGAGAUACUUUGAGACUAUAUAAGUAUUUUGUUCCUCAUUCACCAGUUA	U1
ENST00000222584	3'UTR	protein_coding	SP4	NM_003112	UUAGCAGGUGCACAUUUCACCACUGAAAUUAGAAAUAUUUUGACAGUCUG	U1
ENST00000265354	3'UTR	protein_coding	SRF	NM_003131	CCACACGCAUGGGCAUUGCAGCCUUGCGCUGUCCCAGGCAUGCAGCUGCC	U1
ENST00000244763	3'UTR	protein_coding	SSR1	NM_003144	GCACAUCAGCCUAGAACUGUAUCAUGGCUGUGCUGGGGAGAAGUAAAUGG	U1
ENST00000392320	CDS	protein_coding	STAT4	NM_003151	GUUGAGCGACAGCCAUGUAUGCCAACCCACCCUCAGAGGCCGUUGGUACU	U1
ENST00000225577	3'UTR	protein_coding	RPS6KB1	NM_003161	AUGUCUGAAAAAACAGAACCCGAAAAGCUAUGGUGAUAUGUACAGGCAUU	U1
ENST00000225577	3'UTR	protein_coding	RPS6KB1	NM_003161	GGCAGGGGUGGAGGAUGCAUGUAUGAUACUCCAUAAAUUCAACAUUCUUU	U1
ENST00000319273	3'UTR	protein_coding	TAC1	NM_003182	UCAAUGGGCAAUGACAGGUAAAUUAAGACAUGCACUAUGAGGAAUAAUUA	U1
ENST00000310823	3'UTR	protein_coding	ADAM17	NM_003183	AUGACAACUGGAAUAGUUUUUUUUUUUUUUUUUUUUUUUUGCCUUCAACU	U1
ENST00000378164	CDS	protein_coding	TAF2	NM_003184	GAACUGACUAUAUUUCCCACAGUUGCAAACUUGAAUAGAAUCAAGUUGAA	U1
ENST00000252996	3'UTR	protein_coding	TAF4	NM_003185	CAUUUUGGUUUAGUUCUACCUAACUUACUAUGUAGGUGUAUGUCUACAGC	U1
ENST00000487519	3'UTR	protein_coding	TFAM	NM_003201	UGUGUGUGUGUGUGUGUGUGCACGUGUGUGUGUUAGAGUCUCAUUAUAUU	U1
ENST00000267115	3'UTR	protein_coding	TMBIM6	NM_003217	GCCUUUUAGGCGGGAGUUAGGCGACCAAACCAGUGAGAGCCCCAAUCCCU	U1
ENST00000393655	3'UTR	protein_coding	TFAP2B	NM_003221	UGUUCCUCCUUGCUCCAGCGAGAUAGAACCUUUUGCGCCCCCAACCCCGU	U1
ENST00000295400	3'UTR	protein_coding	TGFA	NM_003236	CUUCUGGAGCUUCUCAAGGGAUUGUGUUUUGCAGGUACAGAAAACUGCCU	U1
ENST00000295754	3'UTR	protein_coding	TGFBR2	NM_003242	UCCACAAGGACAAGAACAAAGUAUGAGCUUUAAAACUCCAUAGGAAACUU	U1
ENST00000212355	3'UTR	protein_coding	TGFBR3	NM_003243	UAUAAAGAUAUAUUUAAGUGUUUUAGAUAAAUUUAAGUUACUCCAUAUGA	U1
ENST00000642603	3'UTR	protein_coding	TLR5	NM_003268	AAUGUGAACUUAGCACUUUUAUCAAUUGGCUUAAUCACACCAAUGUCACU	U1
ENST00000642603	3'UTR	protein_coding	TLR5	NM_003268	CUUCAGCAGCAAAGACUUCACAUGGGUGCAGAAUGCUUUGCUCAAACACC	U1
ENST00000367674	3'UTR	protein_coding	TNR	NM_003285	AUUUUGUCACAGCCUGACAUGGCCAGGUUCUCACACUGGCCCAGAGAAAA	U1
ENST00000534000	3'UTR	protein_coding	TPD52L1	NM_003287	UUGAUGAUGGACCACUUGACCAUCACAUUUCAGUAUUCAUAGAUGACUGU	U1
ENST00000367478	CDS	protein_coding	TPR	NM_003292	GAGGCAGAAUCUGAAGGUAUUAGUUCAGAAGCAGGCCUAGAAAUUGAUAG	U1
ENST00000367478	3'UTR	protein_coding	TPR	NM_003292	AAGCGAAAGUAAAUGACAUUCUAUCAGUGACCUGAAAACUCAAAUGAAUU	U1
ENST00000518632	CDS	protein_coding	TRHR	NM_003301	GCCUGGGCAUUGUAGGCAACAUCAUGGUAGUCCUGGUUGUCAUGAGAACC	U1
ENST00000448120	3'UTR	protein_coding	TULP3	NM_003324	AUCAAUUAUGUGAGAAUUUUAUAUAAUUGUCUUCAUUUCAAUUAAGGCUG	U1
ENST00000448120	3'UTR	protein_coding	TULP3	NM_003324	UGUGCAGGUGAUUGGUUUUUACAUAAGUCCUAUUUAUACCUUUUAUAUGU	U1
ENST00000525621	CDS	protein_coding	TYK2	NM_003331	CAGGCCAAGCUGCGGCCCGAGGACGGCCUGUACCUCAUUCACUGGAGCAC	U1
ENST00000373910	3'UTR	protein_coding	UBE2D1	NM_003338	UGGCAUUUAUUUUUGGAAGUGUCUUCUUUUUUUUCUUUAUUAAAGUUUUU	U1
ENST00000345496	3'UTR	protein_coding	UBE2G2	NM_003343	CAAGUAGACGGGGUCUGUGGGUGCAGGCCCUGGAGGGGCACACAAUUGCC	U1
ENST00000318066	3'UTR	protein_coding	UBE2N	NM_003348	UUAAGAUAGUACUGAAUGGAGUAUUUAUAAACUGGCCCUGAGCAUGCAUA	U1
ENST00000374279	CDS	protein_coding	UGCG	NM_003358	AUAGUGGAAUAAGAGUAAUUCCAGAUACGCUUACUGACAUGGUGAAUCAA	U1
ENST00000339950	CDS	protein_coding	USP1	NM_003368	GGACUGAAUAAUCUCGGCAAUACUUGCUAUCUUAAUAGUAUACUUCAGGU	U1
ENST00000672860	3'UTR	protein_coding	VEGFA	NM_003376	UGUAUAUAUAUAUAUAUAUGUUUAUGUAUAUAUGUGAUUCUGAUAAAAUA	U1
ENST00000262178	3'UTR	protein_coding	VIPR2	NM_003382	GUAACUGAAGGUGUUGGGUCAGUGGCCAGGUGCCGACACUGAGCUGUGAC	U1
ENST00000382100	3'UTR	protein_coding	VLDLR	NM_003383	GCCUCUGGUAAAGAAAUCCAGCCAAGUUCCUCUGUCCAAAUUUUUAAGUG	U1
ENST00000265441	CDS	protein_coding	WNT2	NM_003391	GAUGCAAAGGAAAGGAAAGGAAAGGAUGCCAGAGCCCUGAUGAAUCUUCA	U1
ENST00000343737	CDS	protein_coding	WNT8B	NM_003393	CAUGCCAUCAGUUCUGCUGGAGUCAUGUACACCCUGACUAGAAACUGCAG	U1
ENST00000371106	CDS	protein_coding	XPNPEP2	NM_003399	CCCUAUGACCGGAACCUCAUCGAUGUCAGCCUGCUGUCUCCCGAGCAUCU	U1
ENST00000401558	3'UTR	protein_coding	XPO1	NM_003400	AUCUUCAGCCUCAACAGGUUCAUACGUUUUAUGAAGCUGUGGGGUACAUG	U1
ENST00000401558	3'UTR	protein_coding	XPO1	NM_003400	AGCCUUCAUUAACUCGAAGUGAAAUGGUUAAAAAUAUUUAUCCUGUUAGA	U1
ENST00000401558	3'UTR	protein_coding	XPO1	NM_003400	UUUAAGCAUCAAGUAACAUUUUAAAUGAAGUU	U1
ENST00000396027	3'UTR	protein_coding	XRCC4	NM_003401	UGAUGAUGUAGAAAAUAUAAUUUUAGUUUGUACAUAAACAUUGUGAAAAU	U1
ENST00000374227	3'UTR	protein_coding	ZFP37	NM_003408	AUAGGUAGAAAACAAUCUGUCACACACUGCUUUUGGUAGUUGUGUAAGUU	U1
ENST00000304543	CDS	protein_coding	ZFX	NM_003410	UGGAGUGUGGUAAGGGUUUUCGUCACCCGUCAGAGCUCAAAAAGCACAUG	U1
ENST00000155093	CDS	protein_coding	ZFY	NM_003411	UGGAGUGUGGUAAAGGUUUCCGACACCCGUCGGAACUGAGAAAGCACAUG	U1
ENST00000155093	3'UTR	protein_coding	ZFY	NM_003411	AUUCUAUACUGAAUUUUCAGUCAUAAAAGCUUUACUAUUUAUUUACAUAU	U1
ENST00000282928	3'UTR	protein_coding	ZIC1	NM_003412	AAUAAUCUUACUCACAGCAAGUAAACGUAAUAAAAGCCAACAUUUAAGCC	U1
ENST00000536435	3'UTR	protein_coding	ZNF268	NM_003415	AACAUAGGUUUAAAAAUCCAUAUUUGUGAACAUAGGUUUAAAAAUCCAUA	U1
ENST00000536435	3'UTR	protein_coding	ZNF268	NM_003415	AACAUAGGUUUAAAAAUCCAUAUUUGUGAACAUAGGUUUAAAAAUUCUAA	U1
ENST00000373953	5'UTR	protein_coding	ZNF76	NM_003427	ACCCAGAAGGAAAUCUCUGACCUCAGCUGUGGCUCUUGGUGCUGGCCAGA	U1
ENST00000240499	3'UTR	protein_coding	ZNF141	NM_003441	AAUUUUUACAAGAAAGAGUGAGGACAGAAAUGAAAGAUCCAUGAUGAAAA	U1
ENST00000530393	3'UTR	protein_coding	ZNF202	NM_003455	UUGUUUGCUUUUUCUUACGUGAUUUUAUGUUCAUAGAGCUAGAAAGUAGC	U1
ENST00000233535	CDS	protein_coding	SLC30A3	NM_003459	CACGUGCUGGGGGACCUCCUGCAGAGCUUUGGGGUACUGGCUGCCUCCAU	U1
ENST00000295417	3'UTR	protein_coding	FZD5	NM_003468	GGAAGGUAAAAUAAUCAUUUGAGAUUUUUAUCAAAUAUGAAGAUUAGUUA	U1
ENST00000301067	CDS	protein_coding	KMT2D	NM_003482	GGCACCCCCUCUCCCAUGCGUUUCACUUUCCCUCAGGCAGUAGGGGAGCC	U1
ENST00000337714	3'UTR	protein_coding	AKAP1	NM_003488	CAAACUCUGUAAAUAUGUGUUUAAACAAAUGUAAUAUUUUGUACAAGAUA	U1
ENST00000318948	3'UTR	protein_coding	NRIP1	NM_003489	AAAGGGUACUACAGCUUAUUGACAUCAGUAAGGUAGCAUUCAUUACCUGU	U1
ENST00000328890	CDS	protein_coding	OR1G1	NM_003555	AUGCUGGAGGCAUUCCUCUUGGCGGUCAUGGCCUAUGACUGCUACGUGGC	U1
ENST00000265382	3'UTR	protein_coding	PIP5K1B	NM_003558	AUCUAGUUUAUUGCUUGUAAAAGAGAAAUUAUAUAAUUUAUUUAGUAAAU	U1
ENST00000367941	3'UTR	protein_coding	STX7	NM_003569	UCUUCAUGUAGAAAAAAUGAAUGUCAUAAUAAAAUAUAAAACUUACGUAA	U1
ENST00000367941	3'UTR	protein_coding	STX7	NM_003569	UACAAGUUUUUGUGUGAACAUAAUCUAGUUUUCUGGGUCAAAUGCCCAGC	U1
ENST00000038176	CDS	protein_coding	NSMAF	NM_003580	ACACCACAUCCUCGAAGGAUCACCCCAAAGUUUAAAAGUUUGUCCCAGAC	U1
ENST00000374749	CDS	protein_coding	CUL2	NM_003591	GAGUCAGUUUUGGAAGUGCAUGGUAAAUUUGUUCAGCUUAUCAACACUGU	U1
ENST00000325222	CDS	protein_coding	CUL1	NM_003592	CCUACCUCAAUAGACAUUGGGUUCGCCGUGAAUGUGACGAAGGACGAAAA	U1
ENST00000338754	3'UTR	protein_coding	TPST2	NM_003595	AUGAGCAAAAAGCUGGAGAAUAUAGGUGCAUGUAAGGCACAGCUGAAUUC	U1
ENST00000283131	3'UTR	protein_coding	SMARCA5	NM_003601	AAGAUUGUGACUUUUUGUUUAUUAGCUAUAAUUUCUACACUUGUAAGGCU	U1
ENST00000261883	CDS	protein_coding	CILP	NM_003613	GACAGGCUGCAGAAGUUUGUCAACACCACCAAAGUGCUACCUUUCAACAA	U1
ENST00000296498	3'UTR	protein_coding	PRSS12	NM_003619	AACAUUUUCAGAGGCCUCAGUGUAGUGGAAGUGAUAAUCCUUAAAUGAAC	U1
ENST00000305921	CDS	protein_coding	PPM1D	NM_003620	GAGCUAUGAUUUCUUCAGUGGUGAAUUUGUGGUGUCACCUGAACCAGACA	U1
ENST00000305921	CDS	protein_coding	PPM1D	NM_003620	GUGUCACCUGAACCAGACACAAGUGUCCACACUCUUGACCCUCAGAAGCA	U1
ENST00000305921	3'UTR	protein_coding	PPM1D	NM_003620	UAAAUUUGUAUCCACACAAAUUCAGUCUCUGAAUACACAGUAUUCAGAGU	U1
ENST00000369304	CDS	protein_coding	ITGA10	NM_003637	GUUCGAGGUGGCCGGCGGAAAGUGCUGGUAUCUACAACUCUGGAGAACAG	U1
ENST00000259803	3'UTR	protein_coding	GCM1	NM_003643	GCACCUAUAUCAAUGUGGGGUUUGUAAUAGGUGAGAAAUAUUUGCUUGGA	U1
ENST00000281437	3'UTR	protein_coding	BARX2	NM_003658	ACCUUCGGCAUAAAUGGGUUAAGGUGCCAUCCCUGAAACUGCAAUGCAGA	U1
ENST00000550735	3'UTR	protein_coding	MAPKAPK5	NM_003668	ACUUGGGUGUCUUCUAAAAAGGCUCAGGAUGAUUAUUUUUUCCUUCAGUG	U1
ENST00000490103	3'UTR	protein_coding	THOC5	NM_003678	CUUUGCGGGGUGAGGUCCUCAUGAUCUUGUAUUUAUUAUCCCAAGUUCCU	U1
ENST00000253754	3'UTR	protein_coding	PDLIM4	NM_003687	CUGUUUUCAAUUUUGUGCUAUCGCAAAUCACAAAAAAACUGUUAUCAAUU	U1
ENST00000398795	3'UTR	protein_coding	TNFSF11	NM_003701	CUAUAGUAUUUGAUUCAAAAUAUUUAAAAAUGUCUUGCUGUUGACAUAUU	U1
ENST00000599921	3'UTR	protein_coding	PLA2G4C	NM_003706	GUCCAAGGCCCCCGCCAGCUGCUACAUCCUGAAAGGAGAAACUGGACCAG	U1
ENST00000514213	3'UTR	protein_coding	USO1	NM_003715	ACUUUUAAGUACUAACACAUUUGAUUGAAUGUGUAUUGAAUUGGAAUUAU	U1
ENST00000612905	3'UTR	protein_coding	JRK	NM_003724	UCCCAUUGUCUUUGUGGUGUCACCCGCACUGUUUGCUUCAUUGUCUGGGG	U1
ENST00000453304	3'UTR	protein_coding	UNC5C	NM_003728	CAUGCUGCCAUCUAGUGGUGUACAACACAAUCUAACCUGAGUUUAAUAUU	U1
ENST00000308423	3'UTR	protein_coding	AOC3	NM_003734	UCUGCCUGCCUCAUGCUCUCUAUAGAGGAGGAUGGUCAUCGUGACAGCAG	U1
ENST00000348332	CDS	protein_coding	NCOA1	NM_003743	UCAGAGAAUGUAACCAGCUACUUAGGUUACAAUCAGGAGGAAUUAAUGAA	U1
ENST00000348332	CDS	protein_coding	NCOA1	NM_003743	AAGAAUCUGCUACCAAAAUCACUAGUAAAUGGAGUUCCUUGGCCUCAAGA	U1
ENST00000348332	3'UTR	protein_coding	NCOA1	NM_003743	UGUGAAAUAUAACAUUGAUUGAAUUGCAGUUACAUUUGGUUAGUAAUAUU	U1
ENST00000651655	3'UTR	protein_coding	EIF3F	NM_003754	AAGGUACAGCCAAGAAACUACUAUCACUGAUUGUCUUAAGGUACUAGAUG	U1
ENST00000367434	3'UTR	protein_coding	B3GALT2	NM_003783	AAACUUGAAAACACUAAAACUGUUUAAGUGCUUAUCUCCAUUUCAAAUCA	U1
ENST00000251775	3'UTR	protein_coding	SNX4	NM_003794	UUUUACCAGAAUUUUGAUACUGGUCAGAAAUUUUAUACUGCCAACAAAGA	U1
ENST00000230085	3'UTR	protein_coding	SNX3	NM_003795	AUGUCACUUGACCCCAUUUAUGUGUAGGAGCACUACACCAUUGGUUUCCA	U1
ENST00000245817	3'UTR	protein_coding	TNFSF9	NM_003811	UGUAUUGAGCAUCUGUAAUGUGCCAGCAUUGUGCCCAGGCUAGGGGGCUA	U1
ENST00000264377	CDS	protein_coding	ADAM23	NM_003812	AUUUCACCUGGGCAGGGACAGAUUGCAGUAUCCGGGAUCCAGUUAGGAAC	U1
ENST00000264377	3'UTR	protein_coding	ADAM23	NM_003812	UAUAUGUAAAAUACACAAGCUUUAAGCUAUGUGUGUAUGAAUAUGAAAGU	U1
ENST00000487273	CDS	protein_coding	ADAM9	NM_003816	GGAACAGUGUGUUCAAGGAGCCACGCAGGCGGGAUUAAUGUGUUUGGACA	U1
ENST00000341267	3'UTR	protein_coding	DLK1	NM_003836	UUGCUGAGUUAAUAAUCCUCAGAUCUCAAAAGACCUAGCCAGCUUCUGAA	U1
ENST00000370898	3'UTR	protein_coding	FPGT	NM_003838	GAGCAUUGUUUUUUCACAUAAUUAGUUUUAAAGGUAAUUUUCUAAGCAUA	U1
ENST00000370898	3'UTR	protein_coding	FPGT	NM_003838	UGUUUGUUUUUUCUUUUUCAAGAUUCUUUUUAAAGAAAAUAUAUGGUAGC	U1
ENST00000307227	3'UTR	protein_coding	SUCLG2	NM_003848	AUUUUGGGAGUGGAAGCUUCCAUUUUUGUGUCAAAAAUGAAUCCUGAUUC	U1
ENST00000371588	CDS	protein_coding	DPM1	NM_003859	GAUCGUGUUUAUGGUGAAUCCAAGUUGGGAGGAAAUGAAAUAGUAUCUUU	U1
ENST00000357785	CDS	protein_coding	NRP2	NM_003872	CGCAAGUUCAAAGUCUCCUACAGCCUAAACGGCAAGGACUGGGAAUACAU	U1
ENST00000496455	3'UTR	protein_coding	GMPS	NM_003875	ACCAGGCACAGUGGCGCAUGCCUGUAAUCCCAGCACUUUGGGAGGCCGAG	U1
ENST00000250160	3'UTR	protein_coding	CCN4	NM_003882	UAUGCGUAUGCAAGAAUUCUUGUAUAAAGAGAAUUCACUCCAUGAAUGAU	U1
ENST00000250160	3'UTR	protein_coding	CCN4	NM_003882	UAGCGUGGAAUGUGUUUGCUCAAUGUGAAGGGUUUUCAUUGCUCAAUUUC	U1
ENST00000281419	3'UTR	protein_coding	ASAP2	NM_003887	GUUUUCAUGAAACAUUGCUAUGCAUUUAUUAGGAAAAACUGAAUUUCCCA	U1
ENST00000281419	3'UTR	protein_coding	ASAP2	NM_003887	AGGUUGCAGCUAUCAUUAUAUUCUGCAUGUAUGUAUAACCUGUUGUGAAC	U1
ENST00000638572	3'UTR	protein_coding	ST3GAL5	NM_003896	UAAUUAUAAGGAGCAAAUCUGUGUAACUGGGAUAUCUGUCACAUUAAAUA	U1
ENST00000337659	3'UTR	protein_coding	PRPF4B	NM_003913	AUCAUGUUGUCUUUCAAUACAGGCAUAAACCUUCCACUCUUGAACAAAGC	U1
ENST00000337659	3'UTR	protein_coding	PRPF4B	NM_003913	UUUUUUACAUGUCAAUAAUGUAUGCUAAAUUAAAAUGUUUUCCAGUUAUU	U1
ENST00000443617	CDS	protein_coding	HERC1	NM_003922	AUAUGCAGAUGCGUGGCACACCCCGAGACUUACUUCCAGGAGACCCUAUU	U1
ENST00000256429	3'UTR	protein_coding	MBD2	NM_003927	AUCAGGGUUGGGGUAACUUCACCUUGGUGAUCAUAUAUUCUUUUUACAAA	U1
ENST00000256429	3'UTR	protein_coding	MBD2	NM_003927	UGACUUGUCAGGUUAUUUAAUCUCUUUGAGCCUGUCCCUCCUCAGUGAAA	U1
ENST00000367139	3'UTR	protein_coding	RAB29	NM_003929	AUCCGGAAUUUUAUGAGAAGGAUUAGAAAUCAGCACCUGCGUUUUAGAGA	U1
ENST00000345317	3'UTR	protein_coding	SKAP2	NM_003930	UAAAACUGUUUAUAAGCAGUGUUUGAGAGGGUCUGCUUUACCAUUACCCC	U1
ENST00000264170	3'UTR	protein_coding	KYNU	NM_003937	GCAUGUAGCUUUCCAUUCAUUUUCACUGCUGCUCAGUAUUGUAUUACAAA	U1
ENST00000263966	3'UTR	protein_coding	USP13	NM_003940	ACUGAAAAGUGGAAUAACGUGUGGAUUUUGUCAACUCAUUAUCAGUCUGU	U1
ENST00000258034	CDS	protein_coding	TAAR5	NM_003967	GCAUUUGCUGUGUCCUACUUCAAAGCGCUUCACACGCCCACCAACUUCCU	U1
ENST00000265990	CDS	protein_coding	BTAF1	NM_003972	AUCCAGGUGUAAAUGUGGUAACUCAAGAAAUUAAACCAGCUGAAUCCCUG	U1
ENST00000265990	CDS	protein_coding	BTAF1	NM_003972	GAGCAUGACUGGAAUCCUAUGCGAGAUCUACAAGCCAUGGACCGGGCCCA	U1
ENST00000265990	3'UTR	protein_coding	BTAF1	NM_003972	CUACCAGGAGGUGUUCUUAAUGGGAACAGGCCUCCUAUCUUUAGUCACUU	U1
ENST00000354570	3'UTR	protein_coding	MAP7	NM_003980	AAAACAUUAAUUUGGGGGUUUUCCCUGUUUUCAGUUGUCCAUGUACACAU	U1
ENST00000357033	3'UTR	protein_coding	DMD	NM_004006	AUACUGACAGGUAUCAACCCAGAAGCCCAUGAACUGUGUUUCCAUCCUUU	U1
ENST00000272233	3'UTR	protein_coding	RHOB	NM_004040	CAGGUCAUGCACACAGUUUUGAUAAAGGGCAGUAACAAGUAUUGGGGCCU	U1
ENST00000420843	3'UTR	protein_coding	ARRB1	NM_004041	AACAUUAGAGCUCCUGGUCUGGUGGGUAGAGCCAGAGCUGCUGACUGGUC	U1
ENST00000321356	CDS	protein_coding	CLK1	NM_004071	CAGUCUGACUACACAGAGGCGUAUAAUCCCAAAAUAAAACGUGAUGAACG	U1
ENST00000314133	3'UTR	protein_coding	COX8A	NM_004074	GCCGGCCUCCCCUGGAUCAUGUCAUUCAAUUCCAGUCACCUCUUCUGCAA	U1
ENST00000372902	3'UTR	protein_coding	TIMM8A	NM_004085	UGGAGUCAUUUCUGAUUUCAGGGGAGAUCCUUGUGUUUAUCAGAAAGGGC	U1
ENST00000646441	3'UTR	protein_coding	EFNB2	NM_004093	GCAAUUAAGUGGUCCCAAUGCUCAGCGCUUAAAAAAACAAAUUGGACAGC	U1
ENST00000355286	3'UTR	protein_coding	EYA4	NM_004100	UAAAUUAUUGAUGAAAAUAAUUUACUGUGACUUUAUUAGCAGCUGACUUU	U1
ENST00000355286	3'UTR	protein_coding	EYA4	NM_004100	UGUUACAAUGUAACUUUGGUUAAAAUCUCUGUAGAUAAUGAAAAAAAACA	U1
ENST00000305885	3'UTR	protein_coding	FEN1	NM_004111	UCUAGUUAUUCAGAGGAGUAAGAUGGUGAUGUUCACCUGGCAAUCAGCUG	U1
ENST00000445105	3'UTR	protein_coding	FGF12	NM_004113	GUGAAAGAAUAGGAAAAGGAUGCUAGAUGCUGAUCUUUCUUUUUCAGGAU	U1
ENST00000315930	3'UTR	protein_coding	FGF13	NM_004114	UAUCAUGUUAAACUAUUGUUGUGGCUUCUUGUGUAAAGACAGGAACUGUG	U1
ENST00000357266	3'UTR	protein_coding	FKBP5	NM_004117	UAGAAGUCCACAGACAUCUUUCAACCACCUUUUAGGCUGCAUAUGGAUUG	U1
ENST00000370466	CDS	protein_coding	GBP2	NM_004120	UGGACUCUCAGAGAUUUCACCCUGGAACUGGAAGUAGAUGGAGAACCCAU	U1
ENST00000258886	CDS	protein_coding	IREB2	NM_004136	UGGGAAAUACAGCACCCUUAUCAGACGCAGUUUUAAAUGCAGUAAAACAG	U1
ENST00000258886	3'UTR	protein_coding	IREB2	NM_004136	UUGAAGAUUCUUAUAUGAAUAACCUUCCUGGAUUUGUUUAGUUUUGCACC	U1
ENST00000409784	3'UTR	protein_coding	RAB1A	NM_004161	GCUGCAGAAUAUUGUAAUUUGUUGCACACUAUGUAACAAAACAACUGAAG	U1
ENST00000409784	3'UTR	protein_coding	RAB1A	NM_004161	UGUGCACAAUGCAAACUAAGGUAUUCUAGACCUAUCUUAGAGCAGCAUCC	U1
ENST00000215829	3'UTR	protein_coding	SNRPD3	NM_004175	GAGCUGUCAUCAGCUCAGCUUUAACAACACAGGUGACUCUUUCCCUUGAU	U1
ENST00000337979	3'UTR	protein_coding	STX3	NM_004177	UUGCUAGCUGAAACUGCUGGCCAGUAACGUAUGUAUAAGAAACUGUUAUA	U1
ENST00000337979	3'UTR	protein_coding	STX3	NM_004177	CUUCCUUUAGUUUUAAUAGGGGAUAGAAGACUGCAGCUGGUUGGGUCUGG	U1
ENST00000276410	CDS	protein_coding	CHRNA6	NM_004198	GCUGCGUCACAUCUGGAAUGAUUAUAAAUUGCGCUGGGAUCCAAUGGAAU	U1
ENST00000276410	3'UTR	protein_coding	CHRNA6	NM_004198	AACUGUUUGCAACACUUUGUGAACUAUUGCAUCCUUGAUUUCUUGUGCAU	U1
ENST00000525748	CDS	protein_coding	SLC6A5	NM_004211	GUUUACCCGGAAGCCUUAACCAGGCUGCCUCUCUCUCCGUUCUGGGCCAU	U1
ENST00000525748	3'UTR	protein_coding	SLC6A5	NM_004211	AGUUCUUUUGGUCAUUUCCUCCACCUCUGCCCAAGAAGCCAUCAUAUAAG	U1
ENST00000525748	3'UTR	protein_coding	SLC6A5	NM_004211	AAAGUGAAGCUUCCUAUCUUUCCCAGAUUUUGCUUUAAUUGCCCAGAAAG	U1
ENST00000263955	3'UTR	protein_coding	STK17B	NM_004226	GGAGAAGAUAAUCAAGAAACAUACCUCAAUAUUUCUCAAGUUAAUGUAGA	U1
ENST00000388901	3'UTR	protein_coding	COPS2	NM_004236	AAAAGUGUGCUAAACUUUUUUUACAAGAGUGAUAUUAAUUAGGAUUUAUU	U1
ENST00000262441	5'UTR	protein_coding	GLP2R	NM_004246	CAAACAUUUCCUCUGUGGACCAAGAGGAAUGCAAGAGGAGGCUGCCUGCG	U1
ENST00000464506	3'UTR	protein_coding	RAB9A	NM_004251	UGCCAUUCAUGCACCCCCACCCCCAUAAAUCAUGUUCCACAGUCUCAGGC	U1
ENST00000331835	3'UTR	protein_coding	SELENOF	NM_004261	UGGAUCAGAUACAUACUUGGCAAAUUUUUGAGUUUUACAUUCUUACAGAA	U1
ENST00000280979	CDS	protein_coding	AKAP6	NM_004274	AAGAUAUUUCUGAUCAUGUUGAGCAAAUCCAUGCCCUCCUUGAAACAGAG	U1
ENST00000249269	CDS	protein_coding	PMPCB	NM_004279	AAGAUAUUGGUAGGCAAAUGUUAUGCUAUAAUAGAAGGAUUCCCAUCCCU	U1
ENST00000394520	CDS	protein_coding	RNF14	NM_004290	AGCGGCAAUUCAAAUGAGUGUCUCCAGAAUAGUGGCUUUGAAUACACCAU	U1
ENST00000358399	CDS	protein_coding	GDA	NM_004293	GGCAAAGUUUGCAUGGAUUUGAAUGACACUUUUCCAGAAUACAAGGAGAC	U1
ENST00000358399	CDS	protein_coding	GDA	NM_004293	UCAGAAAUGCUCCAAAAGAACUAUUCUAGAGUGAAGCCCAUAGUGACACC	U1
ENST00000607373	3'UTR	protein_coding	BNIP2	NM_004330	UAAACCUAGCUAGUAAAUAUUGAUGAUGUUCAGGGCCACUGACUUGCACA	U1
ENST00000316355	3'UTR	protein_coding	CCNG2	NM_004354	AUCCCUCAGCUUCCAGGCUUACUCCUGGUCUCUGCCUUCCUAUCUACAUA	U1
ENST00000397968	3'UTR	protein_coding	CDH7	NM_004361	AAGUGAUCCACAUGCCCAAGAAAUGCAAAUGCAAAUAGUGUUGUUAGCAU	U1
ENST00000397968	3'UTR	protein_coding	CDH7	NM_004361	UAAUUGUCACAUAUUAUUGUGCAGAUUUAAUCUCAUUGUUAACAGAAUAU	U1
ENST00000295550	CDS	protein_coding	COL6A3	NM_004369	GCAAGAAACCUCUUUGUUAAGUCUGCGGGGAGUCGCAUAGAAGACGGGGU	U1
ENST00000322507	CDS	protein_coding	COL12A1	NM_004370	CCUAGCAAGGGAUCAAGAAGCAAUGUGCCAAAGGUCAUGAUUCUUAUCAC	U1
ENST00000322507	CDS	protein_coding	COL12A1	NM_004370	UAACAGUGUCAAAGGUCCAGGUGAUUUGGAAGCACCUUCUAACUUAGUUA	U1
ENST00000322507	CDS	protein_coding	COL12A1	NM_004370	CAAUACAGCGAUGAGGUCAAGUCUGAGUUCAAGCUGAACACGUACAAUGA	U1
ENST00000241704	CDS	protein_coding	COPA	NM_004371	CUGCAUCAUAUCGGCCCAUCUACCGUGGAAAGCCAGUAGAAAAGUGUCCA	U1
ENST00000353267	3'UTR	protein_coding	CREB1	NM_004379	CUUUUGCAUUAAACUGUGAAUGUUCCAACACCUGCCUCCACUUCUCCCCU	U1
ENST00000353267	3'UTR	protein_coding	CREB1	NM_004379	UAUGUAAUAAAAUUAUUUAUAUUAAAAGUGGGAAAUAAUUGUCAACAUUU	U1
ENST00000353267	3'UTR	protein_coding	CREB1	NM_004379	AAAUAUUGUCAUAAAGUGCUUUUUCUUACUGUAAUCUUUGUGGUAUCAAC	U1
ENST00000353267	3'UTR	protein_coding	CREB1	NM_004379	GAUUUGGAGAUGUUACUGUCAAGAUGACUAAUGGAGACAUACGACCAGCU	U1
ENST00000308775	3'UTR	protein_coding	DAG1	NM_004393	UGUGCUGCCUCAGGAGGGGAGGGCUGGUAGGAGGGGGGGAGAGGUCUCUG	U1
ENST00000230895	3'UTR	protein_coding	DAP	NM_004394	CUAGAAAAACCUAUCCACUGAUGAGUCUAACUGUUCCAAACGCCUCCCAC	U1
ENST00000534980	3'UTR	protein_coding	DDX6	NM_004397	CGAAGUGCCUUAUGCUAUGAGACCAUUCAGAAUAUCAUCUUUUAGACACA	U1
ENST00000377799	3'UTR	protein_coding	TRDMT1	NM_004412	UGCUUGGUUAAACAUGUCAACAUUUAACAGAUUUGAGCCUUCUAAAUUUA	U1
ENST00000377799	3'UTR	protein_coding	TRDMT1	NM_004412	UAUCCUCAGUACCUUUCUCAGAUGCUGACAGAUAGUGGGUACCUAAUAAA	U1
ENST00000204961	3'UTR	protein_coding	EFNB1	NM_004429	UAAAUACUAGUCUUUUUGGAAAAAAAAUAAUGUAAAGAUGUUUUGUAUAA	U1
ENST00000397312	3'UTR	protein_coding	ELAVL2	NM_004432	UACAACCUGGCUCCUGACGCAGAUGAGAGUAUCCUGUGGCAAAUGUUUGG	U1
ENST00000281172	CDS	protein_coding	EPS8	NM_004447	CCAAAUAACAUUUUGGAUAUUGUGAGACCUCCAGAAUCUGGAUUGGGGCG	U1
ENST00000306376	3'UTR	protein_coding	ETV5	NM_004454	AAGAGGUUCGCAGGGAUAAGGGGUGCACUUUAUAGCUAUGGAAACAUGAG	U1
ENST00000357430	CDS	protein_coding	ACSL3	NM_004457	CAUAUGCAAACAGUUAUCAUUCUUAUGUCAUUGGAUUUGUUGUGCCAAAU	U1
ENST00000312465	3'UTR	protein_coding	FGF5	NM_004464	UGUAUGUGUAUGUCAAUUCAUGACAUUAUGUGGAAUCCUAAACCUUUGGU	U1
ENST00000256999	3'UTR	protein_coding	FOLH1	NM_004476	UGGUAUGUCACUCAGAAAGAAUCGUAAUGGGUAUAUUGAUAAAUUUUAAA	U1
ENST00000366672	CDS	protein_coding	GALNT2	NM_004481	CCUUACUGUGGUGGACCGGGCACCGGGCUCUCUUAUAAAGCUGCAGGGCU	U1
ENST00000315467	3'UTR	protein_coding	GCSH	NM_004483	AAAGUGCUAACUUUAACUUACGGAAAGUUACUUUUUAAAAGGAAAUUUAA	U1
ENST00000381344	3'UTR	protein_coding	IDI1	NM_004508	AGAGAUUAUUGUAAAAUGAGAGCGAGCAAAUAAAACUUAAUUUAAUCUUU	U1
ENST00000361891	CDS	protein_coding	ILF2	NM_004515	UGAAAUGGCCUUUCCCCGGGUCAAGCCAGCACCUGAUGAAACUUCCUUCA	U1
ENST00000649046	3'UTR	protein_coding	LRP2	NM_004525	AUGUCUAUGAGGAAAUCCCAUAUCAUUAAGUGCCAGUGUCCUGCAUUGAG	U1
ENST00000265056	3'UTR	protein_coding	MCM2	NM_004526	CAUUCGGUUUGGUUUCUGUAGUUUUAAUUUUUAAUAAAGUUGAAUAAAAU	U1
ENST00000396954	3'UTR	protein_coding	MOCS2	NM_004531	UGAUGUAGUUCGGUGGAUCAUCCAGCAGAGGGCAGUAGAGCCAGAGCCAU	U1
ENST00000400546	3'UTR	protein_coding	NCAM2	NM_004540	UGCCAACAAUUAAUUGUAACUUUAUGAUCAUAUCUUUGUUUAUGCUUCUU	U1
ENST00000291547	3'UTR	protein_coding	PKNOX1	NM_004571	UGGCCCAUGGAUUUGAAAGAAGCUGCUGCACCCGAAACUGCCAGUGUGCG	U1
ENST00000281321	3'UTR	protein_coding	POU4F2	NM_004575	AGUCGACACUCAGUAAUGGAUGUCUUAAUCGUGUAGACCUGAUUCACUGU	U1
ENST00000379565	CDS	protein_coding	RPS6KA3	NM_004586	AUUUUGGCUUUGCAAAACAGCUGAGAGCGGAAAAUGGUCUUCUCAUGACU	U1
ENST00000255390	3'UTR	protein_coding	SCO1	NM_004589	UGGAUCCCUUUGCAGCAAGUUUGCUCUUAGAUAAGAUUCAGUCUUCGUUC	U1
ENST00000358813	3'UTR	protein_coding	CCL20	NM_004591	CCUCACUGGACUUGUCCAAUUAAUGAAGUUGAUUCAUAUUGCAUCAUAGU	U1
ENST00000453386	3'UTR	protein_coding	TRA2B	NM_004593	UAGUUUGGUGCUUUGUUCCAAGUUAAGUGUUUUCAGAAAAGUAUGUUUUG	U1
ENST00000374994	3'UTR	protein_coding	TGFBR1	NM_004612	AACUGAAUAUCAUGAACCAUGUUUUGAUACCCCUUUUUCACGUUGUGCCA	U1
ENST00000374994	3'UTR	protein_coding	TGFBR1	NM_004612	CAGGAUUCUUUAGGCUUUAUCAGUGUAAUCUCUGCCUUUUAAGAUAUGUA	U1
ENST00000389682	3'UTR	protein_coding	TSN	NM_004622	UGUUAUACCUUGAUUGGGGAAUUAAAAGUCAUUUAACUGAAGAUGUUGAG	U1
ENST00000338981	CDS	protein_coding	USP9Y	NM_004654	AGAACAAGUUAUGUGAAGAAAAUUAUUGAAGACUGCAGUAACUCAGAGGA	U1
ENST00000552864	3'UTR	protein_coding	LIN7A	NM_004664	UGAGCUUGCUUUUCUAAAACCACUGCUCAAAAAUGCUGCUUAGUUUAUCU	U1
ENST00000234816	3'UTR	protein_coding	ANGPTL1	NM_004673	AAGUUAAAAUUUUAAAGAUAGCUCAUGAAACUUUUGCUUAAGCAAAAAGA	U1
ENST00000543571	3'UTR	protein_coding	LATS1	NM_004690	AUGGAAAAGGUCUGUAGCAUGUGAUAUAAGGUGACCUUAUGAAUGCCUCU	U1
ENST00000324862	CDS	protein_coding	PRPF3	NM_004698	GACAAACUGUUUGAGGCUGUGGAGGAAGGCCGAAGCUCUAGGCAUUCCAA	U1
ENST00000298310	3'UTR	protein_coding	NEMF	NM_004713	GACAGUUAAAUGCUAAUUAAUAUACAUCUGUAGUUAUUCUACAUUUUCUU	U1
ENST00000298310	3'UTR	protein_coding	NEMF	NM_004713	GACAGUUAAAUGCUAAUUAUAUACAUCUGUAGUUAUUCUACAUUUUCUUG	U1
ENST00000369367	3'UTR	protein_coding	SCAF11	NM_004719	CCAAUUCGAGAAUUGCUGUUAGGCUGUUAUCCUCCCUUCCUUGGGGCUAA	U1
ENST00000265026	3'UTR	protein_coding	MAP3K13	NM_004721	GGGCCGGGAGGUAUUAUUGCUGCUUGAACAGGGGACCAGGUCUUUUGGCC	U1
ENST00000357277	3'UTR	protein_coding	REPS2	NM_004726	UUUUUGGAGUCCUCAGCUCACAUGUCUUGUUCCUCCUUCAGCACAAGCUA	U1
ENST00000367590	CDS	protein_coding	XPR1	NM_004736	UGGAACUUCUUCCGCCUGGAGAAUGAACAUCUGAAUAACUGUGGUGAAUU	U1
ENST00000336356	3'UTR	protein_coding	LRAT	NM_004744	AAAUGUUCUACAACGCUAGAACUGUUGAACUUCUUGGGAGAAAAGGAGAA	U1
ENST00000614987	3'UTR	protein_coding	RPS6KA5	NM_004755	AAUUAAGUAGGUGCCUAAUAUUUUCCUACUAUUAGGGUGAAAAGGAAUAA	U1
ENST00000614987	3'UTR	protein_coding	RPS6KA5	NM_004755	UAUUUCUACACUGGUAUUUCACUACUUAUUAAGAUAUCUGCAUGUGGACC	U1
ENST00000614987	3'UTR	protein_coding	RPS6KA5	NM_004755	ACUAUAUAAUACAUAAUCUUCAUUAUGUAGGCUAUUUCUAAAAACUUAGU	U1
ENST00000614987	3'UTR	protein_coding	RPS6KA5	NM_004755	UUCGUUUCUUUUUAAAUGAAUAAUGGGAUACACAUAAACUAGUAACACCA	U1
ENST00000614987	3'UTR	protein_coding	RPS6KA5	NM_004755	UCUUCUUCCAUUUAGUAUUUAUGGGAGGGAGCAAGAAGGGAAAGGAUGUC	U1
ENST00000319357	3'UTR	protein_coding	STK17A	NM_004760	GAGUUAGGUGGAAGCCAGAUUUUAAAAGUUGCCAACCAGGAGAUUUAACA	U1
ENST00000319357	3'UTR	protein_coding	STK17A	NM_004760	UACAAAGAUAUUUGUAUUCACUUUCUUUAAAAAAUCCAAGUAAAAGUGCC	U1
ENST00000319357	3'UTR	protein_coding	STK17A	NM_004760	AGAAAGAUCUGUUUUCUUUUAGCUGGCCACUUCAGUUUGCUGCGUAUCUU	U1
ENST00000446868	CDS	protein_coding	CYTH1	NM_004762	GAGCUGCAUGAGUUCACUGAUCUUAAUCUCGUCCAGGCACUACGGCAGUU	U1
ENST00000306851	3'UTR	protein_coding	B4GALT6	NM_004775	UAUUAGUUCAUUUUCUGUUUCUAUUACAUAGUUUUUAAAGUCAAUGAAAG	U1
ENST00000371711	3'UTR	protein_coding	B4GALT5	NM_004776	CCUCUUUGUUUUUCCCCAAACCAAAGCCCUCAAAUUGUAGUCUCUGUCGG	U1
ENST00000296499	CDS	protein_coding	NDST3	NM_004784	GGAAAAGAGGGAACAAGAAUGAACACCAAUGAUGUAAAGGCCCUGCUUGA	U1
ENST00000504154	CDS	protein_coding	SLIT2	NM_004787	ACUGCCAUCUCAAGUGGCUAGCGGAUUAUCUCCAUACCAACCCGAUUGAG	U1
ENST00000504154	CDS	protein_coding	SLIT2	NM_004787	CUGAUGGAUUUGAAGGAGAAAAUUGUGAAGUCAACGUUGAUGAUUGUGAA	U1
ENST00000260970	3'UTR	protein_coding	PPIG	NM_004792	CUUUAAAAUAGAUGUAUUUAUAUUGCACUUCAUACUCUAUUCUUUAUAGU	U1
ENST00000260970	3'UTR	protein_coding	PPIG	NM_004792	CAGGUCCUUAAGCUAUACAGAUUCUAAAAAUUGUUAGUAUUGAGACAUUA	U1
ENST00000260970	3'UTR	protein_coding	PPIG	NM_004792	CCUAGUGGAAGGUAUGGAGCUAAACAAUUAAAGAACUCUUCAUUAUGGAU	U1
ENST00000380099	3'UTR	protein_coding	KL	NM_004795	CAGAAAUUUGAAUGACAAGAUUAGGAAUAUUUUCUUCUGCACCCACUUCU	U1
ENST00000376387	CDS	protein_coding	TM9SF2	NM_004800	AACAGACUUGAUUCAGUGGAAUCAGUUCUUCCUUAUGAAUACACAGCGUU	U1
ENST00000272645	3'UTR	protein_coding	POLR2D	NM_004805	AAACAUUGUUAGGCUCAUUGUACUGUGUAAAAUCAGGAAAGAAUUUGGGA	U1
ENST00000378165	3'UTR	protein_coding	NMT2	NM_004808	GGAGGGAUGAAAGGCUACAAAGAGCACAUUCUUGUAAUUUUCAAAUUUUU	U1
ENST00000541638	3'UTR	protein_coding	STOML1	NM_004809	GUAGAGUUUAUCUAUAAGAUAAAAUCCUAGAAGUGGAAUUGCUAAAUCAA	U1
ENST00000344138	3'UTR	protein_coding	GRAP2	NM_004810	CACUCCUGUGUGUAUACAUGUGUGCUUGUGUAUGCAUAUGUGUGCAUUCC	U1
ENST00000260526	CDS	protein_coding	ARHGAP29	NM_004815	CAGCCUCUACUUGGAAGGAAAAAUGAAAUGGAAAAACAAAGGAAAGAAAU	U1
ENST00000260526	3'UTR	protein_coding	ARHGAP29	NM_004815	UAGGGAUGUCAAAUUUCAGGGUUUUUUUGUUGUUGUUGUGUUAUUUUGUG	U1
ENST00000260526	3'UTR	protein_coding	ARHGAP29	NM_004815	CCUCACUGGAAUUAUCUUUAAAUUCUGUAUUUUUAAAGUUGUGAAUAAGA	U1
ENST00000260526	3'UTR	protein_coding	ARHGAP29	NM_004815	CUUUUUUAAGAUACGUAUGUAAGCUCUUAUUUUUCAAUUGGCAAUUCAGU	U1
ENST00000260526	3'UTR	protein_coding	ARHGAP29	NM_004815	AGGAGAUUCUUAAAGAUUGUAAAUGUAUUGUUUCUCAUCGAAUUGUCACG	U1
ENST00000173229	3'UTR	protein_coding	NTN1	NM_004822	GUGGUCUCUGAGGCCACCUCAGCAACGGAGCUGGCGACACGCCAAGCAAC	U1
ENST00000368068	CDS	protein_coding	MED23	NM_004830	GUCGCUGUAGUCUUCUGCCAGUUGUAAAUAAUUCGGGUGCCAUUUGUAAU	U1
ENST00000263379	CDS	protein_coding	IL27RA	NM_004843	GGGCGAGUGGAGCCCCAUUUUGUCCUUCCAGACACCGCCUUCUGCUCCAA	U1
ENST00000383791	3'UTR	protein_coding	SH3BP5	NM_004844	GCUGUGGGGGAGAAGGUUCUACAGCAUAAGCCUUAUCCUGCCAGCCAAGG	U1
ENST00000379144	CDS	protein_coding	PCYT1B	NM_004845	AACAGAGUGGAAGAAAAGAGCCAUGAUCUAAUUCAAAAGUGGGAAGAGAA	U1
ENST00000491143	3'UTR	protein_coding	ONECUT2	NM_004852	CCUAUGCAGUUUUUCAAAAGAACACGGAACAGAGCAACAGAAACCUCAAC	U1
ENST00000491143	3'UTR	protein_coding	ONECUT2	NM_004852	CCACUUGGUCUGAACAAUUAAUUGUUCCGUGUUAACAGUGUAGUAUUAUG	U1
ENST00000394718	3'UTR	protein_coding	AKAP5	NM_004857	GCAUUUCUUACUCAGUAACAAAUGAGAGAUUUAUCAUCUCUAGAACUUAA	U1
ENST00000394718	3'UTR	protein_coding	AKAP5	NM_004857	ACUAGGUGUAGAAAAAAGCCUGCAUAGUGUUACAUAUUUAUAGUAGUUCU	U1
ENST00000269122	CDS	protein_coding	CLTC	NM_004859	UUCAGGUGGCUUCUAAAUAUCAUGAACAACUGUCAACUCAGUCUCUGAUU	U1
ENST00000269122	3'UTR	protein_coding	CLTC	NM_004859	GGAGGUGCCAUCAGUUUUCCCCACCACUGCUUUUGCACCCUCAGUGCAAA	U1
ENST00000621999	3'UTR	protein_coding	SCAMP1	NM_004866	UAUAUUGGAUUUUUCACUUGGUUAGCUAAAGAAGAUGUAAAAAUAUCUAA	U1
ENST00000234831	3'UTR	protein_coding	TMEM59	NM_004872	AUAUGUUUUGUAGUAAAUCAGAAAUUACUAGAUGAUCUGGUCAAUCUUAU	U1
ENST00000327987	3'UTR	protein_coding	IGDCC3	NM_004884	GUGUUUUCCUAGAAAACUAGAGCUGUGUCCGCGUGGACUUGGGGAAGGGU	U1
ENST00000371996	CDS	protein_coding	MINPP1	NM_004897	CUUUACCACUGUGAAAAUGCUAAGACUCCUAAAGAACAAUUCCGAGUGCA	U1
ENST00000265071	3'UTR	protein_coding	CDH6	NM_004932	UCACAAAGAAUUUAAAAUAACACUUGCCCAUGCUAUUUGUUCUUCAAGAA	U1
ENST00000265071	3'UTR	protein_coding	CDH6	NM_004932	CCCAAAUAAGUAAAUAAACCAAAUGGGAAAGAAGCAAAGAUUAUUCCAUA	U1
ENST00000382275	3'UTR	protein_coding	CDH18	NM_004934	UUUUAAGCCUGAGGAAUAAAAUGUAAUUUAAGCUUUUUACGACA	U1
ENST00000408954	3'UTR	protein_coding	DAPK1	NM_004938	GCAGUCCCUUAUAAUUGGUGCAUAGCAGAUGGUUUCCACAUUUAGAUCCU	U1
ENST00000262415	CDS	protein_coding	DHX8	NM_004941	AUCAGUCUUGCUGAGAAAAAUACCACCUUUGAUACUUUUAAGGCUUCUCU	U1
ENST00000262415	3'UTR	protein_coding	DHX8	NM_004941	CAGCUCCAGGAUGGGAAGGUGGAGUGGGUGAGCAUCUUGUGCAGGGACAU	U1
ENST00000361445	CDS	protein_coding	MTOR	NM_004958	UCCUGCUGGUCUGAACUGAAUGAAGAUCAACAGGAUGAGCUCAUCAGAAG	U1
ENST00000380749	3'UTR	protein_coding	HMGN1	NM_004965	UACAAAUUGAAAUGUCUGUACUGAUCCUCAACCAAUAAAAUCUCAGUUAU	U1
ENST00000265986	3'UTR	protein_coding	IDE	NM_004969	GAACUAAGUUAUUAGUUACCUGAGGCUUCUUAAGAAAGUCUUCUUUUUUG	U1
ENST00000381652	3'UTR	protein_coding	JAK2	NM_004972	GUGAAUGUGUUUUUUAAAUGGAACUAUCUCCAAAUUUUUCUAAGACUACU	U1
ENST00000371741	3'UTR	protein_coding	KCNB1	NM_004975	UGCAUCCUGAGUGGUUCUGGUGUAUUUCUUGGUGUUGGUUUUCCUGUCCU	U1
ENST00000355749	3'UTR	protein_coding	NDUFA5	NM_005000	GAAGUUAGUUUUCUGGCCCGUGGCCUUUAAUUUUCUUAAUCAACCUAAUU	U1
ENST00000355749	3'UTR	protein_coding	NDUFA5	NM_005000	GUAUUUAUCGCACUUCAAUGUGAAUAUGAAUAUAUUUUGCCACAGAUGUA	U1
ENST00000419445	CDS	protein_coding	PGGT1B	NM_005023	UACUGUGCUUCCUGUAUUUGCUAUAUGCUCAACAACUGGUCAGGCAUGGA	U1
ENST00000419445	3'UTR	protein_coding	PGGT1B	NM_005023	CACUUUUCUGUAUGUAUAAUUAUAGCUCAGUAAAAAUGUUUACUAAAAAG	U1
ENST00000355899	CDS	protein_coding	PLS3	NM_005032	ACUAUGAACUUCAUGAGCUCUUCAAGGAAGCUAAUAUGCCAUUACCAGGA	U1
ENST00000355899	CDS	protein_coding	PLS3	NM_005032	CUCUGGGUGGAACUUCAGAGUUGUCCAGCGAAGGAACACAGCAUUCUUAC	U1
ENST00000407236	3'UTR	protein_coding	PPARA	NM_005036	CUAAAAAGGUGCAGUUCCAAAGUAGGAACUGCCACACAGGCCCCAGCAUC	U1
ENST00000428762	CDS	protein_coding	RELN	NM_005045	CAGUUCUUCAUGAGACUGGGAUGUGGUAAAGGCGUUCCUGACCCCAGGAG	U1
ENST00000272847	CDS	protein_coding	PTH2R	NM_005048	UCUUUCAUGCUGAGAGCUACAAGCAUCUUUGUCAAAGACAGAGUAGUCCA	U1
ENST00000272847	3'UTR	protein_coding	PTH2R	NM_005048	GCUGACUUUCAUGGGCUGGUCCAAUGGCUGGUUGUGUGAGAGGGCUUGGC	U1
ENST00000356924	CDS	protein_coding	ABCD4	NM_005050	AUCUACCAGGUUGGCUUGAUCCCCAGUCAGUACUAUGGGGUCCUGGGAAA	U1
ENST00000264515	3'UTR	protein_coding	RBBP5	NM_005057	AAGACAUCAGAUAGGAAUUUUGACUCAUUUAAACUUUGAUGCUUAGUUAU	U1
ENST00000369208	3'UTR	protein_coding	SIM1	NM_005068	CUGUAAAUGCAAAAAAGUGCAAGUAAGUGAGAAAGUUAGUGGUUAUAUAU	U1
ENST00000316881	3'UTR	protein_coding	TRIM25	NM_005082	AUUCAGGGUCAUGGUGACCCUGAUCCAGUUUGGGUGGAAAUCCUUCCUAA	U1
ENST00000316881	3'UTR	protein_coding	TRIM25	NM_005082	AGGCCAUGGGAUCACACCUGAGCUUAUGCUAAAAGGUGGGAUGACUCAGA	U1
ENST00000359428	CDS	protein_coding	NUP214	NM_005085	AACUUUAUGGAGCCCUGUUAUGGCAGCUGCACGGAGAGACAGCAUCAUUA	U1
ENST00000242729	3'UTR	protein_coding	SSPN	NM_005086	AUAUGUUGAAAAGCAUCUCUCUUGGCAACCAAUCUAUGUUUGAGGAAGAU	U1
ENST00000242729	3'UTR	protein_coding	SSPN	NM_005086	UAGGCUGCUCCUUGGAGCUAUGCCUAAAAUAUAGCUACACCAGAGCCCUG	U1
ENST00000357559	CDS	protein_coding	FXR1	NM_005087	GAGGAUUUUAUUCAGGUUCCUAGGAAUCUCGUUGGAAAAGUAAUUGGAAA	U1
ENST00000404377	3'UTR	protein_coding	TNFSF18	NM_005092	AAAAGCUGCAUUAUGUUAAAUAAUAUUACAUGUAAAGCUAUUUAAAAGAG	U1
ENST00000314607	CDS	protein_coding	ZMYM4	NM_005095	GGAGUGCAAACAGCUGGGCGCUUACUCACCAAUCGUCCUUUUAAACACCC	U1
ENST00000367996	CDS	protein_coding	ADAMTS4	NM_005099	GAGACACUGGUGGUGGCAGAUGACAAGAUGGCCGCAUUCCACGGUGCGGG	U1
ENST00000402676	CDS	protein_coding	AKAP12	NM_005100	UGGGAUCAUCCAAGAAAAGAGCAAGGAGAGGGUCCUCUUCUGAUGAGGAA	U1
ENST00000402676	3'UTR	protein_coding	AKAP12	NM_005100	CCAUUCUUUUAAGAACAAUGUUGCAACACAUUCAUUUGGAUAAGUUGUGA	U1
ENST00000278919	3'UTR	protein_coding	FEZ1	NM_005103	GCUAGUGUGAUUAUCAGGUGAACCCAAUUGUCUUCCCUCAGCUUUUCCCU	U1
ENST00000287675	3'UTR	protein_coding	EXOG	NM_005107	GGCCUGAGGCAUGCUUGGCAAGAAGAGUCUGGUUUCUCGUCUGCUAUGCA	U1
ENST00000311806	3'UTR	protein_coding	OXSR1	NM_005109	AAAUGUUUGGUCUUUCUAAACGACUAAAGGAUUUGUUGGGUUUUUGCUUA	U1
ENST00000002596	3'UTR	protein_coding	HS3ST1	NM_005114	GGUAAGUGGAGGAAGAUAUAAAGCAUAUGCAUCUGUCUAUUAGGCAGAGC	U1
ENST00000338244	3'UTR	protein_coding	SLC23A2	NM_005116	UGGGCAAUCCCAACAUGAAAUGUAGACAGCGUGAAUACGGACAGGAGGUG	U1
ENST00000397786	3'UTR	protein_coding	MED13	NM_005121	AUGGGGUCUAAUUCUUAUUACUUCAACAAAUAUUGUUUUGACUUGGGGGG	U1
ENST00000329903	3'UTR	protein_coding	CNGA2	NM_005140	GAUGUUCAAGUCCCUGAUACAAAAUGACGUCGUAUUUGAAUAUAACCUAU	U1
ENST00000324198	CDS	protein_coding	GRK3	NM_005160	AAAGCCUUCGAGGUGACAUUUUUCAAAAAUUUAUGGAAAGUGACAAGUUC	U1
ENST00000308666	3'UTR	protein_coding	ABCD2	NM_005164	UGCACUGGAGCUGGAAAGCCAAGACUGAAACUUUAUCUCUUGCUGCCUGU	U1
ENST00000310942	3'UTR	protein_coding	CBX2	NM_005189	UGUGUGUUUGUGUUUGUGUAGCUAGGUAUCUGGCACUUCUGACGAUGCAU	U1
ENST00000434704	3'UTR	protein_coding	DLX3	NM_005220	GCUUUAGAGGAAAGAACUAAAGGAGCCAUCUCUCUCCCCUCUCCUCCGUU	U1
ENST00000263620	3'UTR	protein_coding	ARID3A	NM_005224	UUCCUUCAGGGAAACUGGUCUUGAAAAAGCAAGAAAAAAAAGCAAAAAAA	U1
ENST00000358157	3'UTR	protein_coding	S1PR3	NM_005226	UUGCAGGUGUUUGCCAUGUGGUACCUACAUAGAAUCUCCAUACAACACAC	U1
ENST00000301843	3'UTR	protein_coding	CTTN	NM_005231	GCCACUCACUUUGUAGGAAACUCAUCUCCUUCCUGAGGAGCCGGGAGGCU	U1
ENST00000311895	3'UTR	protein_coding	ERCC4	NM_005236	UGUGUUUAAUAAAAUAUAUAUUUAUUCAGUACUUUCCUCAGUAUUUUAUG	U1
ENST00000296677	3'UTR	protein_coding	F2RL1	NM_005242	ACUUUUAAAAAUAAUUAUUUUAUUGUGUAAUUGAUUUAUAAAUAACAAAA	U1
ENST00000397938	3'UTR	protein_coding	EWSR1	NM_005243	AAGAAACAUUAAAACAAGUUAAAUGGUAGUGUGCGGAGUUUUUUUUUCUU	U1
ENST00000441802	CDS	protein_coding	FAT1	NM_005245	GACAUCAUAGUAGACGACAUCAAUGAUAACCCUCCUGUGUUUGCUCAGCA	U1
ENST00000441802	3'UTR	protein_coding	FAT1	NM_005245	AUGCAAUGGUCUUGUAAAGGUUUUUAAUGAAAACUACCAUUAGCCAGUCU	U1
ENST00000334134	3'UTR	protein_coding	FGF3	NM_005247	GGUCUGUGUGGCAGGAAGCCGGCAGGGAAGGGCCUGAGUGCCAGCCCUGG	U1
ENST00000320241	3'UTR	protein_coding	FOXL1	NM_005250	AUGGCUAUGUUUUGAAGAAGCAAAUAAUUUGAUACUGCAGUUUUAAAAGG	U1
ENST00000264716	3'UTR	protein_coding	FOSL2	NM_005253	GCCAGGCUGGACAAAUUCCUGAGGCACAACUUGGCUUCAGUUCAGAUUUC	U1
ENST00000264716	3'UTR	protein_coding	FOSL2	NM_005253	AUUUGUGCUGUAUAAACUGUAUAAAAGGUUCUGUUUUUAAAGGUGGAUUU	U1
ENST00000264716	3'UTR	protein_coding	FOSL2	NM_005253	CUGUAUAAACUGUAUAAAAGGUUCUGUUUUUAAAGGUGGAUUUUCAUUCC	U1
ENST00000294702	3'UTR	protein_coding	GFI1	NM_005263	UGGAAGAGGAGGAAUCACCAUUUACAAGGUGGACAAAUGCUAAUAUUUUU	U1
ENST00000304402	CDS	protein_coding	GPR22	NM_005295	UGGGAUGUAUUCCUCUAACUAUAGUUAUCCUUCUGCUUUCACUGGAGAGU	U1
ENST00000303921	3'UTR	protein_coding	GPR37	NM_005302	CUUUGAAAAAAAGUUUCUAUUUAGUUAUUUAAGAAGAAUGAGAAGGCCAA	U1
ENST00000254810	3'UTR	protein_coding	H3-3B	NM_005324	ACUUUUUUUGUAAGAAAUUGUUUAUAAUAUGUUGCAUUUGUACUUAAGUC	U1
ENST00000310441	CDS	protein_coding	HCFC1	NM_005334	GCCCCCCAGCCGGUUGUGGUGGCCAGCCCAGCCAAGCUGCAGGCUGCAGC	U1
ENST00000293373	CDS	protein_coding	NCKAP1L	NM_005337	GAUGUCAUGGAAUUUCGGGAUCAUGUAUAUGAACUUCUCAACACCAUUGA	U1
ENST00000293373	CDS	protein_coding	NCKAP1L	NM_005337	CUCACUUUGUCCACUGCACUCAUGAGAUGUGCCCAGAGGAGUACCCCCAC	U1
ENST00000389202	3'UTR	protein_coding	ITGAD	NM_005353	GGCAUUGAAAAAGUUUUUUCACUUUC	U1
ENST00000326043	3'UTR	protein_coding	MAF	NM_005360	UGAGAGCUGUACAUUAAAAAAAAUCAUCAUUAUUAUUAUUAUUUGCAGUC	U1
ENST00000269095	CDS	protein_coding	MPP2	NM_005374	AAAUGUCACUUUGACUAUGACCCGGCCCGAGACAGCCUCAUCCCCUGCAA	U1
ENST00000300119	CDS	protein_coding	MYO1A	NM_005379	AUCAACUACUGCAAUGAGAAGCUGCAGCAGGUGUUCAUAGAGAUGACCCU	U1
ENST00000297689	CDS	protein_coding	NFIL3	NM_005384	GACGAGCACGAACCCUCGAUGGUGUCAAGUAGUUGUAUUUCUGUCAUUAA	U1
ENST00000238994	5'UTR	protein_coding	PPP1R3C	NM_005398	CAGGCAGCGGGUGCUGGCUUUUAGGGUCCGCCGCCUCUCUGCCUAAUGAG	U1
ENST00000254101	3'UTR	protein_coding	PRKAB2	NM_005399	GACUGAAAAGUAUUCAAUCCACUUUUGGGGUUCAGAGAUAAAACAUUUUU	U1
ENST00000399799	CDS	protein_coding	ROCK1	NM_005406	CCUUCCUUACUGACAGGGAAGUGAGGUUAGGGCGAAAUGGUGUAGAAGAA	U1
ENST00000514985	3'UTR	protein_coding	SELENOP	NM_005410	CAAACAUGGAGAAAUCUACUGAAUUGGCUUCCAGAUUUUAAAUUUUAUGU	U1
ENST00000259119	CDS	protein_coding	SKIL	NM_005414	AGGAUGAUAAGGGAAAAAUCAUGGAAGAAGUAAUGAGAACUUAUUUAAAA	U1
ENST00000259119	3'UTR	protein_coding	SKIL	NM_005414	UCACAGCUCAGCUUUUUGGAAGACAAACUCAAACACCUAUAAUUUCAUUU	U1
ENST00000272542	3'UTR	protein_coding	SLC20A1	NM_005415	UCAAUGUUUGGGACCAUCUUAGGUAUUCCUGCUCCCCUGAAGAAUGAUUA	U1
ENST00000263102	3'UTR	protein_coding	CCDC6	NM_005436	UUCUCUUAAAAUAGAGUUUGAACAAAUAUUUUAAAGGUGCAAAAUACCAU	U1
ENST00000312562	3'UTR	protein_coding	FOSL1	NM_005438	CCAGAGGAAUCCUGGCAGCCCAGAGACUUUGUAGAUCCUUAGAGGUCCUC	U1
ENST00000314103	CDS	protein_coding	CHAF1B	NM_005441	ACAUUUGAGAAAGAUGAACUUGGAAUUCCUUUGAAAGAGAAGCCAGUUUU	U1
ENST00000361228	3'UTR	protein_coding	RASSF9	NM_005447	CGUUUGAUCACUACAAUCAUUAAGUUUUAAUCCUUCAUCAGCUACCAUGG	U1
ENST00000259455	3'UTR	protein_coding	GABBR2	NM_005458	AAGUCCUUAUUUCUUCACAAAGAAGAGGAACGGAAAUGGGACGUCUUCCU	U1
ENST00000310128	3'UTR	protein_coding	KCNE3	NM_005472	UAUAGCAGAACUCUGAAAUAAUAUUCUGACAGCAGUUAUCUCUGAGGAAU	U1
ENST00000377905	3'UTR	protein_coding	SLC17A4	NM_005495	AGGAGACUGUAGAAGAAUUAAGGUCAGGAGCACACAGGAUGAUGUAGGCC	U1
ENST00000592524	CDS	protein_coding	GJC1	NM_005497	GGGAAGAUCUGGCUCACUGUUCUGAUUGUCUUCCGGAUCGUCCUUACAGC	U1
ENST00000592524	CDS	protein_coding	GJC1	NM_005497	UGCAACACAGAACAGCCGGGCUGUGAGAAUGUCUGUUAUGAUGCGUUUGC	U1
ENST00000592524	3'UTR	protein_coding	GJC1	NM_005497	UUAUCUCUUCAGAGCCUGAGGGAGAAGAGAGUGGCUUUGCCCAGUGGAAA	U1
ENST00000374736	3'UTR	protein_coding	ABCA1	NM_005502	AACUUUGCCAAGGACCAAAGUGAUGAUGACCACUUAAAAGACCUCUCAUU	U1
ENST00000264896	CDS	protein_coding	SCARB2	NM_005506	GACAUUAAUCCUUUGACUGGAAUAAUCCUAAAAGCAGCCAAGAGGUUCCA	U1
ENST00000643460	3'UTR	protein_coding	HOXA1	NM_005522	CUGGGUUAUUCAGAACCUAAAAGUAUUAUUCAAACCAAUUUCUUCCUUCC	U1
ENST00000305123	3'UTR	protein_coding	IRS1	NM_005544	ACGUAUACACCAAAAGAUCUGGUGUUUUAGACUUCUGCCAUUCACUUGGC	U1
ENST00000455785	3'UTR	protein_coding	STMN1	NM_005563	AAAAGAGUAUGUAGUGGCUUCUUUUGAACUGUUAGAUGCUGAAUAUCUGU	U1
ENST00000251047	3'UTR	protein_coding	LMAN1	NM_005570	UACAAAAUGAUGUCGUUUUGAGGGAAUUUAAGUAUUUAAAUUGCUUCAUA	U1
ENST00000231368	3'UTR	protein_coding	LNPEP	NM_005575	AGCACUUAAAACACUCCACAGAGUCAGACAGUGGGAAAGGUCACCCUUUU	U1
ENST00000316300	CDS	protein_coding	LPA	NM_005577	CUGAGCAUUUGGCCAGAGGCACUGACAGUUGCCAGGGUGACAGUGGAGGG	U1
ENST00000323929	CDS	protein_coding	MRE11	NM_005591	GAUCGGGUAGCUAAUCCAAAAGACAUUAUCCAUUUUUUCAGGCAUAGAGA	U1
ENST00000064724	3'UTR	protein_coding	CLDN11	NM_005602	GUCAUGAAAGCAUAACCUCAGUGCUCUCUAGGUUUCUUAAGUGGGGUGAC	U1
ENST00000328345	3'UTR	protein_coding	POU3F2	NM_005604	CUGACAGCAGCAGUUAAACUUUGUUUCUCUAAUAGCUUUUUUUUUACAUA	U1
ENST00000240139	3'UTR	protein_coding	PPP3CC	NM_005605	AAGUCUUGUGCUAUAAAGGGGAACUUCCCCUAAUAAAAGGGCCUUGGAAA	U1
ENST00000262133	3'UTR	protein_coding	RBL2	NM_005611	AUAGCACUUUCUACAAUGUGAACUUUAUUAAAUACAAAACUUCCAGGCUA	U1
ENST00000309042	3'UTR	protein_coding	REST	NM_005612	UAUGUUAAUCGUCAUAAAAACAGUGAUUUUGGUGUGUUUUUUAUUUUGGU	U1
ENST00000309042	3'UTR	protein_coding	REST	NM_005612	UUGAACAGUAACACUUUAUACAUAUAUAUAUGCAUGUUUAUUUUGUUUGG	U1
ENST00000260130	3'UTR	protein_coding	SDCBP	NM_005625	GAUUAAGUGGUAUAAUACUUAAUUUUGGCAUUUGACUCUUAAGAUUAUGU	U1
ENST00000269142	3'UTR	protein_coding	TAF4B	NM_005640	UAUAAUCUUACUGAUCAGAUGUUUAAAAUUAUUCCAAAUACUUCAUUAAA	U1
ENST00000040877	CDS	protein_coding	TARBP1	NM_005646	CUGUCAAAUUCCUGUGUUUAUUAGAUGGCUCCAAUAUGUCCCACAAGUUG	U1
ENST00000645353	CDS	protein_coding	TBL1X	NM_005647	CCUGGAAUCCUGUCAGUGAUUUGCUAGCCUCCGGAUCUGGAGACUCAACU	U1
ENST00000335815	3'UTR	protein_coding	ZNF354A	NM_005649	AAAUGGGUUUGCUUUUUCCCUUUUCCUACAGACGUAUAUGCUAGAUGUCA	U1
ENST00000231461	3'UTR	protein_coding	ST8SIA4	NM_005668	UUAUGCUAACAUCUUCAGGGUCUGCACUGUGAACUCCCCUGGAGAUAAGU	U1
ENST00000231461	3'UTR	protein_coding	ST8SIA4	NM_005668	GAACUGAAAGAUGAGGUUUAUUCUGUCAAGUUCAAGUUCAUUCUGUUCAA	U1
ENST00000379638	3'UTR	protein_coding	REEP5	NM_005669	CACAUGUACAUAUGGAAAUGUUACUGUCUGACUACAACAUGCAUCAUGCU	U1
ENST00000281828	3'UTR	protein_coding	FARSB	NM_005687	CUUGGUGUUUUAUAUAACAUCACUAACCCUAAUACUUGAGUAUUUACUUU	U1
ENST00000308588	CDS	protein_coding	SNUPN	NM_005701	GGGCUAAAGAACUUCCCUUGCACUCCCGAAAGCCUGUGUGAUGUGCUAUC	U1
ENST00000296591	CDS	protein_coding	EDIL3	NM_005711	AUCCCAAUCCAUGUGAAAAUGGAGGUAUCUGUUUGCCAGGAUUGGCUGAU	U1
ENST00000296591	3'UTR	protein_coding	EDIL3	NM_005711	AGAAGCAAAGUGUUUACUAAUGACAAAGUAGUAAACCAUUUUCAAGAUGA	U1
ENST00000296591	3'UTR	protein_coding	EDIL3	NM_005711	CUGCAUAACAAAAGCCACUAGACUGUUACUGUCUUGUCUGUCCAUGUGUU	U1
ENST00000359856	3'UTR	protein_coding	ARPC5	NM_005717	GUCACCCAGGGUUCAGAGCAAGAAGUCUUGCUUUAUACAAAUGUAUCCAU	U1
ENST00000263238	3'UTR	protein_coding	ACTR3	NM_005721	UUAUAAAGCUUAUUUGUACCAUAGUAAAGGAUGUUUUUGUUCCUCUUCAU	U1
ENST00000225174	3'UTR	protein_coding	PPIF	NM_005729	UUCACCUUAAAUGUGAAAAUAAAUCCUAUUUUCUAUGGAAGACUGGUACC	U1
ENST00000378823	3'UTR	protein_coding	RAD50	NM_005732	CCACUGCACCCCAGCCUGGGUGGGUGGCAGAGUGAGACCCUGUCUAAAAA	U1
ENST00000310803	3'UTR	protein_coding	RASGRP1	NM_005739	UUGAGCAACAUGGGGCUAGUGGGAUCACAGAAAUCUGGAAAAAAAAAAAA	U1
ENST00000379887	3'UTR	protein_coding	ARIH1	NM_005744	AGGCAGCUUUGUCUGCUCUUACACUGUACAUCCUAUUACUCCAUUGGGAA	U1
ENST00000379887	3'UTR	protein_coding	ARIH1	NM_005744	UAUCCUUACAUCAGUACCACACUUUGGAUUAUUGAAACUUUCUAGUAAGU	U1
ENST00000356239	3'UTR	protein_coding	AKAP9	NM_005751	GAAUGCUAAUUUAAAACAUUAAAUUAUAAACCUUGUGUAUUUAUCAAAUG	U1
ENST00000356245	CDS	protein_coding	G3BP1	NM_005754	AGACAGUAUUACACACUGCUGAACCAGGCCCCAGACAUGCUGCAUAGAUU	U1
ENST00000234170	CDS	protein_coding	CEBPZ	NM_005760	CAGGUCUUAGAAACUUUAAGUCAUGAUACAUUAGUAACCACUAAAACUCG	U1
ENST00000258526	3'UTR	protein_coding	PLXNC1	NM_005761	AGUGUGUGUGUGUGUUUAAACCAAAAACUAACAGUGUUGCAACAUUGUUG	U1
ENST00000417368	CDS	protein_coding	AASS	NM_005763	UUCACAGGAACUGGUAAUGUUUCUAAGGGAGCCCAAGCAAUCUUUAAUGA	U1
ENST00000636580	3'UTR	protein_coding	ATP6AP2	NM_005765	UCAUUGCAGUACUAAAUCUAUUUUAUAUUGUAAAAACCUAACAAAACAGG	U1
ENST00000319562	3'UTR	protein_coding	FARP1	NM_005766	GUAUGUUCCGUGAUGAGCGUUUAGUGAGCCUGCUGGCUGCAGAGCACUAU	U1
ENST00000319562	3'UTR	protein_coding	FARP1	NM_005766	UAAGCAUUCAGACAUUUUUAGGUGGGAAAGAUGAUAUGCAGAAUCCACUA	U1
ENST00000216416	3'UTR	protein_coding	CNIH1	NM_005776	GAAGCCAUUUUCUCAUGUUUCCCAAAUAAGAUAUGUAGUCUUCAGCUGAU	U1
ENST00000347869	CDS	protein_coding	RBM5	NM_005778	CAGCUGUCCUCUGCAAUGGAUGCUUCUCAGCUGCUUCAGAUAUUACAGAG	U1
ENST00000264255	3'UTR	protein_coding	TXNDC9	NM_005783	AACAUACUGCCUUAUUUAAAGGGUCCUGAUUGCUUGUAUUUUAAGACAUU	U1
ENST00000590720	3'UTR	protein_coding	PSME3	NM_005789	UUCAGUCUGAAUUAUGGGAAAGUUAGCUCUUCCCAGACCUAAGCUGCCUU	U1
ENST00000392370	3'UTR	protein_coding	CALCRL	NM_005795	CUGCUUUACUGGUGAAUCUUUUUUUCUUGUUAAAUAUUGUACGCGUUCUC	U1
ENST00000392370	3'UTR	protein_coding	CALCRL	NM_005795	CUGAUUCCAUGGCGACCUGAAGGAAAGAUUGCAGAGGAGGUAUAUGACUA	U1
ENST00000360538	CDS	protein_coding	TOPORS	NM_005802	UCUGAUUUAAGACCAUUUUUACUUAAUCGAACUGAGCAUUUUAUACAUGA	U1
ENST00000352690	3'UTR	protein_coding	CD96	NM_005816	UAACCUGAGGCCAGGAUUAAGGGGAGGCAAUCAAUGCACCUAGGGAAAAA	U1
ENST00000258947	CDS	protein_coding	CALCOCO2	NM_005831	AUCACACCUUGGAGCAACAGCAGAUGCAGCCCCUUUGUUUCAAUUGUCCA	U1
ENST00000258947	CDS	protein_coding	CALCOCO2	NM_005831	ACAAGAUCUUCCCAGCUACAGAGAAGCAGAUCUUUGAAGACCACGUGUUC	U1
ENST00000348729	CDS	protein_coding	SLC23A1	NM_005847	GACAUGAACUCCUCUCGCAACCUCUUCGUGCUGGGAUUUUCCAUGUUCUU	U1
ENST00000254661	3'UTR	protein_coding	RAMP1	NM_005855	GAUGAGUGGUUUGUGAUUAAAAGGGAUGUUCUUGAA	U1
ENST00000269701	3'UTR	protein_coding	AKAP8	NM_005858	UUCCACCUCUAGAUUACUUCAGGUUUUUUUCCUUUAAAAUUAGUUACUAC	U1
ENST00000331327	3'UTR	protein_coding	PURA	NM_005859	GUCACUAGCACUGUCUCCUAAACUUGUAAGAGGUCUGAAGCUAUUCUUUG	U1
ENST00000331327	3'UTR	protein_coding	PURA	NM_005859	UAGAUUUGUUAAAGUGUAUCAAUUUUUAAAUCACAAUAUUUCUGUUUUCU	U1
ENST00000383202	3'UTR	protein_coding	STAG1	NM_005862	UCCUACUAUUGGACUUAUCCCAAUACAGAUGUGUGUGUUUUUCUGGAGGG	U1
ENST00000381070	3'UTR	protein_coding	CWC27	NM_005869	GGAAACCUCCCUUUCACUAACUUCAGAAUAUAAUAAAAUAUUAUAAAUAA	U1
ENST00000369603	3'UTR	protein_coding	SMNDC1	NM_005871	GGCCUGGGACCAACCUUAGACUUAUCCAGGCCAAGGUAUGUUGUUUGACG	U1
ENST00000274140	CDS	protein_coding	MARCHF6	NM_005885	GUUGGUGGCUGGAUAUCUGUUCCUUGGAAAUGUUUGAUGCUACUCUGAAA	U1
ENST00000274140	3'UTR	protein_coding	MARCHF6	NM_005885	GAUCUUGGUAUAAAGUCAUUGGAACAUAUCUGUUUUAACAGCAAGAGAUC	U1
ENST00000274140	3'UTR	protein_coding	MARCHF6	NM_005885	GAGAUUCGCUGACUUCCUUGGUUAAGCUGUCUUGUAUUUACUUAAUUUGU	U1
ENST00000341394	3'UTR	protein_coding	CAPRIN1	NM_005898	CUAGCAGUUUGAGCACUAGUUCUGUGUGCCUAGGAAGUUAAUGCUGCUUA	U1
ENST00000341394	3'UTR	protein_coding	CAPRIN1	NM_005898	GUUUACUGGGUAAUCCCUAGAUGAUGUAUGCUUGCAGUCCUAUAUAAAAC	U1
ENST00000262160	3'UTR	protein_coding	SMAD2	NM_005901	UGUAUAUGUAUGUGUUCAUGUAAAUUUGGUAUAGUAAUUUUUUAUUCAUU	U1
ENST00000262160	3'UTR	protein_coding	SMAD2	NM_005901	UGCAUCAUCUGUAUGUGCUUUCACUUUUUACCUUGUUUGCUCUUACCUGU	U1
ENST00000262160	3'UTR	protein_coding	SMAD2	NM_005901	GACCACAGAAGAUCUGUGUUAUUAGUCUAUUUAAGUUUGGUGUUUGAAAU	U1
ENST00000262160	3'UTR	protein_coding	SMAD2	NM_005901	GCCAACUGCCAGAUUUUACCACGUAGACACAACAUACAACAUAUAUAUAC	U1
ENST00000545279	CDS	protein_coding	SMAD5	NM_005903	AAUUUCCUUUUGGAUCUAAGCAAAAAGAAGUUUGUAUCAACCCAUACCAC	U1
ENST00000545279	3'UTR	protein_coding	SMAD5	NM_005903	UUUCAGCUCACAGUUCUUUGCUGGGUAAAAGAAAUACUUUCUGACAGUCA	U1
ENST00000647097	CDS	protein_coding	MANBA	NM_005908	AACAUUAGCAAGAAUAUUACUGUAGAAACUUGGUGGCCUCAUGGACAUGG	U1
ENST00000296755	3'UTR	protein_coding	MAP1B	NM_005909	UGCAAUAUCCCCUCUUCCAUUGAGGAUAUUUGAUGUAAAGGAAAAAAAAA	U1
ENST00000306434	CDS	protein_coding	MAT2A	NM_005911	ACCAAAUCAGUGAUGCUGUCCUUGAUGCCCACCUUCAGCAGGAUCCUGAU	U1
ENST00000348159	3'UTR	protein_coding	MEF2D	NM_005920	UAUAAUUAUUAUAUUAUUAUUAUUAUUAUUAUAUUUUUUUUAAUUUGGAU	U1
ENST00000399503	CDS	protein_coding	MAP3K1	NM_005921	AUGCUCCGGGUGUUUCAACUAGAACCUUCAGACCCAAUGUUAUGGAGAAA	U1
ENST00000359015	CDS	protein_coding	MAP3K5	NM_005923	AGAUCCACUGACCGAAAAAUCAUAGCCACCACACUGUCAAAGCUGAAACU	U1
ENST00000621332	3'UTR	protein_coding	MLLT6	NM_005937	GGGUAUUUUCCCCCUCAGGCUCCUGGGUCUGCUGCUGCCUCAAGGUGUCC	U1
ENST00000373036	3'UTR	protein_coding	MTF1	NM_005955	CUUAGUGUUGGUGGUGCUCAGGGUGGAUAACACGGGUCGUUCUGCAGCCC	U1
ENST00000373036	3'UTR	protein_coding	MTF1	NM_005955	GAACUGCAACAAUAUUUCUCAAGAGUUUACAAUUGUCUUACACCACCAAU	U1
ENST00000337386	3'UTR	protein_coding	NAB1	NM_005966	UAAUUUAUAGAAGUAAAAUCUAGAUGUUGAGACCUGUUUGGUCUAAUAGA	U1
ENST00000325495	CDS	protein_coding	HNRNPM	NM_005968	AGAAAUCUGCCAUUCGAUUUCACAUGGAAGAUGCUAAAGGACAAAUUCAA	U1
ENST00000176763	CDS	protein_coding	STK10	NM_005990	GUGGAUGGUGUGGAGGUGAGCAUCACCACCUCCAAGAUCAUCAGCGAAGA	U1
ENST00000355528	3'UTR	protein_coding	TBCD	NM_005993	UACCCACAAACACGUUCUAGGUGCUAACCAGAAACCCUCCAUGUGAGAGC	U1
ENST00000349155	3'UTR	protein_coding	TBX3	NM_005996	GUUUUUAUUUUGAACGCUUGCUUUUAGAGAGAAAACAAUAUAGCCCCCUA	U1
ENST00000311672	3'UTR	protein_coding	UQCRH	NM_006004	UAACUGUAAGUUCACAUGAACCUCAUGGGUUUGGCUUAGGCUGGUAGCUU	U1
ENST00000268164	3'UTR	protein_coding	ST8SIA2	NM_006011	CACUUGUCCUUUGACUGUUCUUAGACUGUAAGCUUGCCAAGGGCAGGGAC	U1
ENST00000324856	CDS	protein_coding	ARID1A	NM_006015	GUGGACUGCUCAGAUAAGCUUGGGCGUGUGCAGGAGUUUGACAGUGGCCU	U1
ENST00000324856	CDS	protein_coding	ARID1A	NM_006015	CCAGGCAAUGACUUUGAGAUGUCCAAACACCCAGGGCUGCUGCUCAUCCU	U1
ENST00000324856	CDS	protein_coding	ARID1A	NM_006015	AUGUACUGUUUUUGAUUGGCCAGUCAUGACAGCCGUGGGACACCUCCCCC	U1
ENST00000261292	3'UTR	protein_coding	LIPG	NM_006033	UGUAAGCAGCUGGGUGCCUGGGGCCUCUCGUGCACACUGGAUUGGUUUCU	U1
ENST00000261292	3'UTR	protein_coding	LIPG	NM_006033	UUUUGUAAACAUUUGAAUUGAUAAGAGGACAGUGUGAGACAAAAAUAAAA	U1
ENST00000284110	3'UTR	protein_coding	HS3ST3A1	NM_006042	CUGAAAAUAUGUUUCAGUAUUUUUUUCAAUGAAUGUUAAGAGAUUGUUCU	U1
[truncated: 237,539+ more rows]

## Sheet: human_5ss_output
human_5ss_output
ensembl_gene_id	ensembl_transcript_id	refseq_id	Gene_Name	Region	Matched_Sequence
ENSG00000029534	ENST00000289734	NM_000037	ANK1	CDS	ACCGUCUGGCCAUGCCUGUAAAGGUGAGGGACAGCAGUCGAGAGCCGGG
ENSG00000125730	ENST00000245907	NM_000064	C3	CDS	ACCGGCAGAACCAAGAGCUCAAGGUGAGGGUGGAACUACUCCACAAUCC
ENSG00000081248	ENST00000362061	NM_000069	CACNA1S	CDS	ACUGCUCUUCAGGUGUGCAACAGGUGAGGCCUGGCAGGAGAUCCUACUG
ENSG00000160213	ENST00000291568	NM_000100	CSTB	CDS	AGACCCAGCACAUCGCCGACCAGGUGAGGUCCCAGCUUGAAGAGAAAGA
ENSG00000138061	ENST00000610745	NM_000104	CYP1B1	3'UTR	AGCAUAAAUCAACUGUCCAUCAGGUGAGGUGUGCUCCAUACCCAGCGGU
ENSG00000106633	ENST00000403799	NM_000162	GCK	CDS	GAUGCUGGUGAAGGUGGGAGAAGGUGAGGAGGGGCAGUGGAGCGUGAAG
ENSG00000010310	ENST00000590918	NM_000164	GIPR	3'UTR	AUUUGGUGUGGACCGGAGCACAGGUGAGGCAAGGCAGGCCUCGCAGCUG
ENSG00000179583	ENST00000324288	NM_000246	CIITA	3'UTR	AACUCUUUGGACAGGGCUGCCAGGUGAGGUUGGCCAGUCUGUACACUGC
ENSG00000005381	ENST00000225275	NM_000250	MPO	3'UTR	GAGGGAAGCCUCCUAGAGGCCAGGUAAGGGGGUGCAGCAGUGAGGGGUA
ENSG00000116984	ENST00000366577	NM_000254	MTR	3'UTR	UAGGGUAAACAGCAGCUAGAAAGGUGAGGGGCAGGAGAGUGGUGCAUCC
ENSG00000116984	ENST00000366577	NM_000254	MTR	3'UTR	UGCUGAGUGUGAACUUGCAGCAGGUGAGGAAGGAACUCUGAACUCUCAC
ENSG00000146085	ENST00000274813	NM_000255	MMUT	CDS	CUGGCUGUGUGGAUGUCUGACAGGUGAGGCGGGGGACGCAGAAGUGCAG
ENSG00000160801	ENST00000449590	NM_000316	PTH1R	CDS	GUGCUGGCCGCUGGGGGCACCAGGUGAGGUGGUGGCUGUGCCCUGUCCG
ENSG00000165699	ENST00000298552	NM_000368	TSC1	3'UTR	CCAGGUAGUUUGUUGCAUUGCAGGUAAGUCUGGUUUUGUCCCUUCCAGG
ENSG00000114491	ENST00000232607	NM_000373	UMPS	3'UTR	GGCCUGAGAGUCUCAAUCGUCAGGUAAGGACAGUCAGUGGGAAGUGGAC
ENSG00000109163	ENST00000226413	NM_000406	GNRHR	3'UTR	UUUAUGUCCUAUUAUAAUAAAAGGUGAGGACUCCUUGUAAAAAAGGAAA
ENSG00000113905	ENST00000232003	NM_000412	HRG	CDS	CCGACUCCCUCCUCUAAGAAAAGGUGAGGUGCUGCCACUUCCUGAGGCC
ENSG00000119681	ENST00000261978	NM_000428	LTBP2	3'UTR	UAUUGUUUAUUCUCAAUUUACAGGUGAGGAAACUGAGACAUAGAAAGCU
ENSG00000151224	ENST00000372213	NM_000429	MAT1A	3'UTR	CUCCCUCCCCUUGCCUGUGCCAGGUGAGGUCAGCACAUCUCAACAGGCC
ENSG00000204386	ENST00000375631	NM_000434	NEU1	3'UTR	AAAAGAAUCUGUUCAGCCUGCAGGUAAGUGGGAGAGCCCUUGCUC
ENSG00000261371	ENST00000563924	NM_000442	PECAM1	3'UTR	CUAGGCAAACAUGAGCAGGACAGGUGAGGGCCCCCACAGGAAUGUCAGG
ENSG00000005471	ENST00000649586	NM_000443	ABCB4	3'UTR	CCAGAAAAAGAACAAAAUUCAAGGUAAGUACAGGUGUAGAAAUAUAGAA
ENSG00000085224	ENST00000373344	NM_000489	ATRX	CDS	AGAUAAACCCCUUAUUUAUAAAGGUGAGGGGAAGUGGCUUCGAAACAUU
ENSG00000126218	ENST00000375559	NM_000504	F10	CDS	UCUACCAAGCCAAGAGAUUCAAGGUGAGGGUAGGGGACCGGAACACGGA
ENSG00000112936	ENST00000313164	NM_000587	C7	3'UTR	CCCUUUCCUGUGCCUCAGAUCAGGUGAGGGUCAUCUGGGUUAGAAGGGG
ENSG00000226979	ENST00000418386	NM_000595	LTA	5'UTR	GCUCCGCACAGCAGGUGAGGCUCUCCUGCCCCAUCUCCUU
ENSG00000115461	ENST00000233813	NM_000599	IGFBP5	3'UTR	UCCAGGCCGCAGAGCCAGGGAAGGUGAGUAACUUUAGGAGGGUGCUAGA
ENSG00000105329	ENST00000221930	NM_000660	TGFB1	3'UTR	CUCUGAUAACACCCAUUUUAAAGGUGAGGAAACAAGCCCAGAGAGGUUA
ENSG00000087085	ENST00000241069	NM_000665	ACHE	CDS	GGGUGCGGGUCGGGGUUCCCCAGGUAAGUGACCUGGCAGCCGAGGCUGU
ENSG00000111275	ENST00000261733	NM_000690	ALDH2	3'UTR	GUGUGAGUCAUCUCCAAUGACAGGUAAGGUCACGUGGGUCACGUGUCCA
ENSG00000120903	ENST00000407991	NM_000742	CHRNA2	3'UTR	AAAGUGCCAGGGAGAACAGCCAGGUGAGGUGGGAGGUUGGAGAGCCAGG
ENSG00000120903	ENST00000407991	NM_000742	CHRNA2	3'UTR	GAGGUGGGAGGUUGGAGAGCCAGGUGAGGUCUCUGUAAGUCAGGCUGGG
ENSG00000109158	ENST00000264318	NM_000809	GABRA4	3'UTR	AAAAAUAAUUGUUGGUUGAUAAGGUAAGGUUAUAUGAUUUUGAGGGAGC
ENSG00000186297	ENST00000335625	NM_000810	GABRA5	CDS	GGCUGGGAGAGCGCAUCACUCAGGUGAGGACCGACAUCUACGUCACCAG
ENSG00000166206	ENST00000311550	NM_000814	GABRB3	3'UTR	ACAAGUCAGUGAGUGUGUUUAAGGUAAGUACAGGAUUAUUCUAGUAGGA
ENSG00000163873	ENST00000373091	NM_000831	GRIK3	3'UTR	GCAGAGCUACAUGGUGCUGCCAGGUGAGUCCUGCACCGCCAGGGCCUCC
ENSG00000273079	ENST00000609686	NM_000834	GRIN2B	3'UTR	AGUGUAAGACAGGAAUCCUGCAGGUGAGGCUGACUGGGAAGGAAAGCCU
ENSG00000124493	ENST00000538487	NM_000841	GRM4	3'UTR	GCAUGGAGGGGCCAGAUUCCCAGGUAAGGGGCAGGGACAUUGCAGGAAA
ENSG00000197081	ENST00000356956	NM_000876	IGF2R	3'UTR	AAAAUGAGGGGCUCACAACCCAGGUGAGGUCAUCUGGUGCCACUCAGCC
ENSG00000095303	ENST00000362012	NM_000962	PTGS1	3'UTR	CGAUGAAAUAAGAUAUAUACAAGGUGAGUGUGACUUCCCUUCUAACCCC
ENSG00000077092	ENST00000330688	NM_000965	RARB	3'UTR	CAUGGAAUAGUCAAGACAUCAAGGUAAGGAAACAGGACUAUUGACAGGA
ENSG00000145592	ENST00000274242	NM_000997	RPL37	3'UTR	AAGGAAUCAUGAUGAGAGAGAAGGUAAGUGGCUUUGCCAGCAAUGAAAC
ENSG00000145592	ENST00000274242	NM_000997	RPL37	3'UTR	AGUGUAGACUGGAGGUACAAAAGGUGAGGAGUGAGGAGAUAGGGUAGUU
ENSG00000197756	ENST00000491306	NM_000998	RPL37A	3'UTR	AGAAUUCUCCAUAGGAUCUCCAGGUGAGUGACCAGGAUUUCAUGUAAGC
ENSG00000196597	ENST00000481138	NM_001001662	ZNF782	3'UTR	GAAAAUCUAUCAAUUUGAGAAAGGUAAGUAAUAGCCUUUAUCUAGAUAU
ENSG00000144228	ENST00000280098	NM_001001664	SPOPL	5'UTR	CCGCUGCCGCCCAGCACGUCCAGGUAAGGUACUCAACUGUGUGGGGUAC
ENSG00000144228	ENST00000280098	NM_001001664	SPOPL	3'UTR	GGGAGAACCCUCUUACCUUCAAGGUAAGUUAUGGCAAUACACUGCUUCA
ENSG00000180815	ENST00000338883	NM_001001671	MAP3K15	CDS	GAAAGCCAGAGAGAAAUACCAAGGUGAGGAACUGGCGAAGGAGCUAGCU
ENSG00000182854	ENST00000332238	NM_001001674	OR4F15	5'UTR	CUUCAGCUGCAAGAAAGACUCAGGUAAGUAACAUGAAAACUGAUCUUGG
ENSG00000213563	ENST00000524821	NM_001001795	C8orf82	3'UTR	GCCGCUCGCCGCGGGAGCGUCAGGUGAGGGGACGCCCGACCCAAGGUCA
ENSG00000212807	ENST00000641810	NM_001001802	OR2A42	3'UTR	UACAUUCAAGUGGCAGGACAAAGGUGAGGAGCUCUAAUACCAGGGGUAG
ENSG00000279301	ENST00000641193	NM_001001964	OR2T11	3'UTR	UCAAGGGGGAGGAAGUGGAUAAGGUAAGUUGAGUAUGAAUUUUUAGAUU
ENSG00000186566	ENST00000591680	NM_001002909	GPATCH8	3'UTR	UUGGUGACGUUACGUUAUCCCAGGUGAGGUGGAAAGCGUCUCACCUGGA
ENSG00000196341	ENST00000641015	NM_001002917	OR8D1	3'UTR	UAAUAUUUUAAUAAAUCUUAAAGGUGAGGUAAACAAGAAUGAUAAUAUA
ENSG00000124743	ENST00000370905	NM_001003760	KLHL31	3'UTR	GGAUAUUUAAUGAUAACACUCAGGUAAGGGCUACAAACGCUGUAAAUUA
ENSG00000185963	ENST00000356884	NM_001003800	BICD2	3'UTR	CUGAAGGCCAGCGUGGACAGCAGGUGAGGCAGGUGCUCCUCACACCCAG
ENSG00000104081	ENST00000354670	NM_001003940	BMF	3'UTR	UGGAAACAGCUCUGUGUGUGAAGGUGAGGACUCUUGGAAGCAGGCCAUC
ENSG00000196946	ENST00000396570	NM_001004328	ZNF705A	3'UTR	ACACUGUGUUAGGAAUGACGAAGGUAAGGAAUGUGGAAGAGACUUCAGC
ENSG00000196946	ENST00000396570	NM_001004328	ZNF705A	3'UTR	AUGACACCCCACAUUUUAUUCAGGUGAGUCCUGAGUUAUUACACAGAGA
ENSG00000277399	ENST00000616987	NM_001004334	GPR179	CDS	GAUAUGUGGGGGACACGCAGCAGGUGAGGCUGUCUCCUCCUUUCCUGGA
ENSG00000137809	ENST00000315757	NM_001004439	ITGA11	3'UTR	UGGCUGAGAGUUGCAAUCAACAGGUAAGUGAAUAUCCAGGCUGUAAGAU
ENSG00000280094	ENST00000623530	NM_001004450	OR1B1	5'UTR	GUUGGGUGAGGUGUGAAUGGAAGGUAAGGAACUGGAGACAGUGAAUAUA
ENSG00000170790	ENST00000641461	NM_001004460	OR10A2	3'UTR	AGUAAUUGAAAGACAUUAAGCAGGUAAGUGACUUAACCAGAGUUGCUGG
ENSG00000148488	ENST00000377602	NM_001004470	ST8SIA6	3'UTR	GGAGAAUUAUGUUUGAGAUACAGGUGAGGAACUGUACUUCUUCAACAUG
ENSG00000176495	ENST00000641998	NM_001004729	OR5AN1	3'UTR	UAGAAGAAACAGAAUAUGUGAAGGUGAGGAAUUCAGAGGAACCUCUAUA
ENSG00000181718	ENST00000641661	NM_001004746	OR5T2	3'UTR	UACUAAAAAAUAAAUUAUAAAAGGUGAGGGUGAUACUCUGCACCUCAAU
ENSG00000187747	ENST00000345043	NM_001005162	OR52B6	CDS	AUGGCACAGGUGAGGGCGCUGCAUAAAAUCAUGGC
ENSG00000186509	ENST00000335397	NM_001005212	OR9Q1	3'UTR	ACCUUUUUUUGAUUCAUUUCAAGGUGAGUUCCGGACAUCAGCAUUAGUA
ENSG00000221970	ENST00000641044	NM_001005287	OR2A1	3'UTR	UACAUUCAAGUGGCAGGACAAAGGUGAGGAGCUCUAAUACCAGGGGUAG
ENSG00000163531	ENST00000339876	NM_001005388	NFASC	3'UTR	GAUCACAUAGCUGGUAAACUAAGGUAAGGUUAGGGCUUGAACUUGGGCC
ENSG00000197786	ENST00000357377	NM_001005489	OR5B17	CDS	CACCAUUCUUAAGAGGCACACAGGUAAGGGAUACCAGAAGCCUUUAUCU
ENSG00000238083	ENST00000576629	NM_001006607	LRRC37A2	CDS	UGAGGUGUCAGUUCAACCUCCAGGUGAGGAUCAAGCUUAUUAUCACUUG
ENSG00000204071	ENST00000372774	NM_001006938	TCEAL6	3'UTR	GGAAAAGCAGGGCAAGUCCGAAGGUGAGGGCAAGCCACAAGGCGAGGGC
ENSG00000163219	ENST00000409202	NM_001007231	ARHGAP25	3'UTR	AAAUGAAUGGAGUUUGCAGGAAGGUGAGGGUGAGCAGAGAUGUGUGUGG
ENSG00000164187	ENST00000296603	NM_001007527	LMBRD2	3'UTR	UUAUAAUUCACCUGUUUAGUAAGGUGAGUUUCUUACUUGUGAUUUGAGU
ENSG00000182676	ENST00000330261	NM_001007533	PPP1R27	3'UTR	UUUUCAAUAAACGUGACUCCCAGGUGAGGGGGCCUGGGUCUACACACGU
ENSG00000009307	ENST00000358528	NM_001007553	CSDE1	3'UTR	UGUGGAGGAGGGCGAUAUGAAAGGUGAGGUCUAUCCAUUUGGCAUCGUU
ENSG00000141380	ENST00000415083	NM_001007559	SS18	3'UTR	AAUGGUGUGCUAUAAAGAUAAAGGUGAGGGGAAGACAAAGCACACCAUA
ENSG00000141380	ENST00000415083	NM_001007559	SS18	3'UTR	AUCUGAAAACAUCUAGCCCAAAGGUAAGUUGCUAUUUUCAUCACAGUUG
ENSG00000145920	ENST00000393745	NM_001008220	CPLX2	3'UTR	AGGUUCAAGGGAGCGUGCACCAGGUGAGGUGAGCGUGUGUGCUCUCAGG
ENSG00000186897	ENST00000334221	NM_001008223	C1QL4	5'UTR	GGGGCCGCGGCAGGGGUAGCAAGGUGAGUCGGUGCUUGCCAAGAGGCAG
ENSG00000008710	ENST00000262304	NM_001009944	PKD1	CDS	CAUGCACACCUACGCUGCCCCAGGUGAGUACCUCCUGACCGUGCUGGCA
ENSG00000185737	ENST00000372141	NM_001010848	NRG3	3'UTR	AUUAAUGAUAUCAGUAUCAUAAGGUGAGUUCAUCAAGGAUGUGUGUUUA
ENSG00000165914	ENST00000328459	NM_001010854	TTC7B	3'UTR	AUCUGCACAGCCCCUUUUGCCAGGUAAGUGACCAUCUUCACAGGUUCCA
ENSG00000111834	ENST00000229554	NM_001010892	RSPH4A	3'UTR	GGCUCAGGUUUCACAUGGUCCAGGUGAGGUAAAACAAUUAAAAUAAAUA
ENSG00000197106	ENST00000331565	NM_001010898	SLC6A17	3'UTR	AGCAUGAGCCUUGGUAGCAGAAGGUGAGGAACCUCCUCUGCCCUGGUCC
ENSG00000155265	ENST00000370602	NM_001010917	GOLGA7B	3'UTR	UGUAUGAGUGUGUGUGUAUGCAGGUGAGUGCAUGUGUGUGUGAGUGUGU
ENSG00000155265	ENST00000370602	NM_001010917	GOLGA7B	3'UTR	UCCCUGGUGAUUUUAAUGUGAAGGUAAGGCUGAGAAUCCCUGGUUUUGA
ENSG00000184454	ENST00000374392	NM_001010980	NCMAP	3'UTR	GGGUUCUGGCUUCCAGGCUGAAGGUGAGGGAAAAGCCACUUCUAACUCC
ENSG00000145014	ENST00000347147	NM_001011655	TMEM44	3'UTR	GUGCGCUGAGGCGGGGCUUGCAGGUGAGGGGGCUGUAUGCUUCAGGAAC
ENSG00000170791	ENST00000355315	NM_001011671	CHCHD7	3'UTR	AGUGGUGGGAGAAGACUGGAAAGGUAAGUUGAAGGUAAGGAAUGUGUGG
ENSG00000170791	ENST00000355315	NM_001011671	CHCHD7	3'UTR	AAGACUGGAAAGGUAAGUUGAAGGUAAGGAAUGUGUGGUGGGCCUCAGA
ENSG00000260903	ENST00000562532	NM_001011718	XKR7	3'UTR	AAGAUCUCUGGGCUCAAGUGCAGGUGAGGUUUUAGCACAGUUAUCAGAG
ENSG00000260903	ENST00000562532	NM_001011718	XKR7	3'UTR	GGGAAAGACAGAGGGCAGGGAAGGUGAGGCCUGGGGAAAGUCCAGGCCU
ENSG00000183715	ENST00000524381	NM_001012393	OPCML	3'UTR	UGCUCCACGAAACAGAAGAAAAGGUAAGGUGUUGUGUCACAAAGAGGCC
ENSG00000205864	ENST00000382160	NM_001012416	KRTAP5-6	3'UTR	GAGGCUCUGACUUUGGACCUCAGGUGAGUCCAGCAUAUCCACACCACCC
ENSG00000145949	ENST00000274643	NM_001012418	MYLK4	3'UTR	ACAUCCUUAUUCUCAUCUUUAAGGUAAGGAGGAAGUAGAGAUAGAAGGA
ENSG00000204065	ENST00000372680	NM_001012979	TCEAL5	CDS	GGAAAAGCAGGGCAAGUCUGAAGGUGAGGACAAGCCACAAAGUGAGGGC
ENSG00000103550	ENST00000219837	NM_001012991	KNOP1	CDS	UGGAUGAGGCGCACAUAGACCAGGUGAGGCGAAAGGCCUUGCAAGAAGA
ENSG00000204131	ENST00000633930	NM_001013627	NHSL2	CDS	UCUCCAUCCGAAGCAAAACUAAGGUGAGUCGGCACCACUCAGAGACAAA
ENSG00000204131	ENST00000633930	NM_001013627	NHSL2	CDS	GUGUAGAGGACGAGGGCCCCAAGGUGAGGGUUCUGCCUGAAAGAAUUAG
ENSG00000177875	ENST00000316554	NM_001013635	CCDC184	3'UTR	GAAUUAUAGCGAACUGCGGAAAGGUGAGGCUCCGGGAGAGGAAGCGCCC
ENSG00000168887	ENST00000306336	NM_001013649	C2orf68	CDS	UGAAGCAGGCGGCCAAGGAGAAGGUGAGGAGGCGGCACACGCCCGCGCC
ENSG00000168887	ENST00000306336	NM_001013649	C2orf68	CDS	AUCAGGGUGAUGACCCAGGAAAGGUGAGUGAGAAGGUGUCGGCACACAC
ENSG00000166965	ENST00000394258	NM_001017919	RCCD1	3'UTR	AGGUGAUGCUUACUCCAUGCCAGGUAAGGCUCAAAGUGCUUUACAAGUA
ENSG00000128567	ENST00000378555	NM_001018111	PODXL	3'UTR	CUGCUUAGGGGACCUGCGUGCAGGUGAGGAGAGAAGGGGACACUCGAGU
ENSG00000170681	ENST00000307584	NM_001018116	CAVIN4	CDS	UAAGAUGCGCAGCCUCAGGAAAGGUAAGGACCGAACAGUGGCUGAAGGU
ENSG00000170681	ENST00000307584	NM_001018116	CAVIN4	CDS	UAAGGACCGAACAGUGGCUGAAGGUGAGGAAUGUGCCAGGGAGAUGGGU
ENSG00000134644	ENST00000426105	NM_001020658	PUM1	CDS	CCGCCAUGUUGUCGGAGUGAAAGGUAAGGGGGAGCGAGAGCGCCAGAGA
ENSG00000188322	ENST00000341901	NM_001024401	SBK1	3'UTR	GGUAUGGGCCCUCCACAUGCCAGGUAAGUAGCAAACCCCCACUCCCUCC
ENSG00000110987	ENST00000261822	NM_001024808	BCL7A	3'UTR	ACAGGCAAGGGGAGUUGGCGCAGGUGAGGACUCAGACGACGUCCACCGU
ENSG00000133460	ENST00000316185	NM_001024939	SLC2A11	3'UTR	AAAGAAAAAUACAGGUUGGCCAGGUGAGGUGGCUGAUGCCUGUAAUCCC
ENSG00000215883	ENST00000534324	NM_001031672	CYB5RL	3'UTR	AAAGUGAUGGGUGUCAUGAAAAGGUAAGUGCAGGGUGCUGGGAGAGUGG
ENSG00000082684	ENST00000357599	NM_001031702	SEMA5B	CDS	CACCAGCCCCGCACCCUCCCCAGGUGAGGACAUCUGUCUCGGGCUGCAC
ENSG00000073350	ENST00000392550	NM_001031803	LLGL2	CDS	UCAAGGUGUUCACGCUGCCCAAGGUGAGUGCCAAGCUGAAGUUGAAGCU
ENSG00000244687	ENST00000371674	NM_001032288	UBE2V1	3'UTR	UUGCUUUGGCCAGAAGCCAUCAGGUAAGGUUGGAAAGAGCCUCUGACCU
ENSG00000181191	ENST00000374571	NM_001032396	PJA1	CDS	AGCGGGAACCUCCACAGGCUAAGGUGAGUGCCAGCACUGGCACCAGCCC
ENSG00000136010	ENST00000258494	NM_001034173	ALDH1L2	3'UTR	CAUUGGCAGACAGAAGUAGUCAGGUGAGUAAAUUUUCACCAUCUAUGUG
ENSG00000205517	ENST00000380456	NM_001035223	RGL3	CDS	UCCUCCACUAUCGAACCAGCAAGGUGAGGGUGCUGAGGGCAGCGCGCCU
ENSG00000205517	ENST00000380456	NM_001035223	RGL3	CDS	UAGACUUGGAGCUCUUCUCCAAGGUGAGGCUCUACGAGUGCUUGGGCUC
ENSG00000185869	ENST00000391711	NM_001037232	ZNF829	3'UTR	UUAUAAUAAUUUUUUUAAAACAGGUAAGGAGAACAAAUUAGGAUACAUA
ENSG00000239282	ENST00000407689	NM_001037666	CASTOR1	3'UTR	GUGGGGUUGCCUUCCCUGGCCAGGUGAGUCCUGACAGUGCCUCUCCCUC
ENSG00000206557	ENST00000383763	NM_001039111	TRIM71	3'UTR	CUUUUCUCCUAAAAUCGAUGCAGGUAAGGGUGGGUGGGUAAGGGGUGUU
ENSG00000184350	ENST00000389832	NM_001039165	MRGPRE	3'UTR	AAGGAAGCAAGGCCAGACGCCAGGUGAGGGGCAGGUCCAGGCCUUUCCG
ENSG00000213213	ENST00000338005	NM_001039374	CCDC183	CDS	GGACCGAGGAGGGCGACACAAAGGUGAGGGACACCCUGGAGUCCUCGAC
ENSG00000124486	ENST00000378308	NM_001039591	USP9X	3'UTR	AGUUACAAGCCCCCUUGUGCCAGGUGAGGGGCUUGUGAGUCAUUUUUGU
ENSG00000215343	ENST00000400085	NM_001039615	ZNF705D	3'UTR	ACACAGUGUUAGGAAUGACGAAGGUAAGGAAUGUGGAAGAGACUUCAGC
ENSG00000215343	ENST00000400085	NM_001039615	ZNF705D	3'UTR	AUGACACCCCACAUUUUAUUCAGGUGAGUCCUGAGUUAUUACACAGAGA
ENSG00000162971	ENST00000354611	NM_001039693	TYW5	3'UTR	UUCCUAGGUGUCUUUGGAAACAGGUAAGUUACUCAGGUGAAUAAAGGUG
ENSG00000198053	ENST00000358771	NM_001040023	SIRPA	CDS	ACCAGGUGAAUGUCACCUGCCAGGUGAGGAAGUUCUACCCCCAGAGACU
ENSG00000206262	ENST00000383165	NM_001040061	FOXL2NB	3'UTR	AUUCAGGGCAGCUGGCUUGCAAGGUAAGGCCUGCAGUCUCCACCCGCAC
ENSG00000119684	ENST00000355774	NM_001040108	MLH3	CDS	AAAAUUAUUUGUGGAAUUAUCAGGUGAGGAUAUUAAGGAAUUUAGUGAA
ENSG00000065802	ENST00000264607	NM_001040445	ASB1	3'UTR	UGGGGACAGAGCGCUCUAUGCAGGUGAGGCGUAUGAGAACAGCAUGGUA
ENSG00000186599	ENST00000335510	NM_001040703	DEFB105B	CDS	UUUUUCCCAACCAUUUCCAUCAGGUGAGUUUGCUGUCUGUGAGUCGUGC
ENSG00000143028	ENST00000369872	NM_001040709	SYPL2	3'UTR	CUGAGAACCAGCCUCUGCUGCAGGUGAGGGUUGGGGGCAGGAAACCAGU
ENSG00000154845	ENST00000400556	NM_001042388	PPP4R1	CDS	ACCUUGCAGAUCAGAAUAAUCAGGUGAGGAAAACAAGUCAGGCAGCUUU
ENSG00000109685	ENST00000508803	NM_001042424	NSD2	CDS	AGCUGAGCACCCAGAUGCUUCAGGUGAGGAGAUUGAAGAGCUGCUCAGG
ENSG00000109685	ENST00000508803	NM_001042424	NSD2	3'UTR	GCCCAAAAGAUCCCUUCCGGCAGGUAAGGGACUACCAAUGCUUACGUCA
ENSG00000178645	ENST00000374111	NM_001042427	C10orf53	3'UTR	UCAUGACCAGAGCUGAAGGGCAGGUAAGGCGAGACAGUACACGGAUUCU
ENSG00000178645	ENST00000374111	NM_001042427	C10orf53	3'UTR	GGAUUGGGGGGUGUGGGGGGCAGGUGAGGUAGAGGGAGGAAGUUUGCAG
ENSG00000154025	ENST00000395645	NM_001042450	SLC5A10	3'UTR	CCAAGAGAAGUGAUUUGCCACAGGUGAGGAGGGGUCUCGGGCAGCACCG
ENSG00000137103	ENST00000643932	NM_001042590	TMEM8B	3'UTR	UGUCUGUAGGGAGCUGGAGCCAGGUGAGGGGAGCUGUGGUUUGGGAAGU
ENSG00000142599	ENST00000400908	NM_001042681	RERE	CDS	CAGGCCCAACUCGCCAUCUGAAGGUGAGGGAGAGAGUUCAGACAGUCGC
ENSG00000146414	ENST00000275233	NM_001042683	SHPRH	CDS	AGCAGGCAUUCAUAUUAUUAAAGGUGAGUAUGCCUUGGCAGCAGAAUUG
ENSG00000214216	ENST00000397832	NM_001042706	IQCJ	3'UTR	ACUUAAAUGUCUCCAGGGGCCAGGUAAGUCACCCUCAUGACUGAGGUGG
ENSG00000187773	ENST00000343998	NM_001044369	DIPK1C	3'UTR	UGCAUGUGUGUGAGUGUGCACAGGUGAGUGUGCACAGGUGAGUGUGGUG
ENSG00000187773	ENST00000343998	NM_001044369	DIPK1C	3'UTR	UGUGCACAGGUGAGUGUGCACAGGUGAGUGUGGUGUGCUCAUGAGGAGU
ENSG00000187773	ENST00000343998	NM_001044369	DIPK1C	3'UTR	UGUGAUUGUGUGAGUGUGGGCAGGUGAGUGUGUUGGGGAUGUGGGUUAG
ENSG00000155755	ENST00000409883	NM_001044385	TMEM237	3'UTR	CCAUGUACUCUGAGGAGCACAAGGUGAGGUGCAGGUUCCUGCCCCUAAA
ENSG00000155926	ENST00000338087	NM_001045556	SLA	3'UTR	GCUUAGGAUGGAAUUAGAGACAGGUGAGGGACACUCAGGAGCUCAUUUU
ENSG00000145545	ENST00000274192	NM_001047	SRD5A1	3'UTR	AAGCUCCUCGUGGCCCUUCCAAGGUGAGGCAAAGGCAUCUGGACUUGUU
ENSG00000145545	ENST00000274192	NM_001047	SRD5A1	3'UTR	AACACAGCUGUAAACUUCUCAAGGUGAGGAGUGAGCCAUCACUCUUUGC
ENSG00000123473	ENST00000371877	NM_001048166	STIL	CDS	UAGCUUGUUUUGGAAUGCAGCAGGUGAGGAUCAAGAGCCUGACUCUCAA
ENSG00000091513	ENST00000402696	NM_001063	TF	3'UTR	AAAGUCCUUAAUGGGCCCAGAAGGUGAGGGGAGUCCGGCAAUGAGGGGU
ENSG00000168309	ENST00000360997	NM_001076778	FAM107A	3'UTR	CUGCAUUUCUAACAAGCUCCCAGGUAAGGCGGAGGCUGCUGGUGUGAGG
ENSG00000168309	ENST00000360997	NM_001076778	FAM107A	3'UTR	UUACGCUGUUUAAUGUCUGCCAGGUGAGGGUUACACUGAAGAUGCACAA
ENSG00000100461	ENST00000359890	NM_001077351	RBM23	3'UTR	ACAGUGAAAAGAGACUCUGAAAGGUGAGGUGACAGGAGGUGGCAUAAUG
ENSG00000162692	ENST00000294728	NM_001078	VCAM1	CDS	UAGACAGCCCUCUGAGCGGGAAGGUGAGGAGUGAGGGGACCAAUUCCAC
ENSG00000118900	ENST00000262376	NM_001079514	UBN1	3'UTR	UCUUGUGAGGUCUGUGCCACAAGGUGAGUCUGAACUGACUGCUCCAGCU
ENSG00000128050	ENST00000512576	NM_001079524	PAICS	3'UTR	GUUAAGAGGCUAUUGUAGCCCAGGUGAGGGAUGAUGUAUGAUCUUCAAC
ENSG00000056998	ENST00000398806	NM_001079855	GYG2	3'UTR	GCGAGGCUCGUAGGAUAUUUCAGGUGAGUCAGGGUUGGAUGGUCAUCGG
ENSG00000112294	ENST00000357578	NM_001080	ALDH5A1	3'UTR	CCUUGACUGUGACUGGCAGGCAGGUGAGGGGCACAGCACCCCUCCCCGG
ENSG00000102870	ENST00000262525	NM_001080417	ZNF629	3'UTR	CACCCUGUCCACAGAUCAGGAAGGUGAGGGCGAGACCCCUACCCCCACA
ENSG00000103460	ENST00000219746	NM_001080430	TOX3	3'UTR	UUUUUUUAAGAUGCAAGUACAAGGUAAGUAUAGAGAAAAAAGUAAUCGC
ENSG00000182447	ENST00000327928	NM_001080440	OTOL1	CDS	GAGGGGAGGAAAAGGACAGAAAGGUGAGGGGGGUAUGAAAGGGGAAAAA
ENSG00000204347	ENST00000375366	NM_001080466	BTBD17	3'UTR	CCUAGGGCUGGGGUGGAGUCCAGGUGAGGCGUGGUAGACAAGAUGCCUG
ENSG00000167306	ENST00000285039	NM_001080467	MYO5B	CDS	GGUGCACUACCAGCAGAGCCCAGGUGAGGACACCAGCCUCAGGCUGCAG
ENSG00000232434	ENST00000436881	NM_001080482	AJM1	3'UTR	AGGGCAAAGCGUGGUGCGAGCAGGUGAGGGAGAGAGCUAGUUGGUAAGC
ENSG00000178772	ENST00000323830	NM_001080513	CPN2	3'UTR	AGGGACAGGGUUACAUCCCCAAGGUGAGGGGGUGGAGUCUGGUCUGCUC
ENSG00000189431	ENST00000529419	NM_001080521	RASSF10	3'UTR	GGGAUCUGUCCCUUCAAAGGCAGGUGAGUUGCCCUUUAAUUCGUAUUGC
ENSG00000160219	ENST00000424127	NM_001081573	GAB3	3'UTR	CAGGGUUUCCAAUCACCCCACAGGUAAGUGAAUGCCAAAGUCUUCUUUU
ENSG00000275969	ENST00000428649	NM_001083124	SPATA31A3	CDS	GCUCUCCGGUCCAGACCCCCCAGGUGAGGUGGGCGAAAGAGCACCUGAU
ENSG00000103356	ENST00000449606	NM_001083614	EARS2	3'UTR	CAAAAAAUUUAAAAAUUAGCCAGGUGAGGUGACAUAUGCCUGUAGUCCC
ENSG00000158186	ENST00000423968	NM_001085049	MRAS	3'UTR	AAGGAUAAGAGAGAACAUUCCAGGUGAGGCACUUCAAAGUUUCCUUAGA
ENSG00000179909	ENST00000684351	NM_001085384	ZNF154	3'UTR	CUCACCCAUCCCAGUGUAUUCAGGUAAGUGAACCUUGGUGUUCUGUUCA
ENSG00000179909	ENST00000684351	NM_001085384	ZNF154	3'UTR	UGGAGCCCUGAUUUCUUUCCAAGGUGAGGAGAGGGUGAUGAUAGUAUCC
ENSG00000010244	ENST00000394670	NM_001098507	ZNF207	3'UTR	ACUGUUUAACAAGACCACAGCAGGUAAGGAUUAAUUUUUGAGUGGCUGC
ENSG00000051009	ENST00000449352	NM_001098794	FHIP1B	3'UTR	GGGCGGGGCCCCUGAACGCCAAGGUGAGGCUCUUCGAGUCAAGAAUGCU
ENSG00000183826	ENST00000481247	NM_001099272	BTBD9	3'UTR	GCCAACAUGGAGAGAGGUGGCAGGUGAGGCUGACAGGUGGGUGCCUGUG
ENSG00000112419	ENST00000440869	NM_001100164	PHACTR2	5'UTR	GGGAGACCCGCGCGGGGUAGAAGGUGAGGGGACCCGGCGGGCCGCUCGG
ENSG00000156860	ENST00000356166	NM_001105079	FBRS	CDS	CCUGGCCCAGCUCGGGCUGACAGGUGAGGGGAACGGGGGGGGGUCGGGG
ENSG00000256806	ENST00000542475	NM_001105520	C17orf100	3'UTR	GGCUGUUUGAGCCUCUGAGCCAGGUGAGUUUGGGAUCCACAGCCCUCAG
ENSG00000114739	ENST00000352511	NM_001106	ACVR2B	3'UTR	UGACCCACAAGUUUUUCAGGCAGGUGAGGAUGGGUCUUCUUGCAAAUGC
ENSG00000164142	ENST00000435205	NM_001109977	FHIP1A	3'UTR	UGCGUCUGGCCUGGGCAGGAAAGGUGAGGGAGCCAAGGGUUCCUGGAGU
ENSG00000160710	ENST00000368474	NM_001111	ADAR	CDS	GAAUAGUAUCCGCGCAGCACCAGGUGAGUUUCGAGCCAUCAUGGAGAUG
ENSG00000006747	ENST00000297029	NM_001112706	SCIN	3'UTR	UCACAAAAUUAGUAAAGGUCAAGGUGAGUGGCUUAGGGUACACUGUAUU
ENSG00000169302	ENST00000397936	NM_001112724	STK32A	CDS	GGAACAAACCAAAGACCCACAAGGUGAGGAUGGUCAGAAUAACAACUUG
ENSG00000139915	ENST00000399232	NM_001113498	MDGA2	3'UTR	UGUUCAAUAAAGCCUCUUUCCAGGUAAGGUA
ENSG00000276581	ENST00000437823	NM_001113541	SPATA31A5	CDS	GCUCUCCGGUCCAGACCCCCCAGGUGAGGUGGGCGAAAGAGCACCUGAU
ENSG00000162104	ENST00000294016	NM_001116	ADCY9	CDS	UCCACCUGUUCGUCAUGUCCCAGGUGAGGUCCAGGAGCACCUUCCUCAA
ENSG00000161048	ENST00000465647	NM_001122838	NAPEPLD	3'UTR	CAUUCUUCAGGACCUUCGGCAAGGUGAGUCAAGGCUCUCUACCUACCUA
ENSG00000183337	ENST00000378444	NM_001123385	BCOR	CDS	GAGCCUGGGCUCCCAGCGGCAAGGUGAGGCAGAGCUGCGCUCCUCGCUG
ENSG00000070915	ENST00000563236	NM_001126108	SLC12A3	CDS	ACAGAGUCAAGUCCCUUCGGCAGGUGAGGCUGAAUGAGAUUGUGCUGGA
ENSG00000070915	ENST00000563236	NM_001126108	SLC12A3	3'UTR	AGACAUAACCAAGAAGCGUAAAGGUGAGUUGUUUGGUGGUACGACUGCC
ENSG00000124920	ENST00000278836	NM_001127392	MYRF	3'UTR	GUGGUAAAAGGGCUUCAGGGAAGGUAAGUGGGCCACCUGCUGGAAGCUG
ENSG00000215193	ENST00000399744	NM_001127649	PEX26	3'UTR	CCUGGGGGGAGAAAAGCAGUCAGGUGAGGUUUGAGAUUCCUUCUAUAGA
ENSG00000165929	ENST00000435962	NM_001128596	TC2N	3'UTR	GUGUUUACUUAAGCCUUUUUCAGGUGAGGAGGUACUAAUGCUGGUUAUU
ENSG00000157388	ENST00000350061	NM_001128840	CACNA1D	CDS	GCUGCUCUUCAGGUGUGCAACAGGUGAGGCCUGGCAGGAGAUCAUGCUG
ENSG00000214954	ENST00000448384	NM_001129890	LRRC69	3'UTR	GGAAUUGCUCAGGUGUAGAACAGGUGAGGUGCUCAUUCAUAGCCUCACU
ENSG00000147121	ENST00000344302	NM_001129898	KRBOX4	CDS	GACCCCGGUACGGACCUGUGCAGGUGAGGACAGGCCAGAAGUCUGGCAA
ENSG00000178295	ENST00000381254	NM_001130009	GEN1	3'UTR	AAAGUGAUUUAUGAAACACCCAGGUGAGGGGAGACUACAAGUCCCUUUG
ENSG00000171466	ENST00000453372	NM_001130031	ZNF562	3'UTR	AUUCAAAAAAUAAAAUUAGCCAGGUGAGUUGGCGGGCGCCUGUAAUCCC
ENSG00000160691	ENST00000448116	NM_001130040	SHC1	3'UTR	CCUGAUGCCCCUUCCCCAAGAAGGUGAGUGCUUGUCAUGGAAAAUGUCC
ENSG00000063245	ENST00000270460	NM_001130072	EPN1	3'UTR	UUUGGAGACAGGGCCUUUACAAGGUAAGUAAGGUUAAAAUGAGGACAUU
ENSG00000140403	ENST00000394852	NM_001130182	DNAJA4	CDS	UCUUGUUAUUACAUCCAAAGCAGGUGAGGUGAUAAAGCACGGGGACCUG
ENSG00000140403	ENST00000394852	NM_001130182	DNAJA4	3'UTR	AAAGUGCAGAUCAGACCAUGCAGGUAAGGUGAACCAGCUGCACGGACCA
ENSG00000273604	ENST00000621654	NM_001130677	EPOP	3'UTR	GAAGUGCUUUCUCCUCCACCCAGGUGAGGUCAGGGGAGCUUAGGUCUUA
ENSG00000170234	ENST00000307063	NM_001130864	PWWP2A	CDS	CUGCACCUCUACCCGCUCAGCAGGUGAGGCCCCUUCAGAAAAUCAGAGU
ENSG00000148337	ENST00000372938	NM_001131016	CIZ1	CDS	UUGAGGAGGAACUCUGCAAGCAGGUGAGGUCCAGAGAUAUAUCCAGAGA
ENSG00000105784	ENST00000394654	NM_001134405	RUNDC3B	CDS	CACAUUAAAUGUAAUGAGUGAAGGUAAGGAAGAUACUCCCUCAUUACUU
ENSG00000183454	ENST00000330684	NM_001134407	GRIN2A	3'UTR	GCUGAAUGUUCAGAAAGAAUAAGGUGAGUUUCUUGGUAGCUUGAAUAAG
ENSG00000196526	ENST00000420658	NM_001134647	AFAP1	3'UTR	GAGCUGGCCGGAGGACAGGUCAGGUGAGGGGGCCGACCCCUGCGGGGCU
ENSG00000196526	ENST00000420658	NM_001134647	AFAP1	3'UTR	UGCCCACAGACUUUGCCACCCAGGUGAGGUGCUGUGUUCAUGCACGGAA
ENSG00000145331	ENST00000394876	NM_001134665	TRMT10A	3'UTR	CUAUUAUAGUUACCUAUUUUAAGGUAAGGUCUGUAGGCAAGAUAUGUAA
ENSG00000140044	ENST00000651602	NM_001135048	JDP2	3'UTR	GGCUGUCGGUCCGGACGAUGCAGGUGAGGCAGUGUCAGUUCUGCAUCAG
ENSG00000169550	ENST00000529533	NM_001135091	MUC15	3'UTR	GUUGUAUGAAAUUAGUUUUUCAGGUGAGGCAUUCCUAGUUGCAAUUCCU
ENSG00000163812	ENST00000424952	NM_001135179	ZDHHC3	3'UTR	UUGCAGCCGACACCCAGAGGCAGGUGAGUUGACAGCUUGGAAGAGGCUG
ENSG00000177354	ENST00000374144	NM_001135196	C10orf71	CDS	CGAUUUUAUGCCAAGCCUCAAAGGUAAGGCCAAAUUCAGCACCAGCUCU
ENSG00000175573	ENST00000438576	NM_001135635	C11orf68	CDS	AGGCCGGAGCAGGAUGGAACCAGGUGAGGAGCUGGAAGAGGAGGGCUCU
ENSG00000118246	ENST00000402774	NM_001136193	FASTKD2	5'UTR	UAGUCACGGUCUUGUGCUCUAAGGUGAGUGGAGGACGAGCUUGGGCUUA
ENSG00000223731	ENST00000686983	NM_001136234	SUPT20HL1	5'UTR	ACUCAACACAUGGAGAAAUAAAGGUGAGUAAUUAUGUAAAUGAACGUCA
ENSG00000179627	ENST00000342537	NM_001137601	ZBTB42	3'UTR	CAUGGCGGCAGGGUUAGGGGCAGGUGAGGAGUGGGAGUCGCAGCACCCU
ENSG00000214357	ENST00000369800	NM_001142651	NEURL1B	3'UTR	GCUGGUGUUAUCCCACUUGGCAGGUAAGGAAACUGAGGUCCUGUGAGUG
ENSG00000239388	ENST00000487349	NM_001142733	ASB14	CDS	GAUAGUUGAAACAAUAGAGAAAGGUAAGGAAGAUGCAUUGUCACACUUA
ENSG00000166938	ENST00000319212	NM_001143688	DIS3L	CDS	ACACACCAGAAAGUCCCUGGAAGGUGAGUCCUGAAGAGGAACAAAAACG
ENSG00000159461	ENST00000290649	NM_001144	AMFR	3'UTR	CCUGGUUUAAUUCAGCAGAGAAGGUAAGGUGUGAACCUACCUGCCUUGG
ENSG00000153165	ENST00000409886	NM_001144013	RGPD3	CDS	AAAACUUGCUGCGGUUGCUCAAGGUGAGGAAUAAAAUGCUUCCCGUUCU
ENSG00000175536	ENST00000310109	NM_001144869	LIPT2	3'UTR	GGACUGCACUAGGGCAACAGAAGGUGAGGAUUAUUAGGGGCCAUCUUGA
ENSG00000173611	ENST00000336505	NM_001144877	SCAI	3'UTR	CUUACUGGACUUGCAUAUCAAAGGUGAGUAGGCUCAUCUGAGAAAAUGC
ENSG00000213901	ENST00000409878	NM_001144889	SLC23A3	CDS	AUGGAUUUGGCUGCCUCACCCAGGUGAGUGGAAUUGGCCUUUGCUGACG
ENSG00000104047	ENST00000403028	NM_001144955	DTWD1	3'UTR	ACCUGCUAUUGUUGGCUUUACAGGUGAGUGAUAGGAACCACAAGCCCCA
ENSG00000233436	ENST00000422652	NM_001145101	BTBD18	CDS	UGAUGUCCUUCUGCAGGCAGAAGGUGAGGCAGUUCCAGCUCACUGCUGC
ENSG00000230246	ENST00000706933	NM_001145124	SPATA31C1	CDS	GCUCUCUGGUCCAGACCCGCCAGGUGAGGUGGGCAAAAGAACACCUGAU
ENSG00000214860	ENST00000399134	NM_001145127	EVPLL	3'UTR	CAGGCAAGGGGUGCGGGGACCAGGUGAGGGCUUCAAAGGGUACAGUACC
ENSG00000231824	ENST00000434239	NM_001145194	AKAIN1	3'UTR	UAUUAAAAAGACAUGCUAGAAAGGUGAGGGAAUGCAGUUUUAGUUACCU
ENSG00000231824	ENST00000434239	NM_001145194	AKAIN1	3'UTR	UCUUUUGAUCUAAAAAAUUCAAGGUAAGUGGGUCUGGAAGGUAGAGUGU
ENSG00000185775	ENST00000332857	NM_001145196	SPATA31A6	CDS	GCUCUCCGGUCCAGACCCCCCAGGUGAGGUGGGCGAAAGAGCACCUGAU
ENSG00000117036	ENST00000368192	NM_001145312	ETV3	3'UTR	GGACUCAGAAAAGGUUAGGGCAGGUGAGGGAGACAGUAGAUGGCCUGGG
ENSG00000120756	ENST00000457734	NM_001145319	PLS1	CDS	UCUGAUUGCAUUGUUAAAUGAAGGUGAGGAACUAGAGGAGCUGAUGAAG
ENSG00000124444	ENST00000336564	NM_001145347	ZNF576	3'UTR	UUGCCUGAAUGGGGGCAGGAAAGGUGAGGUGUUGCUGGCCUGUAAUGCC
ENSG00000124444	ENST00000336564	NM_001145347	ZNF576	3'UTR	UUGCUGGCCUGUAAUGCCACCAGGUGAGUUCCAGAUGUGGAGCAACUUG
ENSG00000124444	ENST00000336564	NM_001145347	ZNF576	3'UTR	AGGGAUGUUUUUAAAGCCCACAGGUGAGGUGGAUGUGGUAGACUGAUCA
ENSG00000198740	ENST00000430262	NM_001145365	ZNF652	3'UTR	UCACUGCUAUUUGGGAUGGGAAGGUGAGUUUACAAAAUGAAAAAGGUAG
ENSG00000100154	ENST00000397906	NM_001145418	TTC28	CDS	CCAGGAGCUCCUCCCUGCCCAAGGUGAGUUCCGGAUAUAGCAGCCCCAC
ENSG00000090863	ENST00000422840	NM_001145667	GLG1	CDS	AGAAAAGGAUGCACAUUCACAAGGUGAGGUGGUAUCAUGCUUGGAGAAA
ENSG00000175820	ENST00000322527	NM_001146197	CCDC168	CDS	GCAAGGGAAAGAGGACAGAGAAGGUGAGGAGCAAGGGAAAGAGGACAGA
ENSG00000175820	ENST00000322527	NM_001146197	CCDC168	CDS	GCAAGGGAAAGAGGACGGAGAAGGUGAGGAGCAAGGGAACAGGGAUGGA
ENSG00000175820	ENST00000322527	NM_001146197	CCDC168	CDS	ACAAGGGGAAAAGGCACAAGAAGGUGAGGUGGAAAUAGUUGUACUUCUG
ENSG00000141052	ENST00000425538	NM_001146312	MYOCD	CDS	AAGAGGCCAUAAAAGGUAACCAGGUGAGUUUCUCCAAAUCCACGGAUGC
ENSG00000232258	ENST00000620492	NM_001146336	TMEM114	5'UTR	CGCGUGCAGGUCGGAGCCGGCAGGUGAGGAGCCAGGGUCUAAGCUAGGG
ENSG00000153130	ENST00000608372	NM_001153484	SCOC	3'UTR	GGGAAGUCAGGCUCAGCUACCAGGUGAGUUUUGUUGCCAAAAUGCUAGG
ENSG00000103037	ENST00000219315	NM_001160305	SETD6	3'UTR	UUGGUGUGCUAGGAUUAACUCAGGUAAGGGUGAUGUGUUUUAGGAUUGA
ENSG00000103037	ENST00000219315	NM_001160305	SETD6	3'UTR	AUAAAACUUGACAGUCAUGAAAGGUAAGGCAAAUUUUAAGUGGGUUAAG
ENSG00000259120	ENST00000579469	NM_001162997	SMIM6	5'UTR	AGGACAGCCCAGCCCAGCCACAGGUGAGGCGGCCUGAUGGCCUGGGGCA
ENSG00000147144	ENST00000603986	NM_001163321	CCDC120	3'UTR	GUAGAUGCCAGUGAAAUCCUCAGGUGAGGUCUGCCUACGGGCCACGGGC
ENSG00000204659	ENST00000376974	NM_001164444	CBY3	5'UTR	AGCAACUCCACCCCAUCUUCCAGGUGAGGCACAACAUACAGUGAGGACU
ENSG00000215372	ENST00000400156	NM_001164457	ZNF705G	3'UTR	ACACGGUGUUAGGAAUGACAAAGGUAAGGAAUGUGGAAGAGACUUCAGC
ENSG00000206530	ENST00000393845	NM_001164496	CFAP44	3'UTR	GUAAAAACCAGUGGGGCUAGAAGGUGAGUUACAGCUCAGAUUGGGGGGC
ENSG00000276600	ENST00000617070	NM_001164522	RAB7B	3'UTR	AGACAGAUAUUUCCAAAUAGCAGGUAAGUGCUAUAAACAAAGGGAAACA
ENSG00000069020	ENST00000403625	NM_001164664	MAST4	CDS	AACGAACCACAAAGAUGGCCCAGGUGAGGCGAGGCCCCCGCCCAGAGAC
ENSG00000069020	ENST00000403625	NM_001164664	MAST4	CDS	CCUGUGAGAAGGAGCUGGGCAAGGUGAGGCGUGGCGUGGAACCCAAGCC
ENSG00000179111	ENST00000541682	NM_001165967	HES7	3'UTR	GGCCCAAGCCCCGGGGCAGACAGGUAAGUAAAGAAGAGAGCAGAGCGGG
ENSG00000158528	ENST00000433360	NM_001166160	PPP1R9A	CDS	UGGGGAACAAAAAACAAAAGAAGGUGAGGGCUCCCAGCAGAGCAGGGGG
ENSG00000101966	ENST00000371199	NM_001167	XIAP	3'UTR	UAUCCAGUUCUUUCAUUUUACAGGUGAGGCAACUGAGACUCAAAGGUGA
ENSG00000157833	ENST00000401533	NM_001168241	GAREM2	3'UTR	GUGGGGCCUGGCCCCGCACACAGGUGAGUCGUGUACAAGCCUAACCCAU
ENSG00000165269	ENST00000297988	NM_001170	AQP7	3'UTR	GACAGGUAAUUAUAUGGAAGAAGGUGAGUGCAGAGUGGGAGGCUUGGAG
ENSG00000197785	ENST00000378756	NM_001170535	ATAD3A	3'UTR	CUCGGCUCCCACAGCAGAGCCAGGUGAGGGGGCGCCUGCCAGGGCCAGA
ENSG00000247077	ENST00000498926	NM_001170543	PGAM5	3'UTR	GUGACUGGAUGGGGGAGGGGCAGGUGAGGUGGGUCUACAGAGGUGGCUU
ENSG00000188991	ENST00000344941	NM_001170798	SLC15A5	3'UTR	ACAAUUCAUGUUGGAUAGGACAGGUGAGUUUAUCAGCUGACUGCAAAUU
ENSG00000244242	ENST00000340134	NM_001170820	IFITM10	3'UTR	AGUGGGGUUGACUGGUUUGGAAGGUAAGGUGGGGGAGAAGCCCGGAGGA
ENSG00000111405	ENST00000422538	NM_001172439	ENDOU	CDS	UGGCUUUGAACAUGUCUUCUCAGGUGAGGUAAAAAAAGGCAAGGUUACU
ENSG00000162009	ENST00000689027	NM_001172560	SSTR5	CDS	GCUACCUGCUCAUCGUGGUGAAGGUGAGGGCGGCGGGCGUGCGCGUGGG
ENSG00000196670	ENST00000502412	NM_001172638	ZFP62	CDS	AAAUAUAAAGACAGAACAGGAAGGUGAGGCAUCUGAGAAGAGCUUGCAU
ENSG00000164300	ENST00000507668	NM_001174072	SERINC5	3'UTR	UAAUUGUGAUAUACAAUACUCAGGUGAGGAGUCAACAUUCCUGGAUUUA
ENSG00000144290	ENST00000446997	NM_001178015	SLC4A10	CDS	GGAUGAGAUUUGUUGGCGUGAAGGUGAGGACGCUGAGUGGCGAGAAACA
ENSG00000105483	ENST00000651546	NM_001184900	CARD8	CDS	CCACUUCAUCUCCCUCCAAGCAGGUGAGGUGGACGUCUCCUGGUUUCUC
ENSG00000157224	ENST00000496677	NM_001185072	CLDN12	3'UTR	CAAAUAUAAGAAAUUUAUUUCAGGUAAGGGUAAUAUUUUAAUAGUAGUC
ENSG00000233198	ENST00000445101	NM_001190228	RNF224	5'UTR	UCUGCCGUCCAGCCGGCAUCAAGGUGAGGCUGAGAAGCCACACAGAUCC
ENSG00000214491	ENST00000402034	NM_001193336	SEC14L6	CDS	AGAGCUACUACCUGUGCAAGCAGGUGAGGCUGCAGUAUGAGCACACGAG
ENSG00000133687	ENST00000539277	NM_001193451	TMTC1	3'UTR	GUGUUAUUAUUUGUUUUGUCAAGGUAAGUCUAAAUAAACAAGAAAAACU
ENSG00000138593	ENST00000559471	NM_001193489	SECISBP2L	3'UTR	CAAUAUUUAAAGGAACACAGCAGGUAAGGAAUGAAGCCUCUGAAAUAGU
ENSG00000139625	ENST00000547488	NM_001193511	MAP3K12	3'UTR	GCUUGCCUACUCCCCUAGGACAGGUAAGUCCUCGGAAAGUCUAAUCCUC
ENSG00000226174	ENST00000451127	NM_001195082	TEX22	3'UTR	AGGUGAUCACUCCUGGGCUCCAGGUGAGGGCAGGAGCUGGACCUGUGCG
ENSG00000237412	ENST00000617714	NM_001195129	PRSS56	5'UTR	GGCUCCUAGGAGUUAAGGGCCAGGUGAGGGCUGACCAGGGAGGCGGGUA
ENSG00000204913	ENST00000377924	NM_001195545	LRRC3C	CDS	CCCUCCAGGAAGUGCUCCGGCAGGUGAGGCUGGUGCCGGGCACUGGGAC
ENSG00000041988	ENST00000054650	NM_001195753	THAP3	CDS	CCUUUCAGGACCCCACACAGCAGGUGAGGGAGAACACAGACCCUGCCAG
ENSG00000113657	ENST00000343218	NM_001197294	DPYSL3	3'UTR	UAGGAGGGAGGUGGGUGGGUCAGGUGAGUGGAAGGGGUGUUGUAUAUUG
ENSG00000124574	ENST00000372530	NM_001198934	ABCC10	5'UTR	GGAGGGGAAAAACAGAUGGCAAGGUGAGGCGUCCAUGGAACGACUUCUG
ENSG00000137868	ENST00000395105	NM_001199042	STRA6	CDS	GCGUGGUACCCACUAUCCAGAAGGUGAGGGCAGGGGUCACCACGGAUGU
ENSG00000007516	ENST00000426824	NM_001199097	BAIAP3	3'UTR	CACAGAGGGGAUGCAAAGGGCAGGUGAGUCAAGAACCGCAUAGGUCUCC
ENSG00000162065	ENST00000646147	NM_001199107	TBC1D24	CDS	CCAUCCUCAAGUUCUUCCACAAGGUGAGGGCCGGGCAGCCGCUGGAGUC
ENSG00000149091	ENST00000456247	NM_001199267	DGKZ	CDS	UGCCAGAGCAGUUGCGCAUCCAGGUGAGUCGCGUCAGCAUGCACGACUA
ENSG00000099991	ENST00000263119	NM_001199281	CABIN1	CDS	UGUCCAGCAGAUGGUGAACUCAGGUGAGGCUGCCGCCAAGGAGGAGUGG
ENSG00000275832	ENST00000622683	NM_001199417	ARHGAP23	CDS	GGGGGCUGCGGCGGCCGGCGCAGGUGAGGACGAGGCGGCGCCCGUCUGC
ENSG00000197506	ENST00000376238	NM_001199633	SLC28A3	3'UTR	GACUCAGUUUAAGCACAUCUCAGGUGAGGUCACUCUGCAUAUACCUUGG
ENSG00000007047	ENST00000262891	NM_001199867	MARK4	3'UTR	AUGGGAGCGGUGGGGGUGGGAAGGUAAGGAUGGUCGUGGAAGAAGGCAG
ENSG00000161944	ENST00000691900	NM_001201352	ASGR2	CDS	AAAUGACCAUCCUUUCCAUCAAGGUGAGGGGCCAGGCACUCGCAGGCUG
ENSG00000170100	ENST00000433976	NM_001201407	ZNF778	3'UTR	CAUAAGACAACUACAACAUGAAGGUGAGGGGCAACGUGGCUGGACGGCG
ENSG00000146122	ENST00000274867	NM_001201427	DAAM2	3'UTR	GAAGAGGCCAUCCUGGAACCCAGGUGAGGGCAAGAUGAAGGCUUCCAGG
ENSG00000198216	ENST00000367573	NM_001205293	CACNA1E	CDS	GCUACUCUUCAGGAGUGCCACAGGUGAGGCCUGGCAGGAGAUUAUGCUG
ENSG00000130294	ENST00000498729	NM_001244008	KIF1A	3'UTR	AGCUUUCUUUGGAAAUCUCCCAGGUGAGGAUUCACAUCCCAAAAUAAAA
ENSG00000141905	ENST00000443272	NM_001245002	NFIC	3'UTR	CCUUGACCUCCCGGCAGGGCAAGGUGAGGAGGCGGACCCAAAGCAGUAC
ENSG00000197586	ENST00000376652	NM_001247	ENTPD6	3'UTR	CCAGCAGCCCACAGCACGGCCAGGUGAGGCCUGGGCACAUAACCUCGAG
ENSG00000135655	ENST00000280377	NM_001252078	USP15	3'UTR	GAGGAUAGGGAAAGGAGGAAAAGGUGAGUGUAUUUAUAUCCUUGCUAGU
ENSG00000134207	ENST00000610222	NM_001253772	SYT6	3'UTR	GUCAUCGUUAAACCCUUAGGCAGGUGAGUAUAACCCAUUCUAACCUCUU
ENSG00000128165	ENST00000395737	NM_001253845	ADM2	3'UTR	CCCUGGGAGAAGCACUGGGUCAGGUGAGGUCUGAGGACAGCAGGCCUUC
ENSG00000188747	ENST00000683555	NM_001256067	NOXA1	CDS	GCAACUCAGUUACCUAGCCCCAGGUGAGGACGGGCACUGGGUCCCCAUC
ENSG00000102001	ENST00000323022	NM_001256789	CACNA1F	CDS	CACUGUCUUUCAGAUCCUGACAGGUGAGGACUGGAACGUGGUCAUGUAU
ENSG00000197183	ENST00000621426	NM_001256798	NOL4L	3'UTR	CUUAACGUGGCUCUUCUAAGCAGGUGAGGACUUCCUCCUCAAUGCUCUC
ENSG00000140945	ENST00000567109	NM_001257	CDH13	3'UTR	AGCUCGCCACGAACUAGGGUAAGGUGAGUGUCUUAGCAUAUUUUAAUGC
ENSG00000140945	ENST00000567109	NM_001257	CDH13	3'UTR	AAAAAUUGAAUGGCUUGCCCAAGGUAAGUGGCCUCCAGAACCAAACCUC
ENSG00000197774	ENST00000568449	NM_001257370	EME2	3'UTR	UACACUUCCUGUUCUUGAAAAAGGUGAGUGUGCCGUGCCAGGUGUCCAG
ENSG00000180347	ENST00000615280	NM_001257967	ITPRID1	3'UTR	GCUAUUUGGGUAAGACUUGAAAGGUGAGGAAGUGGAAGCCAAGUGCAAU
ENSG00000174482	ENST00000698399	NM_001258282	LINGO2	3'UTR	UGGAAUCUCAUUCAAAUGCUAAGGUGAGUGGAGAUAACUCACAGAGGAA
ENSG00000177614	ENST00000391860	NM_001258311	PGBD5	3'UTR	UGGUGGGUCCACGUAGAAACCAGGUGAGGGAGGAGCAGUCCACAGGGCU
ENSG00000266967	ENST00000427569	NM_001261434	AARSD1	CDS	UGGAUGAUCCUGAGGUGGAGCAGGUGAGUGGCCGGGGUUUGCCUGAUGA
ENSG00000183309	ENST00000526926	NM_001261843	ZNF623	3'UTR	CCCUCAGGUGUGAAGGAGCACAGGUGAGGGGGUGCCUGCUGUGGCACAG
ENSG00000101246	ENST00000622789	NM_001267547	ARFRP1	3'UTR	GCUGCUCAGGGGCUGGUGGGCAGGUGAGGGGCUCCCCAGGUGGGCCUGG
ENSG00000182149	ENST00000378799	NM_001270975	IST1	3'UTR	GCAGGGCUUUCACAAGAAAACAGGUGAGUUGCAGUGGAAUUGGAAAUGA
ENSG00000137409	ENST00000373627	NM_001271641	MTCH1	3'UTR	GUCACCCGGCAGACCUAGGGAAGGUGAGGCGAGGUGGGGAGUUGGCAGA
ENSG00000167523	ENST00000579310	NM_001271907	SPATA33	CDS	AAGCAAAGAGAAACCCAGGAAAGGUGAGGAGCAAAAGAAGGGAUCCACC
ENSG00000145725	ENST00000358359	NM_001276277	PPIP5K2	3'UTR	AGGUUUUCUUUGUUUAUGUUCAGGUAAGGAACUGUUGUCAUGAUCUGGA
ENSG00000145725	ENST00000358359	NM_001276277	PPIP5K2	3'UTR	UGAAGUGUUGAGAGUCAGUUAAGGUAAGUAGCUGAAAUGAAAAUAACAA
ENSG00000105877	ENST00000409508	NM_001277115	DNAH11	3'UTR	AAUAUAAAAGCAGCAGGCCCCAGGUGAGUCCUGAAGGAAGAGGCUAGCA
ENSG00000080854	ENST00000533871	NM_001277285	IGSF9B	CDS	UCGGUGCUAGUGGGAAAUACCAGGUGAGUGACGGCAGCCUGACAGUGAC
ENSG00000214029	ENST00000537226	NM_001277291	ZNF891	3'UTR	GAGACAAUAACAGGCUUUGGAAGGUGAGUAAGAAUGAAAAGGGAAGGUC
ENSG00000131196	ENST00000427363	NM_001278669	NFATC1	CDS	CCCCGGCCCUGCUGCCACAGCAGGUGAGUGCGCCUCCAAGCAGUAGCUG
ENSG00000205683	ENST00000556509	NM_001280542	DPF3	3'UTR	CCAUGGUGGGGACGGGAGGGCAGGUAAGUGGGCCUUGUAGGAAAUGGCA
ENSG00000162702	ENST00000367353	NM_001281293	ZNF281	3'UTR	ACACCCACCAGCCAGAGUUACAGGUAAGGUCCCAAAAGUGGCCAGGCUG
ENSG00000068323	ENST00000315869	NM_001282142	TFE3	3'UTR	CUGUGGGACUCAUCCUUGCCCAGGUGAGGGAAGGAGACAGGAUGAGGUC
ENSG00000170242	ENST00000527733	NM_001282659	USP47	3'UTR	UGUUUCUAAGGCGGGCACUCAAGGUGAGGGGUGCAUUCUGGCCAAAGAA
ENSG00000133460	ENST00000316185	NM_001282864	SLC2A11	3'UTR	AAAGAAAAAUACAGGUUGGCCAGGUGAGGUGGCUGAUGCCUGUAAUCCC
ENSG00000006432	ENST00000554752	NM_001284230	MAP3K9	3'UTR	UUAUGGUUAGCCGUGCAGGCCAGGUGAGUCUCUUAUGGACUUCCUCUCA
ENSG00000006432	ENST00000554752	NM_001284230	MAP3K9	3'UTR	ACCCCUUUAAAUUUUAACCCAAGGUGAGGGCCUCACUCCACUCUAUACC
ENSG00000112337	ENST00000377850	NM_001286123	SLC17A2	CDS	AAAAUACUGGUUUAAUGGUGAAGGUAAGUGCUUUUCUUCUUUUUGGGUA
ENSG00000140451	ENST00000559239	NM_001286496	PIF1	CDS	GAGGCGGCUUCAGGAGCUGCCAGGUAAGGUACACAGAUUUGAGGCUAUG
ENSG00000135597	ENST00000450536	NM_001286611	REPS1	CDS	AGCAGAUGUUGGGGAUCAGCCAGGUGAGGUAGGUUAUUCAGGCUCUCCU
ENSG00000198663	ENST00000480824	NM_001286635	C6orf89	3'UTR	CUGUGCUGCGAAACAAAGACAAGGUGAGGUGUUUUUCUUUUUUGUAAUA
ENSG00000196345	ENST00000426540	NM_001288590	ZKSCAN7	3'UTR	AGUUCUUACCCAUUAUUAGGAAGGUAAGGACUACACAUGUCAUUGAAUU
ENSG00000182578	ENST00000675795	NM_001288705	CSF1R	3'UTR	GCCCAGCUCUGAAACUUGGGAAGGUGAGGGAUUCAGGGGAGGUCAGAGG
ENSG00000283900	ENST00000400206	NM_001289912	TPTEP2-CSNK1E	3'UTR	CGCGGGUCGACCGGGAGAGGAAGGUGAGUAUGAGGCUGCACAGGGGUGC
ENSG00000099954	ENST00000262608	NM_001290047	CECR2	3'UTR	AGGCCUAAUCCUAUAGUCACAAGGUAAGGACAGUUGAGUAGUGUAAGAA
ENSG00000162367	ENST00000691006	NM_001290403	TAL1	3'UTR	UGGUGGGAUGUGGUUUUCUUAAGGUGAGGCCUGUCUGUGACCUGCAUCU
ENSG00000103888	ENST00000394685	NM_001293298	CEMIP	3'UTR	CUCCUGUCUCUGCAGCUCUACAGGUGAGGCCCAGCAGAGGGAGUAGGGC
ENSG00000076108	ENST00000549884	NM_001300905	BAZ2A	3'UTR	CCAUUGGGGGGUGGGGGUGCCAGGUGAGGUGGAGCAUUCCUUGUAUUCU
ENSG00000182985	ENST00000331581	NM_001301043	CADM1	CDS	CCAGAAAGACACUGCGGUGGAAGGUGAGGAGAUUGAAGUCAACUGCACU
ENSG00000182985	ENST00000331581	NM_001301043	CADM1	3'UTR	CAUGCCCUAAACAGACCUGACAGGUGAGGUCUGUUCCUUUUAUAUAAGU
ENSG00000105926	ENST00000222644	NM_001303037	PALS2	3'UTR	GACAGUUCUAUAAUUUUUUUAAGGUAAGGUUAUUUUUAAAUUGCAUUUU
ENSG00000108582	ENST00000225719	NM_001304	CPD	3'UTR	UAAAAAUUUGGUCCUUUUUCCAGGUGAGGCCCAGUUAGAAUAAUGUGUC
ENSG00000185942	ENST00000623646	NM_001304533	NKAIN3	3'UTR	ACUAUGAUCCCUACCUCCCAAAGGUGAGGUGAGAAUUUAACGAAAAAUG
ENSG00000185942	ENST00000623646	NM_001304533	NKAIN3	3'UTR	CCCCAACCCCUUGCACUUCCCAGGUGAGGCAAUGCCCCACCCUGCUUCU
ENSG00000111325	ENST00000228922	NM_001304833	OGFOD2	3'UTR	CCCAGUGUGGGGGUGGCAGGCAGGUGAGGGCUCCGUUGCCUUGGUCUGG
ENSG00000218819	ENST00000405799	NM_001306137	TDRD15	CDS	UGCCUCAGGUUCUCUCUCAAAAGGUGAGGCCAGGUGAUAAUGAAAUGAA
ENSG00000151612	ENST00000508784	NM_001306215	ZNF827	CDS	UAACCGUUUUAUAUGGAAUCAAGGUAAGUGGUUGCCAAACUCAACCACC
ENSG00000186260	ENST00000571589	NM_001308142	MRTFB	3'UTR	CUGGCGAGUUAGAAGAAUGGAAGGUAAGGGGAAGGUCUGUCAUCUACCC
ENSG00000126822	ENST00000247226	NM_001308147	PLEKHG3	3'UTR	UGAGCCACUGCAUGCGGCUGAAGGUAAGGAUUCUAAACUCGGAGACUAG
ENSG00000177200	ENST00000447540	NM_001308319	CHD9	CDS	AUACUAAGUUGCAGAAUACCCAGGUGAGGGUCAUGUCUGAGAAGAAGCA
ENSG00000283980	ENST00000640151	NM_001316692	GNG14	CDS	AGGCAGGCAUCGACCAAGUGAAGGUGAGGGUCGGGGCCAGUGCAGGAGG
ENSG00000101298	ENST00000381867	NM_001318234	SNPH	3'UTR	GGGGGCUCCCCCAGCCUUCCAAGGUGAGGCCAUCUCAUCUGCAGGCUGG
ENSG00000184307	ENST00000638807	NM_001320466	ZDHHC23	3'UTR	UUCCUCUUCCCAUGUUUCACCAGGUAAGGUGCUAGCACACUUGUGACUG
ENSG00000160190	ENST00000352133	NM_001320537	SLC37A1	5'UTR	GAGCGCGGGCCUCGGCGGCGCAGGUGAGGCGCGGGGCCGGGGCCGGACC
ENSG00000179304	ENST00000416841	NM_001321178	FAM156B	5'UTR	UAUGAAACUAAGGAGAGCCACAGGUAAGUAUACGUCUAUGAAUGCGAAU
ENSG00000185158	ENST00000543378	NM_001321350	LRRC37B	CDS	UGAAGUGACAGUUCAACCUCCAGGUGAGGAUCAAGCUCAUUAUAAUUUG
ENSG00000130733	ENST00000586748	NM_001321439	YIPF2	CDS	CACGCCGGCCCAGGUGGCCUCAGGUGAGGGGGGGCGGAGCGCACCUGUG
ENSG00000159374	ENST00000421985	NM_001321739	M1AP	CDS	ACGCUGAGAGCCGGGAGGACCAGGUGAGGGGGCCUCCGUCUUCCGAAGA
ENSG00000173567	ENST00000651242	NM_001321971	ADGRF3	CDS	CAACAUGUCCCAUCACUGGGCAGGUGAGUACAUGAGCUGCUUCGAGGCC
ENSG00000170949	ENST00000683776	NM_001322131	ZNF160	CDS	GCCUGAACUGCAGCUAUUUCAAGGUGAGGGGAAAAUGUAUGAAUGUAAU
ENSG00000185518	ENST00000394232	NM_001323032	SV2B	3'UTR	AAUUUUUUAUCUUUAUAAACCAGGUAAGGGAAAUGAUGCCCUUGCCCAU
ENSG00000172733	ENST00000523392	NM_001323311	PURG	3'UTR	AUAAAUAUGGAAUUUUCCUGAAGGUAAGUGAGGUGAGACCACCUUACCG
ENSG00000147124	ENST00000684689	NM_001324144	ZNF41	CDS	AGCCCCACAUCAGAGCUGUUCAGGUGAGGCUAUUGGGAAAAUGCAGCAA
ENSG00000241878	ENST00000439502	NM_001326411	PISD	3'UTR	GGGAGGCCCAUGAGGCCAUCCAGGUAAGGGCCUGCCUCAGCGUGGUUGG
ENSG00000175029	ENST00000337195	NM_001329	CTBP2	3'UTR	CACAGCUUCAAACACAUGACAAGGUAAGUUUACUUAGUCAAUUAUGUAC
ENSG00000174915	ENST00000308020	NM_001329548	PTDSS2	3'UTR	CAUGCUGCCUCCGUGGCUCCAAGGUGAGGGUCAUCUUCACGAGCAAAGA
ENSG00000162066	ENST00000293971	NM_001330449	AMDHD2	3'UTR	GGCUCCCAGGCAGGGAGAGGCAGGUGAGGUUCUCAGCCGAUGUGUUAGA
ENSG00000154222	ENST00000284376	NM_001330585	CC2D1B	3'UTR	CCGGGGGGAAGCUGGAGGUGAAGGUGAGGCUGCGGGAGCCUCUGAGUGG
ENSG00000134900	ENST00000376052	NM_001330588	TPP2	3'UTR	CAACCCAGGUUUUGCUAUUUCAGGUAAGUACUACCUACAGCAGGAAUCA
ENSG00000064042	ENST00000503057	NM_001330672	LIMCH1	3'UTR	AAAUGUGUUUGUUUAAAAAACAGGUGAGGCAAGUGAGUGAUUUAUUGUU
ENSG00000148019	ENST00000643273	NM_001330691	CEP78	3'UTR	GAAAGAGAUAAACCAAAAGAAAGGUGAGGAAUUGGUAAAAGCAGAAAUG
ENSG00000148339	ENST00000373069	NM_001330988	SLC25A25	3'UTR	AAUCCCAUAAUCCAUGAUGAAAGGUGAGGUCACGUGGCCUCCCAGGCCU
ENSG00000134444	ENST00000644646	NM_001346231	RELCH	3'UTR	ACUAAUCAAAAAUAAUGUAUCAGGUAAGUUUCUGCAUAUUGGUAAAAAA
ENSG00000197110	ENST00000413851	NM_001346937	IFNL3	CDS	CCUGGGACCUGAGGCAGCUGCAGGUGAGGGAGCGCCCCGUGGCUUUGGA
ENSG00000157540	ENST00000647188	NM_001347721	DYRK1A	3'UTR	AGAAGACAACAGGCCAUUCGAAGGUGAGGAGGCUUGCCAGCAUCAGUUU
ENSG00000170935	ENST00000509000	NM_001348372	NCBP2L	CDS	GUCGCGGUAAAUCUGGGGGUCAGGUAAGGGAUGAGUUUCGUGAAGAUUU
ENSG00000176406	ENST00000696799	NM_001348484	RIMS2	3'UTR	ACAGCCAUGAAGCGGUGUUACAGGUGAGGAGUGUAAUCCUAGGAAGCAU
ENSG00000138411	ENST00000644978	NM_001348768	HECW2	3'UTR	UGAAUCAGCUAUUACUGAUGCAGGUAAGGAACCAUCAGUCAACUUCUGG
ENSG00000197548	ENST00000693202	NM_001349232	ATG7	3'UTR	GCAGAGUCCACAAAGCCUUGCAGGUGAGGUGACCACGCCCACGUCACCU
ENSG00000132849	ENST00000642238	NM_001350145	PATJ	5'UTR	ACUUCCGCCCAGGUGAGGCAGGGCCGACACCGAGCCCG
ENSG00000177910	ENST00000324915	NM_001350978	SPATA31C2	CDS	GCUCUCUGGUCCAGACCCGCCAGGUGAGGUGGGCAAAAGAACACCUGAU
ENSG00000166024	ENST00000298999	NM_001351015	R3HCC1L	5'UTR	UUCCCAAAGUGCUGGGAUUACAGGUGAGGCUGCUGUCAGAAAGGAACUU
ENSG00000182050	ENST00000611864	NM_001351288	MGAT4C	3'UTR	GAAAAAAGUGAGAAAUUGUUAAGGUGAGUGAAAGAUGAGCGGCGGUUGC
ENSG00000226321	ENST00000690015	NM_001351305	CROCC2	CDS	AGCUCCGGGAACUCCACAGACAGGUGAGGACACUGAAGGCCGAGAACCA
ENSG00000197020	ENST00000358296	NM_001351672	ZNF100	3'UTR	UGUCACACUUGAUUGUAGGUAAGGUAAGUUAUACUGGAGAAAACUUCUA
ENSG00000197020	ENST00000358296	NM_001351672	ZNF100	3'UTR	AUUUAUUGAGUCAAUUUGUUCAGGUAAGUACUAGGGAAGCUUUAUAAGU
ENSG00000187134	ENST00000380872	NM_001353	AKR1C1	CDS	UUUUCCAGUGUCUGUAAAGCCAGGUGAGGAAGUGAUCCCAAAAGAUGAA
ENSG00000141627	ENST00000675505	NM_001353214	DYM	3'UTR	GCCAAUAUCAGAAAGGAAAACAGGUAAGUUACUUCAGAUUAUGCAGACA
ENSG00000139718	ENST00000604567	NM_001353345	SETD1B	3'UTR	GCCUCUCGGAGGCCCCAGUGCAGGUGAGGGGCGCUGAGAACGCGGGCAG
ENSG00000274386	ENST00000637012	NM_001354602	TMEM269	5'UTR	GUGUCCCCAGGGUGAGCCCUCAGGUAAGGGUACCAGUUUCUUCCUGAGC
ENSG00000151090	ENST00000646209	NM_001354712	THRB	3'UTR	UGAUGUAGAUAUUUAUUAUCCAGGUAAGGAUUUGCCCGGUGUGUAUUUU
ENSG00000225110	ENST00000436629	NM_001354980	PNMA6F	CDS	UGCAGGUGAAGCAGGAGCUGCAGGUGAGGCAGGAUCUGUAGGUGAGGCA
ENSG00000225110	ENST00000436629	NM_001354980	PNMA6F	CDS	UGUAGGUGAGGCAGGAGCAGCAGGUGAGGCAGGAGCAGCAGGUGAGGCA
ENSG00000225110	ENST00000436629	NM_001354980	PNMA6F	CDS	AGCAGGUGAGGCAGGAGCAGCAGGUGAGGCAGGAGCAGCAGGUGAGGCA
ENSG00000225110	ENST00000436629	NM_001354980	PNMA6F	CDS	AGCAGGUGAGGCAGGAGCAGCAGGUGAGGCAGGAGGUGCAGGUGAGGCA
ENSG00000225110	ENST00000436629	NM_001354980	PNMA6F	CDS	AGCAGGUGAGGCAGGAGGUGCAGGUGAGGCAGGAGGUGCAGGUGAGGCA
ENSG00000225110	ENST00000436629	NM_001354980	PNMA6F	CDS	UGCAGGUGAGGCAGGAGGUGCAGGUGAGGCAGGAGGUGCAGGUGAGGAA
ENSG00000225110	ENST00000436629	NM_001354980	PNMA6F	CDS	UGCAGGUGAGGCAGGAGGUGCAGGUGAGGAAGGAGGUACAGGUGAGGAA
ENSG00000225110	ENST00000436629	NM_001354980	PNMA6F	CDS	UGCAGGUGAGGAAGGAGGUACAGGUGAGGAAGGAGGUGCAGGUGAGGCA
ENSG00000225110	ENST00000436629	NM_001354980	PNMA6F	CDS	UACAGGUGAGGAAGGAGGUGCAGGUGAGGCAGGAGGCGCAGGUGAGGAA
ENSG00000225110	ENST00000436629	NM_001354980	PNMA6F	CDS	UGCAGGUGAGGCAGGAGGCGCAGGUGAGGAAGGAGGUGAAGAUGAGGCA
ENSG00000225110	ENST00000436629	NM_001354980	PNMA6F	CDS	UGAAGAUGAGGCAGGAGCUGCAGGUGAGGCAGUAGGUGCAGGUGUGGUG
ENSG00000236444	ENST00000635918	NM_001355247	UBE2L5	3'UTR	GGCUGAAAUGGAGACAACAGAAGGUGAGGUGGCUUGGACUCAGGUGGCA
ENSG00000215817	ENST00000651890	NM_001355457	ZC3H11B	CDS	GAAGGAAAAAUCUGAGGAGCAAGGUGAGGGUUCUUCAGGAGUUUCCAGU
ENSG00000282419	ENST00000632372	NM_001355534	TEX13D	3'UTR	ACAAACUCAGUGAUUUCAGGAAGGUAAGUAAGAAUGGACACACUUCAAA
ENSG00000104325	ENST00000220764	NM_001359	DECR1	3'UTR	AGGCCUCACAAUCAUGGCAGAAGGUGAGUGAGGAGCAAAGUCAUGUCUU
ENSG00000172893	ENST00000355527	NM_001360	DHCR7	CDS	AGGCCAGGGGAAGGUGGGCGCAGGUGAGGGGCCGAGGUGUGCGCAGGAC
ENSG00000156869	ENST00000646001	NM_001361041	FRRS1	CDS	UUAGGCUGCCUUCGCUUCUCAAGGUAAGGAAGUGGAGGAUUAAAUGAUU
ENSG00000177034	ENST00000512528	NM_001363818	MTX3	3'UTR	ACCAUUGAAAGAGGCAGAAACAGGUAAGGGGGAUAGUAUCUUAGAAAAC
ENSG00000286019	ENST00000593495	NM_001364008	NOTCH2NLB	CDS	CACCUGUCAAGUCGGGUUUACAGGUAAGGAGUGCCAAUGGACCGAUGCC
ENSG00000286219	ENST00000650865	NM_001364013	NOTCH2NLC	CDS	CACCUGUCAAGUCGGGUUUACAGGUAAGGAGUGCCAAUGGACCGAUGCC
ENSG00000133030	ENST00000651222	NM_001364716	MPRIP	CDS	CUGAGUUGACAGAGCAGGAGCAGGUGAGGCUUCUUUCUGACCAGAUUGC
ENSG00000165066	ENST00000518699	NM_001364841	NKX6-3	3'UTR	GCUGGCUGCAGAAGAAAAGACAGGUGAGUGGCCAGGUGCACUCCUCAGA
ENSG00000148219	ENST00000313400	NM_001365068	ASTN2	3'UTR	AUCAAAAUAGGAAGUGUUAAAAGGUGAGGCUGGGAGCUUGGCAAGGCAU
ENSG00000284395	ENST00000640283	NM_001365310	PERCC1	3'UTR	GCUCCACCCACCAGGGCCCCCAGGUGAGGCUGAGGGCCCAGCCCCAGAG
ENSG00000135637	ENST00000393965	NM_001365575	CCDC142	3'UTR	UAAAGAGUUGAGUGCUCGGCCAGGUGAGGGGGCUCACGCCUGCUCACGC
ENSG00000196504	ENST00000545856	NM_001365597	PRPF40A	3'UTR	AGUUUUUUGGAGCUGUCUUAAAGGUGAGGUGGAAAGUGAGAGAUGAUUU
ENSG00000196504	ENST00000545856	NM_001365597	PRPF40A	3'UTR	GAGCCAAGGACUUGUUCUGAAAGGUGAGUAAUAAAUAAGGGAACAAGGU
ENSG00000125844	ENST00000377813	NM_001365613	RRBP1	CDS	GAGAACUUGAAAGUUCGGACCAGGUGAGGGAGCACACGUCGCAUUUGGA
ENSG00000163946	ENST00000683822	NM_001365635	TASOR	3'UTR	CAGCAACGCCAGACUAUAUUAAGGUAAGUAGAAAGUGUUUUUAUAGGGC
ENSG00000185271	ENST00000636854	NM_001365790	KLHL33	3'UTR	AGGGGAGGCAGCUGAAUACCCAGGUGAGGAAAGGAGACUCGGGAGCAAC
ENSG00000011347	ENST00000539008	NM_001365809	SYT7	3'UTR	AUCAGAGGAAGCCCCGGGGUCAGGUAAGUAGCCUCAGGGGCUCCCUUGG
ENSG00000100767	ENST00000644200	NM_001365906	PAPLN	CDS	CGCCCGGGUCCUCGGCUCCCAAGGUGAGGCGGCAGAGUGACACCUGGGG
ENSG00000083067	ENST00000677713	NM_001366145	TRPM3	CDS	CCAAGAGAGUAUAGACCCUGCAGGUGAGGAGACCAUGUCCCCAACUUCU
ENSG00000146223	ENST00000493763	NM_001366481	RPL7L1	3'UTR	UCCGUCAGCUGAACUAGACCCAGGUGAGGCAGGGCUGAAAACUGCCCUU
ENSG00000176928	ENST00000652361	NM_001366737	GCNT4	3'UTR	CACUCGUGUGCGACUGUGGACAGGUAAGUCACUUUGGUCUCUAUGAACC
ENSG00000139364	ENST00000682704	NM_001366854	TMEM132B	3'UTR	CUGAUUGACACAUAGCUAUCCAGGUGAGUCGGCUCCUUCUAUGAGGCUU
ENSG00000155052	ENST00000682447	NM_001367498	CNTNAP5	3'UTR	CCUGGGCCAUCUUGGAGAAAAAGGUAAGGAGAAGACAAUGUAAAUGCUC
ENSG00000063587	ENST00000650114	NM_001367757	ZNF275	3'UTR	CUGCAACCCCAGCCCAUCAGAAGGUGAGUACACCAGGUGGGCAGGCUGG
ENSG00000214897	ENST00000445091	NM_001367770	PNMA6E	CDS	UCAAGCAGUAGCAAAAGCUGCAGGUGAGGGAGGAGGCGCAGGUGAGGCA
ENSG00000214897	ENST00000445091	NM_001367770	PNMA6E	CDS	UGCAGGUGAGGGAGGAGGCGCAGGUGAGGCAGGAGGUGUAGGUGAGGUA
ENSG00000214897	ENST00000445091	NM_001367770	PNMA6E	CDS	UGUAGGUGAGGUAGGAGCAGCAGGUGAGGCAGGAGGCACAGGUGAGGCA
ENSG00000214897	ENST00000445091	NM_001367770	PNMA6E	CDS	AGCAGGUGAGGCAGGAGGCACAGGUGAGGCAGGAGCAACAGGUGAGGCA
ENSG00000214897	ENST00000445091	NM_001367770	PNMA6E	CDS	CACAGGUGAGGCAGGAGCAACAGGUGAGGCAGGAGCAGCAGGUGAGGCA
ENSG00000214897	ENST00000445091	NM_001367770	PNMA6E	CDS	AACAGGUGAGGCAGGAGCAGCAGGUGAGGCAGGAGGCGCAGGUGAGGCA
ENSG00000214897	ENST00000445091	NM_001367770	PNMA6E	CDS	AGCAGGUGAGGCAGGAGGCGCAGGUGAGGCAGGAGGUGUAGGUGAGGCA
ENSG00000214897	ENST00000445091	NM_001367770	PNMA6E	CDS	UGUAGGUGAGGCAGGAGCAGCAGGUGAGGCAGGAGGCGCAGGUGAGGCA
ENSG00000214897	ENST00000445091	NM_001367770	PNMA6E	CDS	AGCAGGUGAGGCAGGAGGCGCAGGUGAGGCAGGAGCAGCAGGUGAGGGA
ENSG00000214897	ENST00000445091	NM_001367770	PNMA6E	CDS	CGCAGGUGAGGCAGGAGCAGCAGGUGAGGGAGGAGCAGCAGGUGAGGCA
ENSG00000214897	ENST00000445091	NM_001367770	PNMA6E	CDS	AGCAGGUGAGGGAGGAGCAGCAGGUGAGGCAGGAGGCGCAGGUGAGGCA
ENSG00000214897	ENST00000445091	NM_001367770	PNMA6E	CDS	AGCAGGUGAGGCAGGAGGCGCAGGUGAGGCAGGAGCAGCAGGUGAGGCA
ENSG00000214897	ENST00000445091	NM_001367770	PNMA6E	CDS	CGCAGGUGAGGCAGGAGCAGCAGGUGAGGCAGGAGGCGCAGGUGAGGGA
ENSG00000214897	ENST00000445091	NM_001367770	PNMA6E	CDS	AGCAGGUGAGGCAGGAGGCGCAGGUGAGGGAAGAGCAGCAGGUGAGGCA
ENSG00000214897	ENST00000445091	NM_001367770	PNMA6E	CDS	CGCAGGUGAGGGAAGAGCAGCAGGUGAGGCAGGAGCAGCAGGUGAGGCA
ENSG00000214897	ENST00000445091	NM_001367770	PNMA6E	CDS	AGCAGGUGAGGCAGGAGCAGCAGGUGAGGCAGGAGCUGUGGGUGAGGCA
ENSG00000214897	ENST00000445091	NM_001367770	PNMA6E	CDS	UGUGGGUGAGGCAGGAGCAGCAGGUGAGGCAGGAGCUGUGGGUGAGGCA
ENSG00000214897	ENST00000445091	NM_001367770	PNMA6E	CDS	UGUGGGUGAGGCAGGAGCUGCAGGUGAGGCAGGAGCUGUGGGUGAAGCA
ENSG00000181450	ENST00000343776	NM_001367909	ZNF678	CDS	AGACUGGAGAACUGUGAAUGAAGGUAAGGGGCAGAAAGAAUAUUGCAAU
ENSG00000152291	ENST00000377386	NM_001368095	TGOLN2	3'UTR	GGCGGAUAGCCUACUUUAUGAAGGUAAGGAAUGAACUCCUACCCUUCUU
ENSG00000039139	ENST00000265104	NM_001369	DNAH5	CDS	UAUGAACAAUGUUUUAUCAUCAGGUGAGGUCUCUAACCUAUUUGCUCGA
ENSG00000284713	ENST00000686237	NM_001369201	SMIM38	3'UTR	CACACACACACACACAGAGCCAGGUGAGGACACAGGGAGAAAAUGGCCA
ENSG00000204186	ENST00000374423	NM_001369654	ZDBF2	CDS	GGUUACCUGGGCUGACUUGCAAGGUAAGGAGGACACUGCACCAACUCAA
ENSG00000110900	ENST00000546076	NM_001370302	TSPAN11	3'UTR	UGUGUUGACCACCUCCCCUUCAGGUGAGGCCCUUUUCUGCCUUCUUUCU
ENSG00000174652	ENST00000592904	NM_001370374	ZNF266	3'UTR	UUGGACAUAGGGUUUUCAAACAGGUGAGUAACUUCAAAUGAGGUUGUUG
ENSG00000144460	ENST00000272907	NM_001371273	NYAP2	3'UTR	AUUCUGAAAAAAUAAGGAAAAAGGUAAGUGGGAGCAGUGUAUGGUUGGU
ENSG00000188263	ENST00000695950	NM_001371417	IL17REL	3'UTR	UGGGGAUGCGGAGGUCAGGCCAGGUGAGGGGCUUUAGAAGCUGGGUUUG
ENSG00000188263	ENST00000695950	NM_001371417	IL17REL	3'UTR	GCAGGUGGGGAGAAGUGCAGAAGGUGAGGCCUUCGGGGUGUCCUGGCAC
ENSG00000007174	ENST00000262442	NM_001372	DNAH9	3'UTR	GAACUUGGAGAGGUGUGCCUAAGGUGAGGCUGAGCUGAAGGAAUGUGGG
ENSG00000180287	ENST00000536534	NM_001372062	PLD5	3'UTR	GAACUGUUGAUUUAGAGAGGAAGGUGAGGAUUUUGCCUUGGAGAAGAGA
ENSG00000249481	ENST00000674044	NM_001372081	SPATS1	3'UTR	CAUGAAGGCUGGAUCUAUACCAGGUAAGUAAUACUAUUGCCCUGUAGCU
ENSG00000197653	ENST00000673944	NM_001372106	DNAH10	CDS	CCAAAGUCUUUGACUUGGACCAGGUGAGGAAGCGCCUCGGAACAGGACU
ENSG00000151914	ENST00000680361	NM_001374736	DST	3'UTR	AAACUCAGUUACUGUACCUACAGGUAAGUCUACAUCCUCUCUGACAGCC
ENSG00000138443	ENST00000261018	NM_001375670	ABI2	CDS	UAAAGUGGUUGCUUAGAUUUAAGGUGAGUACCCAGAACAUGAAGAUGGG
ENSG00000143147	ENST00000682931	NM_001375883	GPR161	3'UTR	GUUUGAAAUACCACAAAUCACAGGUGAGUCAGUCCUCCCAGAGGAAAAG
ENSG00000058673	ENST00000367210	NM_001376342	ZC3H11A	CDS	GAAGGAAAAAUCUAAGAAGCAAGGUGAGGGUUCUUCAGGAGUUUCCAGU
ENSG00000110514	ENST00000706887	NM_001376571	MADD	CDS	AUAAGAAUGACAUCCGCAAGAAGGUGAGGCGCCUAAUGGGAAAGUCGCA
ENSG00000165383	ENST00000374160	NM_001378102	LRRC18	3'UTR	GCGGAACCCCUUUCCAAAGCCAGGUGAGUCGGAAAUAUUCAUAGACUCC
ENSG00000166435	ENST00000684022	NM_001378157	XRRA1	CDS	CAGAGUCCAUCUUCCUGACCCAGGUGAGUGAACUGCCUUCCUCCGUCAU
ENSG00000075275	ENST00000674500	NM_001378328	CELSR1	3'UTR	GAAUUAUACAUGUGCCUUACCAGGUGAGUGGUCUUUCGAAGAUAAAAAA
ENSG00000100207	ENST00000677622	NM_001378418	TCF20	CDS	UGCUGACAUAGAGAAGAGAAAAGGUGAGGUGGCUUCGGACCUAGUCAGU
ENSG00000268480	ENST00000691075	NM_001378600	NFILZ	3'UTR	UGUGGAGGACUUUGUGGGCCAAGGUGAGGACUUUGGCUUCCUUUCUGAG
ENSG00000083799	ENST00000427738	NM_001378743	CYLD	3'UTR	AACAUUUGAAUUCCCCAAAGCAGGUGAGGAGUCGGGGAGGAGAAAGCGA
ENSG00000107186	ENST00000319217	NM_001378778	MPDZ	CDS	GGAGGCCAUCUCAAAGCAGCCAGGUGAGUGAAGGCAGCCUGUCAUCUUU
ENSG00000133124	ENST00000372129	NM_001379150	IRS4	CDS	AGAUGCAGCUUCAAAGCCUUCAGGUGAGGGAUCAUUCUCAAAGCCUGGA
ENSG00000102935	ENST00000563137	NM_001379286	ZNF423	3'UTR	CCAGAGUGCCCAGAAGCAGGCAGGUAAGGGUUUCAGUCUCAGUGGAGAA
ENSG00000162923	ENST00000414423	NM_001379403	WDR26	3'UTR	AUAAAUGUGUUAUAUUAAACCAGGUAAGUAUUUUAAACAGAGAACAUUU
ENSG00000115568	ENST00000411696	NM_001379659	ZNF142	3'UTR	AGAUGGCAAUCAGCAUUUUACAGGUAAGGAAAAAGGCUCAGAGUAAGCA
ENSG00000165131	ENST00000409607	NM_001382496	LLCFC1	5'UTR	AGAGGUCCUAUGGAAGGUGAGGGGAGAAAAUGCCCCUGGAAA
ENSG00000169918	ENST00000307050	NM_001382637	OTUD7A	3'UTR	GGAGCAGGGAGAAAGGGAAGAAGGUGAGUCCUACCGGGGUGCAUGGCCC
ENSG00000099364	ENST00000338343	NM_001382779	FBXL19	CDS	AGGCCGCACCAGCAAGGAUUCAGGUGAGGGGCCUGGCCGCCGUAGGGCC
ENSG00000244694	ENST00000339488	NM_001384253	PTCHD4	3'UTR	AUUAAAUCUGUCCAGGGAAGAAGGUGAGGACAAAGGUCAGCUUCUCACC
ENSG00000174945	ENST00000683327	NM_001384743	AMZ1	3'UTR	CUAAAACUAGAAGGGCUAUGCAGGUGAGGUGGGCUGAGGCUUCCUUGUG
ENSG00000140853	ENST00000688547	NM_001384950	NLRC5	3'UTR	GCUACUACUUUGGUGGGAUUCAGGUGAGUCUCCAUGCACUUCACAUGUU
ENSG00000140563	ENST00000357742	NM_001385001	MCTP2	5'UTR	CGACUGCAGCGGGUCCGGUGCAGGUGAGGGGCGCGCGCCUGCCCAGCUU
ENSG00000100565	ENST00000689127	NM_001385106	LRRC74A	5'UTR	AGGCUCCCCUGGGAUGCCCCCAGGUGAGGGAAGUUCACAGAGUUUGAGA
ENSG00000155256	ENST00000684270	NM_001385875	ZFYVE27	3'UTR	UGUCCAAUGGAGUGGGAGGCCAGGUGAGUGGAGCAGAGGUCCUGAAGCC
ENSG00000031003	ENST00000689681	NM_001385994	FAM13B	3'UTR	AUUUUGCAACAUCCUUUAAUAAGGUGAGGGAAGCAUGAACCUCAGACUU
ENSG00000273540	ENST00000614907	NM_001386094	AGBL1	3'UTR	ACACAUGACACAUGUUCAUACAGGUGAGGGGCAGCUGGUUGAUGAUUUU
ENSG00000182545	ENST00000430083	NM_001386206	RNASE10	3'UTR	AAAGAGACAAAAGAUUAUCUAAGGUAAGGGGGAAAAAAUGAGAAAUAGG
ENSG00000161048	ENST00000465647	NM_001386213	NAPEPLD	3'UTR	CAUUCUUCAGGACCUUCGGCAAGGUGAGUCAAGGCUCUCUACCUACCUA
ENSG00000079432	ENST00000681038	NM_001386298	CIC	CDS	CCCUCCACAGCUGCCACAGGCAGGUGAGGGACCCCUGAGAAGAUGCCAG
ENSG00000110497	ENST00000683756	NM_001387011	AMBRA1	CDS	AGCCGCCUCAGGUCCUGGUGAAGGUGAGGGUUCAGAGUAUGGUGCCAGU
ENSG00000268350	ENST00000622447	NM_001387706	FAM156A	3'UTR	UAUGAAACUAAGGAGAGCCACAGGUAAGUAUACGUCUAUGAAUGCGAAU
ENSG00000151338	ENST00000684589	NM_001388067	MIPOL1	3'UTR	UUAAAGUCAUCUGGGAGGUGCAGGUAAGUAAAGAGAAACAAUUUUUGUC
ENSG00000136883	ENST00000640217	NM_001388308	KIF12	CDS	GCUCAGGGACCCGGACUCUGCAGGUGAGUCCUCCAGGCGGGGGUCCAGA
ENSG00000160145	ENST00000682506	NM_001388419	KALRN	CDS	GAAUGAAAUCUGUGUGAGCCAAGGUGAGGUGGUCCAGGUCCUCGCCGUC
ENSG00000160145	ENST00000682506	NM_001388419	KALRN	3'UTR	CUUCAGCCUACUCUAUGGGGAAGGUGAGUAAAACUAGUAGUUAGAACAA
ENSG00000158062	ENST00000374222	NM_001389556	UBXN11	CDS	ACCCCAAUGGGGUCCCCUUUAAGGUGAGUGACUUGCGCAAUCAGGUCUA
ENSG00000182261	ENST00000691676	NM_001391958	NLRP10	3'UTR	GACUCUGCCUCAAAAAAAAAAAGGUGAGUAAAAAGAUUGGAACAGACAG
ENSG00000151632	ENST00000380753	NM_001393392	AKR1C2	CDS	UUUUCCAGUGUCUGUAAAGCCAGGUGAGGAAGUGAUCCCAAAAGAUGAA
ENSG00000156097	ENST00000527748	NM_001393907	GPR61	3'UTR	GACGAGAGAAAAGGGUCACAAAGGUGAGGUGAAACCUCUCAAUUGGUGA
ENSG00000138606	ENST00000690270	NM_001394037	SHF	CDS	GGAGGAUGGGGCCACCGCGGAAGGUGAGGGGGCCCCCUGGCCCCGGGAG
ENSG00000127603	ENST00000564288	NM_001394062	MACF1	CDS	UGCUCCAGGACUUAUCAGAGAAGGUGAGGGCAGUUGGACAACGGCUGAG
ENSG00000127603	ENST00000564288	NM_001394062	MACF1	CDS	GGCUCUUCUAAAACAAACCACAGGUGAGGAGGUGUUACUUAUCCAGGAA
ENSG00000255274	ENST00000689828	NM_001394165	SMIM35	CDS	CUUGGAUGUCUCAGCCAUGACAGGUGAGGACUCCAUCAGCACCUUGGGC
ENSG00000141068	ENST00000644974	NM_001394583	KSR1	3'UTR	CCAGCCAGGGUUUCUGCUGCAAGGUGAGGAAACAUCCAUGGCUUGUACA
ENSG00000185038	ENST00000389758	NM_001394639	MROH2A	CDS	CCAUCUCUGAUACCCGGUCCAAGGUGAGGAUGGCUAUUCUCCACAUCAU
ENSG00000160791	ENST00000292303	NM_001394783	CCR5	3'UTR	UGGCUAAAACCAUCAUAGUACAGGUAAGGUGAGGGAAUAGUAAGUGGUG
ENSG00000160791	ENST00000292303	NM_001394783	CCR5	3'UTR	AAAACCAUCAUAGUACAGGUAAGGUGAGGGAAUAGUAAGUGGUGAGAAC
ENSG00000158813	ENST00000374552	NM_001399	EDA	3'UTR	UAAUGACAGCCUUGCAACCCAAGGUGAGGUGAACUCCAGGCAUGUGUCU
ENSG00000156508	ENST00000309268	NM_001402	EEF1A1	3'UTR	UUGCUGGAUGACAGAAAAAACAGGUAAGGCCUUUAAUAGAUGGCCAAUA
ENSG00000108947	ENST00000226091	NM_001406	EFNB3	CDS	CCUUCUGCCCCCACUAUGAGAAGGUGAGUGGUGACUAUGGGCAUCCUGU
ENSG00000143126	ENST00000271332	NM_001408	CELSR2	CDS	GUGAGAAGCGCUAUGUGGUCCAGGUGAGGGAGGAUGUGACUCCAGGGGC
ENSG00000134531	ENST00000256951	NM_001423	EMP1	3'UTR	ACCCUGCCUAUCCCACUUCACAGGUGAGGCAUGGCAAUUCUGGAAGCUG
ENSG00000163064	ENST00000295206	NM_001426	EN1	3'UTR	ACCUUGUAUAUAUUUAAUUUCAGGUAAGGAAAACACAUACGUGUAGCGA
ENSG00000178607	ENST00000433197	NM_001433	1	3'UTR	UAGAUGUUCUGGAAGAUCUGCAGGUGAGUAGAUCCAGCAGAGUUUCUUC
ENSG00000012232	ENST00000220562	NM_001440	EXTL3	3'UTR	GUGUGCCUGCGAUCCCAGGACAGGUGAGGCCUCACUGUGAAUGGCUCGA
ENSG00000086570	ENST00000261800	NM_001447	FAT2	CDS	ACCCAGACACAGGGGUCAUAAAGGUGAGGAAGCCCAUGGACCACGAAUC
ENSG00000094963	ENST00000209929	NM_001460	FMO2	3'UTR	GAUUUUAGAGUUAGGUAGUACAGGUAAGGGGGAAAUUGUAAAGAAUUAG
ENSG00000094963	ENST00000209929	NM_001460	FMO2	3'UTR	AAAAUAAAAUAAGACUGGCUCAGGUAAGUAGUGCUGCCAACCCUGAUAU
ENSG00000141013	ENST00000268699	NM_001481	GAS8	3'UTR	CCACAAAGCCUGACCCUGGGCAGGUGAGUGACGGGUGUGUCCUCGUAGA
ENSG00000086062	ENST00000379731	NM_001497	B4GALT1	3'UTR	AUCACCCUCUGGCCCCUUGGCAGGUAAGGCCUCCCGGUCAGCAUUAUCC
ENSG00000183840	ENST00000329321	NM_001508	GPR39	5'UTR	GAUAAAAUCGUGCGCCCACGCAGGUGAGUUUGCAGCCAAGAAUUUUGGA
ENSG00000104365	ENST00000520810	NM_001556	IKBKB	3'UTR	UGAGUUCAGAUGAUCACAAACAGGUGAGUUUUGUUGGAGAAGAAAGUUG
ENSG00000060971	ENST00000333167	NM_001607	ACAA1	CDS	CCACAGCUGGAAACUCUAGCCAGGUGAGUGAUGGGGCAGCUGCCAUCCU
ENSG00000134940	ENST00000533904	NM_001612	ACRV1	CDS	AACUUCAGUUCAGCAACUUCCAGGUGAGUUCUUUUCACUUGAAAACCCU
ENSG00000146950	ENST00000380913	NM_001649	SHROOM2	CDS	UCCAGAACGACAGCCCUCCUCAGGUGAGGGGGCUCAGCAGCUGUGACCA
ENSG00000134287	ENST00000256682	NM_001659	ARF3	3'UTR	UUCUCUUUUGUUAUUAGGAGAAGGUGAGGCAUGGGCCAAUCCCAUUCCU
ENSG00000004059	ENST00000000233	NM_001662	ARF5	3'UTR	GGGGCCAGGUUGGGAGGGGGAAGGUGAGGGCUUCGGGUGGUGCUAUAAU
ENSG00000141505	ENST00000269299	NM_001671	ASGR1	3'UTR	AAGGAUAGGGUGAUGUUCCGAAGGUGAGGAGCUUGAAACCCGUGGCGCU
ENSG00000113600	ENST00000263408	NM_001737	C9	3'UTR	CCUAGCCUUAUGAGUUGUAUAAGGUAAGGUUACCUACCUGAGAAGCUGA
ENSG00000070831	ENST00000656825	NM_001791	CDC42	3'UTR	AUGAGGAACCCUAGAGCAGCCAGGUGAGGCUCUCUAGUUUAAUAAAAAU
ENSG00000070831	ENST00000656825	NM_001791	CDC42	3'UTR	UGCUUAUAGUCGUGGCUUAGAAGGUGAGUGAUAUUCUCCAGGGAGUAUG
ENSG00000070831	ENST00000656825	NM_001791	CDC42	3'UTR	CAUCUUGCACAUGGUGAGGAAAGGUGAGGACAUUUAGAUGACCUUUGCC
ENSG00000070831	ENST00000656825	NM_001791	CDC42	3'UTR	AGUGACAGAUUUUCAAGGCUAAGGUAAGUAUAGCAUUUUCUCAACCCUA
ENSG00000089199	ENST00000378961	NM_001819	CHGB	CDS	AAGCCAGGAAGAAUCUGAGGAAGGUGAGGAAGAUGCCACCUCUGAGGUG
ENSG00000120885	ENST00000316403	NM_001831	CLU	3'UTR	UUAAAGCUUAGCUUAUGUCCAAGGUAAGUAUUUUAGCAUGGCUGUCAAG
ENSG00000082293	ENST00000620364	NM_001858	COL19A1	CDS	UCCCGGGCUUCCAGGUCCAAAAGGUGAGGCUGGUCCUCCAGGGAAAAGC
ENSG00000109472	ENST00000402744	NM_001873	CPE	5'UTR	UGACACUCAUUCAGCCGGGGAAGGUGAGGCGAGUAGAGGCUGGUGCGGA
ENSG00000113712	ENST00000377843	NM_001892	CSNK1A1	3'UTR	GUUAAAUUCAGCAUUUAAUGCAGGUGAGUUCCUGGGUCGUUUUCCAACU
ENSG00000102385	ENST00000395209	NM_001939	DRP2	3'UTR	UUCUAGCUCUCAGGCUGAAUCAGGUGAGGUGGCUGAUUGUCCCCAGCUA
ENSG00000102385	ENST00000395209	NM_001939	DRP2	3'UTR	CUGUGUUUACCUUAAUGCCUAAGGUGAGUGUAUUGUUCAAGGGUCCAGG
ENSG00000113790	ENST00000231887	NM_001966	EHHADH	CDS	AGGACGAUUUGGCCAGAAGACAGGUAAGGGUUGGUAUCAAUAUGACAAG
ENSG00000085832	ENST00000371733	NM_001981	EPS15	3'UTR	UCCUCUUACUCCUUAGGAUAAAGGUAAGUUGACUUGAACAACUUUCUUU
ENSG00000012061	ENST00000300853	NM_001983	ERCC1	CDS	CCUUGAGGCUCCAAGACCAGCAGGUGAGGCCUCGCGGCGCUGAAACCGU
ENSG00000012061	ENST00000300853	NM_001983	ERCC1	3'UTR	UGCCCUGGGGGGCUGAGGCACAGGUGAGUCCACCUCCUGCCUCCGUUGA
ENSG00000004478	ENST00000001008	NM_002014	FKBP4	3'UTR	AGACUCAGAAGUUAAAUGGAAAGGUGAGGUCUCUGAACUAAUCCAGACU
ENSG00000177731	ENST00000327031	NM_002018	FLII	CDS	CAGCAAGCAGGUUAUCAACGAAGGUGAGGAGCCUGAGAACUUCUUCUGG
ENSG00000196371	ENST00000358752	NM_002033	FUT4	3'UTR	CACAGCCUUGGCUCCUGAGAAAGGUGAGGAGGGCAGUCCAAGAGGGGCC
ENSG00000156958	ENST00000560031	NM_002044	GALK2	3'UTR	AGGUGAUUUCUUCUUCACAAAAGGUGAGUAAAAAUUUCCAAUGUGCACU
ENSG00000136487	ENST00000423893	NM_002059	GH2	5'UTR	AAACAUGCAGAGAAACAGGUGAGGAGAAGCAGCGAGAGAGAAGG
ENSG00000135677	ENST00000258145	NM_002076	GNS	3'UTR	UUUUGAUUUUCCAUGUUAAGAAGGUGAGGUCCAUGUUGGUGCCCUUCAG
ENSG00000177885	ENST00000316804	NM_002086	GRB2	3'UTR	AGGAGACAAAGCAGGAGUGGAAGGUGAGGCGUUCUCCUGCUUGUACUAA
ENSG00000177885	ENST00000316804	NM_002086	GRB2	3'UTR	CCUGUGUCCCCUGACCUGUCCAGGUGAGUGUGAGGGCAGCACUGGGAAG
ENSG00000188486	ENST00000530167	NM_002105	H2AX	3'UTR	CCGAGAGGCCGGCGGCCCUGAAGGUGAGUGAGGCCCUCGGCAGCUGCAG
ENSG00000130528	ENST00000252825	NM_002152	HRC	CDS	AGUCGGAGAUGAGGGUGUCUCAGGUGAGGAGGUCUUUGCAGAGCAUGGU
ENSG00000173110	ENST00000309758	NM_002155	HSPA6	CDS	GACAGCCACUGACAGGAGCACAGGUAAGGCUAACAAGAUCACCAUCACC
ENSG00000041982	ENST00000350763	NM_002160	TNC	3'UTR	CGGGGAAUGUUGGGAUAGGAAAGGUAAGUAGGGAUAGUGGUCAAGUGGG
ENSG00000124334	ENST00000244174	NM_002186	IL9R	3'UTR	CAGCCUGGGCCCAGUGGACACAGGUAAGGCACCAUGACCACCUGGUGUG
ENSG00000292373	ENST00000711286	NM_002186	IL9R	3'UTR	CAGCCUGGGCCCAGUGGACACAGGUAAGGCACCAUGACCACCUGGUGUG
ENSG00000123999	ENST00000243786	NM_002191	INHA	CDS	CCCGGGAACUUGUUCUGGCCAAGGUGAGGGCCCUGUUCUUGGAUGCCUU
ENSG00000164171	ENST00000296585	NM_002203	ITGA2	3'UTR	UUCUCAAGCACUUUUAAGCAAAGGUAAGUAUUCAUACAAGAAAUUUAGG
ENSG00000005844	ENST00000356798	NM_002209	ITGAL	CDS	ACCAAGUCAAGCACAUGUACCAGGUGAGGAUCCAGCCUUCCAUCCACGA
ENSG00000085117	ENST00000227155	NM_002231	CD82	3'UTR	GGCCCUGAGCUGCUUAGGGACAGGUGAGUCCUUGGGGGCAUGGCACAGA
ENSG00000143603	ENST00000271915	NM_002249	KCNN3	3'UTR	CCUUAGGGAACCUUGUGGGUAAGGUAAGUGGACAUGGAUUUGUCAGUAG
ENSG00000134539	ENST00000336164	NM_002262	KLRD1	3'UTR	AAUGGGGGGCUCCCAGGUCACAGGUAAGGGACAAAUGGUUGCAUCUUUU
ENSG00000116678	ENST00000349533	NM_002303	LEPR	CDS	CUGGGUCUUCGUAUGAGGUUCAGGUGAGGGGCAAGAGACUGGAUGGCCC
ENSG00000106683	ENST00000336180	NM_002314	LIMK1	CDS	CAAGGUGACACACCGUGAGACAGGUGAGGUGAUGGUGAUGAAGGAGCUG
ENSG00000163956	ENST00000650182	NM_002337	LRPAP1	3'UTR	CCAAGAUGACCUGGCAUUUCCAGGUAAGUCCCUGUGGCCAUGGUGCAUU
ENSG00000130368	ENST00000674077	NM_002377	MAS1	3'UTR	GAGAGAUUGGUCCAGAUAGGAAGGUGAGUAACUUCCACAGUGUCAAAUC
ENSG00000073670	ENST00000200557	NM_002390	ADAM11	CDS	GCCCGCCUGUCCAUCUGGCCCAGGUGAGUUUCGUCAUCCCAGCCUUCAA
ENSG00000170430	ENST00000651593	NM_002412	MGMT	3'UTR	GGUCAUUUUUGACGUUGCUGAAGGUGAGUGGGAAAAGCUGGGUGCACUC
ENSG00000148773	ENST00000368654	NM_002417	MKI67	3'UTR	UUCACCCACCUUGCCAGGUGCAGGUGAGGAUGGUGCACCAGACAGGGUA
ENSG00000166670	ENST00000279441	NM_002425	MMP10	5'UTR	AGAAGCCCAGUAGACAAAGAAGGUAAGGGCAGUGAGAAUGAUGCAUCU
ENSG00000178802	ENST00000352410	NM_002435	MPI	3'UTR	GGUGACAGGAUCUACAAUUCCAGGUAAGGUCAGGUUGGUCUCAAACUCC
ENSG00000164078	ENST00000296474	NM_002447	MST1R	5'UTR	UACAGCGGCGGCUGGGGCGGCAGGUGAGGCGGCUGGGGCGUUGCUGUCG
ENSG00000167508	ENST00000301012	NM_002461	MVD	CDS	ACACGUUUCUGAAGGGGCUGCAGGUGAGGCCGGCCCCUCUCUCAGCUGA
ENSG00000136997	ENST00000621592	NM_002467	MYC	3'UTR	AGGACUGGGGAGUUGGGAGGAAGGUGAGGAAGAAACUCCUGUUACUUUA
ENSG00000067141	ENST00000261908	NM_002499	NEO1	3'UTR	CUUGGGUUCUUUUUCCUAAAAAGGUAAGGAGCUGAGGUGUGUGGUUUUU
ENSG00000065057	ENST00000651570	NM_002528	NTHL1	CDS	UGAGGGCUCGGACAGUGAGAAAGGUGAGGGGGCUGAGCCCCUCAAGGUG
ENSG00000110048	ENST00000263847	NM_002556	OSBP	CDS	GGUACCGAUCCCUCUGUGAACAGGUGAGUCAUCAUCCCCCUGCUGCUGC
ENSG00000077264	ENST00000372007	NM_002578	PAK3	3'UTR	UUUUUAAGCUCAUCUUGACACAGGUGAGUCUAUCCAAAUCUUUGAUGUU
ENSG00000124253	ENST00000319441	NM_002591	PCK1	3'UTR	CUGAGAUCACCCCAAUUUUACAGGUGAGGAAACUGAGGUCAAGCUAGGA
ENSG00000152256	ENST00000282077	NM_002610	PDK1	3'UTR	UCACUUUUUAAAAUGCUUCCAAGGUAAGUCUGAUGCCUACCCUAGGUUG
ENSG00000152256	ENST00000282077	NM_002610	PDK1	3'UTR	AUUGAGACCCUUGAUGCAAAAAGGUAAGUAGAAGAGAAGGCUGUAAACA
ENSG00000128059	ENST00000264220	NM_002703	PPAT	3'UTR	GAGAGGUGAUGCCAACAAGACAGGUGAGUUAAAUAUACCAUUUCACACA
ENSG00000221914	ENST00000380737	NM_002717	PPP2R2A	5'UTR	CCUCUCUACCCCCCCAUCCCCAGGUGAGGGGGGUGAGUUCAGGAAGCGG
ENSG00000188783	ENST00000343110	NM_002725	PRELP	3'UTR	AUUCCCAUCGUGAGUGAGCCCAGGUGAGGACAUAGUCGGCUCCCGUUUG
ENSG00000154229	ENST00000413366	NM_002737	PRKCA	CDS	CAAGUUGCUUAACCAAGAAGAAGGUGAGUACUACAACGUACCCAUUCCG
ENSG00000141639	ENST00000400384	NM_002747	MAPK4	3'UTR	UGCCCCUCAUAGUGUAGGCUAAGGUGAGUUUGGUGCAUGCAAACCUGUG
ENSG00000166484	ENST00000395604	NM_002749	MAPK7	3'UTR	GGCUUUAGCCCUGGACCCAGCAGGUGAGGCUCGGCUUGGAUUAUUCUGC
ENSG00000108984	ENST00000590474	NM_002758	MAP2K6	3'UTR	AAGUUGCUUGUUAAUGUCCUCAGGUAAGUAUGAAUUGUUCUGGAAGCUG
ENSG00000108984	ENST00000590474	NM_002758	MAP2K6	3'UTR	AGGAAGUAUAAUAAUUGCCAAAGGUGAGGGUAAUUUUGCCUUACAAGUA
ENSG00000116260	ENST00000367602	NM_002826	QSOX1	3'UTR	UGGAAGUCGUGCUGGUCUCCCAGGUGAGGCAAGCCAUGGUUGCUGGGCU
ENSG00000169410	ENST00000618819	NM_002833	PTPN9	3'UTR	UCAUUUCUAUAUAGAUGAGGAAGGUGAGGUCCAGAGGGUUACAGUGAUU
ENSG00000110400	ENST00000264025	NM_002855	NECTIN1	CDS	AUCCUGGGAAACUCGGUUAAAAGGUGAGGCAGAGUACCAGGAGAUCCGG
ENSG00000132155	ENST00000251849	NM_002880	RAF1	CDS	ACUGCCUUAUGAAAGCACUCAAGGUGAGGGGCCUGCAACCAGAGUGCUG
ENSG00000049449	ENST00000054950	NM_002901	RCN1	3'UTR	GAAAAAGCCCUGUUCUUCAGAAGGUGAGUGGGUUGAGGGAGGCAGUAAU
ENSG00000171865	ENST00000315212	NM_002936	RNASEH1	3'UTR	GCAUUAGUUGUCUGUCAAGGAAGGUGAGUGGUGAAGGGUUUUUACAUAU
ENSG00000106483	ENST00000436072	NM_003014	SFRP4	3'UTR	AGGUUUGCCCUUUGGUACAGAAGGUGAGUUAAAGCUGGUGGAAAAGGCU
ENSG00000141985	ENST00000269886	NM_003025	SH3GL1	CDS	UCCUGGAGACUGACAUCGAGCAGGUGAGUCAGCUCUCGGCCCUGGUGGA
ENSG00000187122	ENST00000266058	NM_003061	SLIT1	3'UTR	GGCAUGGCUGGGUGUAUGUUCAGGUGAGGCUCAGAGUGGCAUUGUGUCC
ENSG00000071794	ENST00000310053	NM_003071	HLTF	3'UTR	GUCCCUUUUUGAGGCAGUAGCAGGUAAGGAAAGGGCUGAUUUUCAUCAA
ENSG00000104976	ENST00000221573	NM_003083	SNAPC2	CDS	GGUCGGGCAGCCACCCCUGCCAGGUGAGGGGCAUGGCGGGCAGGAGGCC
ENSG00000057252	ENST00000367619	NM_003101	SOAT1	3'UTR	GUCAGUUUGAGUCUCACAAGAAGGUAAGUAGAGUUUCUUAAUAGUCACA
ENSG00000115306	ENST00000356805	NM_003128	SPTBN1	CDS	ACAUCCAGGCUCUGGGCACACAGGUGAGGCAGCUGCAGGAGGAUGCAGC
ENSG00000108443	ENST00000225577	NM_003161	RPS6KB1	3'UTR	AAAUACAUACUGUGGUCGGCAAGGUGAGGGAGAUAGGGAUAUCCAGGGG
ENSG00000108443	ENST00000225577	NM_003161	RPS6KB1	3'UTR	GAGGGUUCUUUAUGUUAUACCAGGUAAGUGUAUAAAAGAGAUUAAGUGC
ENSG00000213246	ENST00000225504	NM_003168	SUPT4H1	3'UTR	UAACAUCCCAUUUUUCGGCCAAGGUGAGUUGUUUUAGGAUAAAAAAAUU
ENSG00000165025	ENST00000375754	NM_003177	SYK	3'UTR	GGGGUCUGGGCUCACUCCAUAAGGUAAGGUGCCUUUUACCUUAUGGUCC
ENSG00000151694	ENST00000310823	NM_003183	ADAM17	3'UTR	UUGGCCCUUCUCCUUUUGAAAAGGUAAGGUGAAGGUGAAUCUAGCUUAU
ENSG00000204219	ENST00000450454	NM_003196	TCEA3	3'UTR	UGGAACAGCCAGCCAUGAACAAGGUGAGGAAGAAGAAAGAGGAAGCGCU
ENSG00000071564	ENST00000262965	NM_003200	TCF3	CDS	CUCGGUGUACCCACCCAGCUCAGGUGAGGACUACGGCAGGGAUGCCACC
ENSG00000082641	ENST00000362042	NM_003204	NFE2L1	CDS	CUGCCCGGCGGCUCCUCAGUCAGGUGAGGGCCCUGGACAGGUUCCAGGU
ENSG00000007866	ENST00000338863	NM_003214	TEAD3	3'UTR	CCUUGGGGGAGCAUGAUGGGCAGGUGAGGGCAGGAUGGAGACCAAGGGA
ENSG00000167074	ENST00000266304	NM_003216	TEF	3'UTR	UGUGGGGGAAAAGAAGUGCUCAGGUAAGGUUGUCUCCUCUCCUGUCCUA
ENSG00000008196	ENST00000393655	NM_003221	TFAP2B	3'UTR	AGCUUUGUUUUCAAACCAAACAGGUGAGUUGCAGCUCUCCCCCCGGCCC
ENSG00000087510	ENST00000201031	NM_003222	TFAP2C	3'UTR	UUCCUGUUGGGCUGAACCCUAAGGUGAGUGUGCAGUACAGUGUGUGUGG
ENSG00000090447	ENST00000204517	NM_003223	TFAP4	CDS	AGCUGCAGCAGCAGCAGGAACAGGUGAGGCUGCUGCACCAGGAGAAGCU
ENSG00000163513	ENST00000295754	NM_003242	TGFBR2	3'UTR	UGCAGGAAAAUCUGGAUCCCCAGGUAAGGAUAGCAGAUGGUUUUCAGUU
ENSG00000069702	ENST00000212355	NM_003243	TGFBR3	CDS	UGUUUAAUUGCAGCCUUCAGCAGGUGAGGAACCCCAGCAGCUUCCAGGA
ENSG00000035862	ENST00000262768	NM_003255	TIMP2	5'UTR	GUUUGCGCGGCCGAGCGGGGCAGGUGAGGAGGGUGAGCCGCGCGGGAGG
ENSG00000159173	ENST00000361379	NM_003281	TNNI1	3'UTR	AGGUGACAUACAGAUGGGCUAAGGUGAGGCCUUCCUCCAACAUGGGGCC
ENSG00000047410	ENST00000367478	NM_003292	TPR	CDS	AUCUACAGCAAAUGCAAGCAAAGGUGAGGAAACUGGAGUUAGAUAUUUU
ENSG00000184787	ENST00000345496	NM_003343	UBE2G2	3'UTR	GUGCAUUACUAGAGCAGGUGCAGGUGAGGUCUUUAAAGUUUCAAUGAAA
ENSG00000106018	ENST00000262178	NM_003382	VIPR2	3'UTR	CCGAGGUUGGUUUGGGGAGACAGGUGAGGCGGUCGGAUCUACAGAACAA
ENSG00000106665	ENST00000223398	NM_003388	CLIP2	5'UTR	AGCCUGAUGCUGGAAGGACGAAGGUGAGUGAAGAUGGCAGAGAGGACGU
ENSG00000090612	ENST00000536435	NM_003415	ZNF268	3'UTR	CUUUUUUUAAAAAGUUCAUACAGGUGAGGAACCAUGUUAAACGUUGUAA
ENSG00000167232	ENST00000300619	NM_003430	ZNF91	3'UTR	UUUAUGACCUUUUCUAUGGAAAGGUAAGGACAUUAAAAAUGUAAGAUGC
ENSG00000131127	ENST00000240499	NM_003441	ZNF141	3'UTR	GUUUAUUUUGCCAAUUUGUUCAGGUAAGUACUUGGAAAACUUUGUCAGU
ENSG00000164061	ENST00000296452	NM_003458	BSN	3'UTR	GUGGCAGGACUCGCUGCUGCCAGGUGAGUCACCGCCUGUCCUGCAGUGG
ENSG00000115194	ENST00000233535	NM_003459	SLC30A3	3'UTR	UGGUUGCAGGAGAAUGCUGGAAGGUAAGGAGCCAAGGAAUCCCUGGGAG
ENSG00000125618	ENST00000429538	NM_003466	PAX8	3'UTR	GAGUGUAGUGUGGCCAGGACAAGGUGAGGGAGGCUGUAGAGACUUAGCA
ENSG00000124795	ENST00000652689	NM_003472	DEK	3'UTR	UAUGACCAUUUGCUAUAAAGAAGGUAAGUAGUCAUGCAUAGAGUAUUUG
ENSG00000185666	ENST00000358763	NM_003490	SYN3	3'UTR	CCCUUCUUUCCUGACAAGGGCAGGUGAGGUUCCCCCAUUAGAAGGAUCU
ENSG00000184602	ENST00000329565	NM_003498	SNN	3'UTR	CUGGGCUUCCCCUCGGCCUCCAGGUGAGGCUGCCCAUUGCAGGCACUGG
ENSG00000103126	ENST00000262320	NM_003502	AXIN1	CDS	GCGCGUGCGCAUGGAGGAGGAAGGUGAGGACGGCGAUCCAUCGUCAGGG
ENSG00000116830	ENST00000369466	NM_003594	TTF2	CDS	GAAACAGCUCAUCAAAGGUGAAGGUGAGGAAAAGAAGGCUGAUAAGAAG
ENSG00000153147	ENST00000283131	NM_003601	SMARCA5	3'UTR	GGAAUCUGAUGUCAAGAUCAAAGGUGAGGGCAUCCCUCAGAUGACAGAU
ENSG00000138615	ENST00000261883	NM_003613	CILP	CDS	AAAGCAGGCGGUGCUUUGUUAAGGUGAGGGCCUACCGGAGUGAGAGGUU
ENSG00000166387	ENST00000299492	NM_003621	PPFIBP2	CDS	AUAAGGAGUCCCUCAUAUUGCAGGUGAGUGUCCUCACAGACCAAGUAGA
ENSG00000110841	ENST00000228425	NM_003622	PPFIBP1	CDS	AUAAAGAAUCCCUCGUUCUUCAGGUAAGUGUGUUAACAGACCAGGUGGA
ENSG00000139220	ENST00000549396	NM_003625	PPFIA2	CDS	ACCACAAGGCCUUGGAUGAAAAGGUAAGGGAGCGACUGAGGGUUUCUUU
ENSG00000131435	ENST00000253754	NM_003687	PDLIM4	3'UTR	GGGCCAGCUCUAGUAAUACGAAGGUGAGGUCUGGGAUGCUGCGUGCGGC
ENSG00000065883	ENST00000181839	NM_003718	CDK13	3'UTR	UUAAAUUUUUUGGAAAAAAGCAGGUAAGUCAGACUGCAAGUUAAGAAGA
ENSG00000234616	ENST00000612905	NM_003724	JRK	CDS	CCGUGUUCCGGAGCCAGCAGCAGGUGAGGAGGCGGCGUGGUGCCCUCGG
ENSG00000196139	ENST00000380554	NM_003739	AKR1C3	CDS	UUCUCCAAUGUCUCUAAAGCCAGGUGAGGAACUUUCACCAACAGAUGAA
ENSG00000084676	ENST00000348332	NM_003743	NCOA1	CDS	AGGAGCAGGAAUGGUUCCCCAAGGUGAGGCCAACUUUGCUCCAUCUCUA
ENSG00000107581	ENST00000369144	NM_003750	EIF3A	3'UTR	CUUUAGAUUUUACUUGAGAGAAGGUGAGUACAAAGCAAUUUGCAGUUGU
ENSG00000175390	ENST00000651655	NM_003754	EIF3F	3'UTR	AAAUUAUACGUUGGAGUGAAAAGGUGAGUGAAGGCAAUGGGGAAUCAAA
ENSG00000101290	ENST00000460006	NM_003818	CDS2	3'UTR	GCCCUUACAUGCUUAUCCUUAAGGUGAGUAGGUAUCUCAGCAGCACACC
ENSG00000157873	ENST00000355716	NM_003820	TNFRSF14	CDS	GCGGAAAAGACAGGAGGCAGAAGGUGAGGCCACAGUCAUUGAGGCCCUG
ENSG00000141655	ENST00000586569	NM_003839	TNFRSF11A	3'UTR	UUUUCUCAAAAAUUCUCCUAAAGGUGAGGGUCUCUUUCUUUUCUCUUUU
ENSG00000000419	ENST00000371588	NM_003859	DPM1	3'UTR	ACUCUUAAAGUAUAAAAUAUAAGGUAAGGUAAAUUUCAUGCAUCUUUUU
ENSG00000118257	ENST00000357785	NM_003872	NRP2	3'UTR	CCAGAAGUAGCCUGCAGAAGAAGGUAAGUUUGAAAGCCACUCCAGGGGU
ENSG00000163655	ENST00000496455	NM_003875	GMPS	3'UTR	CUUCAAGAAUACAGAUUUUUAAGGUAAGUAGUUUUUCGUCUUUGCAUCU
ENSG00000176749	ENST00000313401	NM_003885	CDK5R1	3'UTR	GCAACGCCUGCCUUCUGGGCAAGGUGAGGGAUGCCAUACCUUGAGACCA
ENSG00000005020	ENST00000345317	NM_003930	SKAP2	3'UTR	CCAGUGGUAGCAUGUACCAACAGGUGAGUAGAAAGGUAGUGUUAGCCUG
ENSG00000149260	ENST00000648180	NM_004055	CAPN5	3'UTR	AGGAGACCUUGGGGGCCAGGCAGGUAAGGAUCAGGGGUGAUAGGGGAGA
ENSG00000171097	ENST00000302586	NM_004059	KYAT1	CDS	GAACGAGGGGUGAAGCGGCCCAGGUGAGGCUCGCCAUGGCCAAACAGCU
ENSG00000286112	ENST00000651925	NM_004059	KYAT1	3'UTR	ACCAAGUGCCUCCUGUCUGAAAGGUGAGGGUGGCCUGACCUGGGCCUCU
ENSG00000171097	ENST00000302586	NM_004059	KYAT1	3'UTR	ACCAAGUGCCUCCUGUCUGAAAGGUGAGGGUGGCCUGACCUGGGCCUCU
ENSG00000113328	ENST00000340828	NM_004060	CCNG1	3'UTR	AAAACUUGCUUUCCCACACUAAGGUAAGUUCAGACUAGAUUGAACACUC
ENSG00000106069	ENST00000222792	NM_004067	CHN2	3'UTR	UCCACGUGAGAACAAGGGUGAAGGUGAGGGAAGCCCCUCACCUUGGGUC
ENSG00000007968	ENST00000361729	NM_004091	E2F2	3'UTR	GACCUCUCACAAGAAGGCUGCAGGUGAGGUGGCCAAGUCCAGGGAAAGG
ENSG00000102466	ENST00000376143	NM_004115	FGF14	3'UTR	GGUUCCCUUGUGGUCUCAUCAAGGUGAGGAAUUUCCUGAUUUUAGAGAU
ENSG00000188342	ENST00000340473	NM_004128	GTF2F2	5'UTR	CUCGGUUCCCAGUGUUCUGGCAGGUAAGGAACGCCGGCUCUUCGCCUCU
ENSG00000145936	ENST00000274629	NM_004137	KCNMB1	3'UTR	UGUCGCGAGGAUUUUCAGAGCAGGUGAGUGACCAUUCGGCAGGGCCAGU
ENSG00000129167	ENST00000682019	NM_004179	TPH1	3'UTR	GUACUUUAUUUCUAAGGUAUAAGGUGAGGCCAUAAACAGAAAGGUAUGC
ENSG00000141526	ENST00000582743	NM_004207	SLC16A3	5'UTR	CUGAGGCGGCCCAGCGGCGGCAGGUGAGGCGGAACCAACCCUCCUGGCC
ENSG00000119973	ENST00000239032	NM_004248	PRLHR	3'UTR	UAGCAAUUGUGAGAGAUGCUAAGGUAAGGAUAUUCCAGUUCCUAUAACC
ENSG00000122863	ENST00000373115	NM_004273	CHST3	3'UTR	GCAGGAAGCCACCAUUGGAGAAGGUGAGGCCAGUAACCAUCUCAUGGGA
ENSG00000049239	ENST00000377403	NM_004285	H6PD	3'UTR	CUCAGGGUCUGGGCUUCUGCCAGGUGAGGAGCAGAGAGACUGUUCCCUU
ENSG00000168421	ENST00000381799	NM_004310	RHOH	3'UTR	AACGUGACUAUUACACACAAAAGGUAAGGUGGCUGGCAUAAAUGACUUU
ENSG00000152092	ENST00000361833	NM_004319	ASTN1	3'UTR	CCCACACCUCUUACCUUGGACAGGUAAGGCUUGGCCGAUGUCUGAUUGG
ENSG00000186716	ENST00000305877	NM_004327	BCR	5'UTR	CCGCGCGCAGCCCGGCGGCGCAGGUAAGGCCGGCCGCGCCAUGGUGGAC
ENSG00000039068	ENST00000261769	NM_004360	CDH1	CDS	GGUUCAAGCUGCUGACCUUCAAGGUGAGGGGUUAAGCACAACAGCAACA
ENSG00000081138	ENST00000397968	NM_004361	CDH7	3'UTR	GUAACAAUCUAAUUUAUAUUAAGGUAAGGAUUUUGGUGGCUAAGGAAAG
ENSG00000173402	ENST00000308775	NM_004393	DAG1	3'UTR	AUAAACAAUUCCCAAUGUUCCAGGUGAGGGCUUUGAAAGGCCUUCCAAA
ENSG00000090776	ENST00000204961	NM_004429	EFNB1	CDS	ACUACUGCCCCCACUAUGAGAAGGUGAGUGGGGACUACGGGCACCCUGU
ENSG00000142627	ENST00000358432	NM_004431	EPHA2	CDS	UCAACCAGACAGAGCCCCCCAAGGUGAGGCUGGAGGGCCGCAGCACCAC
ENSG00000154928	ENST00000398015	NM_004441	EPHB1	3'UTR	UUGCAAAUUCAGACAGGAAACAGGUGAGUGGUUUGAAUUGGAUGCAGUG
ENSG00000196411	ENST00000358173	NM_004444	EPHB4	CDS	GAUUGAAGAGGUGAUUGGUGCAGGUGAGUUUGGCGAGGUGUGCCGGGGG
ENSG00000171503	ENST00000511912	NM_004453	ETFDH	3'UTR	AAUUUUGAAUUACAACUGUGCAGGUGAGUGGGUGUGACAUUACAUGGUC
ENSG00000138675	ENST00000312465	NM_004464	FGF5	3'UTR	UGAUCCAACCUGAGUGGAGUCAGGUGAGGCAUCUUUACAUCUAAGAAUU
ENSG00000160007	ENST00000672722	NM_004491	ARHGAP35	3'UTR	UUCCAUCUGCACACACCCCCAAGGUAAGGGUACAGCCCGGCUGGCGGCC
ENSG00000141568	ENST00000335255	NM_004514	FOXK2	3'UTR	AUCUGUUUCUGUUGGGAUCACAGGUAAGGAAAAUGUCCAUUCAAAUGGU
ENSG00000184156	ENST00000388996	NM_004519	KCNQ3	3'UTR	GCUCUGAAAUUCUGCAGAAACAGGUGAGUCUAUAAAAACAUUCUGUGGG
ENSG00000171843	ENST00000380338	NM_004529	MLLT3	CDS	UGGAGCUGGGGCACCGCGCCCAGGUGAGGAAAAAACCCACCGUGGAGGG
ENSG00000164172	ENST00000396954	NM_004531	MOCS2	3'UTR	GCGGGAUGGUGCCGCUGUGCCAGGUAAGGGUGGCGGGUGUGCGUGCGGG
ENSG00000160199	ENST00000291547	NM_004571	PKNOX1	3'UTR	AUAUCUGCUAAACAGGACUUCAGGUAAGUGAGGUGAAAUGGUAGCCAGU
ENSG00000137841	ENST00000260402	NM_004573	PLCB2	CDS	CAGCCCACCCAGUGCCCCUGCAGGUGAGGGCACAGUGUGGGCUGGCGAG
ENSG00000177189	ENST00000379565	NM_004586	RPS6KA3	3'UTR	UCAAGUGAUGAUGUUAAAUGAAGGUAAGUUUUUCAUCCUUUUUUAAUUU
ENSG00000133028	ENST00000255390	NM_004589	SCO1	3'UTR	UUCCAUUCAAGGAUGAUGCAAAGGUAAGGGGCCAAGGCUGAGCUCUGUA
ENSG00000077312	ENST00000243563	NM_004596	SNRPA	3'UTR	CCCCUUGGCUCAGCCCCCUGAAGGUAAGUCCCCCCUUGGGGGCCUUCUU
ENSG00000125878	ENST00000246080	NM_004609	TCF15	CDS	ACCUGGGGGGCAGCUGCUUGAAGGUGAGGGGGGUGGCCCCCCUUCGAGG
ENSG00000166548	ENST00000544898	NM_004614	TK2	3'UTR	GAGGUAGGAGUCUUAUAUCCCAGGUGAGGAAUUUGAAGCUCAGAAAGGU
ENSG00000154764	ENST00000285018	NM_004625	WNT7A	3'UTR	GGAAGGUGAGAUGUAGUCCUCAGGUGAGGUGACCCAAAGCAGAUGGGGU
ENSG00000094880	ENST00000394886	NM_004661	CDC23	CDS	AUUUAAUGAUACCCGGGAAGAAGGUAAGGCCUUACUCCGGCAAAUCCUA
ENSG00000111052	ENST00000552864	NM_004664	LIN7A	3'UTR	AUUGUAUAAAUUUGGAGCUUAAGGUGAGUGAGUAUGUUUUCACUUAGUC
ENSG00000128731	ENST00000261609	NM_004667	HERC2	CDS	AGCUGGAUCUCCUGCUUCGGCAGGUGAGUGAGGGGAUGGAUGGUUCCGC
ENSG00000170454	ENST00000252245	NM_004693	KRT75	CDS	AGUUCGCCUCCUUCAUCGACAAGGUGAGGUUCUUGGAGCAGCAGAACAA
ENSG00000117013	ENST00000347132	NM_004700	KCNQ4	3'UTR	GACCCAGCUUCCAGCUAUGCAAGGUGAGGUCUCUGGCCCACCCUUCGGA
ENSG00000117013	ENST00000347132	NM_004700	KCNQ4	3'UTR	AAGCCAAUGCAGGUGGCAGGAAGGUGAGGGGUAGUGGACCAAUGGCAAC
ENSG00000100321	ENST00000328933	NM_004711	SYNGR1	3'UTR	GUGAAACCUGUACCAGGCCAAAGGUGAGGGCGUGAGUGAGGGCAGGAGU
ENSG00000139218	ENST00000369367	NM_004719	SCAF11	3'UTR	GAAUAUCUCAGUUUUUAUAAAAGGUAAGUUUAAAAUGUUUAUUGUGCCA
ENSG00000140297	ENST00000396065	NM_004751	GCNT3	3'UTR	UAAAGGAGAUAAUAGCCAAUCAGGUAAGGUAAUGUGUAAUUCAUUAUUC
ENSG00000100784	ENST00000614987	NM_004755	RPS6KA5	3'UTR	AAUGACUAACUUUUAAAUAUAAGGUAAGUUAUUUUAAAGAAAUCUACUA
ENSG00000164543	ENST00000319357	NM_004760	STK17A	3'UTR	AUGGCCACAGUUUUGAGUCUCAGGUAAGUCUUGGAAGAAGUUAAACACA
ENSG00000108669	ENST00000446868	NM_004762	CYTH1	3'UTR	GCUUGUCUGGGCGAGAUGGACAGGUGAGGUCGAGGACGCAGAGGGCAGA
ENSG00000170075	ENST00000367282	NM_004767	GPR37L1	CDS	UGGCCACCAGCACCCUGCCCAAGGUGAGGCCCAUCGAGCGGUGCCAAUC
ENSG00000170075	ENST00000367282	NM_004767	GPR37L1	3'UTR	GGAAGCCCUGGGCACCAAUGAAGGUGAGGGGCUGGAGGGCCCAGGACGG
ENSG00000091164	ENST00000217515	NM_004786	TXNL1	3'UTR	GUAGGAAUAUGCAGUUGAGGAAGGUAAGGAAGAUAAUUUAGCUGAAGUA
ENSG00000145147	ENST00000504154	NM_004787	SLIT2	CDS	CCUUUGCCCACCUGAGUAUACAGGUGAGUUGUGUGAGGAGAAGCUGGAC
ENSG00000136720	ENST00000259241	NM_004807	HS6ST1	3'UTR	CAGGAAGCCGAAGCUGGGGUCAGGUGAGGUCGCUACCCCUGGAGGUCUG
ENSG00000100351	ENST00000344138	NM_004810	GRAP2	CDS	CAAGUUUGAUUUCACUGCUUCAGGUGAGGAUGAACUGAGCUUUCACACU
ENSG00000172071	ENST00000303236	NM_004836	EIF2AK3	CDS	GACUCAGUGCAUAUAGUGGAAAGGUGAGGUAUAUCUGUUCAGCUCUGGG
ENSG00000057663	ENST00000369076	NM_004849	ATG5	3'UTR	UAGCUUUAUUACUCUAAUCCCAGGUAAGUCAAGCCUACAAUGCCCUAGA
ENSG00000115526	ENST00000264249	NM_004854	CHST10	3'UTR	CACAAGACAUACGAUUUUAGAAGGUGAGGGGAGGGGAGGCUUUUUCUAC
ENSG00000265808	ENST00000578049	NM_004892	SEC22B	3'UTR	GAUAAAGGAUGUGGAACUCAAAGGUAAGUACCCAGAGCCUUGAAAACUC
ENSG00000130402	ENST00000252699	NM_004924	ACTN4	3'UTR	GGUGGUACUCACAGAAGAUGCAGGUGAGGUGGGCCACACAGGACACGAA
ENSG00000113361	ENST00000265071	NM_004932	CDH6	3'UTR	AUUGAUAUGUAUCAUAGUCACAGGUAAGUGUUGAAAAAAGCUUAGUAAA
ENSG00000070019	ENST00000261170	NM_004963	GUCY2C	CDS	GGUGGCUGUCCUUUAGUUCCCAGGUGAGUCAGAACUGCCACAAUGGCAG
ENSG00000096968	ENST00000381652	NM_004972	JAK2	CDS	AGAACCUGGAAGUGGUCCUUCAGGUGAGGAGAUUUUUGCAACCAUUAUA
ENSG00000096968	ENST00000381652	NM_004972	JAK2	3'UTR	AGUUGGUUCUGUACAAGAAACAGGUAAGUAAUUAUUGUACCAGUUAAUG
ENSG00000177301	ENST00000316361	NM_004974	KCNA2	3'UTR	AGCACAUCUCUGCCACACAGAAGGUGAGGUUUGUGGCAAUCAAUGGAAC
ENSG00000131398	ENST00000477616	NM_004977	KCNC3	3'UTR	CUGCCCCCCACCUUUUGCCUCAGGUGAGGGGACCAGUGGAGGGGGGGAA
ENSG00000102057	ENST00000218176	NM_004979	KCND1	5'UTR	CUGCUCCUGCAGCGGGGACACAGGUGAGGACGCCCCGAGAGAGAGGGGG
ENSG00000139180	ENST00000266544	NM_005002	NDUFA9	3'UTR	AGAAAGGUAUAUCAGUGUUGAAGGUAAGUUCUCCACCUGCCCUUUCUGC
ENSG00000164219	ENST00000419445	NM_005023	PGGT1B	3'UTR	CAUUUUUAUUCUCAUAUUUUCAGGUAAGUGAAAGGGAAAUGCGACCAUU
ENSG00000164219	ENST00000419445	NM_005023	PGGT1B	3'UTR	AGUCACUACCUCUCUUCCCAAAGGUAAGUGCUGUCAAAAUUACCAUCAA
ENSG00000166851	ENST00000300093	NM_005030	PLK1	CDS	AGAACCAGUGGUUCGAGAGACAGGUGAGGUGGUCGACUGCCACCUCAGU
ENSG00000099821	ENST00000588649	NM_005035	POLRMT	CDS	CCUGCAGGCGCUGCCCGCCCAAGGUGAGUCCUUCACCACCCUGGCCCGG
ENSG00000183943	ENST00000262848	NM_005044	PRKX	3'UTR	UGUGUGUGUGUGUCUUGGUGAAGGUGAGGGGCUGUAUUUUCACCAAGCC
ENSG00000112246	ENST00000369208	NM_005068	SIM1	3'UTR	UGAUUAUCACAAAAUGACCCAAGGUAAGUUAAGACAUUUGAUGACAAUG
ENSG00000089057	ENST00000338244	NM_005116	SLC23A2	3'UTR	UCCGUUAGAUCUUGAUUUUACAGGUGAGGGUGGUUGCCAAAGGUGAUAA
ENSG00000110852	ENST00000228438	NM_005127	CLEC2B	3'UTR	GGGGUGGGGCUUUAAGAGUGAAGGUGAGGAGGAGAUCACACACCGUAUG
ENSG00000079134	ENST00000261600	NM_005131	THOC1	CDS	UCCUUCUGAAGAAAUAAAAACAGGUGAGGAUGAAGAUGAGGAAGAUAAU
ENSG00000070413	ENST00000263196	NM_005137	DGCR2	3'UTR	UGUAUGUGGCCAAGCGUCUGCAGGUGAGGGUGGCACAUGGAACUUCACG
ENSG00000110395	ENST00000264033	NM_005188	CBL	3'UTR	GAAUCUGUUUGGUGAGUUGAAAGGUAAGUUGGCUCAGAGUUGCACAGUA
ENSG00000173894	ENST00000310942	NM_005189	CBX2	CDS	GCGGCCUCGGGCUGGACCUGAAGGUGAGGACGCAGAAAGGGGAGCUGGG
ENSG00000173894	ENST00000310942	NM_005189	CBX2	CDS	CACACUGCCAGAGAUGAGCGCAGGUGAGGAGAGUAGCAGCUCGGACUCC
ENSG00000179934	ENST00000326306	NM_005201	CCR8	CDS	UCCAUGCCGUGUAUGCCCUAAAGGUGAGGACGAUCAGGAUGGGCACAAC
ENSG00000178568	ENST00000342788	NM_005235	ERBB4	3'UTR	UGCCUAAAGAAAGUGGUAAACAGGUGAGGAAAGAUGGCCUCUGAUCUAG
ENSG00000176692	ENST00000649859	NM_005251	FOXC2	CDS	ACUCGACCCUCGGGGAGUCCCAGGUGAGUGGCAAUGCCAGCUGCCAGCU
ENSG00000164404	ENST00000687138	NM_005260	GDF9	5'UTR	CCAAGGCAAGAACAGAAAUACAGGUAAGGACAGAAAUAUUGUGGCAAAU
ENSG00000127554	ENST00000248114	NM_005262	GFER	3'UTR	GCUGCUGAGCUGGGAUGAGGCAGGUAAGGGUGGAACAGGAGGGGUGGGG
ENSG00000132975	ENST00000405846	NM_005288	GPR12	3'UTR	CCACCAUAGGAGACUUGACAAAGGUAAGUUGGUUUUGAGAGGGGCUAGG
ENSG00000178623	ENST00000407714	NM_005301	GPR35	3'UTR	GGGGGGUGACCAAGGUCAAGCAGGUGAGGGUGGGUUGGGGUGGGUGGCA
ENSG00000123338	ENST00000293373	NM_005337	NCKAP1L	3'UTR	UUAGAAGGAGCAAAUUGGAGAAGGUGAGGACAUGAUGGCCUUUACUACC
ENSG00000156886	ENST00000389202	NM_005353	ITGAD	CDS	GAUUGUGACUGUGUGGAACGCAGGUGAGGAUUCCUACGGAACCGUGGUC
ENSG00000141646	ENST00000342988	NM_005359	SMAD4	3'UTR	AGUUUAUUGCUAAUUGUAGGAAGGUGAGUUGCAGGUAUCUUUGACUAUG
ENSG00000165030	ENST00000297689	NM_005384	NFIL3	CDS	AGUGUCAGAAGACUCCACAACAGGUGAGGAGCUGCUUCUCAGUGAAGGA
ENSG00000114857	ENST00000232978	NM_005385	NKTR	CDS	UCCAUCCUCUGACAAGGAAGAAGGUGAGGCCACAUCCGAUUCUGAAUCA
ENSG00000152104	ENST00000366956	NM_005401	PTPN14	3'UTR	UGUAUUGUAAUAUAUGUCAGCAGGUAAGGUUGCCUGCUGGAUCAUUUUG
ENSG00000108055	ENST00000361804	NM_005445	SMC3	3'UTR	UAUAAUACAGAAUUUGGUGUAAGGUAAGUUCCAGGAUUCAAUUCAAGGG
ENSG00000135451	ENST00000257909	NM_005480	TROAP	CDS	AGCCCUGGCCACCAUCCUGUCAGGUGAGGGUGUGAAGAGCUGUCACCUG
ENSG00000100284	ENST00000449058	NM_005488	TOM1	3'UTR	AUCUCAUCAGCCCCAGGCUGCAGGUGAGGCUUCAGGGGAUGCUGGGGCC
ENSG00000058085	ENST00000264144	NM_005562	LAMC2	CDS	CCCUUGGUCUCCAGUUGGCCAAGGUGAGGAGCCAAGAGAACAGCUACCA
ENSG00000162521	ENST00000373493	NM_005610	RBBP4	3'UTR	AGGAUGUAUACCUGAGGAAUAAGGUAAGGAAGAUGUCAGCAAGUCAGUC
ENSG00000141384	ENST00000269142	NM_005640	TAF4B	3'UTR	CCUCAUUUGCCAAAUUGUAGCAGGUGAGGUGUCCUUCCCUAAUACAGCA
ENSG00000100207	ENST00000677622	NM_005650	TCF20	CDS	UGCUGACAUAGAGAAGAGAAAAGGUGAGGUGGCUUCGGACCUAGUCAGU
ENSG00000184012	ENST00000332149	NM_005656	TMPRSS2	3'UTR	GGCUGCUGGUCAGAGGACCAAAGGUGAGGCAAGGCCAGACUUGGUGCUC
ENSG00000056558	ENST00000373887	NM_005658	TRAF1	3'UTR	UCAUUCUAGGCCUCCUGGCCCAGGUGAGUCCUAGAGCUACAGGGGUUCU
ENSG00000112425	ENST00000367519	NM_005670	EPM2A	3'UTR	GUGGGGGACAAGAAGGAUACAAGGUAAGUUUCAGUGGAGCUCAGAGGAC
ENSG00000206561	ENST00000383788	NM_005677	COLQ	3'UTR	UAUUCUGGAAAGACAUCUCCAAGGUGAGGUCCACCCCCACAGCAGACCU
ENSG00000114770	ENST00000334444	NM_005688	ABCC5	CDS	CUUCCAGGGGCAAGAAAGAGAAGGUGAGGCAGCUGCAGCGCACUGAGCA
ENSG00000175215	ENST00000398073	NM_005730	CTDSP2	3'UTR	GGACCAGUUUGGAAAAGGGUCAGGUAAGGGUUUCCACUCUGCACAUUGU
ENSG00000175215	ENST00000398073	NM_005730	CTDSP2	3'UTR	GCCAGGCCAAGUAUAUGAGAAAGGUAAGUCCAUUUUCCCCUUCAGGUCC
ENSG00000006194	ENST00000219069	NM_005741	ZNF263	3'UTR	AGUGGGGUUUCUCUUUGCCCCAGGUGAGGUGGCAUAUUCAGAGGAGCCU
ENSG00000145907	ENST00000356245	NM_005754	G3BP1	3'UTR	AUUUUUAUUAUAGUAUAAUCCAGGUGAGUUUAUAGAAUUUGUGUUUUGU
ENSG00000130726	ENST00000253024	NM_005762	TRIM28	CDS	AGGUGUGAAACGGUCCCGCUCAGGUGAGGGCGAGGUGAGCGGCCUUAUG
ENSG00000183722	ENST00000379589	NM_005780	LHFPL6	3'UTR	GGUUUUAGUUUUUUUUUUUUAAGGUGAGGACUCAGAAAAUCAAAGGGCU
ENSG00000149573	ENST00000278937	NM_005797	MPZL2	5'UTR	GUCACAGGCACAGGUGAGGAACUCAACUCAAACUCCUCU
ENSG00000135414	ENST00000257868	NM_005811	GDF11	3'UTR	GCCUCCUUUCUUCCACUGGCAAGGUGAGGGGCUUGGUAUAGUUUGGGGA
ENSG00000135414	ENST00000257868	NM_005811	GDF11	3'UTR	GAUCAUAGUACCAAAGUCUUCAGGUAAGGUGUCAGGCUCCUAAGUCUUA
ENSG00000103266	ENST00000219548	NM_005861	STUB1	3'UTR	CCCUUUGUGGGCUGGAAAAGCAGGUGAGGGUGGGCUGGGCUGAGGCCAU
ENSG00000183763	ENST00000331456	NM_005879	TRAIP	3'UTR	GAGGUGUAAGGGCAGACAAACAGGUGAGGGUGAGUGUGGCACCCAGAGA
ENSG00000130382	ENST00000252674	NM_005934	MLLT1	CDS	UGGACAAUCAGUGCACCGUCCAGGUGAGGUUAGAGCUGGGGCAUCGCGC
ENSG00000126778	ENST00000645694	NM_005982	SIX1	3'UTR	GAGUAUGAUUCUGUUUCUGAAAGGUGAGUGGUGUAUUGCUGUCAUUGGG
ENSG00000167552	ENST00000301071	NM_006009	TUBA1A	CDS	CGUUGGGGAGGGGAUGGAGGAAGGUGAGUUUUCAGAGGCCCGUGAGGAC
ENSG00000140557	ENST00000268164	NM_006011	ST8SIA2	3'UTR	GUGUUUUAAAACAUAUUUGAAAGGUAAGUAAAAAACUACCAUCUUGAAG
ENSG00000135535	ENST00000310786	NM_006016	CD164	3'UTR	UUUGUUCUUUGACAUUAAGGAAGGUAAGGAUUGGUCAGAGGAUGUAACU
ENSG00000101670	ENST00000261292	NM_006033	LIPG	3'UTR	GAAGCUAGGACAGGUCUCAGCAGGUGAGGGCUCAGGCCCAGAGGCCAGC
ENSG00000175274	ENST00000525680	NM_006034	TP53I11	3'UTR	GCUAAUUGUAGUGGAGCCUGCAGGUGAGGGUGAGGGAGGGGGCUGCAGG
ENSG00000157538	ENST00000309117	NM_006052	VPS26C	3'UTR	CUCCUGAGUAGCUGAGACUACAGGUGAGUGCCACCACACUCAGCUAAUU
ENSG00000145901	ENST00000521591	NM_006058	TNIP1	CDS	GCAGCAGGCUAGUGUGACGGCAGGUAAGGUCCCAGAGGUGGUGGCCUUG
ENSG00000101307	ENST00000381605	NM_006065	SIRPB1	CDS	GGGGAGACUCACAGGAGUGGCAGGUGAGGACGAGCUACAGGUGAUUCAG
ENSG00000132274	ENST00000379965	NM_006074	TRIM22	CDS	AGAGCUGCAAAAGCUGGAGGAAGGUGAGGUGAAUGUGCUGGAUAACCUG
ENSG00000106351	ENST00000300176	NM_006076	AGFG2	3'UTR	CUUGCUGUUUGGCCCAAGGCCAGGUGAGGCCCCUCCCUUUCCACCAUUG
ENSG00000166862	ENST00000300105	NM_006078	CACNG2	3'UTR	CUCCCAGGUGACUGAAGGUCAAGGUGAGGCCCCCCUGCCUCUGCCUGCG
ENSG00000167768	ENST00000252244	NM_006121	KRT1	CDS	AAUUUGCCUCCUUCAUUGACAAGGUGAGGUUCCUGGAGCAGCAGAACCA
ENSG00000117595	ENST00000367021	NM_006147	IRF6	CDS	CUCGGCGCACCUGGGCUGGGCAGGUAAGGGCUGGUGCGGGACGGGGAGA
ENSG00000002834	ENST00000318008	NM_006148	LASP1	3'UTR	CCUUGGCACACUUGUACCCACAGGUGAGGGGCAGGACCUGAAGGUAUUG
ENSG00000111331	ENST00000228928	NM_006187	OAS3	3'UTR	CAUAUGCUUUUCGAUGGAACCAGGUAAGUUGACGCUAAAGUUCUUAUGG
ENSG00000115942	ENST00000234296	NM_006190	ORC2	3'UTR	UUCUUUUCUUGAACAACAUGCAGGUGAGUAGCAUAUUAAUGGCUGGCUG
ENSG00000100665	ENST00000557004	NM_006215	SERPINA4	CDS	CCACCAGCAGAUUCUGGAGACAGGUGAGGGCUCCCCCAGCCUCAAGAUA
ENSG00000175325	ENST00000308304	NM_006261	PROP1	5'UTR	AGUAGUCAGAAACAGAGCAACAGGUGAGGCUGAGGCAGGAGAUUGAGCU
ENSG00000135406	ENST00000257860	NM_006262	PRPH	CDS	AGGAGGAGCUGCGAGACCUGCAGGUGAGUGUGGAGAGCCAGCAGGUGCA
ENSG00000141279	ENST00000322157	NM_006310	NPEPPS	CDS	GCAAGCUGGAGGCCGCCGCCCAGGUGAGGCAGGCGACUAAUCAGAUUGU
ENSG00000141027	ENST00000268712	NM_006311	NCOR1	3'UTR	CAGUUCUACCUGAGGACCCGAAGGUGAGGUGCUGUGAACCACUCCCUCC
ENSG00000014824	ENST00000264451	NM_006345	SLC30A9	3'UTR	CUAAAAUCUAGGAUUUAUCAAAGGUGAGGUAUACAGUGGUCCCUGACUU
ENSG00000112343	ENST00000357085	NM_006355	TRIM38	5'UTR	CAGCUCAUCACAUAGAGGUGCAGGUGAGGUGUAUUUUCAUCACGGUGGA
ENSG00000107175	ENST00000353704	NM_006368	CREB3	3'UTR	CAUUUCACGCAGUCAGGGAACAGGUGAGGAAAGAAAUAAAUAAGUGAUU
ENSG00000136824	ENST00000374793	NM_006444	SMC2	3'UTR	AUGUGUUUUCUAAAGUCAUUCAGGUAAGGAAGAAUUAUAAAUCAGGUAA
ENSG00000152291	ENST00000377386	NM_006464	TGOLN2	3'UTR	GGCGGAUAGCCUACUUUAUGAAGGUAAGGAAUGAACUCCUACCCUUCUU
ENSG00000215695	ENST00000345034	NM_006511	RSC1A1	CDS	AAUUUCACCCAAACUUUUAGCAGGUGAGGAGGAUGCACUCAAUCAGACU
ENSG00000068323	ENST00000315869	NM_006521	TFE3	3'UTR	CUGUGGGACUCAUCCUUGCCCAGGUGAGGGAAGGAGACAGGAUGAGGUC
ENSG00000145451	ENST00000274093	NM_006529	GLRA3	3'UTR	GAAUACCCAGGAUCUCAUGGAAGGUAAGGGAAAUUUUAGAAAAAAAAAU
ENSG00000140455	ENST00000380324	NM_006537	USP3	3'UTR	UGACUAGGAGUAGCCAUAGGAAGGUGAGGAAGGAGAAGUGGGCAUGUGG
ENSG00000009724	ENST00000400897	NM_006610	MASP2	3'UTR	CCACCCAAAAAAACAGACUCCAGGUGAGGCUGCUGUCAUUUCUCCACUU
ENSG00000117139	ENST00000367265	NM_006618	KDM5B	3'UTR	UGAGGUCAUUUGACCUGUUCCAGGUGAGUGGAGGCCAAAGAACAUUCUU
ENSG00000162139	ENST00000294064	NM_006656	NEU3	3'UTR	GUCAUAUUCUGAAUUCCCUGAAGGUAAGGACUAUGUCUGAUUCCUCUCU
ENSG00000080603	ENST00000262518	NM_006662	SRCAP	CDS	CACCCUUACAGUGCUGCCUGAAGGUGAGGAGUUGCCCCUGUGUGUGAGU
ENSG00000080603	ENST00000262518	NM_006662	SRCAP	CDS	GGAGUCUGAGGCUGAAGCCUCAGGUGAGGAGGAGGAAGGGGAUGGGACC
ENSG00000102317	ENST00000376759	NM_006743	RBM3	3'UTR	ACUUCCCAGGUAUUUGACCUCAGGUGAGUCAUUUAAUUUCAGCCUUAUG
ENSG00000168807	ENST00000336278	NM_006750	SNTB2	3'UTR	CAGUUUUUCUUUUUCUGAAAAAGGUAAGUCCUUUCCUGAAGUCAUCAAA
ENSG00000089234	ENST00000419234	NM_006768	BRAP	3'UTR	AGUUAUUUCUUGUAACCUCAAAGGUAAGGUUAUCUAGCACUAAAGCACC
ENSG00000204613	ENST00000449742	NM_006778	TRIM10	CDS	CCCUGAAGGAGCAGCCCCGGCAGGUGAGGGUGUCUCUUGACUAUGAGGU
ENSG00000132824	ENST00000342374	NM_006811	SERINC3	3'UTR	UAGGGACGGGGAGAAAUUGACAGGUGAGGGCUACUUAGCAAUUAGAAUU
ENSG00000137959	ENST00000370751	NM_006820	IFI44L	3'UTR	UAGGAUUUUUAAGAGAAAGGCAGGUAAGGUGCUGAAGGUCUGGAGCUGC
ENSG00000171033	ENST00000396418	NM_006823	PKIA	3'UTR	UGUAAUUACAUACAGGAUAAAAGGUAAGUCUGCUCACUUCUCCUUCUAC
ENSG00000102096	ENST00000376509	NM_006875	PIM2	3'UTR	CAUUAAAGUCCAGUAUUACUAAGGUAAGGGAUUGAGGAUCAGGGGUUAG
ENSG00000128652	ENST00000683222	NM_006898	HOXD3	3'UTR	AAUCUGGUAAUGGUGUCCCAAAGGUAAGUCUGAGACCCAUCAGCGGCGC
ENSG00000136450	ENST00000258962	NM_006924	SRSF1	3'UTR	AAUGAAACUCAUCUCAAAAAAAGGUAAGUAUUAAAUGUUAACAUCAGCA
ENSG00000167088	ENST00000300413	NM_006938	SNRPD1	3'UTR	CUUUAAUAGUAAAUAUAUUAAAGGUGAGUUGGCUUGACAAGAUACAACC
ENSG00000111605	ENST00000435070	NM_007007	CPSF6	3'UTR	AGUUAAUAGUAAAGGGUUAAAAGGUAAGUAAAAUGUCCAUGAAAAUAAA
ENSG00000111605	ENST00000435070	NM_007007	CPSF6	3'UTR	CAAUAAGAUUUCUGUGCAAAAAGGUAAGGUGAUAAUUGAUCUAAUAGAC
ENSG00000165507	ENST00000298295	NM_007021	DEPP1	3'UTR	UAGAGGCAUCUGGCAGCAAGAAGGUGAGGCAUCAGGGAACGGGAAUCAG
ENSG00000154736	ENST00000284987	NM_007038	ADAMTS5	3'UTR	ACAAGGUCAUUUUAAUGGUUCAGGUGAGGACAGCAGCCAGAUUCAAAGU
ENSG00000213066	ENST00000366847	NM_007045	CEP43	3'UTR	UAGAAAAUGAACCCCCGAACAAGGUAAGGUCGAGCUGGCCCCUCGUGUC
ENSG00000196090	ENST00000373187	NM_007050	PTPRT	CDS	CCGAGUGCUCCUCACACGACCAGGUGAGGGGGGUACGGGACCGCCAGGG
ENSG00000185104	ENST00000396153	NM_007051	FAF1	3'UTR	CUUAGUAGCUGCGUGACCUUAAGGUAAGUAACCUCUCUGAACCUCAGUG
ENSG00000038382	ENST00000344204	NM_007118	TRIO	CDS	UCCUGUUUAAGAACAGUAUCAAGGUGAGUUGCCUUUGCCUGGAGGAAAA
ENSG00000073921	ENST00000393346	NM_007166	PICALM	3'UTR	UUUGAUCAGAUGCCUUUAGUCAGGUAAGUUUAAGGGAAAAUACGCAGUU
ENSG00000126001	ENST00000397527	NM_007186	CEP250	3'UTR	CUUAAUUACUACCAGUUGUUCAGGUGAGGGAAUCAGGGAAGGCCAGAUU
ENSG00000090376	ENST00000261233	NM_007199	IRAK3	3'UTR	UGUGGAUCCCAUCUUAUAAUAAGGUGAGGACACUGAGUCAGGAAACUAA
ENSG00000108599	ENST00000225737	NM_007202	AKAP10	3'UTR	UUUGCUUUGUCCUUCCAAAGCAGGUGAGUCAGCCCCACCGAGAGCCAGG
ENSG00000157654	ENST00000374530	NM_007203	PALM2AKAP2	CDS	GGAGAAUGUGCUGCUAAAGGAAGGUGAGUCAGCCUCGAACGCCACAGAA
ENSG00000139629	ENST00000356317	NM_007210	GALNT6	3'UTR	UCAUAUUAUGAAACUGAGUCCAGGUAAGUGAAUCUGUCCAAGGUCACCC
ENSG00000275066	ENST00000612223	NM_007247	SYNRG	3'UTR	CUCCCCUGGACAGUAGCAGGCAGGUGAGGGCAGAUUUUACCCACUUGGU
ENSG00000275066	ENST00000612223	NM_007247	SYNRG	3'UTR	AAGUUACUUACUUAUUUCUUCAGGUAAGUGUGUACCAAAUAACAAUACU
ENSG00000240694	ENST00000522362	NM_007257	PNMA2	3'UTR	UAGAGAGCCGCAGGACAGCCCAGGUGAGGUAUCUGAAGACCUAUCAGGA
ENSG00000171992	ENST00000307662	NM_007286	SYNPO	3'UTR	AGGAUACCAGGAUGUUGCUAAAGGUGAGGGACAGUUUGGGUUUGGGACU
ENSG00000143322	ENST00000502732	NM_007314	ABL2	3'UTR	GAAGAUCCCAUACUUCUUCCCAGGUAAGGAGGCCUGUGGCAGGUCAUGA
ENSG00000060491	ENST00000290291	NM_007346	OGFR	CDS	UGGGAGCCAGGGUGGCCGACAAGGUGAGGAAGCGGAGGAAGGUGGAUGA
ENSG00000125810	ENST00000246006	NM_012072	CD93	3'UTR	CUUCCACCAUCUAAGAGGAAAAGGUGAGUUGCUCAUGCUGAUUAGGAUU
ENSG00000150753	ENST00000280326	NM_012073	CCT5	3'UTR	UUCUUACUGCUCACAUCUUACAGGUGAGUACUCAUAAUUGGCCAGCAUC
ENSG00000185000	ENST00000528718	NM_012079	DGAT1	3'UTR	AACCAGAGACCCCCAGGGCCAAGGUGAGGCGCCCACCCCUGGUCCCUCA
ENSG00000182240	ENST00000330333	NM_012105	BACE2	3'UTR	CUGCAUUUCAGUAAGCUCCCCAGGUGAGGCUGCAGAGCAGAAACCACGG
ENSG00000105696	ENST00000262817	NM_012109	TMEM59L	CDS	ACCCUGUAGGCCCCCUGGACAAGGUGAGGAAGGCCAAGAUCCGAGUCAA
ENSG00000094916	ENST00000209875	NM_012117	CBX5	3'UTR	GUUAUUACUGAGAGAGAAAACAGGUGAGUUGGGAUUGAGAACUCCUGAU
ENSG00000163431	ENST00000367288	NM_012134	LMOD1	CDS	GAGUAGCCAAAUAUCGCCGGCAGGUGAGUGAAGACCCCGACAUCGACAG
ENSG00000147912	ENST00000432825	NM_012166	FBXO10	3'UTR	AUAUGUCCAAGUCCCAAAGCCAGGUGAGGUCAGACCCCACUGCCUGAGG
ENSG00000174804	ENST00000531380	NM_012193	FZD4	3'UTR	GACAGCAUCUUGCUAGAGAAAAGGUGAGGGUUGUUUUUCUUUCUCUGAA
ENSG00000110427	ENST00000658780	NM_012194	KIAA1549L	3'UTR	GGGCAUCUUCACUUGCACAUCAGGUGAGGGUGCACACACUUGAAACUCU
ENSG00000125484	ENST00000372146	NM_012204	GTF3C4	CDS	AUACUUGCUCCAGUGACGGAAAGGUGAGGCAGCUGAUUCCCAUUUUCAC
ENSG00000065308	ENST00000182527	NM_012288	TRAM2	3'UTR	CACAUGCAGGAGGCCUCUCUCAGGUGAGUCCAGGUUAAACUGUUGAGUU
ENSG00000099991	ENST00000263119	NM_012295	CABIN1	CDS	UGUCCAGCAGAUGGUGAACUCAGGUGAGGCUGCCGCCAAGGAGGAGUGG
ENSG00000145555	ENST00000513610	NM_012334	MYO10	3'UTR	GAUUUCCCCGAAUCUGAGGGAAGGUGAGGGAGUGGGAAGGGGGAUGGAG
ENSG00000107937	ENST00000360803	NM_012341	GTPBP4	3'UTR	ACAAACGGGGUCACGUCAUCCAGGUGAGGCCACCACCGGUACAGAAACC
ENSG00000182070	ENST00000380367	NM_012375	OR52A1	3'UTR	GAAAAAACCAAGGCAGAGAGCAGGUAAGUACAGCACCUCCCCACACCAG
ENSG00000174307	ENST00000367311	NM_012396	PHLDA3	3'UTR	UACUAAAAACAAAAAUUAGCCAGGUGAGGUGGCACACACCUAUAGCCCC
ENSG00000197641	ENST00000344731	NM_012397	SERPINB13	3'UTR	CUUUUCUUUGUGCCAUGCGUAAGGUGAGUCAAACCAAACCUCAUUGAUA
ENSG00000118873	ENST00000358951	NM_012414	RAB3GAP2	5'UTR	GGGGCAGGGCGUGGUGAGGUAAGGUGAGUGCCGUAGUGGGGUUCCCUGG
ENSG00000154217	ENST00000581322	NM_012417	PITPNC1	3'UTR	AGUUUAGGAACCAAGAGGCCCAGGUGAGGCAACAUCUUUUUUCUCUACA
ENSG00000106638	ENST00000305632	NM_012453	TBL2	3'UTR	UGAAGGCUGCGUGGGUGUGGCAGGUAAGGGAAAUGAGGUAUCUGGGAAG
ENSG00000125637	ENST00000245796	NM_012455	PSD4	3'UTR	UGAAUAAUCUGUAUCCAGGUCAGGUGAGGCUUCAUCUCGGGCUUCACUC
ENSG00000125637	ENST00000245796	NM_012455	PSD4	3'UTR	UCUCAAAUCCUCCCCAGAACAAGGUGAGGAAUAUAUUAAUAUUUAAAAU
ENSG00000072315	ENST00000262839	NM_012471	TRPC5	CDS	CAGGGCACUGGCGAAGGUGAAAGGUGAGGAGGGCCGAUCUGUUACAGGC
ENSG00000072315	ENST00000262839	NM_012471	TRPC5	3'UTR	ACAACAUGAAAGAGAAAUGAAAGGUAAGGAAGGGCACUAUGGCAAAAAG
ENSG00000156239	ENST00000303775	NM_013240	N6AMT1	3'UTR	AUGAAGGUUUGGGUCACCACCAGGUAAGUACCAUGACCAGAUGAAGUGC
ENSG00000126500	ENST00000682287	NM_013280	FLRT1	5'UTR	CCGCCUCCCCGGCCGCUGCGCAGGUGAGGAAGCAGGCAGUGGGCGAGAA
ENSG00000121957	ENST00000264126	NM_013296	GPSM2	3'UTR	UGGAUAGCAUUUUAAAAACUCAGGUAAGUUUCAUGGGGUUCUUAUAAGA
ENSG00000204856	ENST00000377673	NM_013300	FAM216A	3'UTR	CGUGUAUUGAAUUCGUGCCAAAGGUGAGGGUAAGGGGUUGUGAGUUGUG
ENSG00000101638	ENST00000315087	NM_013305	ST8SIA5	3'UTR	GAGGCCAUCGUCACAUUUUUAAGGUGAGGAAAGAUGCCCAGAGAUAGCA
ENSG00000101638	ENST00000315087	NM_013305	ST8SIA5	3'UTR	GCUAACUGUGGCUCAGGGGUCAGGUGAGGCCAGGCGAGGGGUGCACCAG
ENSG00000288701	ENST00000683519	NM_013318	PRRC2B	CDS	GUGUAAGCAGGCACGAAAGGCAGGUGAGGCCCGGAAGCAGGCAGAGAAG
ENSG00000111817	ENST00000644252	NM_013352	DSE	CDS	CUACGCCACAUACCUGUGGACAGGUGAGGCCACAGGACAGUCUGCCUUU
ENSG00000142623	ENST00000375471	NM_013358	PADI1	CDS	GUAAGGAAUUAAAGGACUUCAAGGUGAGGGUCUCCUACUUUGGGGAGCA
ENSG00000146109	ENST00000274849	NM_013375	ABT1	3'UTR	CUUUCUCUGUUUAGCAGUCACAGGUGAGGGUGGUAUUAGCAUCUUUUUU
ENSG00000090372	ENST00000263280	NM_013403	STRN4	CDS	UGCCCCCGGGCCGGGCCCGGCAGGUAAGGGAGGCGGCGGCGGAGGCAGC
ENSG00000162433	ENST00000327299	NM_013410	AK4	3'UTR	UUGCUAGAGAGGCAAUUCAUAAGGUGAGGUCCUGUUCAUAGUAUGACUU
ENSG00000117602	ENST00000374395	NM_013441	RCAN3	5'UTR	UCCUGCGGCGGCGGGGCGUGCAGGUGAGGCCCCACGGCGCCCGGCCUCU
ENSG00000211448	ENST00000438257	NM_013989	DIO2	3'UTR	AACAGACCCAGCUCUGUUCCAAGGUGAGUCUGAACCAAUAGAAAGCAAA
ENSG00000035403	ENST00000211998	NM_014000	VCL	CDS	UCCCAAACCACCUCUGCCUGAAGGUGAGGUCCCUCCACCUAGGCCUCCA
ENSG00000263528	ENST00000581977	NM_014002	IKBKE	CDS	ACCUGCGGCCCCGCGAGGUGCAGGUGAGGGAGUUUGAGGUCCUGCGGAA
ENSG00000136261	ENST00000258761	NM_014038	BZW2	CDS	AGAAGAAGAAUCCGAAUCGGAAGGUGAGGAAAAUUAAAUGGCUCAACAA
ENSG00000197324	ENST00000359591	NM_014045	LRP10	3'UTR	AGGAUACCUCAAGGCAGGCAAAGGUGAGUGGAGGGAGAAUUCACAAACA
ENSG00000232119	ENST00000371317	NM_014060	MCTS1	3'UTR	ACAGUUAGAAGUUGGUGAGAAAGGUGAGGGUGGAUAGCAAAAAGAGAGA
ENSG00000198146	ENST00000356321	NM_014106	ZNF770	CDS	CUUGUCAAUCUGUGGUUCAUCAGGUGAGGAAUUCUUUAAUAACUGUGAG
ENSG00000089327	ENST00000392219	NM_014164	FXYD5	CDS	CGGUUAUGCCGGAAUCGUUGCAGGUGAGUCCAUCAGAAACAGGAGCUGA
ENSG00000119878	ENST00000238892	NM_014171	CRIPT	3'UTR	UAGAUGUAGGGGUACAUGUGCAGGUGAGUUAUAUGGGUAUAUUUUGUGA
ENSG00000151500	ENST00000341541	NM_014174	THYN1	CDS	ACGCACCAAAACUGAGAACUCAGGUGAGGCAUUAGCUAAAGUGGAGGAC
ENSG00000123353	ENST00000243045	NM_014182	ORMDL2	3'UTR	GUUUCUUUGAAUCAGGAAGGCAGGUGAGGUAAGGGCCAAAUCACUCUCC
ENSG00000136378	ENST00000388820	NM_014272	ADAMTS7	CDS	CUGCCCUGCCAGGUGGUGGGCAGGUGAGUGGCAGCUGUGCUCCAGCUCC
ENSG00000183741	ENST00000407418	NM_014292	CBX6	3'UTR	UUCCCCCUGACCCCCUCCCCCAGGUGAGUGACCACCUGGGUGCCAGUUA
ENSG00000183741	ENST00000407418	NM_014292	CBX6	3'UTR	AUAGUAACGCAGUGAUUGCACAGGUGAGGUGGCAAUGUCAGGAUGGGGC
ENSG00000221890	ENST00000333039	NM_014293	NPTXR	3'UTR	ACGUUCUUGGCUCCGUUAGACAGGUGAGGAAACUGGGGCACAGAGAGGU
ENSG00000051620	ENST00000607197	NM_014320	HEBP2	3'UTR	GAUCAGUGUCACCGGAGGCCAAGGUGAGUAAGUGAGAGGAGAGGAGGCA
ENSG00000177663	ENST00000319363	NM_014339	IL17RA	3'UTR	ACGUAAAAGCAUCUGGCAGGAAGGUGAGUCUGAAGCCCUGCACCCGCGU
ENSG00000109919	ENST00000302503	NM_014342	MTCH2	3'UTR	CCUUUUUGUUAUUGUUGCCGAAGGUGAGUAGUUUUGCAUUUCUGAUGAC
ENSG00000130540	ENST00000330884	NM_014351	SULT4A1	3'UTR	UCCGUGUAUCUGAGGGAGUAAAGGUGAGGUCUUUAUUGCUUCACUGCCU
ENSG00000167964	ENST00000210187	NM_014353	RAB26	3'UTR	UGCCCCCUCCUGGGCACGUCCAGGUGAGGGAGGGCUGGGGCUGGCACCA
ENSG00000167964	ENST00000210187	NM_014353	RAB26	3'UTR	CUGCCAGCCCGGCCUGGCCACAGGUGAGGUCUGUGAUUUCCGAGCACGC
ENSG00000198130	ENST00000359678	NM_014362	HIBCH	3'UTR	CAAGAAUAAUUUUUAAACUAAAGGUAAGUUUAUAAAUUAACAAAGUAAA
ENSG00000198130	ENST00000359678	NM_014362	HIBCH	3'UTR	GUAAUUUUUGUUUAAUUUUAAAGGUAAGUUUAUAAAUUAACAAACAAAA
ENSG00000151835	ENST00000382292	NM_014363	SACS	CDS	GUCUACAGAAUGAUUCAGUCAAGGUGAGGAGUGAUCUCGAGAAUGUACG
ENSG00000141456	ENST00000572293	NM_014389	PELP1	CDS	GGAAGAAUUUGAGGAAGAAGAAGGUGAGUUAGAGGAAGAAGAAGAAGAG
ENSG00000106537	ENST00000262067	NM_014399	TSPAN13	3'UTR	GGUUUAAUUUUUGACUUUUACAGGUAAGUGCAAAGGAGAAGUGGUUUCA
ENSG00000169188	ENST00000374987	NM_014481	APEX2	CDS	GCAUAAGAUCCGCACAUGGGAAGGUAAGGAGAAGACCUUGACCCUAAUC
ENSG00000072133	ENST00000262752	NM_014496	RPS6KA6	3'UTR	GUCAUUUUGUAGAAGGAGCCCAGGUAAGGAUGCCUAAUCCUGUCCAGUU
ENSG00000173905	ENST00000470487	NM_014498	GOLIM4	CDS	AGCAGAUGACCCUAAUAAUCAAGGUGAGGAUGAAUUUGAAGAAGCCGAG
ENSG00000135643	ENST00000258111	NM_014505	KCNMB4	3'UTR	CAGGGUUUAAAAAAAAAAAAAAGGUGAGGACAUCUGGGUCUCAUUUGCU
ENSG00000088038	ENST00000221232	NM_014516	CNOT3	3'UTR	CGCAUGCUGAUCCCCCUGCCCAGGUGAGGGCCCUGCCCUGGAAGACUGG
ENSG00000132382	ENST00000254718	NM_014520	MYBBP1A	CDS	UGCAGAGGACAAGAGCGAGGAAGGUGAGGACAACAGAAGCUCAGAGAGU
ENSG00000132382	ENST00000254718	NM_014520	MYBBP1A	CDS	GUGGGGCCAAGAAGAAAGCACAGGUGAGGAAGGCAGGGAAGCCCUGAGC
ENSG00000142149	ENST00000270112	NM_014586	HUNK	3'UTR	CUGAGGAGGCUUUGGAAGAGAAGGUGAGGAGCAUUUCAGGAUUUGCAGU
ENSG00000078725	ENST00000265922	NM_014618	BRINP1	CDS	ACAGGGAGUUUGCCCGUUGGAAGGUGAGGAACACAGCCAUCGAGAGGAG
ENSG00000135912	ENST00000392102	NM_014640	TTLL4	3'UTR	GGGAUGGUAGUGAUGGGGAGAAGGUGAGGAAGGGUCACCCUCUGUCACC
ENSG00000102900	ENST00000308159	NM_014669	NUP93	3'UTR	CCCAGGGGCUUUAUGGCCUGCAGGUAAGGCCCCUUCAUCCGGGUCAGAC
ENSG00000083290	ENST00000395544	NM_014683	ULK2	3'UTR	GGCAGCAAAAUUUCAAGAAACAGGUGAGGUUGAGCAGCUUGGUGCAACC
ENSG00000051108	ENST00000439977	NM_014685	HERPUD1	3'UTR	UUUGUGCCGGUAAGAAUGAUCAGGUAAGGCCAUGAAAGUUUUUGUUGGC
ENSG00000145016	ENST00000296343	NM_014687	RUBCN	3'UTR	CAGGUCCCUGAUGCCAUCCUAAGGUGAGGACAGGAACCUCACCCACCAU
ENSG00000103184	ENST00000251170	NM_014692	SEC14L5	3'UTR	CAGUCCAGGAGGGCUUGCUUCAGGUAAGGCUAGAUCCAGGGUCUCAACA
ENSG00000167395	ENST00000300850	NM_014699	ZNF646	CDS	ACUUGACAACUUGGACAUCCCAGGUGAGGAAGGUGGUGGCACUCACUUC
ENSG00000189367	ENST00000483725	NM_014702	KIAA0408	CDS	CAGCUCUUGAAGAACUUGCGAAGGUGAGUGAAGAAUUAUGCAGCUUUCA
ENSG00000075856	ENST00000546815	NM_014706	SART3	CDS	GGCUGGAAGGGGAGCUUACCAAGGUGAGGAUGGCCCGCCAGAAGAUGAG
ENSG00000272333	ENST00000420124	NM_014727	KMT2B	CDS	GUCCCAGUGGCACCACUAUUCAGGUGAGGCUUCGAGCUCUGAGGAAGAG
ENSG00000198846	ENST00000361421	NM_014729	TOX	3'UTR	AGGGAAGCAUCUAAAAAUGAAAGGUGAGUAACCAGAUAGCAAAAGAAAA
ENSG00000101337	ENST00000398022	NM_014742	TM9SF4	3'UTR	GCUUGUGAGAAGGAAGAUGGAAGGUAAGUUCUGUCGUUCUUUCCCCAAU
ENSG00000161021	ENST00000292599	NM_014757	MAML1	3'UTR	GGCAGGUAGAGCCCAAGCUCCAGGUGAGGCCUGGCCCUGGGCAGGGUCU
ENSG00000120451	ENST00000265909	NM_014758	SNX19	3'UTR	AAAGUGUUGUAGUGAUUAAGAAGGUAAGUUUGUGAAUAAUGUAUGAAUC
ENSG00000023287	ENST00000025008	NM_014781	RB1CC1	3'UTR	ACCUGCCCUGGAUCUCAAACCAGGUGAGGGUGCUUCAGGUGCAUCUAGA
ENSG00000183309	ENST00000526926	NM_014789	ZNF623	3'UTR	CCCUCAGGUGUGAAGGAGCACAGGUGAGGGGGUGCCUGCUGUGGCACAG
ENSG00000168806	ENST00000305641	NM_014793	LCMT2	3'UTR	GAAUAAAAGAACUAGUUAAUAAGGUGAGGUUUUUUGGGUUUGUUUGUUU
ENSG00000143702	ENST00000366542	NM_014812	CEP170	3'UTR	UUAUAUCCACAUGGAAGUAGAAGGUAAGGAGUUUAGGAAAAUACUAGAA
ENSG00000142207	ENST00000382751	NM_014825	URB1	3'UTR	GUUUAAAGUUUAUUUUUCAGCAGGUGAGGUGGCUCACGCCUAUAAUCCC
ENSG00000176681	ENST00000320254	NM_014834	LRRC37A	CDS	UGAGGUGUCAGUUCAACCUCCAGGUGAGGAUCAAGCUUAUUAUCACUUG
ENSG00000196220	ENST00000383836	NM_014850	SRGAP3	3'UTR	CGUUUGUGAUUAUCAUUAGUAAGGUAAGUCUUAGAUCAGAGCCCUCCAG
ENSG00000172379	ENST00000303329	NM_014862	ARNT2	CDS	CCCCCAUGGCGGCCACCGGACAGGUGAGGAUGGCGGGGGCCAUGCCUGC
ENSG00000184677	ENST00000375647	NM_014870	ZBTB40	CDS	AUGGAGAGAAGGAAACGUGGAAGGUGAGUAAUAAAUUUCACCUUGAAGC
ENSG00000116688	ENST00000235329	NM_014874	MFN2	CDS	CGGAAAAGCACUUCUUCCACAAGGUGAGUGAGCGUCUCUCCCGGCCAAA
ENSG00000164346	ENST00000610426	NM_014886	NSA2	3'UTR	AGUUACUUAGAUGAUGUAAAAAGGUAAGGAUUUACGGUUGUAACUUGGU
ENSG00000175175	ENST00000308249	NM_014906	PPM1E	3'UTR	UUUUAUUAAAAGUGUUCAUUCAGGUAAGGUGUAUGUUGAAAUUUUGCCA
ENSG00000071246	ENST00000167106	NM_014909	VASH1	3'UTR	AAAUCCAUGUGUCAUGGGGCCAGGUGAGGGAAACUGCUGGUUCUGCUGG
ENSG00000071246	ENST00000167106	NM_014909	VASH1	3'UTR	CUGCUGGCUGAGGAGGGGUCAAGGUGAGUUCAAGAAAGCUACCUGUGGA
ENSG00000101544	ENST00000262198	NM_014913	ADNP2	CDS	CACUGGUGCCUGUGUAUGUGAAGGUGAGGCCUCAGGCUGAGGGCACCCC
ENSG00000175727	ENST00000319080	NM_014938	MLXIP	3'UTR	CCCUGCCGGCAGCUGGGGUGCAGGUAAGGGUCUCUCUCAUAGAGGGGAG
ENSG00000084710	ENST00000403714	NM_014971	EFR3B	3'UTR	AGGCCAGAAUCGGAAAGGUGAAGGUGAGUGUGAUAGUAGGUAAUCUCCU
ENSG00000137802	ENST00000457542	NM_014994	MAPKBP1	3'UTR	UAGAAAAGUGGUAGAUGGGACAGGUAAGUGGCAGAGGUGAGGGGAUAAG
ENSG00000137802	ENST00000457542	NM_014994	MAPKBP1	3'UTR	CCUACUGCUCCCCUCUGCUGCAGGUAAGUCAGAGCAGCUUUACCACAGC
ENSG00000188994	ENST00000369577	NM_015021	ZNF292	CDS	CUUUGAAAGAAUUUCGAUGUCAGGUAAGUGACUGUUCUCGAAUUUUCCA
ENSG00000154310	ENST00000436636	NM_015028	TNIK	3'UTR	GCUGAGCAAAUGCUGGUGGAAAGGUGAGUUUUCAUUUCUGGCAAUGGAU
ENSG00000115020	ENST00000264380	NM_015040	PIKFYVE	CDS	UGCACAGAAAGAGAUGGAAGAAGGUGAGUUCAAGAACUGGAUUGAGAAG
ENSG00000155111	ENST00000368911	NM_015076	CDK19	3'UTR	GUUGCAGGACAGAUGAGCUCAAGGUAAGGUAGCUUUGGCAGCAGGGCUG
ENSG00000053108	ENST00000265342	NM_015082	FSTL4	3'UTR	CCCAAGGACACGAGUGGGGCCAGGUGAGUUCCUGAAGCUAUACCUUUUC
ENSG00000132359	ENST00000254695	NM_015085	RAP1GAP2	3'UTR	CCAGAUGAGAAAUCUUAGCCCAGGUGAGGGGAGUAACUUGCUUGAGGUC
ENSG00000198756	ENST00000361927	NM_015101	COLGALT2	3'UTR	UCAAGGCAGCCUCAUCUCCCCAGGUGAGGGGCGGGUCCCCACUUUAGGA
ENSG00000145911	ENST00000274605	NM_015111	N4BP3	3'UTR	UGAUGUAUUUGGGGCCUUCUCAGGUGAGGAAGCCAAGGUGGCCAAGGCC
ENSG00000163811	ENST00000407426	NM_015131	WDR43	CDS	AAGUAGAAACAGCUAUAACAAAGGUGAGGACACCAGUGAUGAAUUCUGA
ENSG00000116704	ENST00000235345	NM_015139	SLC35D1	3'UTR	UCACUCCUGCCAUAGUGACUCAGGUAAGGUUGAGAAUUUAGCUCUGUUA
ENSG00000054965	ENST00000356467	NM_015159	FAM168A	3'UTR	GGUGGGUGCUGGCAGCUCUGAAGGUGAGGAUAGUGAAGGAAAAGCAAUA
ENSG00000165688	ENST00000371717	NM_015160	PMPCA	3'UTR	UCACCUCUGACAAGCAGGAGAAGGUAAGGGCCCGGUCAGCUCCAAGGAG
ENSG00000005108	ENST00000423059	NM_015204	THSD7A	CDS	UUAAGGGGGAAGAAGGUAUUCAGGUGAGGGAGAUAGCGUGCAUCCAGAA
ENSG00000169330	ENST00000305428	NM_015206	MINAR1	CDS	AGAAAAUGCAACAGCCUGAGAAGGUGAGUGUGCAGAUAGAUCUGAACUC
ENSG00000169330	ENST00000305428	NM_015206	MINAR1	3'UTR	UGGGGUCUUGGGAUAGAUAGAAGGUGAGGUUCACAGUUGGAGCUUUUCU
ENSG00000119321	ENST00000238256	NM_015258	FKBP15	3'UTR	GCGGGCAGGCUUAUUAAGCACAGGUGAGGCUGGGGCUGGACAGAGGGCA
ENSG00000151503	ENST00000534548	NM_015261	NCAPD3	3'UTR	GACACUGGAAGCUGAAAGACAAGGUGAGUAGUGAGAGCCAUUCUCCAGG
ENSG00000197818	ENST00000361573	NM_015266	SLC9A8	3'UTR	CUCUUCUGCCCCCUGUCGGCCAGGUGAGGUCAGCAGCCUGGGAGAGUGC
ENSG00000109654	ENST00000338700	NM_015271	TRIM2	3'UTR	GUGUUAUCUUGAAAGCAUUACAGGUAAGGGCAUGUUAUGGUUAUUUAUC
ENSG00000122733	ENST00000242315	NM_015297	PHF24	CDS	AGACAGUGGAGCAGGUGCAGAAGGUGAGUCUGGCUGUGUCUGCUUUCAA
ENSG00000088808	ENST00000202556	NM_015316	PPP1R13B	3'UTR	AAUGUGAAUCCUACAGUUUCCAGGUGAGGCCCUUUCUCCAGUUUGCCCA
ENSG00000088808	ENST00000202556	NM_015316	PPP1R13B	3'UTR	AGAAGCCCCAAAUUAGUGACAAGGUAAGUGGACAAGUCUGUGAAACAGG
ENSG00000169018	ENST00000306917	NM_015322	FEM1B	3'UTR	AAGAGAAAAUGCACUUCUUCAAGGUGAGUGAAUCAUGCUUUUUCCACAG
ENSG00000014123	ENST00000369278	NM_015323	UFL1	3'UTR	AGCAUUUUCCCCCAAGGUUGAAGGUGAGUGGUCACAAAAAAGUAGUCAC
ENSG00000132275	ENST00000254605	NM_015324	RRP8	3'UTR	UAUAGGCAAGGUGCUGAGGGAAGGUGAGUUUGAAUGAUAGAUUCUAGGC
ENSG00000198952	ENST00000361813	NM_015327	SMG5	CDS	GCUGACUCUGGCCCAGGGGGCAGGUGAGGAGGAUCCGAGUGGCAUGGUG
ENSG00000015676	ENST00000355451	NM_015332	NUDCD3	3'UTR	CUCUCUGUGGCAUCAUGACCAAGGUGAGUGGCAGAUACUGAAAUCAUCC
ENSG00000015676	ENST00000355451	NM_015332	NUDCD3	3'UTR	CACUUUGUGCAAGACACAGGCAGGUAAGGGUCUACCAGAGGACAGGAAG
ENSG00000015676	ENST00000355451	NM_015332	NUDCD3	3'UTR	UCCUCCCUGGCCUGACCAGCCAGGUGAGGAGAGAUCCAAACCAUCCACC
ENSG00000104660	ENST00000321250	NM_015344	LEPROTL1	3'UTR	AAGAAUUUAUGUUAAACUUUAAGGUAAGGGUGUAAAAACAUUUUUGAGA
ENSG00000169116	ENST00000307428	NM_015393	PARM1	3'UTR	ACAAGAAGAACCAUUCUUUAAAGGUGAGUGGAGGCUGAUUUGCAGCUGA
ENSG00000101222	ENST00000379756	NM_015417	SPEF1	CDS	CCGUGCAGGUCCUGCAGAUGAAGGUAAGGCGCCUGGAGCACCUGCUCCA
ENSG00000164087	ENST00000296484	NM_015426	POC1A	CDS	CAUCUGGGUACCCAAUGUCAAAGGUGAGUCCACUGUGUUUCGUGCACAC
ENSG00000117697	ENST00000366977	NM_015471	NSL1	3'UTR	UCAUUAUUAAUUGAACUUAGAAGGUGAGUGUGGGGAGGGGAGAGGUAAA
ENSG00000114841	ENST00000420323	NM_015512	DNAH1	CDS	AGGUCAUCACGGCCCUCAGCAAGGUGAGGGCCGAGUGCAACAAGGUGAC
ENSG00000106246	ENST00000292478	NM_015545	PTCD1	3'UTR	CAGGAUCCUCUGGUGAAACCCAGGUAAGUCUACAGCGGGCUGUUUUGGC
ENSG00000138604	ENST00000261858	NM_015554	GLCE	CDS	GGUGGUUAGGUUGAUUGCAAAAGGUAAGGGAUUCCUCGACAACAUUACC
ENSG00000167759	ENST00000595793	NM_015596	KLK13	CDS	GGCGUGUGGAAGCUGGUGAGCAGGUGAGGGAAGUUGUCCACUCUAUCCC
ENSG00000198624	ENST00000355417	NM_015621	CCDC69	3'UTR	CCCCGCAAAUCAGAGUGGGGAAGGUGAGUGGUAGAGAGGGGGUCUCUGA
ENSG00000198954	ENST00000361983	NM_015634	KIFBP	3'UTR	GUGAUGUUUACCUUUAUAGCCAGGUGAGUGCAGUUUGAACUUGAGAUAC
ENSG00000204104	ENST00000373327	NM_015650	TRAF3IP1	3'UTR	UCUGUACCAGAACUCUCUAGCAGGUAAGUGGUGUGGGCAUACCAAGGGA
ENSG00000276040	ENST00000619167	NM_015667	SPATA31A7	CDS	GCUCUCCGGUCCAGACCCCCCAGGUGAGGUGGGUGAAAGAGCACCUGAU
ENSG00000100418	ENST00000263256	NM_015704	DESI1	3'UTR	UUGCCAACACCUGUGGGACCCAGGUGAGUUUUAGAACAUCCGUGACCCA
ENSG00000132716	ENST00000368074	NM_015726	DCAF8	3'UTR	CCAUCACCCCCUAAAUAGGUCAGGUGAGGGAGGCUGGGAAGAGGUGGGA
ENSG00000152926	ENST00000282869	NM_015852	ZNF117	3'UTR	CAUUAUUUUUUUAGUGGGUGAAGGUGAGUGUACAGUUAUUGCUUUUUGU
ENSG00000141469	ENST00000321925	NM_015865	SLC14A1	3'UTR	CAAAACAAAACAAAACAAAACAGGUAAGGAUUCCCCUGUUUUCCUCUCU
ENSG00000167272	ENST00000357500	NM_015918	POP5	CDS	AUUAGAGGAGGAGGAGGAGUCAGGUGAGGAGGCUGCAGAAGCAAUGGAG
ENSG00000164081	ENST00000341333	NM_015926	TEX264	CDS	CGUGGGCAGCAUCCUGAGUGAAGGUGAGGAAUCGCCCUCCCCUGAGCUC
ENSG00000101280	ENST00000381922	NM_015985	ANGPT4	3'UTR	GCCGCCCCUUCUCCUGCACUCAGGUGAGGAAAAGGCAUUUUAUUUUUGU
ENSG00000072849	ENST00000158771	NM_016041	DERL2	3'UTR	UUGUAGCUGUUUUUCUUUGACAGGUGAGUUCCAGCUAUGUUGUUAGUCA
ENSG00000166503	ENST00000299633	NM_016073	HDGFL3	3'UTR	GCUGACAAUAGAAUCAAGUGCAGGUGAGGGUUUUUCUUUUUCUUUCUUU
ENSG00000152700	ENST00000402673	NM_016103	SAR1B	3'UTR	UCAUUAGUAAUAUAAGAUGAAAGGUAAGUGCCAAAAAUGUAUUUUUAAA
ENSG00000107882	ENST00000369902	NM_016169	SUFU	3'UTR	GGCUUCUAGGACAUCCAUGCCAGGUGAGGUGCCUGGGUCCCUGUUACAA
ENSG00000114735	ENST00000232854	NM_016173	HEMK1	3'UTR	CUUGCCCAGUGUCACACAGCAAGGUGAGGCAGGUCUGGGAGGGAAAUGA
ENSG00000133107	ENST00000379705	NM_016179	TRPC4	3'UTR	AAUUCAGUUUAAUAGACUAGCAGGUAAGUUUAAAACACUUUGUUUAUCA
ENSG00000128534	ENST00000249299	NM_016200	8	3'UTR	UAACUACAAGGGAGGCUAGGAAGGUGAGGGAUUUUUUUCCUUUUAUAGU
ENSG00000128534	ENST00000249299	NM_016200	8	3'UTR	AUGAAUUUUAAUAAAUUCCCCAGGUGAGUCAUAUGCACAUUAAAGUUUG
ENSG00000106617	ENST00000287878	NM_016203	PRKAG2	3'UTR	UGGAACAGGUGAUGUGGCAUAAGGUGAGUGCACGGUAUGUUCAGAUCAC
ENSG00000167191	ENST00000300571	NM_016235	GPRC5B	3'UTR	GAGGUUGUGGGUGGGAUUCCAAGGUGAGGCCCAACUGAAUCGUGGGGUG
ENSG00000164035	ENST00000296420	NM_016242	EMCN	3'UTR	GGCAUUUUAUAUCAAUCUCAAAGGUAAGGUCUGCAUUUUUAUAAACCAA
ENSG00000115760	ENST00000421745	NM_016252	BIRC6	CDS	UAUAUCCAGAAGUAAUUCAACAGGUGAGUGCUCCAGUUGUAACAUCUAC
ENSG00000137414	ENST00000259963	NM_016255	FAM8A1	3'UTR	UAAUUGGUUUUUUUUUUUAAAAGGUAAGUUAGUGAUUACUGUUAAUGGU
ENSG00000116005	ENST00000433351	NM_016297	PCYOX1	3'UTR	UCAAAAUUGUAGAGCAUUUUAAGGUGAGUACCUGAGGGAGAACUUAAAG
ENSG00000140519	ENST00000268122	NM_016321	RHCG	3'UTR	GGUACCCUAGGCUCCCAGGGCAGGUGAGGAGCAGGCUCCACAGACUGUC
ENSG00000117724	ENST00000366955	NM_016343	CENPF	CDS	GGAGGCCGCACUGGUGGAGAAAGGUGAGUUCGCAUUGAGGCUGAGCUCA
ENSG00000198917	ENST00000361256	NM_016390	SPOUT1	3'UTR	GUGAGUGGCAGUAGGGGCCUCAGGUGAGUGGGAGGUUCUGCCGCCCCCC
ENSG00000105053	ENST00000316763	NM_016440	VRK3	CDS	GUUUUCGCUGGGCAACUGAGAAGGUGAGUCCGGGUAACUGCGGAGGAUC
ENSG00000009844	ENST00000367630	NM_016485	VTA1	3'UTR	UAAGGUUACAUGAGAUCAUAAAGGUGAGGCCCUAAUCCUAUAGGUCUGC
ENSG00000132932	ENST00000381655	NM_016529	ATP8A2	3'UTR	CAGCAGAACAAUGCAAUUCACAGGUGAGGCUCCAAAAAGGGCCAUUUCU
ENSG00000132376	ENST00000421807	NM_016532	INPP5K	3'UTR	UUUUCCAGGGUGGUCCUUGGCAGGUGAGGUGCGUCUGUGCCACCCUUGU
ENSG00000154917	ENST00000285208	NM_016577	RAB6B	3'UTR	UUCCUUCACAAGAUGGAAGGCAGGUGAGGAUGUCAGGAUGAGAUGGGAC
ENSG00000048649	ENST00000308488	NM_016578	RSF1	3'UTR	AUAAAGAUUUCUACUAGUGCAAGGUAAGUGGUUUGAAUAUACAAGUGCC
ENSG00000132313	ENST00000337109	NM_016622	MRPL35	3'UTR	GUCUGCCUGUUCAGAUGUGAAAGGUAAGGGCUGCAGCAGGUUUAAGGGU
ENSG00000196092	ENST00000358127	NM_016734	PAX5	3'UTR	UGGCUGCAGCUUCCACCUGUCAGGUAAGGUAGGAGAAGGUAUGUUACCU
ENSG00000112782	ENST00000339561	NM_016929	CLIC5	3'UTR	UUAAAUUAAACUAGAAGCAGCAGGUGAGUAUUUGGUAAGUACUUCUGUG
ENSG00000165934	ENST00000298875	NM_017437	CPSF2	CDS	CUAGUGAAACUCACAUCUACCAGGUGAGGUUAAAAGACUCACUUGUCAG
ENSG00000148291	ENST00000371964	NM_017503	SURF2	CDS	GGCUCCAGACGGACGCCCGCAAGGUGAGGUGCAUCCUGACAGGUCACGA
ENSG00000264424	ENST00000255381	NM_017533	MYH4	CDS	GGCACGUUUACACACAGAAUCAGGUGAGUUUUCACGACAGCUAGAUGAA
ENSG00000182771	ENST00000327946	NM_017551	GRID1	3'UTR	GUGGGGUUAGUUGCAUGGACCAGGUGAGGUGGUGGAACAAAAGGCCAGG
ENSG00000173193	ENST00000474629	NM_017554	PARP14	CDS	AGAUAAAGAAGGUAAAUGUGCAGGUAAGUUUCAAUCCUGAGAACAAACA
ENSG00000173193	ENST00000474629	NM_017554	PARP14	3'UTR	UGAAGUUUUAAAAAUUUCCCCAGGUAAGUUUAAGAUUCAAACACCAUCU
ENSG00000162458	ENST00000375766	NM_017556	FBLIM1	5'UTR	CUUCUAGGAGAAUCUGAUCCCAGGUGAGGGAGGUCACUUGGGGUGUGGC
ENSG00000144730	ENST00000296318	NM_017563	IL17RD	3'UTR	UUCAGUGGUCACCAGUAUAGCAGGUGAGGUAUAAGGAAAACAGCAGUGU
ENSG00000108950	ENST00000592554	NM_017565	FAM20A	3'UTR	GAAGAAAGGGGCUAUGUGGAAAGGUGAGGCCCUCUAGAUGCCCCUCCCU
ENSG00000108950	ENST00000592554	NM_017565	FAM20A	3'UTR	ACCAUUCACUGAGAUCUGACCAGGUGAGGCACUCACCAACGCUACAGAA
ENSG00000028203	ENST00000436874	NM_017599	VEZT	3'UTR	UCUUUUAGGAAAAUAAGAGAAAGGUAAGGGCUCUUUUGAAUAAACUGCU
ENSG00000129351	ENST00000588657	NM_017620	ILF3	3'UTR	CGCAGUUACAAAAGAAAGGGCAGGUGAGGCCUGGGUAACCCCAGCCAUG
ENSG00000196544	ENST00000389017	NM_017622	BORCS6	3'UTR	CGGGGCUUUAGGUCUGCUUGAAGGUGAGGACGUGACUCCCACAUGUAAU
ENSG00000168763	ENST00000305510	NM_017623	CNNM3	3'UTR	UCAGAUGAUAGGAAGUUGUAAAGGUAAGGGCCCCACGCACCCUUCAUCU
ENSG00000173068	ENST00000380672	NM_017637	BNC2	3'UTR	ACCUGCAGAGUUCCUAUGACCAGGUGAGUCGGCUCUGAGGAAGGGGUUA
ENSG00000173068	ENST00000380672	NM_017637	BNC2	3'UTR	GCUGCUUUUCUGCCUCCCCAAAGGUGAGGGGAAGGGGCUGGUUGGGGAU
ENSG00000114796	ENST00000242810	NM_017644	KLHL24	3'UTR	UAGCAGUAGUUCCCAUCUUUAAGGUAAGUCUUUCAUUUGGUCCCCAUUG
ENSG00000148842	ENST00000369878	NM_017649	CNNM2	3'UTR	UCGCCUUGCCUAGGCCCAGGAAGGUGAGGUCUCCUGGGCAACCAGAGUU
ENSG00000145723	ENST00000399004	NM_017676	GIN1	3'UTR	UAAUGAGGGAUAAAGCUGAAAAGGUAAGUAGGAAACCUUAUGGAGAGCU
ENSG00000198088	ENST00000372466	NM_017681	NUP62CL	3'UTR	UAUUAUUAAAGGGUUAAGGAAAGGUAAGUUUCAAGGAAUUUGGUUAUUU
ENSG00000119411	ENST00000374183	NM_017688	BSPRY	3'UTR	AGCAUGCAAUAAAUAUUUGGCAGGUGAGUGGAUGGAUAGAUGGAUAGGU
ENSG00000168876	ENST00000544612	NM_017704	ANKRD49	3'UTR	AUAUUGACAUAUAUUUUUAUAAGGUGAGGUAACUCAGAACUUAAUUUAA
ENSG00000105523	ENST00000263266	NM_017708	FAM83E	5'UTR	AGGGAGAGACUGCCUGGGAACAGGUGAGGCAAUCUCAACCCCCCGGGGA
ENSG00000132024	ENST00000318003	NM_017721	CC2D1A	CDS	AGUGAGCUGCAGCGGCUCCGCAGGUGAGGAGCCCAUGGGGCGGGCAGCC
ENSG00000114933	ENST00000403263	NM_017759	INO80D	3'UTR	CAAGUUGCAGUGGGAAAUCAAAGGUGAGGUAGCUUAUUUGAAACCAGCA
ENSG00000092140	ENST00000206595	NM_017769	G2E3	3'UTR	UAUCAAGUUGGUUGUAUGCUAAGGUAAGUUGACGCCAUAGCAUUAUACA
ENSG00000198060	ENST00000358935	NM_017824	MARCHF5	3'UTR	AAACCAGCAGUGAAUAAACCAAGGUGAGGCCUUGAGCUCUUUGUUUUUA
ENSG00000135956	ENST00000258439	NM_017849	TMEM127	3'UTR	UGGUAAGAGCCGAGGUUAGAAAGGUGAGGGGUGCUCAUUUAAGGCACUA
ENSG00000075234	ENST00000381031	NM_017931	TTC38	3'UTR	UGUGUUGCUGUCCCAUUUUUCAGGUGAGGGUACCGGGGUAGGGGAGUGG
ENSG00000138459	ENST00000492406	NM_017945	SLC35A5	3'UTR	UAUUAUGGCGAUUUAUUUUAAAGGUAAGGGAAAUGAGGUACAGCAGGAC
ENSG00000117174	ENST00000370574	NM_017953	ZNHIT6	3'UTR	GAAAGCCAGAAUGUAGGGAGCAGGUGAGGAAAGGUAGUUACUGGGAAUA
ENSG00000134884	ENST00000400198	NM_018011	ARGLU1	3'UTR	UGCUCUUGAUGUUCCUGAUACAGGUAAGGAAACAGUUGGUCAACUCUGA
ENSG00000162849	ENST00000407071	NM_018012	KIF26B	3'UTR	GGGGCAGGUGCUUUAGAGAACAGGUGAGGAGACGGCACCUGCAGCACAG
ENSG00000163872	ENST00000305135	NM_018023	YEATS2	3'UTR	CUGUAGAUGUUUGAGUCAGGAAGGUAAGGCGGGGAGUGACUGAAUAAAC
ENSG00000151474	ENST00000357447	NM_018027	FRMD4A	3'UTR	AUUUUUUAUUUUAUUAUAUGCAGGUGAGUGUUGAAACUGUUAAAAUUCC
ENSG00000178252	ENST00000608424	NM_018031	WDR6	3'UTR	UGAUGUCGGUGCAGGAGCUGAAGGUGAGUGGAGUGCUGCCAAGAAUAUG
ENSG00000066739	ENST00000359933	NM_018036	ATG2B	3'UTR	UGGUCAUCUAGUCCUGUCUGCAGGUGAGGAAAUCGAAGCCCGGAGAGGG
ENSG00000198700	ENST00000361565	NM_018085	IPO9	3'UTR	UUGCCUUCUAUUCCCUUUAGAAGGUAAGUAAAAGUAAUGGGGGAAAGGA
ENSG00000182263	ENST00000333129	NM_018086	FIGN	3'UTR	UUUGGAGAAGGCUAUUAAUGAAGGUAAGGUAAUGAGCCAGUCCAAAUCC
ENSG00000058600	ENST00000299853	NM_018119	POLR3E	3'UTR	CAGAAAGAUGCAAACAAAACCAGGUAAGUAUGGAACAAUGUGUAAGUGA
ENSG00000168411	ENST00000361070	NM_018124	RFWD3	3'UTR	UUAAGUUCAUUGCUUUGCGAAAGGUAAGGAAAGAGGCCAGUUGUUUGAG
ENSG00000160051	ENST00000291358	NM_018134	IQCC	3'UTR	UCCCAGCACUUUGGGAGGCCAAGGUGAGUGGAUCACCUGAGGUCAGAAG
ENSG00000153012	ENST00000382114	NM_018176	LGI2	CDS	GCCUGAUACCGCGGAGCGCGCAGGUGAGGCGGCUGGCGCGCUGCCCCGC
ENSG00000150776	ENST00000393047	NM_018195	NKAPD1	5'UTR	CGCGGCAGUGGCCUGGGCCACAGGUGAGGGCAGAGUAACCAGUGGGAAG
ENSG00000150776	ENST00000393047	NM_018195	NKAPD1	3'UTR	GGUUAUGAGGAGGCCCAGAGCAGGUAAGUUCACCUUCCUGGCCUUACUU
ENSG00000142327	ENST00000270357	NM_018226	RNPEPL1	3'UTR	AUUAGGAAACUCCAGAUGUAAAGGUAAGGCACAACUGAGAAUCACCUGC
ENSG00000133980	ENST00000256362	NM_018228	VRTN	CDS	AGAGGGGGCAGGGAAUGCCACAGGUGAGGACCCUCCCGCCCCCGGGGAG
ENSG00000164168	ENST00000296582	NM_018241	TMEM184C	5'UTR	GCAGAGCUCAGGGCGAUCCCCAGGUGAGGGCAGCGGCUCUGCCUGGGAU
ENSG00000112697	ENST00000230461	NM_018247	TMEM30A	3'UTR	CUCAGGCUGUUUUUAUUCUGCAGGUAAGUGUUUUGACUUAAGUACUAAU
ENSG00000134759	ENST00000358232	NM_018255	ELP2	3'UTR	AUAAAUGUGUUGAAAGGAGGAAGGUGAGGAUUUUCUUGGUGGGAGUUUA
ENSG00000134759	ENST00000358232	NM_018255	ELP2	3'UTR	AAAAUUAUAGGGUCAGAAAACAGGUAAGUGGUUACCAGGGGCUGGGAAU
ENSG00000167562	ENST00000391785	NM_018260	ZNF701	3'UTR	GUGAGCCCACCUGUAAUAUACAGGUGAGGGAGAAGACCAGAAAAGCUCA
ENSG00000143970	ENST00000435504	NM_018263	ASXL2	CDS	CUGGAAGGAAAGACUCUCAGAAGGUGAGUUUACACCUGAGAUGCAGGUG
ENSG00000118307	ENST00000395987	NM_018272	DNAI7	CDS	AUUCUACAAAAGUCGUAUUUAAGGUGAGGGAACACCUUACUGAAGCAUG
ENSG00000168872	ENST00000302243	NM_018332	DDX19A	3'UTR	UCACGGCAGCCAGGAGACCCCAGGUGAGUUUCUGAGCGCAUACGUAGUU
ENSG00000125843	ENST00000615891	NM_018347	AP5S1	3'UTR	UGAUCUUCCUGUUACCAAGGAAGGUGAGGCUUUCUUGGCAGAACGAGCC
ENSG00000170954	ENST00000243643	NM_018355	ZNF415	CDS	GCUCACACAUGACUGUACGUCAGGUAAGUCAUUCUGGAGAGAAAGGAUA
ENSG00000166173	ENST00000299213	NM_018357	LARP6	CDS	AGUUGAAUGAGGACCACCGGAAGGUGAGGAGGACCACCCCCGUCCCACU
ENSG00000070526	ENST00000156626	NM_018414	ST6GALNAC1	CDS	CUGCCCUUCAGCUCUGUGACCAGGUGAGUGCUUAUGGCUUCAUCACUGA
ENSG00000143199	ENST00000367851	NM_018417	ADCY10	CDS	UGCCACCUUUUACAGCCUCAAAGGUGAGGUCUGUUUCAAUAUGGGCCAG
ENSG00000175470	ENST00000455566	NM_018461	PPP2R2D	3'UTR	AAGUAGCCCAUCAGAUACACCAGGUAAGGUCUGGGAAAAGCCAGAACCG
ENSG00000065328	ENST00000378714	NM_018518	MCM10	3'UTR	AUUUGGCUUAAUUCUCACUCCAGGUAAGUAGCUUAACUUCUGGGCUUCA
ENSG00000089012	ENST00000303415	NM_018556	SIRPG	CDS	GCUGGGACUUACAGAAGUGGCAGGUGAGGAGGAGCUACAGAUGAUUCAG
ENSG00000089012	ENST00000303415	NM_018556	SIRPG	CDS	ACCAGGUAAACGUCACCUGCCAGGUGAGGAAGUUCUACCCCCAGAGCCU
ENSG00000169826	ENST00000374466	NM_018590	CSGALNACT2	3'UTR	AGAGAACUUAAUUAUUUGCAAAGGUAAGUUACAGCUUGUUUUUUGAGAG
ENSG00000116141	ENST00000366917	NM_018650	MARK1	3'UTR	AAAAAGUAGGUUCACAUGUACAGGUAAGUAUAUUGUGUAUUUCUGUUCA
ENSG00000196345	ENST00000426540	NM_018651	ZKSCAN7	3'UTR	AGUUCUUACCCAUUAUUAGGAAGGUAAGGACUACACAUGUCAUUGAAUU
ENSG00000162946	ENST00000439617	NM_018662	DISC1	3'UTR	CAAAUUUUGAAGUAUUUGGGCAGGUGAGUCAUGUUUUAACCACAAGCCA
ENSG00000132434	ENST00000254770	NM_018697	LANCL2	3'UTR	CUAGGAUGCGGGUGUCUCCCCAGGUGAGUCCAUCCACACACGUUUGAAA
ENSG00000143079	ENST00000271277	NM_018704	CTTNBP2NL	3'UTR	GGAGGAAUUUUGUCCACAGGAAGGUGAGGAAAUUCCAAAUGAAGCCUAG
ENSG00000141965	ENST00000269856	NM_018708	FEM1A	3'UTR	UCUUAAAGCUCAACCAGUUUCAGGUGAGGGCUGAUCCAGCAGAUCCCAA
ENSG00000141965	ENST00000269856	NM_018708	FEM1A	3'UTR	UCUUAAAGCUCUACCAGCUUCAGGUGAGGGCUGAUCCAGCAGAUCCCAG
ENSG00000106477	ENST00000223208	NM_018718	CEP41	3'UTR	AUUGGGGGAACAAAAGGCCUCAGGUAAGGAUGAGGAACUCUGAAAUCAG
ENSG00000164649	ENST00000406877	NM_018719	CDCA7L	3'UTR	AAUGGGGUGGGGUUAAAGUUCAGGUAAGUAAGUUAGAGAGAAAACAUUG
ENSG00000239389	ENST00000289272	NM_018904	PCDHA13	CDS	AGGUUUUCCAUGUGGAGGUGAAGGUGAGGGACAUUAACGACAACCCGCC
ENSG00000255408	ENST00000522353	NM_018906	PCDHA3	CDS	AGCUAGAGCUGCUGCAGUUCCAGGUGAGUGCGCGCGAUGCGGGCGUGCC
ENSG00000182372	ENST00000331222	NM_018941	CLN8	3'UTR	UGUUGCUCAUUUGACAAAAUAAGGUAAGGAUUUCAUAAUCAGGUUGUCU
ENSG00000172115	ENST00000305786	NM_018947	CYCS	3'UTR	UUUAUGGAGAUGGUGAGCACAAGGUAAGUCAUAAAGAAUAAUGAGAAAA
ENSG00000147481	ENST00000642720	NM_018967	SNTG1	3'UTR	GAUCUUGUGCUUAACUUUUUAAGGUAAGUGUAGAUGUUCGGAUACUAAU
ENSG00000100335	ENST00000325301	NM_019008	MIEF1	3'UTR	AGGAACGCAGCCUUAGACAUCAGGUGAGGAUGAUGGAGGUAGACAGUCG
ENSG00000145569	ENST00000274217	NM_019018	OTULINL	3'UTR	CAUGGAAAGAACCCCAGGGCAAGGUGAGGAGAAGCAGCUGGUACAGACU
ENSG00000132600	ENST00000441236	NM_019023	PRMT7	3'UTR	GCCUCUGGCUCGCAGCUUAGAAGGUGAGGCUUGUGCCAGGCCAGCCGAG
ENSG00000212916	ENST00000418460	NM_019090	MAP10	CDS	GCCAGUCACCACAAACAUCCCAGGUGAGUUCUUACCUGCCUUCAAAUGU
ENSG00000105771	ENST00000270066	NM_019108	SMG9	3'UTR	GACUCUAAGCCCUUCCCUGUAAGGUGAGGCAGGGUCUGGAGAGCUCUUU
ENSG00000148680	ENST00000336152	NM_019859	HTR7	3'UTR	AAAAUGGUAGACAUGAAAGGCAGGUGAGGAAACAGAAAAGGUCUCUUUG
ENSG00000003137	ENST00000001146	NM_019885	CYP26B1	3'UTR	CAAGCCCACUGGGUCUGGUCCAGGUGAGGGGCAGGGGGCAUGGGGCUGG
ENSG00000136731	ENST00000259253	NM_020120	UGGT1	CDS	CUCUGACACAUAUCUAUAACAAGGUGAGGACUGGAGAAAAAGUGAAAGU
ENSG00000077147	ENST00000371142	NM_020123	TM9SF3	3'UTR	ACAUUAUUCAAGUUAAUUGAAAGGUGAGGUUUUUAUACCCCCACUAAUG
ENSG00000143367	ENST00000368849	NM_020127	TUFT1	3'UTR	AACUUGCUCUGCAGCUAAGGAAGGUGAGUCUACUUUCCCUGAGGCUUUG
ENSG00000124535	ENST00000380773	NM_020135	WRNIP1	CDS	CCACAUUUUAUAUGACCGGGCAGGUGAGGAGCAUUACAACUGCAUCUCC
ENSG00000129028	ENST00000249861	NM_020147	THAP10	5'UTR	CAAUCCCGACCCGGAGUGGACAGGUGAGGAGGGGAGGACUUGCCUCGCC
ENSG00000103121	ENST00000219400	NM_020188	CMC2	3'UTR	UCUUCAUCCCUCCCAAUGGUCAGGUAAGUUAUUUAAAUACCUGUCUGUC
ENSG00000103121	ENST00000219400	NM_020188	CMC2	3'UTR	AUUUUUUCUGCUCAGAGCCCAAGGUGAGUCACACUGGCCUUACUCUUAC
ENSG00000114021	ENST00000394140	NM_020202	NIT2	3'UTR	GAGAUGUAGCAUUCCUGUAACAGGUAAGGCAGGUGGAUGCUAAACUUUU
ENSG00000264522	ENST00000581312	NM_020205	OTUD7B	3'UTR	ACUCCUUAAAUUUUGUGCCCAAGGUGAGUGCUUUGCUCACCUCACCCUA
ENSG00000182150	ENST00000653738	NM_020207	ERCC6L2	3'UTR	UGCUAGGAGCUUGAGCUCUACAGGUAAGGCAGAGCUACCGGUGAAUGAA
ENSG00000163817	ENST00000358525	NM_020208	SLC6A20	CDS	AUUAUGAAAACUGCUUGAAGAAGGUGAGUCUGCUGCUGACCAACACUUU
ENSG00000182175	ENST00000329082	NM_020211	RGMA	3'UTR	AGUGGACAGACCAGGGGUCCCAGGUGAGGCCACAGAGCAGCCAAAGUAC
ENSG00000130338	ENST00000367097	NM_020245	TULP4	CDS	UGGUCAACGACCGCGGGGCGCAGGUGAGUGAUUUCACGUGGAGCCAUGA
ENSG00000178585	ENST00000377263	NM_020248	CTNNBIP1	3'UTR	UCUGGCUGAGCCCCUGGGGAAAGGUGAGUUCUUUCAUCUCCCUCCUCCA
ENSG00000116183	ENST00000367662	NM_020318	PAPPA2	3'UTR	ACAGCCUCCAAUCAGAAAGGCAGGUAAGGGGACAGGGUGAGGAGAAUGG
ENSG00000078237	ENST00000179259	NM_020375	TIGAR	3'UTR	UGGUUAUUUUGUGGCAGGUACAGGUGAGGUUGCCUCUUCUUUCCACCAG
ENSG00000183955	ENST00000402868	NM_020382	KMT5A	3'UTR	UCAAACAUGAACUAGGAAGCCAGGUGAGUCUCCUUUCUCCAGUGGAAGA
ENSG00000165376	ENST00000336803	NM_020384	CLDN2	3'UTR	GGACAGCACCCCGAGGGCCACAGGUGAGGGACACUACCACUGGAUCGUG
ENSG00000148300	ENST00000371942	NM_020385	REXO4	3'UTR	CGACUGCUGACCCCCUGGGCCAGGUGAGGUUGGGGCCUGUGGGCCGCCA
ENSG00000178761	ENST00000357635	NM_020447	FAM219B	3'UTR	GUGCUGGGAGGUGGCUGUGGAAGGUAAGUAUAGACCUACAUCUCUGUUG
ENSG00000083099	ENST00000523377	NM_020466	LYRM2	3'UTR	AGUUUUUUUGUUUUUUAAAGCAGGUAAGGCCGGGCACUGUGGCUUACAC
ENSG00000078295	ENST00000338316	NM_020546	ADCY2	3'UTR	CUCCCUCCCCAGUGUUUUUGCAGGUGAGGAAACAGGGGCAGAGUAAUUC
ENSG00000135409	ENST00000257863	NM_020547	AMHR2	CDS	CCAGGGUCCCCAGGCUGCCCCAGGUGAGUCCAUCUGGAUGGCACUGGUG
ENSG00000175352	ENST00000309166	NM_020645	NRIP3	3'UTR	UUGGGGGCUGAGAAGGUAAGAAGGUGAGGUCAGUUUUUCCCAGGAGUCC
ENSG00000126785	ENST00000316754	NM_020663	RHOJ	3'UTR	GAAGGAUCACUUGAGCCCAGAAGGUAAGGCUGCAGUGAGCUGUGACUGU
ENSG00000196700	ENST00000369888	NM_020713	ZNF512B	3'UTR	UUUAUUUGCUGGUGCAAAGGCAGGUGAGGGUGCCUCCUGUGUGACCGUU
ENSG00000146776	ENST00000419735	NM_020725	ATXN7L1	3'UTR	UCAAAAGACUGGCUAUGACCAAGGUGAGGAUAUUUCUGGAAAACUGGGC
ENSG00000134313	ENST00000256707	NM_020738	KIDINS220	3'UTR	AGAGACAAUGUUUUCUUUUUCAGGUGAGUAGUUGCCGCGUAAUAUCAUU
ENSG00000124608	ENST00000244571	NM_020745	AARS2	3'UTR	GCAGUGAGCUGGGAUAGGGGCAGGUGAGGAGGCUGGAGAGCGGGGUCAG
ENSG00000116299	ENST00000369939	NM_020775	ELAPOR1	3'UTR	UCUGGCAACAUCCCUUCUGAAAGGUGAGUAGAGUGGGUGUCUUCUAUGC
ENSG00000136383	ENST00000258888	NM_020778	ALPK3	3'UTR	ACUCCCUGCCCACCAAUACCCAGGUGAGGAACAGACCCUCUGGCCUCUC
ENSG00000087448	ENST00000381271	NM_020782	KLHL42	3'UTR	AUGUUUUGCUUUUGUGGACUAAGGUAAGGACAGCAUUUAAAUAUUUGUG
ENSG00000169992	ENST00000302926	NM_020795	NLGN2	3'UTR	AUACAGGGCGAGGGAUGUGGCAGGUGAGGGGGCUCCCGCCUGUGCCCCU
ENSG00000130158	ENST00000294618	NM_020812	DOCK6	CDS	AGGAUGAAAAACUGGAUGCCCAGGUGAGGGCCGCGGUGGAGAUGUAUAU
ENSG00000007545	ENST00000397412	NM_020825	CRAMP1	3'UTR	UCCUUCCCAUUUGGGACACCCAGGUGAGGGCCCAGACAUCUGGAUGUGG
ENSG00000091039	ENST00000261183	NM_020841	OSBPL8	CDS	CCAUGAAGAACUUGGAGAGGCAGGUGAGGCUUCUCAAACAGAAACUGUA
ENSG00000250305	ENST00000524591	NM_020844	TRMT9B	3'UTR	GCGGAGUAUUAGAGCCUUUCAAGGUAAGUGUGAUUAUCCCCUUUCCAAA
ENSG00000165757	ENST00000375377	NM_020848	JCAD	CDS	AAGCACAAUAGAAAUCCCCCCAGGUGAGUCCUUGCAAGCCAGGGCUGCA
ENSG00000138771	ENST00000296043	NM_020859	SHROOM3	3'UTR	AGAAUCAGUGGCUGUCUUUUAAGGUGAGGAGUGUGGGCUUAACUGAGGU
ENSG00000183914	ENST00000572933	NM_020877	DNAH2	CDS	CCCGGAGAAGGCGAUGCUGCCAGGUGAGUGGGAAAAUGCCUGCAAUGAA
ENSG00000101203	ENST00000358894	NM_020882	COL20A1	3'UTR	GUGGAGCUGAGUACGAAUCAAAGGUGAGGAUGGCAAGGGAGCUGAGAGC
ENSG00000101203	ENST00000358894	NM_020882	COL20A1	3'UTR	UGCUGUGCCCGCAGGACCAGCAGGUGAGGCGUGUCCACCCACAGAGGAU
ENSG00000078814	ENST00000262873	NM_020884	MYH7B	CDS	AGAUCAGCGACCUCACAGACCAGGUGAGUCUCAGUGGGAAGAGCAUCCA
ENSG00000143630	ENST00000368358	NM_020897	HCN3	3'UTR	UCCAUCCCUCCCCUCCUUUUCAGGUAAGGAGACAGGAGGAGUAGGAGGA
ENSG00000012822	ENST00000550804	NM_020898	CALCOCO1	CDS	GUUUUUGUUGUUGGUGAAAGGUGAGGGGAACAGCUGAUCCGUCUGU
ENSG00000105559	ENST00000263265	NM_020904	PLEKHA4	CDS	AGACAAAAAGUGUGAGUGAGCAGGUGAGGAGAGAGAUUGAGAACUAUGA
ENSG00000100503	ENST00000530997	NM_020921	NIN	3'UTR	UUUGUGCAACAAUUUUUGAGAAGGUGAGUGGCAAUUUAUAAUUUAGUUG
ENSG00000204186	ENST00000374423	NM_020923	ZDBF2	CDS	GGUUACCUGGGCUGACUUGCAAGGUAAGGAGGACACUGCACCAACUCAA
ENSG00000171448	ENST00000373656	NM_020924	ZBTB26	3'UTR	UUCAGAGUUUAGCCAUCAGAAAGGUGAGUUUGGCCAUCAGAGUUUUGUC
ENSG00000140950	ENST00000343629	NM_020947	MEAK7	3'UTR	GUGGUUCUCUUGCUAACUUCAAGGUGAGGGACAUUGGGCACCCUAAGUU
ENSG00000013293	ENST00000231706	NM_020949	SLC7A14	3'UTR	AAGAAAUAAUGCUAGGAAGGCAGGUGAGGGAUCACUCACAGAGAGACUU
ENSG00000135835	ENST00000367588	NM_020950	KIAA1614	CDS	GCCCCUCUGUGCUGGAAUCCAAGGUGAGGGCUUUGAAGGAGAAGAUGAC
ENSG00000125249	ENST00000245304	NM_021033	RAP2A	3'UTR	GAACAUAAAUUAUAGAGUGGAAGGUAAGGGACAAAAGCCUUUUACCUUU
ENSG00000139549	ENST00000649637	NM_021044	DHH	3'UTR	AUUCCCUUGCCCAGCUUGCCAAGGUGAGGGGCUGGGGCAUGGCAUUAAC
ENSG00000124635	ENST00000339812	NM_021058	H2BC11	CDS	CGACAUUUUCGAGCGCAUCGCAGGUGAGGCUUCCCGCCUGGCGCAUUAC
ENSG00000100346	ENST00000402142	NM_021096	CACNA1I	3'UTR	CUGAGCUGGGGCUCUGGCCCCAGGUGAGGUCCCCAGCUCCUGAGCACUU
ENSG00000164742	ENST00000297323	NM_021116	ADCY1	3'UTR	GCCUGUGGGCAUCCACCUCCCAGGUGAGGGCAGUGGGAAGCUGGCCCGA
ENSG00000090659	ENST00000315599	NM_021155	CD209	3'UTR	GAACAUAUAUACUUGCCCCUCAGGUGAGGUUCCAAGUUGCAACUGACCU
ENSG00000125827	ENST00000246024	NM_021156	TMX4	3'UTR	UGGAGUAUUUGACUAGAGAGAAGGUAAGGCAGAAAUACAGUCUACACUG
ENSG00000204439	ENST00000375911	NM_021184	C6orf47	CDS	GAGUGAGGGGUUGGAGAGGGAAGGUGAGGAGCAGAGGGGAGACCCGGGA
ENSG00000021300	ENST00000354190	NM_021200	PLEKHB1	3'UTR	GGGGACCCCUGGUUGGGGAACAGGUGAGUUCUAUUUGAGACUUCCAGCC
ENSG00000101413	ENST00000373433	NM_021215	RPRD1B	5'UTR	UAAAAAGUCCCGCAGCCUGUCAGGUGAGGCCCCGGCCUCGUGCCGUCGC
ENSG00000106631	ENST00000223364	NM_021223	MYL7	CDS	AGACCUACUCCCAGCUGGGGAAGGUGAGUGUCCCAGAGGAGGAGCUGGA
ENSG00000119707	ENST00000261973	NM_021239	RBM25	3'UTR	ACAUCUGUUCACAAGGAAGAAAGGUAAGUUUGAAGUUGUUUUUCUUAAA
ENSG00000099246	ENST00000356940	NM_021252	RAB18	3'UTR	CUCCUAUUAUGCCCAUUUUAAAGGUGAGGACAACACAAUGUAGGUAUGU
ENSG00000165553	ENST00000298352	NM_021257	NGB	3'UTR	UUCUGUCUGUCCUGCUUCUUCAGGUGAGUGCAGGCCAAGGCGGGGGUGA
ENSG00000142677	ENST00000270800	NM_021258	IL22RA1	3'UTR	UGAGAAUGGGGUUUGAAAGGAAGGUGAGGGCUGUGGCCCCUGGACGGGU
ENSG00000117153	ENST00000367261	NM_021633	KLHL12	3'UTR	CUCAUAUGUUGCAAAGAACUAAGGUGAGUAUAGCCUACUAGAUAUGGGC
ENSG00000112182	ENST00000257749	NM_021813	BACH2	3'UTR	CAAGUUGGUCAGGCUUUGGACAGGUGAGUGAUUUGCUGUAUGUGUUUGU
ENSG00000140506	ENST00000309664	NM_021819	LMAN1L	CDS	UGGCCUCACUCCCAGUGAUCCAGGUGAGUUCUGUGUGGAUGUGGGGCCC
ENSG00000187792	ENST00000341976	NM_021916	ZNF70	CDS	UGAGCUGCCCCGCCCCGGCCCAGGUGAGUGGCCCCGCGUCCGCCGGUGU
ENSG00000132692	ENST00000329117	NM_021948	BCAN	CDS	CACGGGGUUCUCAGAAGAGGAAGGUAAGGCAUUGGAGGAAGAAGAGAAA
ENSG00000107829	ENST00000331272	NM_022039	FBXW4	3'UTR	UCUGCCCCUUCCUGGAAGGAAAGGUGAGGCUGCCAAUAGCCUCCUGGCA
ENSG00000261609	ENST00000648994	NM_022041	GAN	3'UTR	AAAACACCUGGUGGAAGGGAAAGGUGAGGCGGCCCUUUUCCACUGGCUG
ENSG00000135766	ENST00000366641	NM_022051	EGLN1	CDS	UUAAUAAAGACUGGGAUGCCAAGGUAAGUGGAGGUAUACUUCGAAUUUU
ENSG00000175931	ENST00000319380	NM_022066	UBE2O	3'UTR	CCCACUGCCCUCUUCUCCCCAAGGUGAGUUUGAUGCUGAAGUGCAAGAA
ENSG00000068097	ENST00000184956	NM_022070	HEATR6	3'UTR	UGUGAUUCUUUGAGUUUUCUCAGGUGAGUUUUUUGAUAAAAUAUUUGUG
ENSG00000100099	ENST00000398145	NM_022081	HPS4	3'UTR	GGCAGCAUUUUUUUGUGACAAAGGUAAGGGUUAAGACAGUGUGUGUGUG
ENSG00000120333	ENST00000476371	NM_022100	MRPS14	3'UTR	GACAUCAUCAGUUUGUAAUACAGGUAAGUGACAGCUGUGUGGCAGAUGG
ENSG00000204315	ENST00000375156	NM_022110	FKBPL	CDS	AUGCUUGGAGUCCAUGUGUCAAGGUGAGGAAGCAGAGCUUCAGCUGCCU
ENSG00000142611	ENST00000270722	NM_022114	PRDM16	CDS	AGUCAUUAAGGACAUUGAGCCAGGUGAGGAGCUGCUGGUGCACGUGAAG
ENSG00000107736	ENST00000224721	NM_022124	CDH23	3'UTR	AAUGUUAAGCAUCUAAGGACAAGGUAAGGAGGGUCACUGGGGCCCAAGA
ENSG00000107902	ENST00000368842	NM_022126	LHPP	CDS	GACUGAAGCGUUCCCGGCUGAAGGUGAGGUUCUGCACCAACGAGUCGCA
ENSG00000128594	ENST00000249363	NM_022143	LRRC4	3'UTR	AGCAGCUCCGUCCGGUGUAUCAGGUGAGGGGGCAGUAGUGCUGCCCACA
ENSG00000107738	ENST00000394957	NM_022153	VSIR	3'UTR	GGUGGGUGGGGCCUUCUGGGAAGGUGAGUGGAGAGGGGCACCUGCCCCC
ENSG00000107738	ENST00000394957	NM_022153	VSIR	3'UTR	UUGUUUUUAUACACAUAGGCAAGGUGAGUCCUCUGUGGAAUUGUGAUUG
ENSG00000107738	ENST00000394957	NM_022153	VSIR	3'UTR	GCAGUGCCUGAGCAUGGGGACAGGUGAGGUGGGGCUGGGCAGACCCCCU
ENSG00000172350	ENST00000619701	NM_022169	ABCG4	5'UTR	GCGGGUGCCGCAGCCCGAGGCAGGUAAGGGGAGCCCCGGCUCUCCGUCC
ENSG00000116001	ENST00000433529	NM_022173	TIA1	3'UTR	AAUCAUACUGGUAUUAGUAUCAGGUAAGGAAAUUAAAGUUUUUAAAAUG
ENSG00000131381	ENST00000253699	NM_022340	RBSN	3'UTR	GGUGAGAACUCAGAUGCACACAGGUGAGGGGCAGGAAUCUGCUGUUUUG
ENSG00000110077	ENST00000528851	NM_022349	MS4A6A	CDS	GACUUUCAGAAGAUGAAGGUAAGUAGAAACCGUUGAUGGGACUG
ENSG00000137868	ENST00000395105	NM_022369	STRA6	CDS	GCGUGGUACCCACUAUCCAGAAGGUGAGGGCAGGGGUCACCACGGAUGU
ENSG00000143921	ENST00000272286	NM_022437	ABCG8	3'UTR	CUCAUUUGAUUAACCGCCUGCAGGUAAGUAAUCUCCCAUCUACACUGCC
ENSG00000165671	ENST00000439151	NM_022455	NSD1	CDS	AGGUACAGGAGCAGGUGCACAAGGUAAGUUCCCGCUGUGAAGAGGAAAG
ENSG00000120725	ENST00000394817	NM_022464	SIL1	3'UTR	CAGCCCUGUGGCCGGGGGGUCAGGUGAGUGGUUGGGUGAUGGGCUCUGC
ENSG00000123411	ENST00000547167	NM_022465	IKZF4	5'UTR	CAGGAAUCCACGCUUCCUGGAAGGUGAGUGGCUGGGCUCACCCCUGCCU
ENSG00000123411	ENST00000547167	NM_022465	IKZF4	CDS	GCUUCCAGGAUCCCGAGAAGCAGGUGAGGGACCUGAGGACCUGGCUGAU
ENSG00000008516	ENST00000336577	NM_022468	MMP25	CDS	UCUGGGAGGGGCUGCCCGCCCAGGUGAGGGUGGUGCAGGCCGCCUAUGC
ENSG00000166971	ENST00000394657	NM_022476	AKTIP	3'UTR	UUUUUCUGAAUAUAAUGCUAAAGGUAAGUUGCAUUCAUUUAAACUAAUA
ENSG00000120318	ENST00000239440	NM_022481	ARAP3	CDS	CUGGGCAGGGACCCUACCCCCAGGUGAGGGACUACAUCCAGAUGCGACC
ENSG00000181619	ENST00000395116	NM_022571	GPR135	3'UTR	UGAAGUCAAGUUGAUUGAAUAAGGUGAGUGAUGCCACUUUAUUUAAAUU
ENSG00000181619	ENST00000395116	NM_022571	GPR135	3'UTR	UCUAUCCCCACAGAAGUCUACAGGUAAGGAAAUCAAUCAUGAUCAAUUA
ENSG00000100056	ENST00000252137	NM_022719	ESS2	3'UTR	GCUUGAAGCGAGGGGCCCCCCAGGUGAGGAAGCUGCAGGUGGGGCGGCU
ENSG00000136205	ENST00000311160	NM_022748	TNS3	CDS	UCGAUGGCAGCCUUUACGCGAAGGUGAGGAAGAAAAGCUCCUCGGAUCC
ENSG00000140577	ENST00000268184	NM_022769	CRTC3	3'UTR	GUACAUCCGGAAGGGCUGAGCAGGUGAGUGCCCUGAGCAUCCUGGCUGG
ENSG00000155792	ENST00000286234	NM_022783	DEPTOR	CDS	CCUGGACUGGCUGGUUCAGGAAGGUGAGGCCACCACGAGGAAAGAGGCA
ENSG00000109189	ENST00000441222	NM_022832	USP46	3'UTR	ACGCAGUAAUCACUACCUGGAAGGUGAGUUUUGAUCUCUUUUUAAGGAG
ENSG00000118655	ENST00000650450	NM_022836	DCLRE1B	3'UTR	CGUCCUAUUAGGAGCCACAGCAGGUGAGGCAUUUGGUGCAGCAGGAAAC
ENSG00000163814	ENST00000296129	NM_022842	CDCP1	3'UTR	GACUGGGAUUAAUCUCUAAUCAGGUGAGUAGACCAUGAGACCAAUGUGU
ENSG00000165271	ENST00000297990	NM_022917	NOL6	CDS	CCUGAAAGAGACCUCCAGCACAGGUGAGGAGGCCCUGGUAGCGGCGGUA
ENSG00000081692	ENST00000620518	NM_023007	JMJD4	3'UTR	ACUGCCUGGGUGCCUGUUUUCAGGUGAGGCCCAAUGAGGUCAGGGACCC
ENSG00000144868	ENST00000321871	NM_023943	TMEM108	3'UTR	GGGAUCCCAGGAACCCUGGUCAGGUGAGGUAAGAGACUGACCUCCUGUA
ENSG00000173621	ENST00000309602	NM_024036	LRFN4	5'UTR	GCCCCCUGAGCGACGGACACCAGGUGAGGGGGCCGCCGGGCGCAGCGCG
ENSG00000072954	ENST00000187762	NM_024074	TMEM38A	3'UTR	GGGACGGGCGUGGCCAGUCUCAGGUGAGGUUUGGGCCCAGACCUCGUUG
ENSG00000135974	ENST00000258457	NM_024093	C2orf49	3'UTR	AAAAAAUUAAUUCAGCCUUGCAGGUAAGUACCAUACUAAGACUUUAACC
ENSG00000125648	ENST00000301454	NM_024103	SLC25A23	CDS	CAGGCCUUGGGGGUCACGUCCAGGUGAGGGACCCGGAGCCCGUCCCCCC
ENSG00000130818	ENST00000253115	NM_024106	ZNF426	3'UTR	AAUUACCUCAGAACCCUGGGAAGGUAAGGAAUAUGGUAUAACCUUUAAA
ENSG00000135185	ENST00000257637	NM_024315	TMEM243	CDS	CUGUACUUCCAUGAUGUGGGAAGGUGAGGCUGCCAAGGAGAAGUACUUA
ENSG00000134250	ENST00000256646	NM_024408	NOTCH2	CDS	CACCUGUCAAGUCGGGUUUACAGGUAAGGAGUGCCAAUGGACGGAUGCC
ENSG00000206190	ENST00000555815	NM_024490	ATP10A	CDS	CCGACCCAAAGCUGCUGGAGAAGGUGAGUGAGUGUGACAAGAGCCUAGC
ENSG00000206190	ENST00000555815	NM_024490	ATP10A	CDS	CCCCGGAUCAGCCACGAACAAAGGUGAGGGUGAGGUUUGAGCUGAAGUC
ENSG00000177494	ENST00000317012	NM_024508	ZBED2	3'UTR	CCAUCCUGGAGAUGAAGUGGAAGGUGAGGGCUGAGAAGGAGGCAUGCCA
ENSG00000182504	ENST00000341893	NM_024548	CEP97	CDS	CUUUCAGAUUCCUUUGGAACCAGGUAAGGUCUCUACAGGUUUGGCAACA
ENSG00000111058	ENST00000548058	NM_024560	ACSS3	3'UTR	CAAGGCAAUGAAAACAGCACAAGGUGAGUUGUUCCUCUGUCUAUAACUG
ENSG00000169247	ENST00000515425	NM_024577	SH3TC2	3'UTR	AUUAUAUUAUCUUCUUUUUACAGGUGAGUAAACUGAGGAACAGAAGGGU
ENSG00000138399	ENST00000453153	NM_024622	FASTKD1	3'UTR	CCAAUGAGGUAGGAGGAAGGAAGGUAAGUAAUACUUCCUAGAAGCCAAG
ENSG00000181315	ENST00000415922	NM_024639	ZNF322	3'UTR	GUGCCAACCUAAAUCUACCUCAGGUAAGUAGUUAGAUUAACUUUUUCAA
ENSG00000119703	ENST00000524913	NM_024643	ZC2HC1C	CDS	CCACAGGAAGUCGUGCAGUACAGGUGAGGCUGGCACUGAUGGGGACCAU
ENSG00000163877	ENST00000296215	NM_024700	SNIP1	3'UTR	UGUCUCAGAAAAAAAAAAAAAAGGUAAGUUGAAGAAUGUGUUCUACAUU
ENSG00000142252	ENST00000270257	NM_024707	GEMIN7	3'UTR	GCGAAGCCUUCCAUUAAGUAAAGGUGAGUGUCGUUUCGUCUCA
ENSG00000196642	ENST00000311502	NM_024718	RABL6	CDS	ACCCAAGGAGAGCAGUGAGGAAGGUAAGGAGGGCAAAACCCCCUCUAAG
ENSG00000103264	ENST00000311635	NM_024735	FBXO31	3'UTR	AUGACGAGGAAACCCCUUUGCAGGUGAGGGGACAGCUUUCUAGAAAAGC
ENSG00000135220	ENST00000251566	NM_024743	UGT2A3	3'UTR	AUUCAGUAAACCACACAAAUCAGGUAAGUGUUCUAUGAGAUUAGCUGGC
ENSG00000138380	ENST00000438828	NM_024744	CARF	3'UTR	AUUAGGAUUUCUAGUAUUUUAAGGUAAGUAUUUAUAGUUUAAAAUUUAG
ENSG00000137776	ENST00000380516	NM_024755	SLTM	3'UTR	GGUUCUUAGACCGAGUUGUGCAGGUAAGUGCACUUUUAGGUAAUCUGCA
ENSG00000166250	ENST00000448775	NM_024769	CLMP	3'UTR	UGUGGUGAGAAGGUUGGGGAAAGGUGAGGUGAAUAUACCUAAAACUUUU
ENSG00000110583	ENST00000377793	NM_024771	NAA40	3'UTR	CCCCCGUGUUCAUCCCUUGUAAGGUGAGUUCAGUCUACGUUGUCUCUUU
ENSG00000105131	ENST00000221730	NM_024794	EPHX3	5'UTR	CCAGGUGUUUACCUGGCACUCAGGUGAGUGGUGCGCUCUGGCUGUUUUC
ENSG00000122484	ENST00000610020	NM_024813	RPAP2	3'UTR	CCCUACAAGUCUAGAGACCUCAGGUGAGGAGCCAGUAGCUCAGUAUAGA
ENSG00000122484	ENST00000610020	NM_024813	RPAP2	3'UTR	CUAAAAAAUUAACCUAGCCCAAGGUAAGUGGUACUAUUCUGAAAUCUGA
ENSG00000171161	ENST00000306562	NM_024836	ZNF672	3'UTR	UCAGAACCAUGUUCCCCAGCCAGGUGAGGACCAUUUUCACUGGGACCCA
ENSG00000142687	ENST00000325722	NM_024874	KIAA0319L	3'UTR	CAUUGUGCCCAGAGUGCUGCAAGGUGAGGCCUGCUGUGCUGCCCGCACA
ENSG00000162777	ENST00000357640	NM_024901	DENND2D	3'UTR	UACUUUCUUAAAAGGUUCUUCAGGUAAGGUUUGCUGAGGUUUAUUACAA
ENSG00000124429	ENST00000262753	NM_024921	POF1B	3'UTR	UGGUAGUAGUAGGUGUAAGGAAGGUAAGUUUUUUCAUAGUGGUAUGCAA
ENSG00000147459	ENST00000276440	NM_024940	DOCK5	3'UTR	CUUUUACAAUUAAAUUGGAAAAGGUAAGUUUCUCUUUGGUGGGUUGAGA
ENSG00000171017	ENST00000306708	NM_025061	LRRC8E	3'UTR	UAUUCCAGGUAGUUCUGGUGCAGGUAAGUGGCCCUGAGACAGUAUGUUG
ENSG00000052723	ENST00000060969	NM_025073	SIKE1	3'UTR	UUUUGUUUAAGCUAUAUAAAAAGGUGAGGAAGCAGUUUUGUUACCUAAU
ENSG00000138759	ENST00000512123	NM_025074	FRAS1	CDS	GCUCUGUAACCGCUGACUUCCAGGUGAGGGACUCUGCCCAGUCCUUCUU
ENSG00000142102	ENST00000409548	NM_025092	PGGHG	CDS	CCCAGACCUGACCCUUGGGGAAGGUGAGGAGGCUAGGACGUGGGACUUC
ENSG00000178971	ENST00000651323	NM_025099	CTC1	3'UTR	GUGCCAGGCACAAGCAGGGGCAGGUGAGGACUCUGGGUGACUGUGCUAU
ENSG00000156510	ENST00000354624	NM_025130	HKDC1	3'UTR	UCCCCUUUCAACACAUUGUUCAGGUGAGGCUUGAGCUGUCAAUUCUCUA
ENSG00000120685	ENST00000352251	NM_025138	PROSER1	3'UTR	GAAUUUAACUCAAAAUAUUUCAGGUAAGUGAAAGUGGUGCUUAAUGUAG
ENSG00000175575	ENST00000310571	NM_025155	PAAF1	3'UTR	GGCCGAGGCGGGCGGAUCACAAGGUAAGGAGAUUGAGACCAUCCUGGCU
ENSG00000101004	ENST00000278886	NM_025176	NINL	3'UTR	UGGGAGCUGUCAGCAAGGAGCAGGUAAGUGAGCAGUUAUGGACAGCACU
ENSG00000125149	ENST00000219139	NM_025187	PHAF1	5'UTR	CCCCGCUGCCGCGGCUGCUGCAGGUGAGGUGAAGUGAGGUGAGGUGUGG
ENSG00000163026	ENST00000295148	NM_025203	WDCP	3'UTR	UGCUACCACACUGUCGAGCCCAGGUAAGUCCUACUGCAGGAUUUUGUGC
ENSG00000118579	ENST00000237380	NM_025205	MED28	3'UTR	AUAACCCAUGCUGAAGUUUUCAGGUAAGUGAUUCAGUGUCCCUUGUCUA
ENSG00000101152	ENST00000360864	NM_025219	DNAJC5	3'UTR	CAUUGUUUGGCCCAUCCUGAAAGGUGAGGUGGCGAGACAGUGGGGUGCC
ENSG00000101152	ENST00000360864	NM_025219	DNAJC5	3'UTR	AUGGGGAAAAUGUUUCAAGCCAGGUGAGGGGGGAAGUUAACACUGAAAU
ENSG00000164091	ENST00000296490	NM_025222	WDR82	3'UTR	GGAGGGUAGCGGGAGGGUAGCAGGUGAGUUCCUAGGGCUGGAAGGUUUA
ENSG00000147799	ENST00000377307	NM_025251	ARHGAP39	CDS	CGCCCCCGUGAAGCGAGCGGAAGGUGAGGCCGAAGGGGCGCGGGGCGCG
ENSG00000154743	ENST00000284995	NM_025265	TSEN2	5'UTR	GCGAGCGCGUGGGGCCAAGAAAGGUAAGGGCCCUGGGCGAGGAAAGCGC
ENSG00000113742	ENST00000265085	NM_030627	CPEB4	3'UTR	AUUUUAGGAAAUGUUUAUUUCAGGUAAGUGAGAUAUCAAUGAUAUGUGA
ENSG00000122547	ENST00000242108	NM_030636	EEPD1	3'UTR	AUAUGAAAGUAAAUAGUGAAAAGGUAAGUUAUGAGCUUAGAUUACCUAG
ENSG00000139921	ENST00000457354	NM_030755	TMX1	3'UTR	GGUAAGCAUUGCACAUCUUUCAGGUGAGUCAGCCCAGAGGUGUGGUACA
ENSG00000135838	ENST00000367553	NM_030769	NPL	3'UTR	GCUCUUUAAAAACACUGGGUCAGGUGAGGACUUGUUUCAGUUCCUAUAA
ENSG00000174915	ENST00000308020	NM_030783	PTDSS2	3'UTR	CAUGCUGCCUCCGUGGCUCCAAGGUGAGGGUCAUCUUCACGAGCAAAGA
ENSG00000158555	ENST00000336898	NM_030792	GDPD5	CDS	CUGUCACCUUCGUCCCGCCUCAGGUGAGGGGUUCAGCGCCUGCCCCGAA
ENSG00000197872	ENST00000381323	NM_030797	CYRIA	3'UTR	GCCAGAAUAUGUGAUCAUACCAGGUGAGGAAAGUUAGGAGAUAUUCAUC
ENSG00000274523	ENST00000610322	NM_030798	RCC1L	3'UTR	GCAAGGUCCCUCUCCAGCUGCAGGUGAGGCCUGCGGAACUCAGCUUGGA
ENSG00000116667	ENST00000235307	NM_030806	C1orf21	3'UTR	CACUGCUGAGGUCCUCCAGACAGGUAAGGUGUGGUCACAAUCAGGGCCG
ENSG00000116667	ENST00000235307	NM_030806	C1orf21	3'UTR	AACACCUGCAGAGGCUUCCUCAGGUGAGUGUGGGAGCCCGGAAGGGUGG
ENSG00000185730	ENST00000330143	NM_030895	ZNF696	3'UTR	ACCUCCUGCAGUUCUCUGCCCAGGUAAGGACUAAUUGGGAAGAAUUCUG
ENSG00000132881	ENST00000375599	NM_030907	CPLANE2	CDS	UGGACAGCUGGCCCGCAUAGCAGGUGAGGCCCCUGGUGUCGUCAGGAUG
ENSG00000062716	ENST00000262291	NM_030938	VMP1	3'UTR	AUACUUUUUCCUUCUGUGCUAAGGUAAGGUAUCCACCCUCGAUGCAAUC
ENSG00000133812	ENST00000256190	NM_030962	SBF2	CDS	UCAGCUGCGCUACUAUGACUCAGGUGAGGACACAAGCUGUAAAGGCCAC
ENSG00000135486	ENST00000340913	NM_031157	HNRNPA1	3'UTR	CUGUCCAAGUUCGUGGCAGAAAGGUAAGUUUUUACAAAUUAGUGCUCAG
ENSG00000125967	ENST00000246190	NM_031232	NECAB3	CDS	UCAUCGACCAGCUCGAGUGCAAGGUGAGGGCCGUGGGGCCAGGGCCCCA
ENSG00000110060	ENST00000227474	NM_031307	PUS3	CDS	ACAGCUAGUGGGCCAGAGCCCAGGUGAGGGGAGAUGGCAAGAACCUUUC
ENSG00000086758	ENST00000262854	NM_031407	HUWE1	CDS	AGGGCAGCAAAUCUCCAGCGAAGGUGAGUGAUGGGGGCAGCAGCAGUAC
ENSG00000143436	ENST00000368830	NM_031420	MRPL9	CDS	AGAGAAGAUCCAGACCAAGGCAGGUGAGGCGACAGUGAAAUUUCUAAAA
ENSG00000126878	ENST00000247291	NM_031426	AIF1L	3'UTR	GGGCCAGACUUCUCAUUUCACAGGUGAGGAGACUGGUGCCCCACAGGGA
ENSG00000126878	ENST00000247291	NM_031426	AIF1L	3'UTR	AGCAGAUUGAGGGAGGAAAACAGGUAAGGCAUGAGGAAAUGGCCAGGUU
ENSG00000131943	ENST00000323670	NM_031448	C19orf12	3'UTR	UAAAGAAUGCAAGAGUAGGUCAGGUGAGGUGGCUCAUGCUUGUAAUGUC
ENSG00000090238	ENST00000398841	NM_031477	YPEL3	5'UTR	CCCAGGUGAGCCCCGGAGUCCAGGUAAGGCUCCGCGUUGCAGGUAAGAG
ENSG00000152348	ENST00000282185	NM_031482	ATG10	3'UTR	CCACUUGUAGGAAACUGCUUCAGGUGAGGACAUCAUUCACCAGUGGAUC
ENSG00000142408	ENST00000270458	NM_031895	CACNG8	3'UTR	GAGGCAGGUGAGCGGGGAUCAAGGUGAGGCCGGAGACACAGACAGGGCC
ENSG00000144029	ENST00000272418	NM_031902	MRPS5	3'UTR	UAUAACCCCAGCACUUUGUGAAGGUGAGGCAGGAGGAUUGCUUCAGCCC
ENSG00000160072	ENST00000673477	NM_031921	ATAD3B	3'UTR	CUCGGCUCCCACAGCAGAGCCAGGUGAGGGGGGGCCUGCCAGGACUAGA
ENSG00000144895	ENST00000460851	NM_032025	EIF2A	3'UTR	UUGGGAGAUGGGCCUUUUGGAAGGUAAGUGUGUUUGAAUGAGGUGAAGA
ENSG00000005448	ENST00000348227	NM_032118	WDR54	CDS	GGUGGGCAAGCUACUCUCUGCAGGUGAGGACACCUUUGUGCAUAUCUGG
ENSG00000118690	ENST00000392644	NM_032131	ARMC2	3'UTR	UUGUAACUCUCUGUGUUUGACAGGUGAGGUAAUGUAUUAGAAAGAAUGC
ENSG00000171451	ENST00000310045	NM_032160	DSEL	3'UTR	GCAGUAUAACACCACUUCCAAAGGUAAGGAUACCUAACAUUCUUUUUUU
ENSG00000103061	ENST00000263997	NM_032178	SLC7A6OS	3'UTR	CUUACUCACUGUCAUGGGGGAAGGUGAGUUACACAGGGAGGUACCUUCU
ENSG00000197498	ENST00000441448	NM_032194	RPF2	3'UTR	AGAAAUGAAAAAGGAGAAAACAGGUGAGUUUUAAGGUGCAGGGCACUUU
ENSG00000197601	ENST00000354817	NM_032228	FAR1	3'UTR	GGAGAGCAUCAGGCUGGGGUCAGGUAAGUGUAAAUGGCCUUCUGAGCAU
ENSG00000184564	ENST00000647374	NM_032229	SLITRK6	3'UTR	AGUAGCAAAAGGCACUUCUAAAGGUAAGUGGUUUAAGUUGCCUCAAGAG
ENSG00000183576	ENST00000331768	NM_032233	SETD3	3'UTR	ACACCCCAUUACCAAAAGAAAAGGUAAGGUGGCAACCUUAUUUUUAAUA
ENSG00000127580	ENST00000293883	NM_032259	WDR24	CDS	CUACCUGCUGGGUGACGUGGAAGGUGAGGAGGACGAGCUGUACCUGCUG
ENSG00000186187	ENST00000335325	NM_032268	ZNRF1	3'UTR	GCCUUUCUGGGAUGGGAGAGAAGGUGAGGGAGCCGGCGAGCAGGUUCUA
ENSG00000204160	ENST00000374142	NM_032283	ZDHHC18	3'UTR	CAGCCCUACCCACCAGCCCCCAGGUGAGGCUUCCAGCUGGGACCUGCCC
ENSG00000188636	ENST00000341255	NM_032287	RTL6	3'UTR	AAGACCUAUUUCAUUGUCCCCAGGUAAGUAUGUGAUGAGCAAUGAGGAG
ENSG00000197312	ENST00000480945	NM_032341	DDI2	3'UTR	AAUUUCACCCAAACUUUUAGCAGGUGAGGAGGAUGCACUCAAUCAGACU
ENSG00000149761	ENST00000279206	NM_032344	NUDT22	CDS	AGUGCAGCCUGACUUCUGAGCAGGUGAGGAAGCACUACCUGAGUGGGGG
ENSG00000009954	ENST00000339594	NM_032408	BAZ1B	CDS	GUGCAAAGUUUGUCGAAAGAAAGGUGAGGAUGACAAAUUGAUCUUGUGU
ENSG00000125885	ENST00000610722	NM_032485	MCM8	3'UTR	AUUUUUAGGAUAGAGAUAUCAAGGUGAGGGUAUAACUGAACGAGAAGAG
ENSG00000154930	ENST00000323482	NM_032501	ACSS1	3'UTR	CCCUCUUGAGCCAGCACAGGAAGGUGAGGCCCUGGGAUAGCGCGCCUGC
ENSG00000090581	ENST00000204679	NM_032520	GNPTG	3'UTR	UGAGGCCAUGGCCACCAAGACAGGUGAGGGAGGCCCCAGGGCACACAGC
ENSG00000079156	ENST00000190611	NM_032523	OSBPL6	3'UTR	AGUAAGGUCAUGGUACAAAUCAGGUGAGUGAAUGUUGGUCAGAGGUAGC
ENSG00000138347	ENST00000358913	NM_032578	MYPN	CDS	GCCUCUGUCGGCUGGACUGUAAGGUGAGUGGUUUACCGCCCCCGGAGCU
ENSG00000170832	ENST00000300896	NM_032582	USP32	3'UTR	UUGCAACAAGAGCUUCUGGGAAGGUAAGUGGCAUUGGAGCUAGAUCACG
ENSG00000132357	ENST00000254691	NM_032587	CARD6	CDS	AAACAUGGCUGGGACAGCUGAAGGUGAGGGUCAGCAAAGACACAGUCAG
ENSG00000124370	ENST00000244217	NM_032601	MCEE	CDS	AUAAGAAUAUUCUGGGGGCCCAGGUAAGUGAAGCGGUCCCUCUUCCUGA
ENSG00000133454	ENST00000335473	NM_032608	MYO18B	CDS	UCGGAGCACGACUGGGAAGGCAGGUGAGUCCUGGGAUAAGAAGGAAAAG
ENSG00000135093	ENST00000257548	NM_032663	USP30	3'UTR	UGAGCACUUUCUUCCCUUUUCAGGUAAGUCUCUGAAUGCAGCCCAGGGC
ENSG00000115556	ENST00000450993	NM_032726	PLCD4	CDS	AGGAAGGCAUGCCGAUGCGCAAGGUGAGGUCCAAAAGCUGGAAGAAGCU
ENSG00000186603	ENST00000334815	NM_032756	HPDL	CDS	UUGCCACUUGCCGCUGAGCCCAGGUGAGGAUCCCGAGCUGGGCCUCGAA
ENSG00000169895	ENST00000380155	NM_032796	SYAP1	3'UTR	UAUGAUUAUUUUUAAAGAACAAGGUGAGGAGGCUGAGGCAGGAGAAUUG
ENSG00000144647	ENST00000344697	NM_032806	POMGNT2	3'UTR	CAUGGAACCUUAAAUACCUGAAGGUGAGGGAGGUGAAGUACGAGGUGUG
ENSG00000120256	ENST00000239367	NM_032832	LRP11	3'UTR	CAAGUCAGUAAGCCUUAGGGAAGGUGAGUGUGGGUCCUUCCUAAUCCCU
ENSG00000158615	ENST00000367188	NM_032833	PPP1R15B	CDS	GGAAACAAGUUCUGAUCCAGAAGGUGAGGAUUGGGAUGAGGAAGCUGAG
ENSG00000139826	ENST00000375898	NM_032859	ABHD13	3'UTR	UGCCGUAUAUACAUAUGUAACAGGUGAGUGUGUGUUUAACAUAAUUUAU
ENSG00000131746	ENST00000254051	NM_032865	TNS4	CDS	CGCGUCUGCUCAGAGUCGACCAGGUGAGGACAGCAAUGACCUCAUCCGA
ENSG00000132424	ENST00000369239	NM_032870	PNISR	CDS	UGGGAACAGUCAUAAGCAUAAAGGUGAGGCUAAAGAACAAGAGAGGAAA
ENSG00000196507	ENST00000372627	NM_032926	TCEAL3	CDS	GGAAAAGCAGGGCAGGUCCGAAGGUGAGGGCAAGCCACAAGGCGAGGGC
ENSG00000131242	ENST00000621161	NM_032932	RAB11FIP4	3'UTR	CUUUUUCAACGUGCCUCCCCCAGGUGAGGCCAGCUCUCCCGGGCACAUU
ENSG00000093183	ENST00000264454	NM_032970	SEC22C	3'UTR	UAGCUGUGCCCUUGAGAGAGAAGGUGAGGGAAAGAGUGCACCAGUCAGC
ENSG00000106144	ENST00000310447	NM_032982	CASP2	3'UTR	UUUGCUGUUUUUUGUUUUUUAAGGUGAGUUCUCACUAUGUUUCUCAGAC
ENSG00000197461	ENST00000402802	NM_033023	PDGFA	CDS	AGCCAAAAUUAAAAGAAGUCCAGGUGAGGUUAGAGGAGCAUUUGGAGUG
ENSG00000186472	ENST00000333891	NM_033026	PCLO	CDS	GACUUCAGGGAGAGUUACUACAGGUGAGGUAAUGGAUUAUUCAAGCAAG
ENSG00000175229	ENST00000312006	NM_033036	GAL3ST3	3'UTR	UGGAGAUGGGUGCCGUUUUCCAGGUGAGGGAACUGAAACUUGGGGGAAA
ENSG00000136286	ENST00000258787	NM_033054	MYO1G	5'UTR	GUCCUUCCAGCAGGCACAGGAAGGUGAGGCAAGGUGUUUCCAGCCGGCA
ENSG00000133317	ENST00000394618	NM_033101	LGALS12	CDS	UCUUCGGGAAUGAGGAAGUGAAGGUGAGUGUGAAUGGACAGCACUUUCU
ENSG00000140807	ENST00000268459	NM_033119	NKD1	3'UTR	GUGUGUUUAAGGCAGACAGCCAGGUGAGGAUCCCAGCUACUGGGGCCUG
ENSG00000140807	ENST00000268459	NM_033119	NKD1	3'UTR	AUAGAAGGACCUCAAAGGAAAAGGUGAGGGGUUUGGACAUUUCCUGAGA
ENSG00000184611	ENST00000332142	NM_033272	KCNH7	5'UTR	CGGUGCGAGGCCCCCUCCGGAAGGUGAGGGGAAUGGAUUGGACUCCGGU
ENSG00000135074	ENST00000257527	NM_033274	ADAM19	3'UTR	CACAGAAAGAGAGCUCUGAGCAGGUGAGGGGGUCUGCGGUGGCUCCUGU
ENSG00000197969	ENST00000360280	NM_033305	VPS13A	CDS	UGAAUUACCAGAUGUGAAACAAGGUGAGGCCAAUCUUAAAGAGAUAAUG
ENSG00000177938	ENST00000317658	NM_033328	CAPZA3	CDS	UGAAAAACUUAUGCACCACCAAGGUGAGUGUGCAGGCCACCAACACUGC
ENSG00000100139	ENST00000215957	NM_033386	MICALL1	3'UTR	CUGCGACGGCCAUGCUGGGGCAGGUGAGUGCUCUGUUAGCUGCUCCCAG
ENSG00000126882	ENST00000372271	NM_033387	FAM78A	3'UTR	CAGCCUCAAUGUUAGUCUCAAAGGUAAGGAAGGCAUUCACGUCCCUUCU
ENSG00000126882	ENST00000372271	NM_033387	FAM78A	3'UTR	GCUGGCACAGUGGAGAGCAACAGGUGAGGACAGACGUCUGGAAGCCCAU
ENSG00000166004	ENST00000325212	NM_033395	CEP295	CDS	AUGAAGCAAAAUGCUUCUUUCAGGUGAGUGAGUUUCUGCCUCUUGUAUC
ENSG00000136367	ENST00000419474	NM_033400	ZFHX2	CDS	UCCUGAGCCCAGAGUCCAGCCAGGUGAGGGCUCAUACACUCUCCCAGCA
ENSG00000112146	ENST00000323557	NM_033480	FBXO9	3'UTR	CCUACCCCUUAGCAGAGGGCCAGGUGAGGGUGCUUGGGGCCCAUGGGGG
ENSG00000180543	ENST00000322128	NM_033512	TSPYL5	3'UTR	CUGUCAUUAUGCUGUGGCUCCAGGUGAGGGUGAGGACUGGGCCUAUAUA
ENSG00000166167	ENST00000370187	NM_033637	BTRC	3'UTR	UUUGUUGUAGAAGAAAUAAUCAGGUAAGUUAAAAGUUCAUUUCCAGAGA
ENSG00000130255	ENST00000347512	NM_033643	RPL36	3'UTR	GCCCACCCUUCCCGGGGCAGCAGGUGAGGAAGCCGCCGUACUGCAAAUG
ENSG00000185658	ENST00000342449	NM_033656	BRWD1	3'UTR	AUUUUAGUUAUGUCAGUUUUAAGGUAAGUUUUUUCAUUUAUUAAAGCCC
ENSG00000183798	ENST00000332312	NM_052846	EMILIN3	3'UTR	AUUCCCUUUGAUCCUCCCCCAAGGUGAGGGCUUAGGCAGCUGUAGAACC
ENSG00000140832	ENST00000268485	NM_052858	MARVELD3	3'UTR	AGACAAUUUUUCACAUUUAAAAGGUGAGUUCCAUUUGAGUUUAGAAAAG
ENSG00000125871	ENST00000377710	NM_052865	MGME1	CDS	CAAGCAUAAGCUGCCAAACCAAGGUGAGGACAGACGAGUGCCACAAAAC
ENSG00000144278	ENST00000392825	NM_052917	GALNT13	3'UTR	AUGCCCAUCACAUGCCCUAGAAGGUAAGUCCCAUGAAGGCAGGGGCUUU
ENSG00000163534	ENST00000368176	NM_052938	FCRL1	3'UTR	AAAUAGUCUUCAAUGUCUCUCAGGUAAGGCUGUAUCAAUUUAUAUCUUC
ENSG00000154451	ENST00000370459	NM_052942	GBP5	3'UTR	ACACAGCAGGAGGUGAGCAGCAGGUAAGUGAGCAUUACAGCCUGAGCUC
ENSG00000185838	ENST00000329517	NM_053004	GNB1L	3'UTR	AGGCGCACAGGGUGCACCUCCAGGUGAGUGCUGGGCAGAAGGCACGAGA
ENSG00000065534	ENST00000360304	NM_053025	MYLK	CDS	UCCGAGACCUCCUGGGGAAGAAGGUGAGUACAAAGACCCUAUCGGAAGA
ENSG00000178163	ENST00000326756	NM_053042	ZNF518B	CDS	GUUCUGUCAAUAGCAAAUUUAAGGUAAGGAACUUUAAGCCAGGCAAAUA
ENSG00000184863	ENST00000401878	NM_053043	RBM33	3'UTR	GAGGAAGGGAUGGACAGACCCAGGUGAGGAGAGGCCUGGGGAUUGGGGA
ENSG00000184863	ENST00000401878	NM_053043	RBM33	3'UTR	CUGGGACAGUUCAGGUAGGGCAGGUGAGGGACCCCCGAGGCCCUGGAGC
ENSG00000198574	ENST00000367929	NM_053282	SH2D1B	3'UTR	GAGCCUGCUUGUGUCAGGUGAAGGUGAGGGAUCGGGAGUGAUGGAGAUG
ENSG00000198574	ENST00000367929	NM_053282	SH2D1B	3'UTR	UUUGUCUUCACUCCAUUAUAAAGGUAAGUUACCUUAAUAAAAUUGUUGA
ENSG00000165370	ENST00000651716	NM_054021	GPR101	CDS	UGAGUUUCGCCGCCAGCAUGAAGGUGAGGUCAAGGCCAAGGAGGGCAGA
ENSG00000165370	ENST00000651716	NM_054021	GPR101	3'UTR	GAUACCUACUUCAAAUUCAACAGGUAAGGAAAAGUGCCAGUUAUUAUUU
ENSG00000165370	ENST00000651716	NM_054021	GPR101	3'UTR	AUCCCUAAUAUGAUAUAUGACAGGUGAGGACUUAUUCUGGUACAAUUGG
ENSG00000163297	ENST00000403729	NM_058172	ANTXR2	3'UTR	UAGUUAAGGAAAGAAACAGGCAGGUGAGGCUGGAGAAUGUUGUCUAUUU
ENSG00000054803	ENST00000064571	NM_080617	CBLN4	3'UTR	AUUUCUCCAUGAUGUUCAUCCAGGUGAGGGAUGACCCACUCCUGAGUUA
ENSG00000264364	ENST00000579991	NM_080677	DYNLL2	3'UTR	AUAAGCAAACUGAAUCAGAGAAGGUGAGUGGCAAAGCCCAUGUAGCUGG
ENSG00000184182	ENST00000272930	NM_080678	UBE2F	3'UTR	AGUCUGUCACGGAGACCCAGCAGGUGAGGAAUGUAGGCCUUGCUUCCUC
ENSG00000174740	ENST00000312600	NM_080832	PABPC5	3'UTR	CUUUUUUUUCCUGAACAGUCAAGGUGAGGCAAUUGAUUGAGUAUAUUUC
ENSG00000174740	ENST00000312600	NM_080832	PABPC5	3'UTR	UAAUAUUCACAGGUGUUUCAAAGGUAAGGAAUAGGUUGUCUCUUGGAUU
ENSG00000074603	ENST00000300141	NM_130434	DPP8	3'UTR	UGGCCAUUUCUAAACUAUAUAAGGUGAGUGUGUCUAUUCCCAGCAGAUA
ENSG00000172578	ENST00000341319	NM_130446	KLHL6	3'UTR	CUCUUAUCACUUCUAGUUUACAGGUGAGGGAACCAAGUUUCACAGAGGC
ENSG00000151148	ENST00000342494	NM_130466	UBE3B	3'UTR	CGUUUCUGAAAUCUCUUACUCAGGUAAGGCCUCGCCAAGCCUCUAUGCA
ENSG00000213203	ENST00000307194	NM_130759	GIMAP1	CDS	AGGACCAGCAGGCGGUGAGGCAGGUGAGGGACAUGUUCGGGGAGGACGU
ENSG00000166025	ENST00000433060	NM_130847	AMOTL1	3'UTR	AGACUUAGGGACACAGACUUCAGGUGAGGCUGCGGACCUCAGAAGCAGU
ENSG00000166025	ENST00000433060	NM_130847	AMOTL1	3'UTR	GAUGAAAAAAGAUGGCAAUUAAGGUAAGUUACACCAUUUUUGUUUCUAA
ENSG00000138095	ENST00000260665	NM_133259	LRPPRC	3'UTR	AUUCAUUAGAAUAGGUCUCCAAGGUGAGGCAUAACGUUGGGGUGUAAUC
ENSG00000183287	ENST00000439986	NM_133459	CCBE1	3'UTR	AUUGGUUUUGGAAGGAAGGAAAGGUGAGUAUUACCCCACCAAAUACCAG
ENSG00000181007	ENST00000392161	NM_133466	ZFP82	3'UTR	AAAAAACAGAUACCCUAGACCAGGUGAGGUGGCCCAUGCCUGUAAAUCC
ENSG00000172403	ENST00000307142	NM_133477	SYNPO2	3'UTR	UAUACACACACACACACACACAGGUGAGUGUGAAUACUUCCUUGUUGGC
ENSG00000168263	ENST00000382082	NM_133497	KCNV2	5'UTR	AUCCUCCUAGAGGCAGUGAGCAGGUGAGGGACCCCUACCACAGCCAGGA
ENSG00000069667	ENST00000335670	NM_134261	RORA	3'UTR	UAUGGGGGUGGGCUGAGGGUCAGGUGAGGAAGGAGUGUGUGUGUGUGUG
ENSG00000198169	ENST00000292562	NM_138367	ZNF251	CDS	GCUUCCCCGGGUCGAGCAAACAGGUAAGUUCGGGGAGACUUCAGGCCAG
ENSG00000254470	ENST00000532090	NM_138368	AP5B1	CDS	GAACUGGCCGCUGGGCCCUGAAGGUGAGGAGGCUGCCCCACUGCUGCUA
ENSG00000133477	ENST00000333407	NM_138435	FAM83F	3'UTR	UAGCAUAGAAAGGAGGGCCCAAGGUGAGGAAAUUUGUCCAAAGUCACCC
ENSG00000162623	ENST00000370867	NM_138467	TYW3	3'UTR	GAUUUGGGAAUAAUUGAUUACAGGUGAGGAAGUACUGGAAUUCCAGUUC
ENSG00000136869	ENST00000355622	NM_138554	TLR4	3'UTR	GAUGGAAAUUCUAGAAAUGGCAGGUGAGGUGGACAAGCAGGGAAAGAAA
ENSG00000132153	ENST00000445061	NM_138615	DHX30	CDS	GCCUCUACCCCAACCUCAUCCAGGUGAGGCAGGGCAAGGUCACCCGGCA
ENSG00000266265	ENST00000583337	NM_138693	KLF14	3'UTR	GCAGAUUUUCGUUUCUGAAACAGGUGAGUUGGUGGGUGGGAGAGGGAAG
ENSG00000173662	ENST00000333172	NM_138697	TAS1R1	CDS	CUCUCCAUUCUGGCUGUCUGCAGGUGAGGCACAGACCCGAGGUGACCCU
ENSG00000153944	ENST00000284073	NM_138962	MSI2	3'UTR	GUCUAUCUAUUUUCGGCAAUAAGGUAAGGACGACAGUGUUUUGAGUGUC
ENSG00000162341	ENST00000294309	NM_139075	TPCN2	3'UTR	GGACUUGGUUGACUACAUUUAAGGUAAGGUGGACCCAGCAACUCCCAGA
ENSG00000177427	ENST00000323019	NM_139162	MIEF2	3'UTR	AGGCCCUUUUUCCCUCCAGCCAGGUGAGUGUUUUCUUCAGGCAGCUGAG
ENSG00000185053	ENST00000382080	NM_139167	SGCZ	CDS	UGGAAGCUCCCCGUGGGGUCCAGGUGAGUGCUGCUGCAGGAGACUUCAA
ENSG00000185053	ENST00000382080	NM_139167	SGCZ	3'UTR	GAAGAUGACUUAAUUACUAUAAGGUAAGUCCUGAAUUUUCACAUGUCAA
ENSG00000112983	ENST00000254900	NM_139199	BRD8	CDS	AAGCCAGAUAAAGGAUGCCCCAGGUGAGGAUGAGGAGGAAGAUGGUGUC
ENSG00000114124	ENST00000682958	NM_139209	GRK7	CDS	CUCCUGAGAUCCUAAUGGAAAAGGUAAGUUAUUCCUAUCCUGUGGACUG
ENSG00000168610	ENST00000264657	NM_139276	STAT3	3'UTR	UCCUCCCUGCUGGGGCCCCACAGGUGAGGCAGAACAGCUAGAGGGCCUC
ENSG00000101197	ENST00000217169	NM_139317	BIRC7	CDS	UCCACACAGGCCAUCAGGACAAGGUGAGGUGCUUCUUCUGCUAUGGGGG
ENSG00000169609	ENST00000304177	NM_144597	C15orf40	3'UTR	CUAACAUAAUUUAAAAGUAAAAGGUAAGGCUGGCCAUGUUGGCUCACGC
ENSG00000168904	ENST00000301981	NM_144598	LRRC28	3'UTR	UGGAAAGUAUCAUCUCUGUUCAGGUAAGUUUACUUCAGUGAACUCUUGU
ENSG00000158545	ENST00000301011	NM_144604	ZC3H18	CDS	UGAAGGACCCCAGUGACAGGAAGGUGAGGCCUCGUCCCACCUGCCGGUU
ENSG00000143458	ENST00000368918	NM_144618	GABPB2	3'UTR	UAUUGCCAUGGAGAGAAUGGCAGGUGAGGAUGCUUUGAAGUAGUUAGAA
ENSG00000163795	ENST00000323703	NM_144631	ZNF513	CDS	CCAGCUGUGUGGGGGGCCGACAGGUGAGGGGCCGUGUUGUGGGGCAGGA
ENSG00000179532	ENST00000254579	NM_144666	DNHD1	5'UTR	GCCUCCUAACCCCCCUAGGCCAGGUGAGGGGGACAGGGUACUGGGAGGU
ENSG00000179532	ENST00000254579	NM_144666	DNHD1	5'UTR	CUCUGCUGGGCUGGCCCAUGCAGGUGAGGCCCCGCAUCUGGCAUCCUGG
ENSG00000179532	ENST00000254579	NM_144666	DNHD1	CDS	GGGCAUCCAACUAUAGGCUCCAGGUAAGGAGAUCAUUCAAGACUUGGUG
ENSG00000198464	ENST00000595962	NM_144684	ZNF480	3'UTR	UACCUAGGAAUACAGCCAACCAGGUAAGUGAAAGAUUUCUACAAUGAGA
ENSG00000159208	ENST00000290363	NM_144697	CIART	5'UTR	AGGGCUGAGCCGGCUGACAACAGGUAAGGAGAUUCGGAGGACAAAGCGA
ENSG00000163006	ENST00000295124	NM_144978	CCDC138	3'UTR	ACUUUUGGAAUGUUUCAGUUCAGGUAAGGUAAUACUAAUAUACAAGAUG
ENSG00000166833	ENST00000349880	NM_145117	NAV2	CDS	CAGUAAAGGGGGCUCAAAGGCAGGUGAGGGGCCGGGGUCCCGGGACACA
ENSG00000114853	ENST00000232974	NM_145166	ZBTB47	3'UTR	CUAUUUACAGCACUCCCCUCCAGGUGAGGGGGGUGCUGGGGGUCUGCAG
ENSG00000114853	ENST00000232974	NM_145166	ZBTB47	3'UTR	GUACACUUCCCCUCUGGGAUCAGGUGAGGGGUCCAGACAGCUGACCAGA
ENSG00000162643	ENST00000294664	NM_145172	DNAI3	CDS	UCUCCUGGAAACCUCUCACUAAGGUAAGGCUGUCCAAGGGUGAAACAAG
ENSG00000175322	ENST00000590202	NM_145287	ZNF519	3'UTR	CUCCUGGACCUGCUGCCCAAAAGGUAAGUGCUCCAUCCCUCCACAGCAC
ENSG00000198915	ENST00000395810	NM_145313	RASGEF1A	3'UTR	GAAAGGAGGAAAUCUAAAAUAAGGUAAGGGAGGGAAGCAUGGAGUUGUC
ENSG00000135537	ENST00000368977	NM_145315	AFG1L	3'UTR	GAAAAUUAAGCAUUUGGGGGAAGGUAAGGCAUAGGUGAGUCAGUCCAAU
ENSG00000135341	ENST00000369329	NM_145331	MAP3K7	3'UTR	UUCCAUCCGUAAAAUAUGUAAAGGUAAGUGGCAGCUGCUCUAUUUAAUG
ENSG00000125354	ENST00000394610	NM_145799	SEPTIN6	3'UTR	GGGCUCCAUACUGUCCCAAUAAGGUGAGGCCAGUAGCAGGAAUAAUAAA
ENSG00000166016	ENST00000435224	NM_145804	ABTB2	3'UTR	AAAGGACAGGGCAUUGAUGGAAGGUAAGGGCCAGGAGAAGAGGCCUUUC
ENSG00000105887	ENST00000393085	NM_145808	MTPN	3'UTR	CUUUAUGUGAAAGCUUAGUUAAGGUGAGGAGGGGCACACUCCUAAAUUG
ENSG00000075429	ENST00000533854	NM_145811	CACNG5	CDS	CUGGCGGGUCUGCUUCCUUGCAGGUGAGGAGCGGGGGCGUUGCUUCACC
ENSG00000075429	ENST00000533854	NM_145811	CACNG5	3'UTR	GAGACUAAAUUAAACCACAUAAGGUGAGUAGCAGCUAUUCAAUCCAUAG
ENSG00000129451	ENST00000358789	NM_145888	KLK10	3'UTR	GGGAGUUAAUACACAGAAUCCAGGUAAGGCUAAUAGAAGCUUCAGUGUC
ENSG00000137309	ENST00000311487	NM_145899	HMGA1	3'UTR	AGAUGCAGUCACUUAUUGUCCAGGUGAGGCCCAAGAGCCCUGUGGCCGC
ENSG00000167196	ENST00000308275	NM_147188	FBXO22	3'UTR	CAGGACAGUAGAACACUUGCAAGGUAAGUAAAACCAAAUGUAUUAGCAU
ENSG00000177427	ENST00000323019	NM_148886	MIEF2	3'UTR	AGGCCCUUUUUCCCUCCAGCCAGGUGAGUGUUUUCUUCAGGCAGCUGAG
ENSG00000213923	ENST00000396832	NM_152221	CSNK1E	3'UTR	CGCGGGUCGACCGGGAGAGGAAGGUGAGUAUGAGGCUGCACAGGGGUGC
ENSG00000186562	ENST00000334773	NM_152250	DEFB105A	CDS	UUUUUCCCAACCAUUUCCAUCAGGUGAGUUUGCUGUCUGUGAGUCGUGC
ENSG00000131944	ENST00000588258	NM_152266	FAAP24	CDS	CAUGCCUUCUUCACGCAGCCCAGGUGAGGGCUGGCCUCAGGGCCACGGC
ENSG00000197070	ENST00000371421	NM_152285	ARRDC1	CDS	CUUUCGGGAAGAUCGUGCACCAGGUGAGGGCCGCCAUCCACACGCCACG
ENSG00000151131	ENST00000552951	NM_152318	NOPCHAP1	3'UTR	UUGAAGUCUCUUAGGGGAGCAAGGUGAGUCAUGGGUGAUGGGCGUCCCU
ENSG00000151131	ENST00000552951	NM_152318	NOPCHAP1	3'UTR	CCCUAACGCUUUGUGCUUCCCAGGUGAGGCAACACCCCACCCUUCUUCU
ENSG00000156381	ENST00000286918	NM_152326	ANKRD9	3'UTR	GGGGGCUGGGCUUGGAUGGUCAGGUGAGUUCCAAGUGGCAGGUUUUCUG
ENSG00000178852	ENST00000331493	NM_152347	EFCAB13	CDS	AUUGACAAUUCCUAAAGCUGCAGGUAAGUUUUAUUUAAUAUGUACUUAU
ENSG00000178852	ENST00000331493	NM_152347	EFCAB13	CDS	AGGAUUCGAUAGUUAAAGCACAGGUAAGUAAGAAGCAAUACAAUAUGAA
ENSG00000173212	ENST00000369500	NM_152367	MAB21L3	CDS	AGUUAGAACCUGUCACCUCUCAGGUAAGGUCAGCCUGCUAGGAAACCGC
ENSG00000179023	ENST00000400664	NM_152375	KLHDC7A	CDS	GAAGCCCCAGAGAAAAGGCUCAGGUGAGGAGCGGGGCGGGCAGGGCUCG
ENSG00000162994	ENST00000401408	NM_152385	CLHC1	CDS	GGUGUUUGGAGAAAAGGACUCAGGUGAGGACUGGAGCCUAACAGAUGAG
ENSG00000198585	ENST00000521288	NM_152395	NUDT16	3'UTR	CAGCACAUUUUGUUUCUUGCAAGGUGAGUGGCCCAGCCGCCUCUCCACA
ENSG00000165102	ENST00000379644	NM_152419	HGSNAT	3'UTR	AAAGCUGAGCUGGGCCUCUCCAGGUGAGUUUUCUAGAAGCAUUUCUCAA
ENSG00000165716	ENST00000371692	NM_152421	DIPK1B	3'UTR	CAGCCCUCAGGUGUUAGUCCAAGGUGAGGUCUAUUGCAGAGCUGCCUGC
ENSG00000184675	ENST00000374869	NM_152424	AMER1	CDS	ACCUGGAUUUGAGGAUGAUUCAGGUGAGGCCCUGGGGCUUGUCCGCAGG
ENSG00000171823	ENST00000339235	NM_152441	FBXL14	CDS	AGAACUCGGGGAAGCUCCAGAAGGUGAGGGAGAGGGGACAACGACAUGG
ENSG00000244045	ENST00000292114	NM_152464	TMEM199	3'UTR	GUUAAAAAGCUACACUGGGCCAGGUGAGGUGGCUCACACCUGUAAUCGU
ENSG00000167895	ENST00000318430	NM_152468	TMC8	3'UTR	GCAGCGGGCGGGGGCCCAGGCAGGUGAGGCAGCUGGCCACAAGGGCAGG
ENSG00000198440	ENST00000333201	NM_152478	ZNF583	3'UTR	UGAUUCUUAAAAAAAAAAAAAAGGUGAGGCUUUUGAGUGGAUGAAAUAA
ENSG00000162757	ENST00000294811	NM_152485	C1orf74	3'UTR	AAAAGGUCGUGUGUAGUGGACAGGUGAGGAGCUAUUGCCCCUCUGUAUA
ENSG00000132549	ENST00000357162	NM_152564	VPS13B	CDS	UGAGGGAGAUUCUAUACAAGCAGGUGAGGAAUCACCAUUCUCAGAUUCU
ENSG00000132549	ENST00000357162	NM_152564	VPS13B	3'UTR	GAAUCCAGUCCCAAAGUGUUCAGGUGAGUUUCUCUAGUUCCAUAAACAA
ENSG00000165105	ENST00000376447	NM_152573	RASEF	3'UTR	AAGAGGAAUCACCAUUAGGAAAGGUGAGUCAGGGUCCUUUGUUUAAUGU
ENSG00000171798	ENST00000304613	NM_152643	KNDC1	CDS	GGGCGGCCAGAGGGAGGGAGAAGGUGAGGAGAAGCUCUCCCUGGAGGCC
ENSG00000167992	ENST00000335613	NM_152718	VWCE	CDS	ACGGGAAGGUGACCUGUGAAAAGGUGAGGUGUGAAGCUGCUUGUUCCCA
ENSG00000146555	ENST00000404826	NM_152744	SDK1	3'UTR	GUAGCAUGGAUCCAGUCUGAAAGGUGAGGACAACGUGGAAACUCAUGAG
ENSG00000128536	ENST00000317716	NM_152750	CDHR3	3'UTR	CAGUAACCCUAAGAAAGGUCCAGGUGAGUGUUCAUUAGGGAAGCACUCC
ENSG00000244617	ENST00000320256	NM_152792	ASPRV1	3'UTR	AGGCUUCCACUGAACAGGCACAGGUGAGGGAGAGCAGGCUGGCUUAGAG
ENSG00000180354	ENST00000324453	NM_152793	MTURN	3'UTR	UCUUCCUUAGAGGAAAGGGAAAGGUGAGGCCCCAGAGGACUUAUCUCAG
ENSG00000183597	ENST00000327374	NM_152906	TANGO2	3'UTR	UGCUCUCUCCCUCUUCCCUCCAGGUGAGGCAAACUUCAUAGGAAUCUGU
ENSG00000102921	ENST00000262384	NM_153029	N4BP1	CDS	AGAACUUUUGACACUCACACAAGGUGAGGAGAAUCUCUUUGAAACAGGA
ENSG00000157693	ENST00000288502	NM_153045	TMEM268	3'UTR	AGAUGGCCAAUGGGGAGCCCCAGGUGAGGAGAGAAGCAUCUGGGGGCAC
ENSG00000167105	ENST00000507382	NM_153229	TMEM92	3'UTR	ACCCUGGAAUCUCCUACAGGAAGGUGAGGAGGUGGCAGGUUCCACCCUU
ENSG00000197808	ENST00000588268	NM_153257	ZNF461	CDS	GAAUGGUCUCCGGGUAGAGGCAGGUAAGGAUGUCCCGGGCCGGUGGAGA
ENSG00000154478	ENST00000284674	NM_153442	GPR26	3'UTR	UGUGGGUCCAGAGAUGGUGUCAGGUGAGGGCUGAGAGGGGAGGGCAAGU
ENSG00000164953	ENST00000453321	NM_153704	TMEM67	CDS	AAAGGUUCUUAAAGCUGUUGAAGGUGAGGGUGGUGUACGAAGUGCCACU
ENSG00000178033	ENST00000368599	NM_153711	CALHM5	3'UTR	GAGCAUUCCCCAGAAAACUCCAGGUGAGGAGUCUCCAGUGGCCCAAGGG
ENSG00000151893	ENST00000369151	NM_153810	CACUL1	3'UTR	AAAAACAACUUAAUGUUCUUAAGGUAAGUUUAUUUUCAUGCUUGGUUUU
ENSG00000055609	ENST00000262189	NM_170606	KMT2C	CDS	UGAGAUGGAUCGUUUACAGCCAGGUGAGGAAGUGGAGAUAGCUGAGCUC
ENSG00000160789	ENST00000368300	NM_170707	LMNA	3'UTR	AGGUGGAAGAAGGGAGAAGAAAGGUGAGUUUGAGCUGCCUUCCCUAGCU
ENSG00000185436	ENST00000327535	NM_170743	IFNLR1	3'UTR	UAUCCCCGGACAACAUGAAACAGGUGAGGUCAGGUCACUGCGGACAUCA
ENSG00000135870	ENST00000367696	NM_172071	RC3H1	3'UTR	GGUGGUAGAAGCACUGAAUGAAGGUGAGGCUUUUUUUUUUUCCAGUUUU
ENSG00000166762	ENST00000396879	NM_172095	CATSPER2	3'UTR	UAAAAUUUGGGCAUUAACUGCAGGUAAGUCAACCUCCACUCCUCUAAAG
ENSG00000183709	ENST00000331982	NM_172138	IFNL2	CDS	CCUGGGACCUGAGGCAGCUGCAGGUGAGGGAGCGCCCCAUGGCUUUGGA
ENSG00000197110	ENST00000413851	NM_172139	IFNL3	CDS	CCUGGGACCUGAGGCAGCUGCAGGUGAGGGAGCGCCCCGUGGCUUUGGA
ENSG00000182393	ENST00000333625	NM_172140	IFNL1	CDS	AUUGGGACCUGAGGCUUCUCCAGGUGAGGGAGCGCCCUGUGGCCUUGGA
ENSG00000159189	ENST00000374640	NM_172369	C1QC	CDS	CAUGGGCAUCCCUGGAGAGCCAGGUGAGGAGGGCAGAUACAAGCAGAAA
ENSG00000165309	ENST00000298032	NM_173081	ARMC3	CDS	CAUUUAUAAAUUUGCUUUAAAAGGUGAGGAAAAUAAAACAACCCUCCUU
ENSG00000188215	ENST00000324344	NM_173475	DCUN1D3	3'UTR	GUUUUUCUGCAAAGGGAUCCAAGGUGAGGUGUGUGUAGGGUUUGAAGUU
ENSG00000171970	ENST00000306908	NM_173480	ZNF57	CDS	CUGUGGACGAAAAGCACCUCCAGGUGAGGAAUGUAAGCAGGCCUGCAUU
ENSG00000165186	ENST00000379361	NM_173495	PTCHD1	3'UTR	AAGGAAAAUUUUUAAAAGUCAAGGUAAGGGUGAUAUUCUCUCAUUUAGU
ENSG00000153721	ENST00000607772	NM_173515	CNKSR3	3'UTR	AGGCUGGGAAGUCCAAGAUCAAGGUGAGUUCCUGGUGAGCACCCUUACC
ENSG00000139890	ENST00000267396	NM_173527	REM2	3'UTR	CUUCCCCUUUAAGGUUAUUAAAGGUAAGGGGUGGACAGACUUUCUGCAU
ENSG00000197020	ENST00000358296	NM_173531	ZNF100	3'UTR	UGUCACACUUGAUUGUAGGUAAGGUAAGUUAUACUGGAGAAAACUUCUA
ENSG00000197020	ENST00000358296	NM_173531	ZNF100	3'UTR	AUUUAUUGAGUCAAUUUGUUCAGGUAAGUACUAGGGAAGCUUUAUAAGU
ENSG00000165138	ENST00000353234	NM_173551	ANKS6	3'UTR	AUACUGGUAUAGCUUCCACUCAGGUAAGUUUGAUUGAACAAUGAUACAC
ENSG00000146192	ENST00000274963	NM_173558	FGD2	CDS	UCCAGGUGGGCGCCCAGUUCCAGGUGAGGACCCGCAUCGAUGUGGCCGG
ENSG00000157741	ENST00000473989	NM_173569	UBN2	3'UTR	AUAGGGUUUAUUGAAUCAGGAAGGUAAGGGGAAGAACCGGGCACAUAUG
ENSG00000150051	ENST00000419761	NM_173576	MKX	CDS	GCGCCCGGCAGAAUGGCGGGAAGGUGAGGCACAAGCGGCAGGCCCUGCA
ENSG00000179057	ENST00000513874	NM_173588	IGSF22	CDS	UGGUCAGUGCUGAAGUCUCACAGGUGAGUGCCCACGCCUGCUGUCACCA
ENSG00000151327	ENST00000280987	NM_173607	FAM177A1	3'UTR	UGCAUUUGCUUUUUUUGAAAAAGGUAAGUUGCUGAUUAAGUCUAAUUGG
ENSG00000175920	ENST00000340083	NM_173660	DOK7	3'UTR	UGUCCCCCACCCCUGAGGAUCAGGUGAGUGCUGCACCUCUGUUGGCUCG
ENSG00000175414	ENST00000310389	NM_173664	10	3'UTR	GUUUCGCCACAUUGGCCAGGCAGGUGAGGUGAUUUGCCCGCCUCGGCCU
ENSG00000169570	ENST00000510708	NM_173666	DTWD2	3'UTR	UUUUUUCCUGACCUCUUAACAAGGUGAGUCCAUUUAAUCAUCUGUGGUA
ENSG00000188011	ENST00000343216	NM_173821	RTP5	CDS	GCCCCGCACCCGGGGACUGCCAGGUGAGGCCCCCGGGCGAGCAGCCCUU
ENSG00000153006	ENST00000513458	NM_173829	SREK1IP1	3'UTR	CCACCUUCCAAUGAUGAAGCAAGGUAAGGGGUAAUGUUUUGCUCUUGAC
ENSG00000163605	ENST00000356692	NM_174907	PPP4R2	3'UTR	AUUUAACAUUGGUUUUGAUGAAGGUGAGGGUCAGUUCUCAAGAUUUGUG
ENSG00000196943	ENST00000267425	NM_174913	NOP9	3'UTR	UAGGAAAGAACAGCAUUCUUCAGGUAAGGGUAUAGACUUGGGAUGUGAG
ENSG00000159459	ENST00000290650	NM_174916	UBR1	3'UTR	UGAACAAUUUGUAACAAUAACAGGUAAGGAUCAGGAAAUUCAGUAUUCA
ENSG00000163683	ENST00000295958	NM_174921	SMIM14	3'UTR	AAUAGAUCGGUAACAUGACACAGGUAAGUUAAAUCCUGGAUAAAUGAGC
ENSG00000133488	ENST00000255858	NM_174977	SEC14L4	CDS	AGAGCUACUACCUGUGCGAGCAGGUGAGGCUGCAGUAUGAGCACACGAG
ENSG00000153814	ENST00000283928	NM_175061	JAZF1	3'UTR	AUUGUGACAGUAUUACUAAACAGGUAAGGAUGGGAAUAUUUUGUUAUAC
ENSG00000116903	ENST00000366645	NM_175876	EXOC8	3'UTR	GAGUUGGGAAAAUUGGUUUUAAGGUAAGUUUUAGUCAAAAGAAUUCUUU
ENSG00000173572	ENST00000342929	NM_176810	NLRP13	CDS	GUUCCUGUCUGAAGCAGCCGAAGGUGAGGUAUUACGAUCUCCAGUCAAU
ENSG00000179709	ENST00000291971	NM_176811	NLRP8	CDS	GAGUAUUCUUCGGAGAAUUGCAGGUGAGGAAGACCACUAUGUCUUUACC
ENSG00000257218	ENST00000551765	NM_176818	GATC	3'UTR	UCGAGGUCCCAAGAGUAGUUCAGGUAAGGAAUUAAUAAGCAGCAGAGGA
ENSG00000184162	ENST00000331552	NM_176880	NR2C2AP	5'UTR	GCGGUUCUCGUCCCAAGUUACAGGUGAGGACGUUCAGGCCAAGGCGUAG
ENSG00000214107	ENST00000397548	NM_177404	MAGEB1	CDS	UGACGAAGGUGCCAAAUGCCAAGGUGAGGAAAAUGCAAGUUUCUCCCAG
ENSG00000117758	ENST00000373943	NM_177424	STX12	3'UTR	CUUCCAAGAAAACUGGACACCAGGUGAGGGUUGGUUUGGAGACGGAAUA
ENSG00000205038	ENST00000378402	NM_177531	PKHD1L1	CDS	AGACUGGACUUCCAGAAGAUAAGGUGAGGAUUGCAUAUCAUUCUGCUAA
ENSG00000166402	ENST00000299506	NM_177972	TUB	3'UTR	AGUUGGGAGGGUGGUGGGGACAGGUAAGUGGCAGGACCCUGUCAGGAUU
ENSG00000173805	ENST00000347901	NM_177977	HAP1	CDS	GAGGUGGAAGAUGCUCCAGAAAGGUGAGUGCCCCCACGGGGCCCUCCCU
ENSG00000167962	ENST00000562103	NM_178167	ZNF598	3'UTR	UCUCCGGGCUGCCAGGCAGCCAGGUAAGGCCUGGUGAGGCCACUUGGCC
ENSG00000124203	ENST00000371030	NM_178457	ZNF831	CDS	CCCAGCCUCAGGCCCCUCCCCAGGUGAGGCGGACAGCAUCCUGGAGGAC
ENSG00000166263	ENST00000376352	NM_178509	STXBP4	3'UTR	AUAGGAAUAGGUAAUAUAGACAGGUAAGGUCAGAAAUUUCUGUGGAAUG
ENSG00000170209	ENST00000303941	NM_178510	ANKK1	CDS	UGGCCCAGGGCAGUGUGGAGCAGGUGAGGUUGCUGCUGGCCCACGAGGU
ENSG00000174611	ENST00000423778	NM_178554	KY	3'UTR	AUAAGGACCUGGGCGCAGAUCAGGUGAGUAGUGCAGUGCGGCAAUGCCG
ENSG00000147649	ENST00000336273	NM_178812	MTDH	CDS	ACUCUCCUCACAGAUCAGUGCAGGUGAGGAGAAGUGGAACUCCGUUUCA
ENSG00000177992	ENST00000325643	NM_178828	SPATA31E1	CDS	GGAGCCCAUAAAUGUCUGGUCAGGUGAGGCUCAGGCCCCGCCCUUCCCA
ENSG00000204381	ENST00000375614	NM_178834	LAYN	CDS	AGUUCCUUCUAGAGAAGCUGAAGGUGAGGAAACAGAGCUGACAACACCU
ENSG00000150627	ENST00000508596	NM_181265	WDR17	CDS	UCCUCCAGGCAAACAUGUCCCAGGUAAGGCAAGUGGGAUUGCUGGCUGC
ENSG00000198742	ENST00000361368	NM_181349	SMURF1	3'UTR	CUUGCAUCAUCUUCCUCUUGAAGGUGAGGAAGUGAAAACUACAGACCUC
ENSG00000135968	ENST00000309863	NM_181453	GCC2	CDS	AAAACUUGCUGCGGUUGCUCAAGGUGAGGAAGAAAAUGCUUCCCGUUCU
ENSG00000213949	ENST00000282588	NM_181501	ITGA1	3'UTR	UUUUAAAUGCAAACAGCUUCCAGGUGAGUCCUCUGGCUGCCAAUCAGAC
ENSG00000110756	ENST00000349215	NM_181507	HPS5	CDS	UUAAAGUUACUGCUGUUAAAAAGGUGAGGAAUACUGUAUCUAUCAUUCA
ENSG00000257923	ENST00000292535	NM_181552	CUX1	3'UTR	GUUGUUGCCAAUCAGGUGUGAAGGUGAGGCGCCCUGCCUUGAUCCCAUG
ENSG00000147162	ENST00000373719	NM_181672	OGT	3'UTR	UUUCAGCAGAAAUGAAAUCCCAGGUAAGUAUAAGUAUUCAAGUAUUUGA
ENSG00000156475	ENST00000394411	NM_181675	PPP2R2B	3'UTR	GAGAAAUAAGGAGACAUGGUAAGGUGAGUGGGCAAUAAUGCAUGAUCUG
ENSG00000186687	ENST00000379380	NM_181705	LYRM7	3'UTR	AAAUGAAGAUUCCAGUUCUGAAGGUGAGUUUUCUGAAGCCAAAGUGGAU
ENSG00000132854	ENST00000371153	NM_181712	KANK4	3'UTR	CAGAGCAGGGUUCAAGGUGCAAGGUGAGGGGUACGUCGGUGUCAUCCAA
ENSG00000186334	ENST00000335230	NM_181774	SLC36A3	5'UTR	UUCAUAAGUCCCCCAAGAGCCAGGUGAGGCAUCAUCAACAUCAGCCUCU
ENSG00000139324	ENST00000266712	NM_181783	TMTC3	CDS	UGCUAUAGUAAUGCAAGAAUCAGGUGAGGUUAAACUCAGACCUGAAGCU
ENSG00000173253	ENST00000358146	NM_181872	DMRT2	5'UTR	AAGCCGAAAGCGGCCUCAGCAAGGUGAGGCGCCCGAGGCUGCAGAAGAC
ENSG00000176371	ENST00000546148	NM_181877	ZSCAN2	CDS	GAGGCUCCAGGGACACAGCCCAGGUGAGGACCACGGGGAGGUGGUUUCU
ENSG00000172345	ENST00000302824	NM_181900	STARD5	3'UTR	AGCAUUCAGGCCAGCAGCCCCAGGUGAGUUCCCAGCCAACAUCAACGGC
ENSG00000185585	ENST00000373580	NM_182487	OLFML2A	CDS	AGGUGUUUGGGGACCUGGACCAGGUGAGGAUGACCUCGGAGGGCUCCGA
ENSG00000160352	ENST00000456283	NM_182515	ZNF714	3'UTR	AUUUAUUGAGUCAAUUUGUUCAGGUAAGUACUGGGGGGCUUCAUAAGUC
ENSG00000100314	ENST00000216144	NM_182527	CABP7	3'UTR	UGCUGGGCCAGCCCAUUUCACAGGUGAGGAACCCGAGGCUCAGGGCCCC
ENSG00000162241	ENST00000398802	NM_182556	SLC25A45	CDS	GACACCCGUUUGACACUGUAAAGGUGAGGCUGCAGACCCAGACCACCUA
ENSG00000174151	ENST00000420578	NM_182580	CYB561D1	3'UTR	CACUGUGGAAAGAAGGGACUCAGGUGAGGGUCUUCUGGACUCUAAGACG
ENSG00000196862	ENST00000408999	NM_182588	RGPD4	CDS	AAAACUUGCUGCGGUUGCUCAAGGUGAGGAAUAAAAUGCUUCCCGUUCU
ENSG00000177225	ENST00000319863	NM_182612	GATD1	3'UTR	CACCUAAUACCAUCCCCUUGCAGGUGAGGACUUAAGCAGGUGGGUUUUG
ENSG00000183742	ENST00000400331	NM_182762	MACC1	CDS	CACAAUAGCUCUCCUCGGGGAAGGUAAGGUAAAAGCUAUUGGUCAGUCC
ENSG00000141404	ENST00000334049	NM_182978	GNAL	3'UTR	CAAGUUCAAACCAGAAAGAAAAGGUGAGGCUAGAAGCCCAAAGUGAGUG
ENSG00000141404	ENST00000334049	NM_182978	GNAL	3'UTR	CUGCCUUCUCAGGUCCCCCUCAGGUGAGGCAGGGAACGGGCCCUCCUCA
ENSG00000196458	ENST00000360187	NM_183238	ZNF605	3'UTR	UAAAAAUACAAAAAAUUAGCCAGGUGAGGUGGCCAGCGCCUGUAGUCCC
ENSG00000034677	ENST00000341084	NM_183419	RNF19A	3'UTR	AUCUUAGAGGAAAAAAUGUAAAGGUAAGUAAUUAAGCAUAUGACAGCAA
ENSG00000139767	ENST00000267260	NM_194286	SRRM4	3'UTR	GGAUGGGAUUUGAGAGGCCAAAGGUGAGUGGGCUAUUGGCCUUCUCCCU
ENSG00000139767	ENST00000267260	NM_194286	SRRM4	3'UTR	GCAGCAAGGGCAUUACUGCCCAGGUAAGGAGUGCUAGAAUCACCAAGCA
ENSG00000177888	ENST00000367405	NM_194314	ZBTB41	3'UTR	GUUUUAACUAGAUGUUUUUCAAGGUAAGUUCACCUUUUGUACUUUACUA
ENSG00000100522	ENST00000216410	NM_198066	GNPNAT1	3'UTR	UCCCAUAGGAAAUAGAAUUACAGGUAAGGUACACCAUACAAAAAUUGUG
ENSG00000108788	ENST00000435881	NM_198204	MLX	3'UTR	UAGGGCUGCCUGGUCAGUCCCAGGUGAGGCCAAGGGCUUUCUGGCCAUC
ENSG00000163380	ENST00000420581	NM_198271	LMOD3	CDS	CUCUAGACACCAGCUUUUUGAAGGUAAGUACAAGGCCUUCAGGAAACCA
ENSG00000185477	ENST00000609438	NM_198281	GPRIN3	3'UTR	UUCCUUAAACCAGUAGUAAAAAGGUGAGUUAGAACUCCAUGUCUGGAAG
ENSG00000185477	ENST00000609438	NM_198281	GPRIN3	3'UTR	AGUAACCAUGCCAUUAGUCACAGGUAAGGUCAGUUCUUUGACCACUGGG
ENSG00000164574	ENST00000297107	NM_198321	GALNT10	3'UTR	AUUGAAUGCUGAUCAGCUGCCAGGUGAGGAGUCAGAAGAGGGAGCCCCC
ENSG00000184647	ENST00000328655	NM_198464	PRSS55	CDS	AGGUGGGUGAGUUUCCGUGGCAGGUGAGUAUUCAGGCAAGAAGUGAACC
ENSG00000186994	ENST00000330915	NM_198471	KANK3	3'UTR	GGGCUCACUCUGGCCCCACCAAGGUGAGGUGGGGACCAAGUGAUAGAGC
ENSG00000180921	ENST00000388913	NM_198488	FAM83H	3'UTR	AUCCUUGACAGGUAUGGGGCCAGGUGAGGGCAGGGGACAAGGUGCAGCU
ENSG00000153789	ENST00000539556	NM_198491	CIBAR2	CDS	UCGUCUUCUCCAGGGACAGCCAGGUGAGGGUGAUGGAGAAUACCGUGGC
ENSG00000154305	ENST00000344922	NM_198551	MIA3	3'UTR	UGUAGAUUAUGCCAUCUAGGAAGGUAAGUAGGAAAGGUAAAUUAAAUCU
ENSG00000156959	ENST00000287585	NM_198560	LHFPL4	3'UTR	CCCUUCCCCUUGGCAGGGAGCAGGUGAGGGAGACUCCUGGUAUUUUUUG
ENSG00000156959	ENST00000287585	NM_198560	LHFPL4	3'UTR	AGGUGCUCCAGUGGGGGCCCCAGGUGAGGCCCUGAUGGCCCUCCUGGGG
ENSG00000168427	ENST00000409223	NM_198582	KLHL30	CDS	GGCGCUGGAGGAGGAGGAGGCAGGUGAGGAGCCCACCCCCGGCCUUGGG
ENSG00000111452	ENST00000261654	NM_198827	ADGRD1	3'UTR	GGCGGGAGUCGUUGACUCUCCAGGUGAGGGCGACCCCUCUGCCCUGUCC
ENSG00000188938	ENST00000375412	NM_198841	FAM120AOS	5'UTR	GGAGUAUUUUGUCAAAGUUGAAGGUGAGUGAUAGCCUGCCCGCCUCAAA
ENSG00000188938	ENST00000375412	NM_198841	FAM120AOS	3'UTR	CAAAAAAUCCAAAAAUUAGCCAGGUGAGGUGUGCACCUGUAGUCCCAUC
ENSG00000163637	ENST00000638394	NM_198859	PRICKLE2	3'UTR	CUACUAGCUAUUGUUCAAUUCAGGUGAGGCCUGUGAUGACAUAUAUGUA
ENSG00000163637	ENST00000638394	NM_198859	PRICKLE2	3'UTR	AAAACCUCAAAGGGCCUGGGAAGGUGAGGCAGGCCAGAGUCUGUGUUCU
ENSG00000124208	ENST00000341698	NM_199203	PEDS1-UBE2V1	3'UTR	UUGCUUUGGCCAGAAGCCAUCAGGUAAGGUUGGAAAGAGCCUCUGACCU
ENSG00000176809	ENST00000584306	NM_199340	LRRC37A3	CDS	UGAGGUGUCAGUUCAACCUCCAGGUGAGGAUCAAGCUUAUUAUCACUUG
ENSG00000091986	ENST00000206423	NM_199511	CCDC80	CDS	GAUUGUGCUCUUCCACCAGGCAGGUGAGGAAGGAGGCAAGGUGAGAAGG
ENSG00000091986	ENST00000206423	NM_199511	CCDC80	3'UTR	AGUGCUCUUCACUUCAGGUCAAGGUGAGGCACAGUUAACAUGCUAACUA
ENSG00000178209	ENST00000345136	NM_201384	PLEC	CDS	ACUUCCAGAUCUCAGAUAUCCAGGUGAGUGGGCAGUCGGAGGACAUGAC
ENSG00000007237	ENST00000432992	NM_201433	GAS7	3'UTR	UCAUGCCCCCUGCUCAGUGAAAGGUGAGUCCCGAGACCAGUUGGGUACC
ENSG00000134283	ENST00000358314	NM_201439	PPHLN1	3'UTR	GAAGAUGCAGUUUGAGGUGGAAGGUGAGGGA
ENSG00000185634	ENST00000332408	NM_203349	SHC4	CDS	UCCUGGUGGAUCCUGAAGGCAAGGUGAGGACCAAGGAUCAUGUAUUUGA
ENSG00000132485	ENST00000370920	NM_203350	ZRANB2	3'UTR	AGUAUUUCCAGUGACAAUGCAAGGUAAGUAUAUCAAAGGAAAUCAACAG
ENSG00000009765	ENST00000344419	NM_203395	IYD	3'UTR	UUCCAGGUGAUUCUGCUGACCAGGUGAGUAUGGUAAAUGUGGCAAGUAU
ENSG00000180440	ENST00000315190	NM_203451	SERTM1	3'UTR	GAAUCUAGACUGGGCUUCUUCAGGUAAGUCAGUUCAUUCUACUUUGUUG
ENSG00000264343	ENST00000362074	NM_203458	NOTCH2NLA	3'UTR	CACCUGUCAAGUCGGGUUUACAGGUAAGGAGUGCCAAUGGACCGAUGCC
ENSG00000178988	ENST00000320848	NM_203462	MRFAP1L1	3'UTR	AUAUAUAUUGUGUAACCUGUCAGGUGAGUUGAUUUAGACAACAUAGCUG
ENSG00000145868	ENST00000340253	NM_205836	FBXO38	CDS	UGGGAGUGGCUCUGGGGCUACAGGUGAGGACAGGAGGGGGAGCUCCCAG
ENSG00000161671	ENST00000334976	NM_206538	EMC10	3'UTR	CUCAUUUCUGAAAUGGAAUUCAGGUGAGGUCCCCUCAGUGCUGAGGUGC
ENSG00000182613	ENST00000641492	NM_206880	OR2V2	3'UTR	CAGCCUUGAUCUCCUGGGCUCAGGUGAGUCUCCAACUCAGCCUCCUGAG
ENSG00000168350	ENST00000305631	NM_206918	DEGS2	3'UTR	CCUCCCUUUCUGGGCCUCCCCAGGUGAGGCCUGGCCCUGCCCCACCAUG
ENSG00000118849	ENST00000237696	NM_206963	RARRES1	CDS	CCCAGAGUCUUUACUUCAGGAAGGUGAGGGACGUUUGGGGAAAUGUUCU
ENSG00000107518	ENST00000355044	NM_207303	ATRNL1	3'UTR	UGCUCUUUUAUCUCGUUGUAAAGGUAAGGCAAGAUUUUGAUGUAGUAGG
ENSG00000198398	ENST00000354905	NM_207316	TMEM207	3'UTR	AGAAAGAUAGUAUUUGAAUGAAGGUGAGGGGAGAGAGUAGGAAAAAGAA
ENSG00000123575	ENST00000493442	NM_207318	FAM199X	3'UTR	AUAUUUUCAUUUAUUAGUCAAAGGUAAGUUAAUUAAGCUUGUUUAAUGA
ENSG00000224960	ENST00000412172	NM_207319	PPP4R3C	CDS	GAAAGAAAUUUGCCAAGCUCAAGGUAAGGAUCCGUCUAUCCAAACCACA
ENSG00000198535	ENST00000355522	NM_207322	C2CD4A	3'UTR	GGUGCCAGCCUUGUUGUAACCAGGUGAGUUUAUCUGCUGGAACAGGCAG
ENSG00000163293	ENST00000295461	NM_207330	NIPAL1	5'UTR	CGGGUGCGUGUGGAGAGGCCCAGGUGAGGAGCAAGCGCCCGCGUUCCGG
ENSG00000163293	ENST00000295461	NM_207330	NIPAL1	CDS	CUCCCGGGGCCAUGGGGGCACAGGUGAGGCUGCCGCCCGGAGAGCCCUG
ENSG00000188549	ENST00000397536	NM_207380	CCDC9B	3'UTR	ACCCCACCCCUCUAUUCAGGAAGGUGAGGGGCAUCUCUUUAGCAGACCA
ENSG00000188803	ENST00000441885	NM_207386	SHISA6	3'UTR	UUUAUAAGAGUUUGUUCCAGAAGGUGAGGCUAAGAGGGUUGGAAAGGAA
ENSG00000160867	ENST00000292408	NM_213647	FGFR4	5'UTR	GAGUGAGGCGGCGGAGGAGCCAGGUGAGGAGGAGCCAGGUGAGCAGGAC
ENSG00000290811	ENST00000360035	NR_002216	NXF4	N/A	UGUCAAUGGAGUAUUUAAGGAAGGUGAGUGUCUAUAGAUUCUUCUCUCC
ENSG00000293431	ENST00000480805	NR_002724	MBL1P	N/A	UCCUUCACUUUCUUCACCUCAAGGUAAGGACCAUGUUCCUGUUUCCAUC
ENSG00000293237	ENST00000624664	NR_002774	HTR7P1	N/A	AAAGUGGUAGACAUGAAGGGCAGGUAAGGGAACAGAAAAUGUCUCCUUG
ENSG00000238961	ENST00000458862	NR_003014	SNORA47	N/A	UGGAGGACUGAGAAGGUGAGGCAGUUUUGCCCCGUGCUGCC
ENSG00000290985	ENST00000330048	NR_003083	SLC6A10P	N/A	GGUCAAAGCUGGGGUCCCCUCAGGUGAGGUGGAGGUGGGGAGGCUGCAG
ENSG00000270641	ENST00000604411	NR_003255	TSIX	N/A	GAGGGAAGGGAAGGGAAGGGAAGGUAAGGGAAGGGAAGGGAAGGGAAGG
ENSG00000270641	ENST00000604411	NR_003255	TSIX	N/A	AGCCUUGCAGCAGUACAGCCCAGGUAAGUUGCUGAGACUGAUGGGUGUC
ENSG00000270641	ENST00000604411	NR_003255	TSIX	N/A	GGGGCUGUAGGAGUAGCUGCCAGGUGAGUUGGACAAUCCUAUUUCCAGU
ENSG00000270641	ENST00000604411	NR_003255	TSIX	N/A	CUCUAUUAUUGUACACCUUGCAGGUGAGGUUGAUUAAUUCCUGUUGUGG
ENSG00000270641	ENST00000604411	NR_003255	TSIX	N/A	GUCACCUAUUCUCCAUCCCCAAGGUAAGUCAAUUCUAAUUUUCUUGCAA
ENSG00000270641	ENST00000604411	NR_003255	TSIX	N/A	CCUAAGGGAAGGUUAUAAAGAAGGUAAGGUUGGUCUGUAUUGUCUCAGU
ENSG00000270641	ENST00000604411	NR_003255	TSIX	N/A	ACAUCCAUUUGGCUAUAGUUCAGGUAAGUCCAAUUCUUCAUGUCCUGCU
ENSG00000270641	ENST00000604411	NR_003255	TSIX	N/A	UGAAGAGGCUGAAAUACUCAAAGGUGAGUAGAAAGGGAAGAAGCAGAGA
ENSG00000230445	ENST00000448648	NR_003525	LRRC37A6P	N/A	UGAGGUGACAGUUCAACCUCCAGGUGAGGAUCAAGCUCAUUAUAACUUG
ENSG00000226746	ENST00000543475	NR_024007	SMCR5	N/A	AAGAAAAAAAAUGAACUAGGCAGGUGAGGUGGUGUUUGCCUGCGGUCCC
ENSG00000205791	ENST00000381800	NR_024061	LOH12CR2	N/A	AGUCACUCUGAAACUAACAGAAGGUGAGGAGGGAGUAAUCCAGAAAGGA
ENSG00000225217	ENST00000445535	NR_024151	HSPA7	N/A	GACAGCCACUGACAGGAGCACAGGUAAGGCUAACAAGAUCACCAAUGAC
ENSG00000256628	ENST00000609682	NR_024407	ZBTB11-AS1	N/A	CUGAGGGCGCCUGUCAGGGACAGGUGAGGAAAACGGCCCGCUACCUACG
ENSG00000235295	ENST00000443243	NR_024417	LINC01634	N/A	GAAUUAGUUUACCUACUCAUCAGGUGAGGAGACCCACAGAGGGGAAGUC
ENSG00000253298	ENST00000518418	NR_027110	LINC01845	N/A	UGAGUUGGCUAGAAAAGGGGCAGGUAAGUAUGGGGCUUUCCCACCCACA
ENSG00000233642	ENST00000449643	NR_027333	GPR158-AS1	N/A	UUGUCUCUAAUAUUGACCCAAAGGUGAGGAAAAGAGUAGUUCUCAGACA
ENSG00000255874	ENST00000538077	NR_027701	PRECSIT	N/A	UUCGGGAAGAAAGGAAAACACAGGUGAGGAGAGAGAAGGGCGGGCAGAG
ENSG00000255874	ENST00000538077	NR_027701	PRECSIT	N/A	GGUGGCCUGUCACCCGGUACCAGGUGAGGGGAGUGUGGCAGUGGCAAGA
ENSG00000208008	ENST00000385273	NR_029693	MIR125A	N/A	UGUGAGGACAUCCAGGGUCACAGGUGAGGUUCUUGGGAGCCUGGCGUCU
ENSG00000199082	ENST00000362212	NR_029888	MIR342	N/A	GAAACUGGGCUCAAGGUGAGGGGUGCUAUCUGUGAUUGAGG
ENSG00000272259	ENST00000607802	NR_033370	LINC01749	N/A	AGGCAUGGCACUGAGGCGGGCAGGUAAGUUCAGCCCUACACUCCUCCUC
ENSG00000266777	ENST00000583601	NR_033412	SH3GL1P1	N/A	UCCUGGAGACCAACAUUGAGCAGGUGAGUCAACUCCGGGCCCUGGCGGA
ENSG00000290707	ENST00000427638	NR_033903	MED15P9	N/A	AGCUUUAUUUUCAGUUUCAACAGGUAAGGCGAUACCUGCUUCAUCGUGU
ENSG00000245522	ENST00000500698	NR_033972	LINC02709	N/A	AGUUCCUUAUCUGAAAUUGAAAGGUGAGGUCAGGUGCAGUGGCUCAGGC
ENSG00000293391	ENST00000562339	NR_034112	LDC1P	N/A	CAAGGGUUCCCAUCGUGGUGAAGGUAAGGGGGCCACUCCAGCCCCGAGU
ENSG00000291088	ENST00000649858	NR_036750	NPEPPSP1	N/A	GCAAGCUGGAGGCCGCCGCCCAGGUGAGGCAGGCGACUAAUCAGAUUGU
ENSG00000274487	ENST00000620148	NR_036750	NPEPPSP1	N/A	GCAAGCUGGAGGCCGCCGCCCAGGUGAGGCAGGCGACUAAUCAGAUUGU
ENSG00000268658	ENST00000599078	NR_037194	LINC00664	N/A	AUGGCAAAGCACAUUUUCACCAGGUGAGGAAAGCCUUUACUAGUCUACU
ENSG00000284351	ENST00000636365	NR_037417	MIR3622A	N/A	GGUGCACAGGCACGGGAGCUCAGGUGAGGCAGGGAGCUGAGCUCACCUG
ENSG00000281207	ENST00000626479	NR_037868	SLFNL1-AS1	N/A	CUGCCAAGCUGGGCCCUUCCCAGGUGAGGCUCUCCACACAGGUUCCUAC
ENSG00000185168	ENST00000332012	NR_038080	LINC00482	N/A	AGGCCAGCGCCAAGGGGGAGCAGGUGAGGGACCCUGGUGGGCAUCUGUG
ENSG00000231105	ENST00000449034	NR_038404	ECE1-AS1	N/A	UAAUUAGUAUUUGUGUUACACAGGUGAGUGGGUGGGUGAGGGCUGGGCA
ENSG00000283845	ENST00000577590	NR_039872	MIR4721	N/A	CCCACCAGAAGGUGGAGGCCCAGGUGAGGGCUCCAGGUGACGGUGGGCA
ENSG00000226806	ENST00000437007	NR_045486	LCT-AS1	N/A	CAGAAAUUGUUAUGCCAUCAAAGGUGAGUUCAGAUAAGCAUUAUUAAAU
ENSG00000274376	ENST00000613213	NR_045529	ADAMTS7P1	N/A	CUGCCCUGCCAGGUGGUGGGCAGGUGAGUGGCAGCUGUGCUCCAGCUCC
ENSG00000204754	ENST00000377300	NR_046113	LINC01951	N/A	GCAAUGCCCAACAGAGAUCCCAGGUGAGGAAGCUGAACUGACUUUGGUG
ENSG00000246898	ENST00000499966	NR_046242	LINC00920	N/A	AUUUUUCUAAUAAUUACUGGAAGGUAAGGGUUGAUUGAGACUUUAAAAU
ENSG00000279943	ENST00000623820	NR_046264	FLJ38576	N/A	UGGGUACUGUGUUCCCUAUUCAGGUGAGGGGAUCAAUAGAAACUCAAAC
ENSG00000117242	ENST00000451424	NR_046507	PINK1-AS	N/A	AGCUAUCUGGUCCCUUGAACCAGGUAAGUAGUCUCCUCUAUCAUUUCAU
ENSG00000226482	ENST00000422718	NR_046662	ADIPOQ-AS1	N/A	AAGGCAAAUUCAAUGGCUCUCAGGUGAGGUGGGAAACAGACACCUACCA
ENSG00000228794	ENST00000445118	NR_047521	LINC01128	N/A	GUGGCUGCUGACACGGAGCACAGGUGAGGUUCACUGAGGUAAGUGGGCC
ENSG00000228794	ENST00000445118	NR_047521	LINC01128	N/A	GGAAGAGGGUGGUGGUGAGCCAGGUGAGUGUGGAGCCGCCCAGGGCACC
ENSG00000224257	ENST00000416430	NR_047698	VWC2L-IT1	N/A	GCAAUGAACCUCAGGCCUGGCAGGUGAGGGGACCAGGAGAAGACAGGAA
ENSG00000264483	ENST00000584300	NR_049806	MIR5008	N/A	GGGCUGACCCCUAGGGUCAGGUGAGGCCCUUGGGGCACAGUGGUGC
ENSG00000290708	ENST00000608568	NR_073393	SSX9P	N/A	GGCUCCAGGGAAUCUUCCCGAAGGUGAGUAUCUCUCAAAUCUAAAGGAC
ENSG00000232084	ENST00000452354	NR_103730	LINC01104	N/A	GAGCUCUGGAAAGACCAGUGAAGGUGAGGGAGGUGUGACAGUAGAAACU
ENSG00000249906	ENST00000514506	NR_103773	NGFR-AS1	N/A	GACCUGCAGGCAAGAGGGCUCAGGUAAGGCAGGAGCCACUGAAGCUAGA
ENSG00000250427	ENST00000503877	NR_104609	LINC02148	N/A	GAGUGAAGAGGAAGGUGAUACAGGUGAGGGUGGAGAAGAGGGUGAGGCC
ENSG00000224559	ENST00000431979	NR_108087	LINC01087	N/A	UACAGGUUAGUUUGUAAAAUCAGGUAAGUUUAUUUAUAAUGUGCUUUCA
ENSG00000245812	ENST00000517335	NR_109890	LINC02202	N/A	CUCAAGAAUAUUACUCUCCCCAGGUGAGUUAACCAAAGCUGUGCACAAC
ENSG00000233360	ENST00000456099	NR_109952	PDXP-DT	N/A	AGAUCACGUCUUGGUAUCCCCAGGUGAGGGCUGGGCCCCGUCUGUGCUC
ENSG00000255970	ENST00000542219	NR_110063	LINC02421	N/A	CCCUCAUCUUCCUGAUGUAAAAGGUGAGUGGGAGCCUUUAUGCCUUUCC
ENSG00000224008	ENST00000433766	NR_110064	LINC01441	N/A	AAGGAAAAAAAAAACACUUCAAGGUGAGGGAAAAAAAACUGGAUCAGAG
ENSG00000280719	ENST00000626667	NR_110138	PCAT5	N/A	CCCCUAGACAGCUCUAUCAACAGGUGAGGACUGGGAAUCUAGUGGUGAA
ENSG00000235740	ENST00000450575	NR_110148	PHACTR2-AS1	N/A	CUUAGCCCUUCACCUUUCCUCAGGUGAGGGCUGAUCAUCCUGUCCUGUC
ENSG00000265142	ENST00000581072	NR_110369	MIR133A1HG	N/A	ACUUGACCUCUGGAUGUGACAAGGUGAGGUUCUGUGUUCACUGAUACAU
ENSG00000280634	ENST00000627370	NR_110375	THRIL	N/A	UGCCAGGGUACAUCUGUGGCCAGGUAAGGGCCACAGAGACAGUCGUGAU
ENSG00000246548	ENST00000500215	NR_110554	LINC02288	N/A	GUAGGUACCACUAUUAUUUACAGGUGAGGAAAUGGAGGCUCAGAGAGGU
ENSG00000223949	ENST00000424995	NR_110665	ROR1-AS1	N/A	UUCCCUUUGAAUACUAGUACAAGGUAAGGAUGCCCUCUUCUCACCACUC
ENSG00000267013	ENST00000589125	NR_110743	LINC01929	N/A	UGGGAGCUGCUGUAGUAACCCAGGUGAGGGAGAUGGUGGUCUGGACCAG
ENSG00000266278	ENST00000582251	NR_110764	LINC01910	N/A	ACAGCUCAAUAUCAGUACACAAGGUGAGGCCUUAUGGACUGAAGGGUUG
ENSG00000261807	ENST00000568279	NR_110917	LINC02141	N/A	AUAGAAAUUUUUAUCAUCUUAAGGUAAGGGGCCACAUCCAAUUUAAUUC
ENSG00000272549	ENST00000609107	NR_117091	LINC02538	N/A	GCUUAAAAAAUAUUGCGGAACAGGUGAGUCACAUUACAGAAAGGACGCA
ENSG00000259293	ENST00000561083	NR_120338	LIPC-AS1	N/A	GUGUGGGCUGCAGGUCUCUGCAGGUGAGGGCUUCUGGCUCAGCUGCUGG
ENSG00000271564	ENST00000603464	NR_120400	LINC02333	N/A	UACCAUUUAGAACAUAGGCACAGGUAAGGAUUUCAUGACAAAAACGCCA
ENSG00000206552	ENST00000447834	NR_122033	KRBOX1-AS1	N/A	CACAUACACACAUACAAUUGAAGGUAAGGCAAGAAGAAUCUUAUGAAAA
ENSG00000224310	ENST00000414816	NR_122072	LINC01567	N/A	AAGCCAUGGACACUAAGGCUCAGGUGAGUUCCCCUGGUUGGCAGUGUUU
ENSG00000224310	ENST00000414816	NR_122072	LINC01567	N/A	UAAAGAAUAAGGAUGUAGGCCAGGUGAGGUGGCUCAUGCCUGUAAUCCC
ENSG00000251179	ENST00000508851	NR_125805	TMEM92-AS1	N/A	GAGUCCUGCAUCUCAGCUGGAAGGUGAGGGCUGAUAAUUUAUCAGUUGC
ENSG00000228624	ENST00000519104	NR_125845	HDAC2-AS2	N/A	AAUGACCAAACAGAGAGAGGAAGGUAAGUAGUAUUGUUUUCAUUUCUUU
ENSG00000224718	ENST00000457217	NR_125964	LINC01657	N/A	CUGGCACUGGAGGCCGAAAGAAGGUGAGGGCAAGUGAGAUGCAGGGACC
ENSG00000229414	ENST00000440887	NR_130721	KCNQ1-AS1	N/A	GAAAUCCACACCUCGGAGCUCAGGUGAGGUCUUCUUCAGGUUCUCCCUC
ENSG00000281376	ENST00000629058	NR_131907	ABALON	N/A	CAAGGCUCUAGGUGGUCAUUCAGGUAAGUGGCCAUCCAAGCUGCGAUCC
ENSG00000262454	ENST00000641433	NR_132983	MIR193BHG	N/A	UUGCUUCCUUGAUAGCAAGGAAGGUGAGGGUCACAUUGAAAAGGAUGCA
ENSG00000225882	ENST00000453902	NR_133641	LINC01456	N/A	GUGAAGAAAAUUCUAAUGCUCAGGUAAGGCCUCAGAAAAAGUGGAAAAC
ENSG00000260792	ENST00000564585	NR_135293	LINC02280	N/A	UCUCAGUGUCAGGGCCAGAGAAGGUGAGGUGAGUGUCCCAGCUCAAGCA
ENSG00000260343	ENST00000565936	NR_135321	LINC01043	N/A	CCAUUCUUUCAGGGUAAAUGCAGGUAAGUAUGGAUCUGUCUUUCAUCAU
ENSG00000260343	ENST00000565936	NR_135321	LINC01043	N/A	CCAUUGCUUUUGGAUGCAGCCAGGUAAGUACAAAACAUUCCUUCAGGAU
ENSG00000260343	ENST00000565936	NR_135321	LINC01043	N/A	CCAUUCCUUUAGGAUGCAGCCAGGUAAGUGUGCACAAUUCCUUCAGGAU
ENSG00000260343	ENST00000565936	NR_135321	LINC01043	N/A	CCAUUAUUUCAGGAUGCAGCCAGGUAAGUAUGAACCAUGUUUUUCAGAC
ENSG00000260343	ENST00000565936	NR_135321	LINC01043	N/A	ACAUUCCUUUAGAAUGCAGCCAGGUAAGUGCGGACUAUUCCCUCAGGAU
ENSG00000260343	ENST00000565936	NR_135321	LINC01043	N/A	CCAUUCCCUCAAGAUGGAGCCAGGUAAGUGUGGACCAUUCCUUCAGAAU
ENSG00000260343	ENST00000565936	NR_135321	LINC01043	N/A	CCAUUCCUUCAGGAUGCAGCCAGGUAAGUGUGCACAGUUUCUUCAGGAU
ENSG00000260343	ENST00000565936	NR_135321	LINC01043	N/A	UCAUUCUUUAAGGAUGCAGCAAGGUAAGUAUGGACCAUUCCUUCAGAAU
ENSG00000260343	ENST00000565936	NR_135321	LINC01043	N/A	UUAUUCCUUCAGGAUGCAACCAGGUAAGUAUGGCCAUUCCUUCAGGAAG
ENSG00000260343	ENST00000565936	NR_135321	LINC01043	N/A	ACCUUUCCUCGGGAUGCAGCCAGGUAAGUCUGGACACUUCCUUCAGGAU
ENSG00000260343	ENST00000565936	NR_135321	LINC01043	N/A	CCACUGCUUCAGGAUGCAGGCAGGUAAGUGUGGACCAUUCCUUCAGUAU
ENSG00000260343	ENST00000565936	NR_135321	LINC01043	N/A	CCAUUCCUUCAGUAUGGAGCCAGGUAAGUGUGGACCAUUUCUUCAGGAU
ENSG00000260343	ENST00000565936	NR_135321	LINC01043	N/A	CCACUCCUUCAGGAUGGACCCAGGUAAGUGUCAACCAUUCCUUCCUAAU
ENSG00000260343	ENST00000565936	NR_135321	LINC01043	N/A	UCACUCAUUCAGGAUGCAGCCAGGUAAGUACAAAACAUUCCUUCUGGAU
ENSG00000260343	ENST00000565936	NR_135321	LINC01043	N/A	CCAUUCUGUCAGGAUACAGCCAGGUAAGGGUGGACCAUUCUGUCAGGAU
ENSG00000260343	ENST00000565936	NR_135321	LINC01043	N/A	CCAUUCCUUCAGGAUGCAGCCAGGUAAGUAAGAACCAUUCUUUCAGUAC
ENSG00000260343	ENST00000565936	NR_135321	LINC01043	N/A	CAUUUCCUUCAGGAUGGAGCCAGGUAAGUGCGGACCAUUCCAUCAGGAU
ENSG00000260343	ENST00000565936	NR_135321	LINC01043	N/A	GGCCCUCUCCUGGAUGCAGCCAGGUAAGGGUGGACCGUUCCUUCAAGAU
ENSG00000244161	ENST00000488720	NR_135534	FLNB-AS1	N/A	GGACCCCACCUGGGCCCUCAAAGGUGAGUACCUUGUCAGGGCCCAAGUG
[truncated: 1,269 more rows]

## Sheet: human_5ss_bulge_output
ensembl_gene_id	ensembl_transcript_id	refseq_id	Gene_Name	Region	Matched_Sequence
[truncated: 177,405 more rows]

## Sheet: human_bpt_stringent_output
ensembl_gene_id	ensembl_transcript_id	refseq_id	Gene_Name	Region	Matched_Sequence
[truncated: 126,377 more rows]

[truncated: 6 more sheets: human_bpt_consensus_output, mouse_smsite_output, mouse_5ss_output, mouse_5ss_bulge_output, mouse_bpt_stringent_output, mouse_bpt_consensus_output]
