# Supplementary material for: Sm-site containing mRNAs can accept Sm-rings and are downregulated in Spinal Muscular Atrophy
Source: Nucleic Acids Res. 2025 Aug 18;53(15):gkaf794. doi: 10.1093/nar/gkaf794 (PMC12359035; doi:10.1093/nar/gkaf794)
Supplement: gkaf794_Supplemental_Files [file gkaf794_supplemental_files.zip › supplementary_file_02_smsite_summary.xlsx]

## Sheet: human_smsite
ensembl_gene_id	ensembl_transcript_id	refseq_id	external_gene_name	gene_biotype	transcript_length	utr5_length	cds_length	utr3_length	smsite	smtype	u1_freq	u1_5utr	u1_cds	u1_3utr	u1_exon_mismatch	u1_na	u2_freq	u2_5utr	u2_cds	u2_3utr	u2_exon_mismatch	u2_na	u5_freq	u5_5utr	u5_cds	u5_3utr	u5_exon_mismatch	u5_na	u7_freq	u7_5utr	u7_cds	u7_3utr	u7_na	nc_freq	nc_5utr	nc_cds	nc_3utr	nc_exon_mismatch	nc_na	canon_freq	canon_3utr	five_ss	bpt	five_ss_freq	five_ss_bulge_freq	bpt_stringent_freq	bpt_consensus_freq	intron_equil	intron_polyA
ENSG00000000003	ENST00000373020	NM_003270	TSPAN6	protein_coding	3768	111	738	2878	canon	U2	0	0	0	0	0	0	1	0	0	1	0	0	0	0	0	0	0	0	0	0	0	0	0	14	0	3	11	0	0	1	1	5'ss_bulge	stringent	0	8	1	9	present	present
ENSG00000000005	ENST00000373031	NM_022144	TNMD	protein_coding	1205	82	954	167	canon	U1	2	0	2	0	0	0	0	0	0	0	0	0	0	0	0	0	0	0	0	0	0	0	0	2	0	2	0	0	0	2	0	5'ss_bulge	stringent	0	2	1	1	present	present
ENSG00000000419	ENST00000371588	NM_003859	DPM1	protein_coding	1054	8	783	261	canon	U1	1	0	1	0	0	0	0	0	0	0	0	0	0	0	0	0	0	0	0	0	0	0	0	4	0	2	2	0	0	1	0	5'ss	consensus	1	5	0	3	present	present
ENSG00000000457	ENST00000367771	NM_020423	SCYL3	protein_coding	6308	108	2067	4081	noncanon	NC	0	0	0	0	0	0	0	0	0	0	0	0	0	0	0	0	0	0	0	0	0	0	0	11	0	2	9	0	0	0	0	5'ss_bulge	consensus	0	4	0	9	present	present
ENSG00000000460	ENST00000359326	NM_001320047	FIRRM	protein_coding	4011	154	2562	1092	noncanon	NC	0	0	0	0	0	0	0	0	0	0	0	0	0	0	0	0	0	0	0	0	0	0	0	8	0	6	2	0	0	0	0	5'ss_bulge	consensus	0	5	0	9	present	present
ENSG00000000938	ENST00000374005	NM_005248	FGR	protein_coding	2637	120	1590	849	noncanon	NC	0	0	0	0	0	0	0	0	0	0	0	0	0	0	0	0	0	0	0	0	0	0	0	3	0	2	1	0	0	0	0	5'ss_bulge	consensus	0	3	0	5	present	present
ENSG00000000971	ENST00000367429	NM_000186	CFH	protein_coding	3962	74	3696	190	canon	U1	2	0	2	0	0	0	0	0	0	0	0	0	0	0	0	0	0	0	0	0	0	0	0	8	0	7	1	0	0	2	0	5'ss_bulge	consensus	0	7	0	8	absent	absent
ENSG00000001036	ENST00000002165	NM_032020	FUCA2	protein_coding	2385	85	1404	894	noncanon	NC	0	0	0	0	0	0	0	0	0	0	0	0	0	0	0	0	0	0	0	0	0	0	0	12	0	5	7	0	0	0	0	5'ss_bulge	stringent	0	2	1	3	present	present
ENSG00000001084	ENST00000650454	NM_001498	GCLC	protein_coding	3785	455	1914	1414	noncanon	NC	0	0	0	0	0	0	0	0	0	0	0	0	0	0	0	0	0	0	0	0	0	0	0	10	0	2	8	0	0	0	0	5'ss_bulge	stringent	0	4	1	4	present	present
ENSG00000001167	ENST00000341376	NM_002505	NFYA	protein_coding	6209	110	1044	4992	canon	U1	2	0	0	2	0	0	0	0	0	0	0	0	0	0	0	0	0	0	0	0	0	0	0	14	0	1	13	0	0	2	2	5'ss_bulge	stringent	0	13	1	14	present	present
ENSG00000001460	ENST00000337248	NM_001199013	STPG1	protein_coding	2726	108	1005	1543	noncanon	NC	0	0	0	0	0	0	0	0	0	0	0	0	0	0	0	0	0	0	0	0	0	0	0	2	0	1	1	0	0	0	0	5'ss_bulge	stringent	0	5	1	10	present	present
ENSG00000001461	ENST00000374399	NM_020448	NIPAL3	protein_coding	5372	256	1221	3790	canon	U1	1	0	0	1	0	0	0	0	0	0	0	0	0	0	0	0	0	0	0	0	0	0	0	19	0	3	16	0	0	1	1	5'ss_bulge	stringent	0	7	2	8	present	present
ENSG00000001497	ENST00000374811	NM_031206	LAS1L	protein_coding	2470	71	2205	192	noncanon	NC	0	0	0	0	0	0	0	0	0	0	0	0	0	0	0	0	0	0	0	0	0	0	0	3	0	3	0	0	0	0	0	5'ss_bulge	consensus	0	5	0	1	present	present
ENSG00000001561	ENST00000321037	NM_014936	ENPP4	protein_coding	4644	200	1362	3047	canon	U2	1	0	0	1	0	0	1	0	0	1	0	0	0	0	0	0	0	0	0	0	0	0	0	20	0	1	19	0	0	2	2	5'ss_bulge	stringent	0	4	5	17	present	present
ENSG00000001617	ENST00000002829	NM_004186	SEMA3F	protein_coding	3607	240	2358	959	noncanon	NC	0	0	0	0	0	0	0	0	0	0	0	0	0	0	0	0	0	0	0	0	0	0	0	2	0	1	1	0	0	0	0	5'ss_bulge	consensus	0	4	0	4	present	present
ENSG00000001626	ENST00000003084	NM_000492	CFTR	protein_coding	6070	69	4443	1556	canon	U2	0	0	0	0	0	0	3	0	3	0	0	0	0	0	0	0	0	0	0	0	0	0	0	22	0	16	6	0	0	3	0	5'ss_bulge	stringent	0	4	1	8	present	present
ENSG00000001629	ENST00000265742	NM_019004	ANKIB1	protein_coding	6340	545	3270	2433	noncanon	NC	0	0	0	0	0	0	0	0	0	0	0	0	0	0	0	0	0	0	0	0	0	0	0	10	0	6	4	0	0	0	0	5'ss_bulge	stringent	0	7	3	13	present	present
ENSG00000001630	ENST00000003100	NM_000786	CYP51A1	protein_coding	3155	112	1530	1511	canon	U5	0	0	0	0	0	0	0	0	0	0	0	0	1	0	0	1	0	0	0	0	0	0	0	6	0	1	5	0	0	1	1	5'ss_bulge	stringent	0	3	1	4	present	present
ENSG00000001631	ENST00000394505	NM_194454	KRIT1	protein_coding	4079	269	2211	1322	canon	U2	1	0	0	1	0	0	1	0	0	1	0	0	0	0	0	0	0	0	0	0	0	0	0	14	0	5	9	0	0	2	2	5'ss_bulge	consensus	0	9	0	7	absent	absent
ENSG00000002016	ENST00000358495	NM_134424	RAD52	protein_coding	3023	92	1257	1654	canon	U2	1	0	1	0	0	0	1	0	0	1	0	0	0	0	0	0	0	0	0	0	0	0	0	6	0	2	4	0	0	2	1	5'ss_bulge	stringent	0	4	2	2	present	present
ENSG00000002330	ENST00000309032	NM_032989	BAD	protein_coding	929	34	507	378	absent	NA	0	0	0	0	0	0	0	0	0	0	0	0	0	0	0	0	0	0	0	0	0	0	0	0	0	0	0	0	0	0	0	No 5'ss	No Bpt	0	0	0	0	present	present
ENSG00000002549	ENST00000226299	NM_015907	LAP3	protein_coding	2209	267	1560	380	canon	U1	1	0	0	1	0	0	0	0	0	0	0	0	0	0	0	0	0	0	0	0	0	0	0	3	0	0	3	0	0	1	1	5'ss_bulge	stringent	0	1	1	1	present	present
ENSG00000002586	ENST00000381192	NM_002414	CD99	protein_coding	1129	65	558	504	noncanon	NC	0	0	0	0	0	0	0	0	0	0	0	0	0	0	0	0	0	0	0	0	0	0	0	2	0	0	2	0	0	0	0	5'ss_bulge	No Bpt	0	2	0	0	absent	absent
ENSG00000002587	ENST00000002596	NM_005114	HS3ST1	protein_coding	7160	195	924	5931	canon	U2	1	0	0	1	0	0	2	0	0	2	0	0	0	0	0	0	0	0	0	0	0	0	0	26	0	0	26	0	0	3	3	5'ss_bulge	stringent	0	11	2	15	present	present
ENSG00000002726	ENST00000360937	NM_001091	AOC1	protein_coding	2609	41	2256	294	absent	NA	0	0	0	0	0	0	0	0	0	0	0	0	0	0	0	0	0	0	0	0	0	0	0	0	0	0	0	0	0	0	0	5'ss_bulge	consensus	0	2	0	1	present	present
ENSG00000002745	ENST00000222462	NM_057168	WNT16	protein_coding	3150	292	1098	1758	canon	U2	1	0	0	1	0	0	1	0	0	1	0	0	0	0	0	0	0	0	0	0	0	0	0	9	0	1	8	0	0	2	2	5'ss_bulge	stringent	0	2	2	7	present	present
ENSG00000002746	ENST00000395891	NM_015052	HECW1	protein_coding	9453	290	4821	4074	canon	U1	1	0	0	1	0	0	0	0	0	0	0	0	0	0	0	0	0	0	0	0	0	0	0	22	0	6	16	0	0	1	1	5'ss_bulge	stringent	0	11	1	9	present	present
ENSG00000002822	ENST00000265854	NM_001013836	MAD1L1	protein_coding	2695	178	2157	274	noncanon	NC	0	0	0	0	0	0	0	0	0	0	0	0	0	0	0	0	0	0	0	0	0	0	0	2	0	2	0	0	0	0	0	5'ss_bulge	consensus	0	3	0	3	present	present
ENSG00000002834	ENST00000318008	NM_006148	LASP1	protein_coding	3910	131	786	2991	noncanon	NC	0	0	0	0	0	0	0	0	0	0	0	0	0	0	0	0	0	0	0	0	0	0	0	7	0	0	7	0	0	0	0	5'ss	consensus	1	9	0	5	present	present
ENSG00000002919	ENST00000359238	NM_013323	SNX11	protein_coding	2992	72	813	2092	noncanon	NC	0	0	0	0	0	0	0	0	0	0	0	0	0	0	0	0	0	0	0	0	0	0	0	2	1	0	1	0	0	0	0	5'ss_bulge	consensus	0	4	0	4	present	present
ENSG00000002933	ENST00000004103	NM_018487	TMEM176A	protein_coding	1033	59	708	249	noncanon	NC	0	0	0	0	0	0	0	0	0	0	0	0	0	0	0	0	0	0	0	0	0	0	0	1	0	1	0	0	0	0	0	5'ss_bulge	consensus	0	1	0	1	present	present
ENSG00000003056	ENST00000000412	NM_002355	M6PR	protein_coding	2450	157	834	1456	canon	U1	1	0	0	1	0	0	0	0	0	0	0	0	0	0	0	0	0	0	0	0	0	0	0	3	0	0	3	0	0	1	1	5'ss_bulge	consensus	0	2	0	7	present	present
ENSG00000003096	ENST00000540167	NM_001168302	KLHL13	protein_coding	3342	302	1920	1094	canon	U2	0	0	0	0	0	0	1	0	0	1	0	0	0	0	0	0	0	0	0	0	0	0	0	15	0	2	13	0	0	1	1	5'ss_bulge	consensus	0	5	0	4	present	present
ENSG00000003137	ENST00000001146	NM_019885	CYP26B1	protein_coding	4556	27	1539	2988	noncanon	NC	0	0	0	0	0	0	0	0	0	0	0	0	0	0	0	0	0	0	0	0	0	0	0	3	0	2	1	0	0	0	0	5'ss	stringent	1	5	2	8	present	present
ENSG00000003147	ENST00000402384	NM_001136020	ICA1	protein_coding	2344	78	1452	738	canon	U2	0	0	0	0	0	0	1	0	1	0	0	0	0	0	0	0	0	0	0	0	0	0	0	4	0	2	2	0	0	1	0	5'ss_bulge	consensus	0	4	0	3	present	present
ENSG00000003249	ENST00000002501	NM_001042610	DBNDD1	protein_coding	2056	114	477	1463	noncanon	NC	0	0	0	0	0	0	0	0	0	0	0	0	0	0	0	0	0	0	0	0	0	0	0	1	0	0	1	0	0	0	0	No 5'ss	consensus	0	0	0	4	present	present
ENSG00000003393	ENST00000264276	NM_020919	ALS2	protein_coding	6675	59	4974	1583	canon	U2	1	0	0	1	0	0	1	0	0	1	0	0	0	0	0	0	0	0	0	0	0	0	0	7	0	5	2	0	0	2	2	5'ss_bulge	stringent	0	11	1	11	present	present
ENSG00000003400	ENST00000286186	NM_032977	CASP10	protein_coding	5668	167	1569	3923	canon	U5	0	0	0	0	0	0	0	0	0	0	0	0	1	0	0	1	0	0	0	0	0	0	0	5	0	2	3	0	0	1	1	5'ss_bulge	stringent	0	14	2	16	present	present
ENSG00000003402	ENST00000309955	NM_003879	CFLAR	protein_coding	14612	317	1443	12713	canon	U2	1	0	0	1	0	0	2	0	0	2	0	0	1	0	0	1	0	0	0	0	0	0	0	38	0	3	35	0	0	4	4	5'ss_bulge	stringent	0	24	1	39	present	present
ENSG00000003436	ENST00000233156	NM_006287	TFPI	protein_coding	3859	235	915	2705	canon	U2	1	0	0	1	0	0	1	0	0	1	0	0	0	0	0	0	0	0	0	0	0	0	0	20	0	5	15	0	0	2	2	No 5'ss	stringent	0	0	2	9	present	present
ENSG00000003509	ENST00000002125	NM_144736	NDUFAF7	protein_coding	2184	47	1326	809	canon	U2	0	0	0	0	0	0	1	0	0	1	0	0	1	0	1	0	0	0	0	0	0	0	0	8	0	4	4	0	0	2	1	5'ss_bulge	stringent	0	2	1	3	present	present
ENSG00000003756	ENST00000347869	NM_005778	RBM5	protein_coding	3177	110	2448	564	canon	U1	1	0	1	0	0	0	0	0	0	0	0	0	0	0	0	0	0	0	0	0	0	0	0	4	0	1	3	0	0	1	0	5'ss_bulge	stringent	0	2	1	1	present	present
ENSG00000003987	ENST00000180173	NM_004686	MTMR7	protein_coding	5110	58	1983	3067	noncanon	NC	0	0	0	0	0	0	0	0	0	0	0	0	0	0	0	0	0	0	0	0	0	0	0	17	0	1	16	0	0	0	0	5'ss_bulge	consensus	0	6	0	20	present	present
ENSG00000003989	ENST00000494857	NM_001370338	SLC7A2	protein_coding	7615	149	1977	5419	canon	U2	1	0	0	1	0	0	1	0	1	0	0	0	0	0	0	0	0	0	0	0	0	0	0	26	0	4	22	0	0	2	1	5'ss_bulge	consensus	0	9	0	12	present	present
ENSG00000004059	ENST00000000233	NM_001662	ARF5	protein_coding	1032	87	543	400	noncanon	NC	0	0	0	0	0	0	0	0	0	0	0	0	0	0	0	0	0	0	0	0	0	0	0	2	0	2	0	0	0	0	0	5'ss	consensus	1	3	0	1	absent	absent
ENSG00000004139	ENST00000585482	NM_015077	SARM1	protein_coding	10277	338	2175	7762	noncanon	NC	0	0	0	0	0	0	0	0	0	0	0	0	0	0	0	0	0	0	0	0	0	0	0	12	0	0	12	0	0	0	0	5'ss_bulge	stringent	0	21	1	17	present	present
ENSG00000004142	ENST00000540200	NM_015584	POLDIP2	protein_coding	2670	78	1107	1483	canon	U2	0	0	0	0	0	0	1	0	1	0	0	0	0	0	0	0	0	0	0	0	0	0	0	0	0	0	0	0	0	1	0	5'ss_bulge	consensus	0	3	0	3	present	present
ENSG00000004399	ENST00000324093	NM_015103	PLXND1	protein_coding	6913	36	5778	1097	canon	U2	0	0	0	0	0	0	1	0	0	1	0	0	0	0	0	0	0	0	0	0	0	0	0	1	0	1	0	0	0	1	1	5'ss_bulge	consensus	0	11	0	8	present	present
ENSG00000004455	ENST00000672715	NM_001625	AK2	protein_coding	5970	54	720	5194	canon	U2	0	0	0	0	0	0	1	0	0	1	0	0	1	0	0	1	0	0	0	0	0	0	0	22	0	1	21	0	0	2	2	5'ss_bulge	stringent	0	22	1	12	present	present
ENSG00000004468	ENST00000226279	NM_001775	CD38	protein_coding	5620	86	903	4629	canon	U2	1	0	0	1	0	0	1	0	0	1	0	0	0	0	0	0	0	0	0	0	0	0	0	21	0	0	21	0	0	2	2	5'ss_bulge	stringent	0	4	1	16	present	present
ENSG00000004478	ENST00000001008	NM_002014	FKBP4	protein_coding	3715	169	1380	2164	canon	U1	1	0	0	1	0	0	0	0	0	0	0	0	0	0	0	0	0	0	0	0	0	0	0	1	0	0	1	0	0	1	1	5'ss	stringent	1	9	3	8	absent	absent
ENSG00000004487	ENST00000400181	NM_001009999	KDM1A	protein_coding	3085	128	2631	324	noncanon	NC	0	0	0	0	0	0	0	0	0	0	0	0	0	0	0	0	0	0	0	0	0	0	0	1	0	1	0	0	0	0	0	5'ss_bulge	stringent	0	10	1	2	present	present
ENSG00000004534	ENST00000266022	NM_005777	RBM6	protein_coding	3630	75	3372	115	canon	U2	0	0	0	0	0	0	1	0	1	0	0	0	0	0	0	0	0	0	0	0	0	0	0	4	0	4	0	0	0	1	0	5'ss_bulge	consensus	0	6	0	5	present	present
ENSG00000004660	ENST00000348335	NM_032294	CAMKK1	protein_coding	3572	114	1518	1895	noncanon	NC	0	0	0	0	0	0	0	0	0	0	0	0	0	0	0	0	0	0	0	0	0	0	0	1	0	0	1	0	0	0	0	5'ss_bulge	consensus	0	9	0	10	present	present
ENSG00000004700	ENST00000444129	NM_002907	RECQL	protein_coding	3745	465	1950	1283	canon	U1	1	0	0	1	0	0	0	0	0	0	0	0	0	0	0	0	0	0	0	0	0	0	0	19	0	2	17	0	0	1	1	5'ss_bulge	consensus	0	2	0	8	present	present
ENSG00000004766	ENST00000305866	NM_017667	VPS50	protein_coding	5684	101	2895	2686	canon	U2	0	0	0	0	0	0	1	0	0	1	0	0	1	0	0	1	0	0	0	0	0	0	0	19	1	7	11	0	0	2	2	5'ss_bulge	stringent	0	7	3	10	present	present
ENSG00000004776	ENST00000004982	NM_144617	HSPB6	protein_coding	1460	20	483	955	absent	NA	0	0	0	0	0	0	0	0	0	0	0	0	0	0	0	0	0	0	0	0	0	0	0	0	0	0	0	0	0	0	0	5'ss_bulge	consensus	0	1	0	5	present	present
ENSG00000004777	ENST00000007510	NM_001366178	ARHGAP33	protein_coding	4352	94	3864	392	noncanon	NC	0	0	0	0	0	0	0	0	0	0	0	0	0	0	0	0	0	0	0	0	0	0	0	1	0	1	0	0	0	0	0	5'ss_bulge	consensus	0	9	0	4	present	present
ENSG00000004779	ENST00000007516	NM_005003	NDUFAB1	protein_coding	665	25	471	159	noncanon	NC	0	0	0	0	0	0	0	0	0	0	0	0	0	0	0	0	0	0	0	0	0	0	0	1	0	1	0	0	0	0	0	5'ss_bulge	consensus	0	1	0	1	present	present
ENSG00000004799	ENST00000005178	NM_002612	PDK4	protein_coding	3601	222	1236	2141	canon	U2	0	0	0	0	0	0	3	0	1	2	0	0	0	0	0	0	0	0	0	0	0	0	0	14	0	2	12	0	0	3	2	5'ss_bulge	stringent	0	4	1	4	absent	absent
ENSG00000004809	ENST00000368919	NM_033125	SLC22A16	protein_coding	1959	38	1734	185	noncanon	NC	0	0	0	0	0	0	0	0	0	0	0	0	0	0	0	0	0	0	0	0	0	0	0	6	0	5	1	0	0	0	0	5'ss_bulge	consensus	0	1	0	3	present	present
ENSG00000004838	ENST00000231749	NM_015896	ZMYND10	protein_coding	1774	152	1323	297	noncanon	NC	0	0	0	0	0	0	0	0	0	0	0	0	0	0	0	0	0	0	0	0	0	0	0	1	0	1	0	0	0	0	0	5'ss_bulge	stringent	0	2	1	0	absent	absent
ENSG00000004846	ENST00000404938	NM_001163941	ABCB5	protein_coding	5350	170	3774	1383	canon	U2	1	0	1	0	0	0	1	0	1	0	0	0	0	0	0	0	0	0	0	0	0	0	0	12	0	5	7	0	0	2	0	5'ss_bulge	stringent	0	6	2	10	present	present
ENSG00000004848	ENST00000379044	NM_139058	ARX	protein_coding	2893	227	1689	975	noncanon	NC	0	0	0	0	0	0	0	0	0	0	0	0	0	0	0	0	0	0	0	0	0	0	0	2	0	0	2	0	0	0	0	5'ss_bulge	stringent	0	5	1	2	present	present
ENSG00000004864	ENST00000265631	NM_014251	SLC25A13	protein_coding	3141	141	2028	970	canon	U2	2	0	1	1	0	0	1	0	1	0	0	0	0	0	0	0	0	0	0	0	0	0	0	6	0	3	3	0	0	3	1	5'ss_bulge	stringent	0	2	2	4	present	present
ENSG00000004866	ENST00000323984	NM_001369598	ST7	protein_coding	2093	39	1734	318	noncanon	NC	0	0	0	0	0	0	0	0	0	0	0	0	0	0	0	0	0	0	0	0	0	0	0	4	0	4	0	0	0	0	0	No 5'ss	stringent	0	0	2	3	present	present
ENSG00000004897	ENST00000066544	NM_001256	CDC27	protein_coding	5830	122	2475	3231	noncanon	NC	0	0	0	0	0	0	0	0	0	0	0	0	0	0	0	0	0	0	0	0	0	0	0	15	0	1	14	0	0	0	0	5'ss_bulge	stringent	0	3	2	17	present	present
ENSG00000004939	ENST00000262418	NM_000342	SLC4A1	protein_coding	4954	81	2736	2067	noncanon	NC	0	0	0	0	0	0	0	0	0	0	0	0	0	0	0	0	0	0	0	0	0	0	0	6	0	2	4	0	0	0	0	5'ss_bulge	consensus	0	10	0	11	present	present
ENSG00000004948	ENST00000426151	NM_001742	CALCR	protein_coding	3572	217	1425	1869	canon	U2	2	0	0	2	0	0	1	0	0	1	0	0	0	0	0	0	0	0	0	0	0	0	0	13	0	2	11	0	0	3	3	5'ss_bulge	stringent	0	3	1	7	present	present
ENSG00000004961	ENST00000380762	NM_005333	HCCS	protein_coding	2312	186	807	1275	noncanon	NC	0	0	0	0	0	0	0	0	0	0	0	0	0	0	0	0	0	0	0	0	0	0	0	7	0	0	7	0	0	0	0	5'ss_bulge	consensus	0	1	0	4	present	present
ENSG00000004975	ENST00000005340	NM_004422	DVL2	protein_coding	2989	254	2211	522	canon	U2	0	0	0	0	0	0	1	0	0	1	0	0	0	0	0	0	0	0	0	0	0	0	0	2	0	1	1	0	0	1	1	5'ss_bulge	consensus	0	3	0	3	present	present
ENSG00000005001	ENST00000161006	NM_022119	PRSS22	protein_coding	1383	65	954	362	noncanon	NC	0	0	0	0	0	0	0	0	0	0	0	0	0	0	0	0	0	0	0	0	0	0	0	2	0	1	1	0	0	0	0	5'ss_bulge	consensus	0	2	0	3	present	present
ENSG00000005007	ENST00000262803	NM_002911	UPF1	protein_coding	5321	250	3357	1709	noncanon	NC	0	0	0	0	0	0	0	0	0	0	0	0	0	0	0	0	0	0	0	0	0	0	0	1	0	1	0	0	0	0	0	5'ss_bulge	stringent	0	5	1	8	present	present
ENSG00000005020	ENST00000345317	NM_003930	SKAP2	protein_coding	3839	160	1080	2588	canon	U1	1	0	0	1	0	0	0	0	0	0	0	0	0	0	0	0	0	0	0	0	0	0	0	17	0	2	15	0	0	1	1	5'ss	stringent	1	12	4	7	present	present
ENSG00000005022	ENST00000317881	NM_001152	SLC25A5	protein_coding	1307	71	897	337	noncanon	NC	0	0	0	0	0	0	0	0	0	0	0	0	0	0	0	0	0	0	0	0	0	0	0	1	0	0	1	0	0	0	0	5'ss_bulge	stringent	0	2	1	1	present	present
ENSG00000005059	ENST00000394650	NM_017918	MCUB	protein_coding	2230	91	1011	1126	noncanon	NC	0	0	0	0	0	0	0	0	0	0	0	0	0	0	0	0	0	0	0	0	0	0	0	10	0	2	8	0	0	0	0	5'ss_bulge	stringent	0	2	2	10	present	present
ENSG00000005073	ENST00000006015	NM_005523	HOXA11	protein_coding	2669	87	942	1638	noncanon	NC	0	0	0	0	0	0	0	0	0	0	0	0	0	0	0	0	0	0	0	0	0	0	0	3	0	0	3	0	0	0	0	No 5'ss	stringent	0	0	1	3	present	present
ENSG00000005075	ENST00000292614	NM_006234	POLR2J	protein_coding	937	61	354	520	absent	NA	0	0	0	0	0	0	0	0	0	0	0	0	0	0	0	0	0	0	0	0	0	0	0	0	0	0	0	0	0	0	0	5'ss_bulge	stringent	0	1	1	1	present	present
ENSG00000005100	ENST00000225296	NM_020162	DHX33	protein_coding	5535	122	2124	3287	noncanon	NC	0	0	0	0	0	0	0	0	0	0	0	0	0	0	0	0	0	0	0	0	0	0	0	14	0	1	13	0	0	0	0	5'ss_bulge	consensus	0	3	0	10	present	present
ENSG00000005102	ENST00000318579	NM_004527	MEOX1	protein_coding	2674	387	765	1520	noncanon	NC	0	0	0	0	0	0	0	0	0	0	0	0	0	0	0	0	0	0	0	0	0	0	0	8	4	0	4	0	0	0	0	5'ss_bulge	consensus	0	5	0	3	present	present
ENSG00000005108	ENST00000423059	NM_015204	THSD7A	protein_coding	10655	251	4974	5428	canon	U2	0	0	0	0	0	0	2	0	0	2	0	0	0	0	0	0	0	0	0	0	0	0	0	35	0	4	31	0	0	2	2	5'ss	stringent	1	17	2	26	present	present
ENSG00000005156	ENST00000378526	NM_013975	LIG3	protein_coding	8382	110	3030	5236	canon	U1	1	0	0	1	0	0	0	0	0	0	0	0	0	0	0	0	0	0	0	0	0	0	0	12	0	4	8	0	0	1	1	5'ss_bulge	stringent	0	17	3	13	present	present
ENSG00000005175	ENST00000005386	NM_024604	RPAP3	protein_coding	4339	78	1998	2255	canon	U2	0	0	0	0	0	0	1	0	0	1	0	0	0	0	0	0	0	0	0	0	0	0	0	12	0	1	11	0	0	1	1	5'ss_bulge	stringent	0	7	3	9	present	present
ENSG00000005187	ENST00000289416	NM_005622	ACSM3	protein_coding	2533	111	1761	608	canon	U2	0	0	0	0	0	0	1	0	1	0	0	0	0	0	0	0	0	0	0	0	0	0	0	4	1	2	1	0	0	1	0	No 5'ss	consensus	0	0	0	2	present	present
ENSG00000005189	ENST00000261377	NM_030941	REXO5	protein_coding	2691	178	2325	184	noncanon	NC	0	0	0	0	0	0	0	0	0	0	0	0	0	0	0	0	0	0	0	0	0	0	0	2	0	1	1	0	0	0	0	5'ss_bulge	consensus	0	5	0	7	absent	absent
ENSG00000005194	ENST00000394391	NM_020313	CIAPIN1	protein_coding	2021	54	939	982	canon	U1	1	0	0	1	0	0	0	0	0	0	0	0	0	0	0	0	0	0	0	0	0	0	0	4	0	0	4	0	0	1	1	5'ss_bulge	stringent	0	1	1	4	present	present
ENSG00000005206	ENST00000613503	NM_152988	SPPL2B	protein_coding	3691	25	1779	1885	noncanon	NC	0	0	0	0	0	0	0	0	0	0	0	0	0	0	0	0	0	0	0	0	0	0	0	2	0	1	1	0	0	0	0	5'ss_bulge	consensus	0	8	0	4	present	present
ENSG00000005238	ENST00000322813	NM_025182	ATOSB	protein_coding	2998	143	1617	1103	noncanon	NC	0	0	0	0	0	0	0	0	0	0	0	0	0	0	0	0	0	0	0	0	0	0	0	3	0	2	1	0	0	0	0	5'ss_bulge	stringent	0	3	1	6	present	present
ENSG00000005243	ENST00000621465	NM_016429	COPZ2	protein_coding	914	19	633	260	canon	U5	0	0	0	0	0	0	0	0	0	0	0	0	1	0	1	0	0	0	0	0	0	0	0	0	0	0	0	0	0	1	0	5'ss_bulge	stringent	0	2	1	2	present	present
ENSG00000005249	ENST00000265717	NM_002736	PRKAR2B	protein_coding	3689	202	1257	2228	canon	U2	0	0	0	0	0	0	1	0	0	1	0	0	0	0	0	0	0	0	0	0	0	0	0	11	0	3	8	0	0	1	1	5'ss_bulge	consensus	0	1	0	4	present	present
ENSG00000005302	ENST00000312196	NM_078629	MSL3	protein_coding	2286	26	1566	692	canon	U2	0	0	0	0	0	0	1	0	0	1	0	0	0	0	0	0	0	0	0	0	0	0	0	3	0	1	2	0	0	1	1	5'ss_bulge	stringent	0	6	2	4	present	present
ENSG00000005339	ENST00000262367	NM_004380	CREBBP	protein_coding	10790	796	7329	2663	canon	U2	0	0	0	0	0	0	1	0	1	0	0	0	1	0	0	1	0	0	0	0	0	0	0	11	0	3	8	0	0	2	1	5'ss_bulge	stringent	0	7	1	13	present	present
ENSG00000005379	ENST00000343736	NM_004758	TSPOAP1	protein_coding	7698	874	5574	1216	noncanon	NC	0	0	0	0	0	0	0	0	0	0	0	0	0	0	0	0	0	0	0	0	0	0	0	6	0	3	3	0	0	0	0	5'ss_bulge	consensus	0	16	0	4	present	present
ENSG00000005381	ENST00000225275	NM_000250	MPO	protein_coding	3216	176	2238	800	noncanon	NC	0	0	0	0	0	0	0	0	0	0	0	0	0	0	0	0	0	0	0	0	0	0	0	3	0	1	2	0	0	0	0	5'ss	consensus	1	7	0	4	present	present
ENSG00000005421	ENST00000222381	NM_000446	PON1	protein_coding	2393	56	1068	1267	noncanon	NC	0	0	0	0	0	0	0	0	0	0	0	0	0	0	0	0	0	0	0	0	0	0	0	7	0	2	5	0	0	0	0	5'ss_bulge	stringent	0	1	1	4	present	present
ENSG00000005436	ENST00000321027	NM_003203	GCFC2	protein_coding	4367	59	2346	1960	canon	U5	0	0	0	0	0	0	0	0	0	0	0	0	2	0	0	2	0	0	0	0	0	0	0	20	0	6	14	0	0	2	2	5'ss_bulge	consensus	0	7	0	13	present	present
ENSG00000005448	ENST00000348227	NM_032118	WDR54	protein_coding	1147	86	1005	53	noncanon	NC	0	0	0	0	0	0	0	0	0	0	0	0	0	0	0	0	0	0	0	0	0	0	0	1	0	1	0	0	0	0	0	5'ss	No Bpt	1	5	0	0	present	present
ENSG00000005469	ENST00000331536	NM_021151	CROT	protein_coding	3205	103	1839	1149	noncanon	NC	0	0	0	0	0	0	0	0	0	0	0	0	0	0	0	0	0	0	0	0	0	0	0	11	0	5	6	0	0	0	0	5'ss_bulge	stringent	0	9	1	10	present	present
ENSG00000005471	ENST00000649586	NM_000443	ABCB4	protein_coding	4293	46	3840	399	canon	U2	0	0	0	0	0	0	1	0	1	0	0	0	0	0	0	0	0	0	0	0	0	0	0	6	0	5	1	0	0	1	0	5'ss	stringent	1	7	1	6	present	present
ENSG00000005483	ENST00000311117	NM_182931	KMT2E	protein_coding	7782	330	5577	1685	canon	U2	0	0	0	0	0	0	2	0	0	2	0	0	0	0	0	0	0	0	0	0	0	0	0	17	1	6	10	0	0	2	2	5'ss_bulge	consensus	0	10	0	12	present	present
ENSG00000005486	ENST00000006777	NM_001040456	RHBDD2	protein_coding	1721	48	1095	576	noncanon	NC	0	0	0	0	0	0	0	0	0	0	0	0	0	0	0	0	0	0	0	0	0	0	0	2	0	0	2	0	0	0	0	No 5'ss	consensus	0	0	0	1	present	present
ENSG00000005513	ENST00000293894	NM_014587	SOX8	protein_coding	3087	152	1341	1592	canon	U2	0	0	0	0	0	0	1	0	0	1	0	0	0	0	0	0	0	0	0	0	0	0	0	2	0	0	2	0	0	1	1	No 5'ss	consensus	0	0	0	7	absent	absent
ENSG00000005700	ENST00000306270	NM_015525	IBTK	protein_coding	6040	356	4062	1437	canon	U2	2	0	1	1	0	0	2	0	0	2	0	0	0	0	0	0	0	0	0	0	0	0	0	26	0	18	8	0	0	4	3	5'ss_bulge	stringent	0	6	2	9	present	present
ENSG00000005801	ENST00000399602	NM_001130520	ZNF195	protein_coding	3187	105	1890	1190	canon	U2	0	0	0	0	0	0	1	0	0	1	0	0	0	0	0	0	0	0	0	0	0	0	0	7	0	4	3	0	0	1	1	5'ss_bulge	stringent	0	1	1	4	present	present
ENSG00000005810	ENST00000544440	NM_015057	MYCBP2	protein_coding	15077	318	14037	720	canon	U2	3	0	3	0	0	0	1	0	1	0	0	0	0	0	0	0	0	0	0	0	0	0	0	28	0	26	2	0	0	4	0	5'ss_bulge	stringent	0	12	5	16	present	present
ENSG00000005812	ENST00000355619	NM_012158	FBXL3	protein_coding	3506	332	1287	1884	canon	U2	0	0	0	0	0	0	1	0	0	1	0	0	0	0	0	0	0	0	0	0	0	0	0	15	0	3	12	0	0	1	1	5'ss_bulge	consensus	0	6	0	7	present	present
ENSG00000005844	ENST00000356798	NM_002209	ITGAL	protein_coding	5129	95	3513	1519	noncanon	NC	0	0	0	0	0	0	0	0	0	0	0	0	0	0	0	0	0	0	0	0	0	0	0	6	0	3	3	0	0	0	0	5'ss	consensus	1	9	0	10	present	present
ENSG00000005882	ENST00000503176	NM_002611	PDK2	protein_coding	3364	84	1224	2054	noncanon	NC	0	0	0	0	0	0	0	0	0	0	0	0	0	0	0	0	0	0	0	0	0	0	0	4	0	2	2	0	0	0	0	5'ss_bulge	consensus	0	6	0	5	present	present
ENSG00000005884	ENST00000320031	NM_002204	ITGA3	protein_coding	4889	329	3156	1371	noncanon	NC	0	0	0	0	0	0	0	0	0	0	0	0	0	0	0	0	0	0	0	0	0	0	0	2	0	2	0	0	0	0	0	5'ss_bulge	consensus	0	7	0	5	present	present
ENSG00000005889	ENST00000304543	NM_003410	ZFX	protein_coding	7612	110	2418	4878	canon	U1	1	0	1	0	0	0	0	0	0	0	0	0	1	0	1	0	0	0	0	0	0	0	0	28	0	3	25	0	0	2	0	5'ss_bulge	stringent	0	9	2	21	present	present
ENSG00000005893	ENST00000200639	NM_002294	LAMP2	protein_coding	6535	126	1233	5174	canon	U2	1	0	1	0	0	0	2	0	0	2	0	0	0	0	0	0	0	0	0	0	0	0	0	21	0	1	20	0	0	3	2	5'ss_bulge	stringent	0	12	5	19	present	present
ENSG00000005961	ENST00000262407	NM_000419	ITGA2B	protein_coding	3479	175	3120	182	noncanon	NC	0	0	0	0	0	0	0	0	0	0	0	0	0	0	0	0	0	0	0	0	0	0	0	5	0	5	0	0	0	0	0	5'ss_bulge	consensus	0	4	0	2	present	present
ENSG00000005981	ENST00000325885	NM_016116	ASB4	protein_coding	3784	28	1281	2473	canon	U2	0	0	0	0	0	0	1	0	0	1	0	0	0	0	0	0	0	0	0	0	0	0	0	13	0	0	13	0	0	1	1	5'ss_bulge	consensus	0	4	0	6	present	present
ENSG00000006007	ENST00000353258	NM_016641	GDE1	protein_coding	2907	133	996	1776	noncanon	NC	0	0	0	0	0	0	0	0	0	0	0	0	0	0	0	0	0	0	0	0	0	0	0	6	0	2	4	0	0	0	0	5'ss_bulge	stringent	0	5	1	5	present	present
ENSG00000006015	ENST00000358607	NM_001100418	REX1BD	protein_coding	767	3	606	156	absent	NA	0	0	0	0	0	0	0	0	0	0	0	0	0	0	0	0	0	0	0	0	0	0	0	0	0	0	0	0	0	0	0	5'ss_bulge	stringent	0	1	1	1	absent	absent
ENSG00000006016	ENST00000392386	NM_004750	CRLF1	protein_coding	1741	142	1269	328	absent	NA	0	0	0	0	0	0	0	0	0	0	0	0	0	0	0	0	0	0	0	0	0	0	0	0	0	0	0	0	0	0	0	5'ss_bulge	consensus	0	4	0	1	present	present
ENSG00000006025	ENST00000007414	NM_145798	OSBPL7	protein_coding	3664	128	2529	918	noncanon	NC	0	0	0	0	0	0	0	0	0	0	0	0	0	0	0	0	0	0	0	0	0	0	0	1	0	0	1	0	0	0	0	5'ss_bulge	stringent	0	6	1	4	present	present
ENSG00000006042	ENST00000579849	NM_015544	TMEM98	protein_coding	4218	84	681	3321	noncanon	NC	0	0	0	0	0	0	0	0	0	0	0	0	0	0	0	0	0	0	0	0	0	0	0	11	0	2	9	0	0	0	0	5'ss_bulge	stringent	0	5	2	8	present	present
ENSG00000006047	ENST00000007699	NM_015982	YBX2	protein_coding	1654	138	1095	380	absent	NA	0	0	0	0	0	0	0	0	0	0	0	0	0	0	0	0	0	0	0	0	0	0	0	0	0	0	0	0	0	0	0	5'ss_bulge	consensus	0	3	0	4	present	present
ENSG00000006059	ENST00000007735	NM_004138	KRT33A	protein_coding	1303	60	1215	26	absent	NA	0	0	0	0	0	0	0	0	0	0	0	0	0	0	0	0	0	0	0	0	0	0	0	0	0	0	0	0	0	0	0	5'ss_bulge	consensus	0	4	0	1	absent	absent
ENSG00000006062	ENST00000344686	NM_003954	MAP3K14	protein_coding	4442	60	2844	1516	absent	NA	0	0	0	0	0	0	0	0	0	0	0	0	0	0	0	0	0	0	0	0	0	0	0	0	0	0	0	0	0	0	0	5'ss_bulge	consensus	0	7	0	7	present	present
ENSG00000006071	ENST00000389817	NM_000352	ABCC8	protein_coding	4921	68	4746	105	noncanon	NC	0	0	0	0	0	0	0	0	0	0	0	0	0	0	0	0	0	0	0	0	0	0	0	3	0	3	0	0	0	0	0	5'ss_bulge	consensus	0	8	0	3	present	present
ENSG00000006116	ENST00000005284	NM_006539	CACNG3	protein_coding	1917	419	948	548	canon	U2	0	0	0	0	0	0	1	1	0	0	0	0	0	0	0	0	0	0	0	0	0	0	0	4	0	2	2	0	0	1	0	5'ss_bulge	consensus	0	2	0	8	present	present
ENSG00000006118	ENST00000453848	NM_178031	TMEM132A	protein_coding	3498	173	3072	251	absent	NA	0	0	0	0	0	0	0	0	0	0	0	0	0	0	0	0	0	0	0	0	0	0	0	0	0	0	0	0	0	0	0	5'ss_bulge	consensus	0	10	0	2	present	present
ENSG00000006125	ENST00000610402	NM_001030006	AP2B1	protein_coding	5700	106	2856	2713	noncanon	NC	0	0	0	0	0	0	0	0	0	0	0	0	0	0	0	0	0	0	0	0	0	0	0	9	0	4	5	0	0	0	0	5'ss_bulge	stringent	0	7	1	11	present	present
ENSG00000006128	ENST00000319273	NM_003182	TAC1	protein_coding	1061	109	390	551	canon	U1	1	0	0	1	0	0	0	0	0	0	0	0	0	0	0	0	0	0	0	0	0	0	0	3	0	0	3	0	0	1	1	5'ss_bulge	consensus	0	2	0	2	present	present
ENSG00000006194	ENST00000219069	NM_005741	ZNF263	protein_coding	3282	327	2052	901	noncanon	NC	0	0	0	0	0	0	0	0	0	0	0	0	0	0	0	0	0	0	0	0	0	0	0	6	0	4	2	0	0	0	0	5'ss	stringent	1	8	1	1	present	present
ENSG00000006210	ENST00000006053	NM_002996	CX3CL1	protein_coding	3285	78	1194	2011	noncanon	NC	0	0	0	0	0	0	0	0	0	0	0	0	0	0	0	0	0	0	0	0	0	0	0	2	0	1	1	0	0	0	0	5'ss_bulge	stringent	0	7	1	4	present	present
ENSG00000006282	ENST00000006658	NM_022827	SPATA20	protein_coding	2634	34	2409	189	noncanon	NC	0	0	0	0	0	0	0	0	0	0	0	0	0	0	0	0	0	0	0	0	0	0	0	4	0	4	0	0	0	0	0	5'ss_bulge	stringent	0	5	1	2	present	present
ENSG00000006283	ENST00000359106	NM_018896	CACNA1G	protein_coding	8602	744	7134	722	canon	U2	0	0	0	0	0	0	1	0	0	1	0	0	0	0	0	0	0	0	0	0	0	0	0	9	0	7	2	0	0	1	1	5'ss_bulge	stringent	0	11	1	19	present	present
ENSG00000006327	ENST00000326577	NM_016639	TNFRSF12A	protein_coding	977	29	390	556	noncanon	NC	0	0	0	0	0	0	0	0	0	0	0	0	0	0	0	0	0	0	0	0	0	0	0	2	0	0	2	0	0	0	0	5'ss_bulge	consensus	0	1	0	1	present	present
ENSG00000006377	ENST00000518156	NM_005222	DLX6	protein_coding	2300	424	882	992	noncanon	NC	0	0	0	0	0	0	0	0	0	0	0	0	0	0	0	0	0	0	0	0	0	0	0	2	0	0	2	0	0	0	0	5'ss_bulge	consensus	0	1	0	6	absent	absent
ENSG00000006432	ENST00000554752	NM_001284230	MAP3K9	protein_coding	11511	341	3315	7853	noncanon	NC	0	0	0	0	0	0	0	0	0	0	0	0	0	0	0	0	0	0	0	0	0	0	0	18	0	2	16	0	0	0	0	5'ss	stringent	2	19	2	32	present	present
ENSG00000006451	ENST00000005257	NM_005402	RALA	protein_coding	2787	253	621	1874	noncanon	NC	0	0	0	0	0	0	0	0	0	0	0	0	0	0	0	0	0	0	0	0	0	0	0	10	0	0	10	0	0	0	0	5'ss_bulge	stringent	0	5	1	3	present	present
ENSG00000006453	ENST00000005260	NM_018842	BAIAP2L1	protein_coding	3645	237	1536	1870	noncanon	NC	0	0	0	0	0	0	0	0	0	0	0	0	0	0	0	0	0	0	0	0	0	0	0	4	0	2	2	0	0	0	0	5'ss_bulge	consensus	0	6	0	2	present	present
ENSG00000006459	ENST00000397560	NM_030647	KDM7A	protein_coding	9220	45	2826	6347	canon	U2	0	0	0	0	0	0	2	0	0	2	0	0	1	0	0	1	0	0	0	0	0	0	0	34	0	6	28	0	0	3	3	5'ss_bulge	stringent	0	10	5	27	present	present
ENSG00000006468	ENST00000430479	NM_004956	ETV1	protein_coding	6459	196	1434	4636	canon	U2	0	0	0	0	0	0	1	0	1	0	0	0	0	0	0	0	0	0	0	0	0	0	0	19	0	1	18	0	0	1	0	5'ss_bulge	stringent	0	5	3	11	present	present
ENSG00000006530	ENST00000649286	NM_018238	AGK	protein_coding	3628	24	1269	2319	noncanon	NC	0	0	0	0	0	0	0	0	0	0	0	0	0	0	0	0	0	0	0	0	0	0	0	6	0	1	5	0	0	0	0	5'ss_bulge	consensus	0	8	0	5	present	present
ENSG00000006534	ENST00000342456	NM_000694	ALDH3B1	protein_coding	2811	65	1407	1336	noncanon	NC	0	0	0	0	0	0	0	0	0	0	0	0	0	0	0	0	0	0	0	0	0	0	0	2	0	0	2	0	0	0	0	5'ss_bulge	stringent	0	4	1	4	present	present
ENSG00000006555	ENST00000371276	NM_001114108	TTC22	protein_coding	3401	159	1710	1530	noncanon	NC	0	0	0	0	0	0	0	0	0	0	0	0	0	0	0	0	0	0	0	0	0	0	0	1	0	0	1	0	0	0	0	5'ss_bulge	consensus	0	4	0	3	present	present
ENSG00000006576	ENST00000422959	NM_001395272	PHTF2	protein_coding	4837	198	2256	2346	canon	U2	0	0	0	0	0	0	1	0	0	1	0	0	0	0	0	0	0	0	0	0	0	0	0	14	1	3	10	0	0	1	1	5'ss_bulge	stringent	0	3	1	7	present	present
ENSG00000006606	ENST00000005180	NM_001371938	CCL26	protein_coding	475	34	285	154	noncanon	NC	0	0	0	0	0	0	0	0	0	0	0	0	0	0	0	0	0	0	0	0	0	0	0	1	0	0	1	0	0	0	0	No 5'ss	No Bpt	0	0	0	0	present	present
ENSG00000006607	ENST00000264042	NM_014808	FARP2	protein_coding	4009	103	3165	715	noncanon	NC	0	0	0	0	0	0	0	0	0	0	0	0	0	0	0	0	0	0	0	0	0	0	0	5	0	5	0	0	0	0	0	5'ss_bulge	stringent	0	5	1	4	present	present
ENSG00000006611	ENST00000005226	NM_153676	USH1C	protein_coding	3241	108	2700	431	noncanon	NC	0	0	0	0	0	0	0	0	0	0	0	0	0	0	0	0	0	0	0	0	0	0	0	1	0	1	0	0	0	0	0	5'ss_bulge	stringent	0	3	1	9	present	present
ENSG00000006625	ENST00000275428	NM_024051	GGCT	protein_coding	1158	119	567	470	noncanon	NC	0	0	0	0	0	0	0	0	0	0	0	0	0	0	0	0	0	0	0	0	0	0	0	5	0	1	4	0	0	0	0	5'ss_bulge	No Bpt	0	3	0	0	absent	absent
ENSG00000006634	ENST00000265728	NM_006716	DBF4	protein_coding	3655	239	2025	1389	noncanon	NC	0	0	0	0	0	0	0	0	0	0	0	0	0	0	0	0	0	0	0	0	0	0	0	14	0	7	7	0	0	0	0	5'ss_bulge	consensus	0	1	0	7	present	present
ENSG00000006638	ENST00000375190	NM_001060	TBXA2R	protein_coding	2642	345	1032	1180	noncanon	NC	0	0	0	0	0	0	0	0	0	0	0	0	0	0	0	0	0	0	0	0	0	0	0	3	0	1	2	0	0	0	0	5'ss_bulge	consensus	0	5	0	5	present	present
ENSG00000006652	ENST00000403825	NM_001550	IFRD1	protein_coding	3269	228	1356	1683	noncanon	NC	0	0	0	0	0	0	0	0	0	0	0	0	0	0	0	0	0	0	0	0	0	0	0	12	0	4	8	0	0	0	0	5'ss_bulge	stringent	0	3	1	6	present	present
ENSG00000006659	ENST00000392052	NM_020129	LGALS14	protein_coding	599	47	420	130	noncanon	NC	0	0	0	0	0	0	0	0	0	0	0	0	0	0	0	0	0	0	0	0	0	0	0	1	0	1	0	0	0	0	0	5'ss_bulge	stringent	0	1	1	3	absent	absent
ENSG00000006695	ENST00000261643	NM_001303	COX10	protein_coding	2898	101	1332	1463	noncanon	NC	0	0	0	0	0	0	0	0	0	0	0	0	0	0	0	0	0	0	0	0	0	0	0	4	0	1	3	0	0	0	0	5'ss_bulge	consensus	0	2	0	3	present	present
ENSG00000006704	ENST00000424337	NM_005685	GTF2IRD1	protein_coding	3284	270	2835	171	noncanon	NC	0	0	0	0	0	0	0	0	0	0	0	0	0	0	0	0	0	0	0	0	0	0	0	2	0	2	0	0	0	0	0	5'ss_bulge	consensus	0	4	0	1	present	present
ENSG00000006712	ENST00000221265	NM_019088	PAF1	protein_coding	2200	241	1596	361	noncanon	NC	0	0	0	0	0	0	0	0	0	0	0	0	0	0	0	0	0	0	0	0	0	0	0	2	0	2	0	0	0	0	0	5'ss_bulge	consensus	0	3	0	2	present	present
ENSG00000006715	ENST00000310301	NM_014396	VPS41	protein_coding	5854	16	2565	3271	canon	U2	0	0	0	0	0	0	1	0	1	0	0	0	1	0	0	1	0	0	0	0	0	0	0	13	0	3	10	0	0	2	1	5'ss_bulge	consensus	0	5	0	16	present	present
ENSG00000006740	ENST00000379672	NM_014859	ARHGAP44	protein_coding	4270	340	2457	1471	noncanon	NC	0	0	0	0	0	0	0	0	0	0	0	0	0	0	0	0	0	0	0	0	0	0	0	5	0	2	3	0	0	0	0	5'ss_bulge	stringent	0	2	1	8	present	present
ENSG00000006744	ENST00000338034	NM_018127	ELAC2	protein_coding	3767	79	2481	1205	noncanon	NC	0	0	0	0	0	0	0	0	0	0	0	0	0	0	0	0	0	0	0	0	0	0	0	3	0	3	0	0	0	0	0	5'ss_bulge	consensus	0	14	0	2	present	present
ENSG00000006747	ENST00000297029	NM_001112706	SCIN	protein_coding	9682	66	2148	7466	canon	U2	0	0	0	0	0	0	1	0	0	1	0	0	1	0	0	1	0	0	0	0	0	0	0	28	0	2	26	0	0	2	2	5'ss	stringent	1	21	5	14	present	present
ENSG00000006756	ENST00000381154	NM_001669	ARSD	protein_coding	5145	63	1782	3298	canon	U2	1	0	0	1	0	0	1	0	0	1	0	0	0	0	0	0	0	0	0	0	0	0	0	3	0	0	3	0	0	2	2	5'ss_bulge	consensus	0	14	0	10	present	present
ENSG00000006757	ENST00000381042	NM_004650	PNPLA4	protein_coding	3342	127	762	2438	canon	U2	0	0	0	0	0	0	1	0	0	1	0	0	0	0	0	0	0	0	0	0	0	0	0	5	0	0	5	0	0	1	1	5'ss_bulge	consensus	0	2	0	11	present	present
ENSG00000006788	ENST00000252172	NM_003802	MYH13	protein_coding	5994	50	5817	85	canon	U2	0	0	0	0	0	0	1	0	1	0	0	0	0	0	0	0	0	0	0	0	0	0	0	2	0	2	0	0	0	1	0	5'ss_bulge	consensus	0	13	0	4	present	present
ENSG00000006831	ENST00000357103	NM_024551	ADIPOR2	protein_coding	3971	121	1161	2601	canon	U2	0	0	0	0	0	0	2	0	0	2	0	0	0	0	0	0	0	0	0	0	0	0	0	25	1	14	10	0	0	2	2	5'ss_bulge	stringent	0	16	2	18	present	present
ENSG00000006837	ENST00000265334	NM_001113575	CDKL3	protein_coding	2222	194	1779	226	canon	U2	0	0	0	0	0	0	1	0	1	0	0	0	0	0	0	0	0	0	0	0	0	0	0	7	0	5	2	0	0	1	0	5'ss_bulge	stringent	0	1	1	0	absent	absent
ENSG00000007001	ENST00000005756	NM_173355	UPP2	protein_coding	2406	187	954	1263	canon	U1	1	0	0	1	0	0	0	0	0	0	0	0	0	0	0	0	0	0	0	0	0	0	0	4	0	3	1	0	0	1	1	5'ss_bulge	stringent	0	1	1	3	present	present
ENSG00000007038	ENST00000005995	NM_006799	PRSS21	protein_coding	1091	31	945	113	noncanon	NC	0	0	0	0	0	0	0	0	0	0	0	0	0	0	0	0	0	0	0	0	0	0	0	2	0	2	0	0	0	0	0	5'ss_bulge	consensus	0	1	0	1	present	present
ENSG00000007047	ENST00000262891	NM_001199867	MARK4	protein_coding	5151	317	2259	2573	canon	U2	0	0	0	0	0	0	1	0	1	0	0	0	0	0	0	0	0	0	0	0	0	0	0	4	0	0	4	0	0	1	0	5'ss	consensus	1	16	0	4	present	present
ENSG00000007062	ENST00000447510	NM_006017	PROM1	protein_coding	4021	211	2598	1140	canon	U2	0	0	0	0	0	0	1	0	0	1	0	0	0	0	0	0	0	0	0	0	0	0	0	10	0	9	1	0	0	1	1	5'ss_bulge	consensus	0	3	0	7	present	present
ENSG00000007080	ENST00000445755	NM_001136203	CCDC124	protein_coding	987	33	672	269	absent	NA	0	0	0	0	0	0	0	0	0	0	0	0	0	0	0	0	0	0	0	0	0	0	0	0	0	0	0	0	0	0	0	5'ss_bulge	No Bpt	0	2	0	0	present	present
ENSG00000007129	ENST00000401445	NM_001098506	CEACAM21	protein_coding	1372	108	882	380	noncanon	NC	0	0	0	0	0	0	0	0	0	0	0	0	0	0	0	0	0	0	0	0	0	0	0	2	0	2	0	0	0	0	0	5'ss_bulge	consensus	0	4	0	3	present	present
ENSG00000007168	ENST00000397195	NM_000430	PAFAH1B1	protein_coding	5589	352	1233	3812	canon	U1	1	0	0	1	0	0	0	0	0	0	0	0	0	0	0	0	0	0	0	0	0	0	0	13	0	0	13	0	0	1	1	5'ss_bulge	stringent	0	3	2	7	present	present
ENSG00000007171	ENST00000313735	NM_000625	NOS2	protein_coding	4206	190	3462	479	noncanon	NC	0	0	0	0	0	0	0	0	0	0	0	0	0	0	0	0	0	0	0	0	0	0	0	3	0	1	2	0	0	0	0	5'ss_bulge	stringent	0	6	1	4	present	present
ENSG00000007174	ENST00000262442	NM_001372	DNAH9	protein_coding	13711	28	13461	220	canon	U1	1	0	1	0	0	0	0	0	0	0	0	0	0	0	0	0	0	0	0	0	0	0	0	13	0	13	0	0	0	1	0	5'ss	consensus	1	26	0	9	present	present
ENSG00000007202	ENST00000528896	NM_014680	BLTP2	protein_coding	7428	101	6708	617	noncanon	NC	0	0	0	0	0	0	0	0	0	0	0	0	0	0	0	0	0	0	0	0	0	0	0	9	0	7	2	0	0	0	0	5'ss_bulge	stringent	0	13	2	9	present	present
ENSG00000007216	ENST00000314669	NM_003984	SLC13A2	protein_coding	2360	68	1779	511	noncanon	NC	0	0	0	0	0	0	0	0	0	0	0	0	0	0	0	0	0	0	0	0	0	0	0	3	0	0	3	0	0	0	0	5'ss_bulge	No Bpt	0	3	0	0	absent	absent
ENSG00000007237	ENST00000432992	NM_201433	GAS7	protein_coding	8269	215	1431	6621	canon	U2	0	0	0	0	0	0	1	0	0	1	0	0	0	0	0	0	0	0	0	0	0	0	0	13	0	0	13	0	0	1	1	5'ss	stringent	1	23	1	18	present	present
ENSG00000007255	ENST00000585934	NM_001270891	TRAPPC6A	protein_coding	758	18	480	258	absent	NA	0	0	0	0	0	0	0	0	0	0	0	0	0	0	0	0	0	0	0	0	0	0	0	0	0	0	0	0	0	0	0	5'ss_bulge	No Bpt	0	3	0	0	absent	absent
ENSG00000007264	ENST00000310132	NM_139355	MATK	protein_coding	2098	212	1524	209	absent	NA	0	0	0	0	0	0	0	0	0	0	0	0	0	0	0	0	0	0	0	0	0	0	0	0	0	0	0	0	0	0	0	5'ss_bulge	No Bpt	0	2	0	0	present	present
ENSG00000007306	ENST00000401731	NM_001291485	CEACAM7	protein_coding	2376	104	798	1436	noncanon	NC	0	0	0	0	0	0	0	0	0	0	0	0	0	0	0	0	0	0	0	0	0	0	0	4	0	1	3	0	0	0	0	5'ss_bulge	consensus	0	3	0	4	present	present
ENSG00000007312	ENST00000006750	NM_000626	CD79B	protein_coding	1246	69	690	485	noncanon	NC	0	0	0	0	0	0	0	0	0	0	0	0	0	0	0	0	0	0	0	0	0	0	0	1	0	0	1	0	0	0	0	5'ss_bulge	No Bpt	0	2	0	0	present	present
ENSG00000007314	ENST00000435607	NM_000334	SCN4A	protein_coding	7805	76	5511	2216	noncanon	NC	0	0	0	0	0	0	0	0	0	0	0	0	0	0	0	0	0	0	0	0	0	0	0	11	0	2	9	0	0	0	0	5'ss_bulge	stringent	0	8	1	10	present	present
ENSG00000007341	ENST00000358039	NM_017744	ST7L	protein_coding	4255	27	1728	2498	noncanon	NC	0	0	0	0	0	0	0	0	0	0	0	0	0	0	0	0	0	0	0	0	0	0	0	11	0	8	3	0	0	0	0	5'ss_bulge	consensus	0	8	0	9	present	present
ENSG00000007350	ENST00000369915	NM_012253	TKTL1	protein_coding	2518	64	1791	661	noncanon	NC	0	0	0	0	0	0	0	0	0	0	0	0	0	0	0	0	0	0	0	0	0	0	0	6	0	6	0	0	0	0	0	5'ss_bulge	consensus	0	2	0	4	present	present
ENSG00000007372	ENST00000640368	NM_001368894	PAX6	protein_coding	2743	207	1311	907	noncanon	NC	0	0	0	0	0	0	0	0	0	0	0	0	0	0	0	0	0	0	0	0	0	0	0	9	0	2	7	0	0	0	0	5'ss_bulge	stringent	0	7	1	3	present	present
ENSG00000007376	ENST00000007264	NM_058192	RPUSD1	protein_coding	2048	125	939	975	absent	NA	0	0	0	0	0	0	0	0	0	0	0	0	0	0	0	0	0	0	0	0	0	0	0	0	0	0	0	0	0	0	0	5'ss_bulge	consensus	0	1	0	1	present	present
ENSG00000007384	ENST00000262316	NM_022450	RHBDF1	protein_coding	2992	118	2568	280	noncanon	NC	0	0	0	0	0	0	0	0	0	0	0	0	0	0	0	0	0	0	0	0	0	0	0	2	0	1	1	0	0	0	0	5'ss_bulge	stringent	0	2	1	4	present	present
ENSG00000007392	ENST00000293872	NM_201412	LUC7L	protein_coding	1434	109	1116	207	noncanon	NC	0	0	0	0	0	0	0	0	0	0	0	0	0	0	0	0	0	0	0	0	0	0	0	1	0	0	1	0	0	0	0	5'ss_bulge	consensus	0	3	0	1	present	present
ENSG00000007402	ENST00000424201	NM_006030	CACNA2D2	protein_coding	5696	210	3432	2052	canon	U2	0	0	0	0	0	0	1	0	1	0	0	0	0	0	0	0	0	0	0	0	0	0	0	4	0	3	1	0	0	1	0	5'ss_bulge	stringent	0	11	1	6	present	present
ENSG00000007516	ENST00000426824	NM_001199097	BAIAP3	protein_coding	4531	104	3459	956	canon	U2	0	0	0	0	0	0	1	0	0	1	0	0	0	0	0	0	0	0	0	0	0	0	0	0	0	0	0	0	0	1	1	5'ss	consensus	1	9	0	4	present	present
ENSG00000007520	ENST00000007390	NM_001001410	TSR3	protein_coding	1210	73	939	196	canon	U2	0	0	0	0	0	0	1	0	0	1	0	0	0	0	0	0	0	0	0	0	0	0	0	1	0	0	1	0	0	1	1	No 5'ss	No Bpt	0	0	0	0	present	present
ENSG00000007541	ENST00000321878	NM_004204	PIGQ	protein_coding	2958	128	1746	1073	noncanon	NC	0	0	0	0	0	0	0	0	0	0	0	0	0	0	0	0	0	0	0	0	0	0	0	1	0	0	1	0	0	0	0	5'ss_bulge	consensus	0	7	0	6	present	present
ENSG00000007545	ENST00000397412	NM_020825	CRAMP1	protein_coding	7972	297	3810	3862	canon	U1	1	0	1	0	0	0	0	0	0	0	0	0	1	0	0	1	0	0	0	0	0	0	0	12	0	4	8	0	0	2	1	5'ss	stringent	1	17	1	10	present	present
ENSG00000007866	ENST00000338863	NM_003214	TEAD3	protein_coding	2986	181	1308	1446	noncanon	NC	0	0	0	0	0	0	0	0	0	0	0	0	0	0	0	0	0	0	0	0	0	0	0	4	0	0	4	0	0	0	0	5'ss	stringent	1	12	1	2	present	present
ENSG00000007908	ENST00000333360	NM_000450	SELE	protein_coding	3875	108	1833	1869	noncanon	NC	0	0	0	0	0	0	0	0	0	0	0	0	0	0	0	0	0	0	0	0	0	0	0	14	0	2	12	0	0	0	0	5'ss_bulge	stringent	0	4	2	4	absent	absent
ENSG00000007923	ENST00000377577	NM_018198	DNAJC11	protein_coding	3201	15	1680	1504	noncanon	NC	0	0	0	0	0	0	0	0	0	0	0	0	0	0	0	0	0	0	0	0	0	0	0	3	0	1	2	0	0	0	0	5'ss_bulge	stringent	0	7	1	4	present	present
ENSG00000007933	ENST00000367755	NM_001002294	FMO3	protein_coding	2059	76	1599	376	canon	U2	0	0	0	0	0	0	1	0	1	0	0	0	0	0	0	0	0	0	0	0	0	0	0	3	0	2	1	0	0	1	0	No 5'ss	stringent	0	0	1	1	absent	absent
ENSG00000007944	ENST00000356840	NM_013262	MYLIP	protein_coding	3072	236	1338	1496	noncanon	NC	0	0	0	0	0	0	0	0	0	0	0	0	0	0	0	0	0	0	0	0	0	0	0	10	0	2	8	0	0	0	0	5'ss_bulge	stringent	0	6	1	3	present	present
ENSG00000007952	ENST00000372966	NM_007052	NOX1	protein_coding	2543	219	1695	627	canon	U2	0	0	0	0	0	0	1	0	1	0	0	0	0	0	0	0	0	0	0	0	0	0	0	6	0	4	2	0	0	1	0	5'ss_bulge	consensus	0	3	0	9	present	present
ENSG00000007968	ENST00000361729	NM_004091	E2F2	protein_coding	5196	439	1314	3441	canon	U2	0	0	0	0	0	0	1	0	0	1	0	0	0	0	0	0	0	0	0	0	0	0	0	1	0	0	1	0	0	1	1	5'ss	stringent	1	11	1	8	present	present
ENSG00000008018	ENST00000262193	NM_002793	PSMB1	protein_coding	891	64	726	99	noncanon	NC	0	0	0	0	0	0	0	0	0	0	0	0	0	0	0	0	0	0	0	0	0	0	0	2	0	2	0	0	0	0	0	5'ss_bulge	consensus	0	3	0	1	present	present
ENSG00000008056	ENST00000295987	NM_006950	SYN1	protein_coding	3210	128	2118	962	noncanon	NC	0	0	0	0	0	0	0	0	0	0	0	0	0	0	0	0	0	0	0	0	0	0	0	1	0	0	1	0	0	0	0	5'ss_bulge	consensus	0	2	0	6	present	present
ENSG00000008083	ENST00000341776	NM_004973	JARID2	protein_coding	6003	470	3741	1790	canon	U2	0	0	0	0	0	0	1	0	0	1	0	0	1	0	0	1	0	0	0	0	0	0	0	11	5	2	4	0	0	2	2	5'ss_bulge	consensus	0	6	0	7	present	present
ENSG00000008086	ENST00000623535	NM_001323289	CDKL5	protein_coding	14572	161	2883	11438	canon	U2	3	0	1	2	0	0	1	0	0	1	0	0	0	0	0	0	0	0	0	0	0	0	0	29	1	5	23	0	0	4	3	5'ss_bulge	stringent	0	19	2	31	present	present
ENSG00000008118	ENST00000361322	NM_020439	CAMK1G	protein_coding	2456	58	1431	899	noncanon	NC	0	0	0	0	0	0	0	0	0	0	0	0	0	0	0	0	0	0	0	0	0	0	0	1	0	1	0	0	0	0	0	5'ss_bulge	stringent	0	1	1	4	present	present
ENSG00000008128	ENST00000404249	NM_024011	CDK11A	protein_coding	2984	99	2343	527	absent	NA	0	0	0	0	0	0	0	0	0	0	0	0	0	0	0	0	0	0	0	0	0	0	0	0	0	0	0	0	0	0	0	5'ss_bulge	consensus	0	8	0	1	absent	absent
ENSG00000008130	ENST00000341426	NM_023018	NADK	protein_coding	3235	181	1341	1671	canon	U2	0	0	0	0	0	0	1	0	0	1	0	0	0	0	0	0	0	0	0	0	0	0	0	4	0	0	4	0	0	1	1	5'ss_bulge	stringent	0	7	1	6	present	present
ENSG00000008196	ENST00000393655	NM_003221	TFAP2B	protein_coding	5631	20	1383	4226	canon	U1	1	0	0	1	0	0	0	0	0	0	0	0	0	0	0	0	0	0	0	0	0	0	0	8	0	0	8	0	0	1	1	5'ss	stringent	1	9	2	14	present	present
ENSG00000008197	ENST00000008391	NM_172238	TFAP2D	protein_coding	2058	529	1359	168	noncanon	NC	0	0	0	0	0	0	0	0	0	0	0	0	0	0	0	0	0	0	0	0	0	0	0	5	3	2	0	0	0	0	0	5'ss_bulge	consensus	0	2	0	5	present	present
ENSG00000008226	ENST00000308059	NM_007335	DLEC1	protein_coding	6899	17	5268	1612	noncanon	NC	0	0	0	0	0	0	0	0	0	0	0	0	0	0	0	0	0	0	0	0	0	0	0	6	0	3	3	0	0	0	0	5'ss_bulge	stringent	0	13	1	9	present	present
ENSG00000008256	ENST00000350796	NM_004227	CYTH3	protein_coding	4482	116	1200	3164	noncanon	NC	0	0	0	0	0	0	0	0	0	0	0	0	0	0	0	0	0	0	0	0	0	0	0	8	0	0	8	0	0	0	0	5'ss_bulge	consensus	0	12	0	8	present	present
ENSG00000008277	ENST00000413139	NM_001324418	ADAM22	protein_coding	9508	214	2895	6397	canon	U1	2	0	0	2	0	0	0	0	0	0	0	0	0	0	0	0	0	0	0	0	0	0	0	30	0	4	26	0	0	2	2	5'ss_bulge	stringent	0	9	2	19	present	present
ENSG00000008282	ENST00000455385	NM_182715	SYPL1	protein_coding	2130	103	726	1299	canon	U2	0	0	0	0	0	0	1	0	0	1	0	0	0	0	0	0	0	0	0	0	0	0	0	16	0	3	13	0	0	1	1	5'ss_bulge	stringent	0	1	1	5	present	present
ENSG00000008283	ENST00000360793	NM_001915	CYB561	protein_coding	2929	61	756	2097	canon	U1	1	0	0	1	0	0	0	0	0	0	0	0	0	0	0	0	0	0	0	0	0	0	0	4	0	1	3	0	0	1	1	5'ss_bulge	consensus	0	3	0	4	present	present
ENSG00000008294	ENST00000262013	NM_001130528	SPAG9	protein_coding	8276	211	3966	4097	canon	U2	1	0	1	0	0	0	1	0	0	1	0	0	0	0	0	0	0	0	0	0	0	0	0	19	0	7	12	0	0	2	1	5'ss_bulge	stringent	0	4	1	17	present	present
ENSG00000008300	ENST00000164024	NM_001407	CELSR3	protein_coding	11933	251	9939	1741	canon	U2	1	0	1	0	0	0	1	0	1	0	0	0	0	0	0	0	0	0	0	0	0	0	0	9	0	4	5	0	0	2	0	5'ss_bulge	stringent	0	18	2	10	present	present
ENSG00000008311	ENST00000417368	NM_005763	AASS	protein_coding	5825	88	2781	2939	canon	U1	1	0	1	0	0	0	0	0	0	0	0	0	0	0	0	0	0	0	0	0	0	0	0	22	0	12	10	0	0	1	0	5'ss_bulge	stringent	0	3	3	6	present	present
ENSG00000008323	ENST00000684764	NM_001384598	PLEKHG6	protein_coding	2969	166	2373	360	noncanon	NC	0	0	0	0	0	0	0	0	0	0	0	0	0	0	0	0	0	0	0	0	0	0	0	2	0	1	1	0	0	0	0	5'ss_bulge	consensus	0	4	0	4	present	present
ENSG00000008324	ENST00000011691	NM_001370300	SS18L2	protein_coding	2697	37	234	2424	noncanon	NC	0	0	0	0	0	0	0	0	0	0	0	0	0	0	0	0	0	0	0	0	0	0	0	10	0	0	10	0	0	0	0	5'ss_bulge	stringent	0	5	1	8	present	present
ENSG00000008382	ENST00000599840	NM_001300862	MPND	protein_coding	1614	31	1506	75	absent	NA	0	0	0	0	0	0	0	0	0	0	0	0	0	0	0	0	0	0	0	0	0	0	0	0	0	0	0	0	0	0	0	5'ss_bulge	consensus	0	2	0	1	present	present
ENSG00000008394	ENST00000396210	NM_020300	MGST1	protein_coding	925	65	468	368	noncanon	NC	0	0	0	0	0	0	0	0	0	0	0	0	0	0	0	0	0	0	0	0	0	0	0	2	0	1	1	0	0	0	0	5'ss_bulge	consensus	0	1	0	2	present	present
ENSG00000008405	ENST00000008527	NM_004075	CRY1	protein_coding	2987	587	1761	637	canon	U2	0	0	0	0	0	0	1	0	1	0	0	0	0	0	0	0	0	0	0	0	0	0	0	8	1	3	4	0	0	1	0	5'ss_bulge	consensus	0	3	0	5	present	present
ENSG00000008438	ENST00000008938	NM_005091	PGLYRP1	protein_coding	708	31	591	84	absent	NA	0	0	0	0	0	0	0	0	0	0	0	0	0	0	0	0	0	0	0	0	0	0	0	0	0	0	0	0	0	0	0	No 5'ss	No Bpt	0	0	0	0	present	present
ENSG00000008441	ENST00000592199	NM_001365902	NFIX	protein_coding	6019	362	1509	4146	canon	U2	0	0	0	0	0	0	1	0	0	1	0	0	0	0	0	0	0	0	0	0	0	0	0	4	0	1	3	0	0	1	1	5'ss_bulge	consensus	0	7	0	9	present	present
ENSG00000008513	ENST00000522652	NM_173344	ST3GAL1	protein_coding	6715	322	1023	4915	noncanon	NC	0	0	0	0	0	0	0	0	0	0	0	0	0	0	0	0	0	0	0	0	0	0	0	6	0	0	6	0	0	0	0	5'ss_bulge	consensus	0	6	0	16	present	present
ENSG00000008516	ENST00000336577	NM_022468	MMP25	protein_coding	3674	356	1689	1627	noncanon	NC	0	0	0	0	0	0	0	0	0	0	0	0	0	0	0	0	0	0	0	0	0	0	0	1	0	0	1	0	0	0	0	5'ss	consensus	1	3	0	2	present	present
ENSG00000008517	ENST00000525643	NM_001376923	IL32	protein_coding	818	47	567	174	absent	NA	0	0	0	0	0	0	0	0	0	0	0	0	0	0	0	0	0	0	0	0	0	0	0	0	0	0	0	0	0	0	0	5'ss_bulge	consensus	0	3	0	2	present	present
ENSG00000008710	ENST00000262304	NM_001009944	PKD1	protein_coding	14140	208	12912	1018	canon	U2	0	0	0	0	0	0	1	0	0	1	0	0	0	0	0	0	0	0	0	0	0	0	0	6	0	5	1	0	0	1	1	5'ss	consensus	1	14	0	6	present	present
ENSG00000008735	ENST00000329492	NM_012324	MAPK8IP2	protein_coding	5700	25	2475	3198	noncanon	NC	0	0	0	0	0	0	0	0	0	0	0	0	0	0	0	0	0	0	0	0	0	0	0	3	0	1	2	0	0	0	0	5'ss_bulge	consensus	0	6	0	9	present	present
ENSG00000008838	ENST00000394128	NM_014815	MED24	protein_coding	3480	47	2970	424	canon	U2	0	0	0	0	0	0	1	0	1	0	0	0	0	0	0	0	0	0	0	0	0	0	0	3	0	2	1	0	0	1	0	5'ss_bulge	consensus	0	6	0	8	present	present
ENSG00000008853	ENST00000251822	NM_015178	RHOBTB2	protein_coding	5482	557	2184	2729	canon	U1	1	0	1	0	0	0	0	0	0	0	0	0	0	0	0	0	0	0	0	0	0	0	0	5	1	2	2	0	0	1	0	5'ss_bulge	consensus	0	7	0	10	present	present
ENSG00000008869	ENST00000233099	NM_019024	HEATR5B	protein_coding	6937	103	6216	594	canon	U1	1	0	1	0	0	0	0	0	0	0	0	0	0	0	0	0	0	0	0	0	0	0	0	21	0	14	7	0	0	1	0	5'ss_bulge	stringent	0	4	1	8	present	present
ENSG00000008952	ENST00000337002	NM_003262	SEC62	protein_coding	6526	15	1200	5309	canon	U2	0	0	0	0	0	0	1	0	0	1	0	0	0	0	0	0	0	0	0	0	0	0	0	27	0	0	27	0	0	1	1	5'ss_bulge	stringent	0	13	2	15	present	present
ENSG00000008988	ENST00000009589	NM_001023	RPS20	protein_coding	519	122	360	35	canon	U2	0	0	0	0	0	0	1	1	0	0	0	0	0	0	0	0	0	0	0	0	0	0	0	0	0	0	0	0	0	1	0	5'ss_bulge	stringent	0	1	1	0	present	present
ENSG00000009307	ENST00000358528	NM_001007553	CSDE1	protein_coding	4097	386	2397	1252	canon	U2	0	0	0	0	0	0	1	0	0	1	0	0	0	0	0	0	0	0	0	0	0	0	0	5	0	1	4	0	0	1	1	5'ss	stringent	1	7	1	10	present	present
ENSG00000009335	ENST00000348165	NM_014671	UBE3C	protein_coding	5214	346	3252	1614	canon	U2	1	0	0	1	0	0	1	0	1	0	0	0	0	0	0	0	0	0	0	0	0	0	0	15	0	6	9	0	0	2	1	5'ss_bulge	consensus	0	6	0	5	present	present
ENSG00000009413	ENST00000368802	NM_001372078	REV3L	protein_coding	10706	329	9393	982	canon	U2	1	0	0	1	0	0	1	0	0	1	0	0	0	0	0	0	0	0	0	0	0	0	0	25	0	21	4	0	0	2	2	5'ss_bulge	stringent	0	9	3	21	present	present
ENSG00000009694	ENST00000422452	NM_001163278	TENM1	protein_coding	13547	508	8199	4632	canon	U1	2	0	1	1	0	0	0	0	0	0	0	0	0	0	0	0	0	0	0	0	0	0	0	30	0	12	18	0	0	2	1	5'ss_bulge	stringent	0	10	6	26	present	present
ENSG00000009709	ENST00000420770	NM_001135254	PAX7	protein_coding	6213	757	1518	3936	canon	U2	0	0	0	0	0	0	1	1	0	0	0	0	0	0	0	0	0	0	0	0	0	0	0	4	0	0	4	0	0	1	0	5'ss_bulge	stringent	0	6	1	11	present	present
ENSG00000009724	ENST00000400897	NM_006610	MASP2	protein_coding	2455	31	2061	361	noncanon	NC	0	0	0	0	0	0	0	0	0	0	0	0	0	0	0	0	0	0	0	0	0	0	0	5	0	3	2	0	0	0	0	5'ss	stringent	1	5	2	2	present	present
ENSG00000009765	ENST00000344419	NM_203395	IYD	protein_coding	8622	19	870	7731	canon	U1	1	0	0	1	0	0	0	0	0	0	0	0	0	0	0	0	0	0	0	0	0	0	0	16	0	1	15	0	0	1	1	5'ss	consensus	1	20	0	20	present	present
ENSG00000009780	ENST00000373954	NM_152660	FAM76A	protein_coding	3579	119	924	2534	canon	U2	0	0	0	0	0	0	1	0	0	1	0	0	0	0	0	0	0	0	0	0	0	0	0	11	0	0	11	0	0	1	1	5'ss_bulge	consensus	0	4	0	7	present	present
ENSG00000009790	ENST00000367025	NM_025228	TRAF3IP3	protein_coding	2234	256	1656	161	canon	U1	1	0	0	1	0	0	0	0	0	0	0	0	0	0	0	0	0	0	0	0	0	0	0	1	0	1	0	0	0	1	1	5'ss_bulge	stringent	0	3	1	2	present	present
ENSG00000009830	ENST00000261534	NM_013382	POMT2	protein_coding	4875	201	2253	2419	noncanon	NC	0	0	0	0	0	0	0	0	0	0	0	0	0	0	0	0	0	0	0	0	0	0	0	5	0	3	2	0	0	0	0	5'ss_bulge	consensus	0	5	0	5	present	present
ENSG00000009844	ENST00000367630	NM_016485	VTA1	protein_coding	6991	24	924	6041	canon	U1	1	0	0	1	0	0	0	0	0	0	0	0	0	0	0	0	0	0	0	0	0	0	0	31	0	1	30	0	0	1	1	5'ss	stringent	1	18	3	11	present	present
ENSG00000009950	ENST00000313375	NM_032951	MLXIPL	protein_coding	3252	29	2559	662	noncanon	NC	0	0	0	0	0	0	0	0	0	0	0	0	0	0	0	0	0	0	0	0	0	0	0	2	0	1	1	0	0	0	0	5'ss_bulge	consensus	0	3	0	3	present	present
ENSG00000009954	ENST00000339594	NM_032408	BAZ1B	protein_coding	6115	359	4452	1287	canon	U5	0	0	0	0	0	0	0	0	0	0	0	0	1	0	1	0	0	0	0	0	0	0	0	2	0	2	0	0	0	1	0	5'ss	stringent	1	15	2	7	present	present
ENSG00000010017	ENST00000011619	NM_005493	RANBP9	protein_coding	3384	329	2190	863	noncanon	NC	0	0	0	0	0	0	0	0	0	0	0	0	0	0	0	0	0	0	0	0	0	0	0	7	0	2	5	0	0	0	0	5'ss_bulge	stringent	0	3	1	4	present	present
ENSG00000010030	ENST00000340181	NM_016135	ETV7	protein_coding	1605	127	1026	450	noncanon	NC	0	0	0	0	0	0	0	0	0	0	0	0	0	0	0	0	0	0	0	0	0	0	0	1	0	0	1	0	0	0	0	5'ss_bulge	consensus	0	3	0	1	present	present
ENSG00000010072	ENST00000295050	NM_032018	SPRTN	protein_coding	3223	90	1470	1661	canon	U1	1	0	0	1	0	0	0	0	0	0	0	0	0	0	0	0	0	0	0	0	0	0	0	9	0	1	8	0	0	1	1	5'ss_bulge	stringent	0	8	3	8	present	present
ENSG00000010165	ENST00000361735	NM_015935	METTL13	protein_coding	3368	307	2100	959	canon	U1	1	0	1	0	0	0	0	0	0	0	0	0	0	0	0	0	0	0	0	0	0	0	0	6	0	2	4	0	0	1	0	5'ss_bulge	stringent	0	8	1	4	present	present
ENSG00000010219	ENST00000543431	NM_001394779	DYRK4	protein_coding	2065	37	1905	121	noncanon	NC	0	0	0	0	0	0	0	0	0	0	0	0	0	0	0	0	0	0	0	0	0	0	0	1	0	0	1	0	0	0	0	5'ss_bulge	consensus	0	3	0	5	present	present
ENSG00000010244	ENST00000394670	NM_001098507	ZNF207	protein_coding	13740	128	1485	12125	canon	U2	1	0	0	1	0	0	6	1	0	5	0	0	0	0	0	0	0	0	0	0	0	0	0	57	0	1	56	0	0	7	6	5'ss	stringent	1	32	2	36	present	present
ENSG00000010256	ENST00000203407	NM_003365	UQCRC1	protein_coding	1595	25	1443	125	absent	NA	0	0	0	0	0	0	0	0	0	0	0	0	0	0	0	0	0	0	0	0	0	0	0	0	0	0	0	0	0	0	0	No 5'ss	No Bpt	0	0	0	0	present	present
ENSG00000010270	ENST00000009041	NM_032016	STARD3NL	protein_coding	1703	175	705	746	noncanon	NC	0	0	0	0	0	0	0	0	0	0	0	0	0	0	0	0	0	0	0	0	0	0	0	7	0	1	6	0	0	0	0	5'ss_bulge	consensus	0	4	0	5	present	present
ENSG00000010278	ENST00000009180	NM_001769	CD9	protein_coding	1225	99	687	437	noncanon	NC	0	0	0	0	0	0	0	0	0	0	0	0	0	0	0	0	0	0	0	0	0	0	0	5	0	1	4	0	0	0	0	5'ss_bulge	consensus	0	4	0	1	present	present
ENSG00000010282	ENST00000441594	NM_020707	HHATL	protein_coding	1836	219	1515	87	noncanon	NC	0	0	0	0	0	0	0	0	0	0	0	0	0	0	0	0	0	0	0	0	0	0	0	3	0	3	0	0	0	0	0	5'ss_bulge	stringent	0	3	1	4	absent	absent
ENSG00000010292	ENST00000315579	NM_014865	NCAPD2	protein_coding	4825	52	4206	542	noncanon	NC	0	0	0	0	0	0	0	0	0	0	0	0	0	0	0	0	0	0	0	0	0	0	0	4	0	2	2	0	0	0	0	5'ss_bulge	consensus	0	5	0	2	present	present
ENSG00000010295	ENST00000619571	NM_001193457	IFFO1	protein_coding	2673	12	1716	943	noncanon	NC	0	0	0	0	0	0	0	0	0	0	0	0	0	0	0	0	0	0	0	0	0	0	0	2	0	0	2	0	0	0	0	5'ss_bulge	consensus	0	5	0	1	present	present
ENSG00000010310	ENST00000590918	NM_000164	GIPR	protein_coding	3310	77	1401	1786	noncanon	NC	0	0	0	0	0	0	0	0	0	0	0	0	0	0	0	0	0	0	0	0	0	0	0	3	0	1	2	0	0	0	0	5'ss	consensus	1	11	0	5	present	present
ENSG00000010318	ENST00000327906	NM_016483	PHF7	protein_coding	2127	587	1146	323	noncanon	NC	0	0	0	0	0	0	0	0	0	0	0	0	0	0	0	0	0	0	0	0	0	0	0	2	1	1	0	0	0	0	0	5'ss_bulge	stringent	0	1	1	3	present	present
ENSG00000010319	ENST00000231721	NM_020163	SEMA3G	protein_coding	4993	75	2349	2567	canon	U1	1	0	0	1	0	0	0	0	0	0	0	0	0	0	0	0	0	0	0	0	0	0	0	5	0	2	3	0	0	1	1	5'ss_bulge	stringent	0	9	1	6	present	present
ENSG00000010322	ENST00000345716	NM_007184	NISCH	protein_coding	5139	37	4515	585	noncanon	NC	0	0	0	0	0	0	0	0	0	0	0	0	0	0	0	0	0	0	0	0	0	0	0	1	0	0	1	0	0	0	0	5'ss_bulge	consensus	0	7	0	8	present	present
ENSG00000010327	ENST00000321725	NM_015136	STAB1	protein_coding	7928	75	7713	138	noncanon	NC	0	0	0	0	0	0	0	0	0	0	0	0	0	0	0	0	0	0	0	0	0	0	0	2	0	2	0	0	0	0	0	5'ss_bulge	consensus	0	6	0	5	present	present
ENSG00000010361	ENST00000313777	NM_025129	FUZ	protein_coding	1728	185	1257	284	noncanon	NC	0	0	0	0	0	0	0	0	0	0	0	0	0	0	0	0	0	0	0	0	0	0	0	1	0	1	0	0	0	0	0	5'ss_bulge	consensus	0	3	0	2	present	present
ENSG00000010379	ENST00000343164	NM_016615	SLC6A13	protein_coding	2188	47	1809	325	noncanon	NC	0	0	0	0	0	0	0	0	0	0	0	0	0	0	0	0	0	0	0	0	0	0	0	3	0	3	0	0	0	0	0	5'ss_bulge	consensus	0	5	0	3	present	present
ENSG00000010404	ENST00000340855	NM_000202	IDS	protein_coding	7580	168	1653	5757	canon	U1	1	0	0	1	0	0	0	0	0	0	0	0	0	0	0	0	0	0	0	0	0	0	0	21	0	1	20	0	0	1	1	5'ss_bulge	stringent	0	6	2	16	absent	absent
ENSG00000010438	ENST00000379405	NM_002771	PRSS3	protein_coding	808	12	744	50	absent	NA	0	0	0	0	0	0	0	0	0	0	0	0	0	0	0	0	0	0	0	0	0	0	0	0	0	0	0	0	0	0	0	5'ss_bulge	consensus	0	2	0	2	present	present
ENSG00000010539	ENST00000414144	NM_198088	ZNF200	protein_coding	3008	171	1188	1566	noncanon	NC	0	0	0	0	0	0	0	0	0	0	0	0	0	0	0	0	0	0	0	0	0	0	0	11	0	3	8	0	0	0	0	5'ss_bulge	consensus	0	1	0	8	present	present
ENSG00000010610	ENST00000011653	NM_000616	CD4	protein_coding	3049	134	1377	1469	noncanon	NC	0	0	0	0	0	0	0	0	0	0	0	0	0	0	0	0	0	0	0	0	0	0	0	3	0	1	2	0	0	0	0	5'ss_bulge	stringent	0	8	1	3	present	present
ENSG00000010626	ENST00000443597	NM_001135217	LRRC23	protein_coding	1698	253	1032	338	noncanon	NC	0	0	0	0	0	0	0	0	0	0	0	0	0	0	0	0	0	0	0	0	0	0	0	1	0	1	0	0	0	0	0	5'ss_bulge	consensus	0	3	0	1	present	present
ENSG00000010671	ENST00000308731	NM_000061	BTK	protein_coding	2575	129	1980	434	noncanon	NC	0	0	0	0	0	0	0	0	0	0	0	0	0	0	0	0	0	0	0	0	0	0	0	5	0	3	2	0	0	0	0	5'ss_bulge	stringent	0	2	2	5	present	present
ENSG00000010704	ENST00000357618	NM_000410	HFE	protein_coding	5176	11	1047	4116	canon	U2	0	0	0	0	0	0	1	0	0	1	0	0	0	0	0	0	0	0	0	0	0	0	0	12	0	0	12	0	0	1	1	5'ss_bulge	stringent	0	8	2	17	present	present
ENSG00000010803	ENST00000695335	NM_001394311	SCMH1	protein_coding	3370	247	2013	991	noncanon	NC	0	0	0	0	0	0	0	0	0	0	0	0	0	0	0	0	0	0	0	0	0	0	0	2	0	1	1	0	0	0	0	5'ss_bulge	consensus	0	4	0	4	present	present
ENSG00000010810	ENST00000354650	NM_002037	FYN	protein_coding	3628	484	1614	1406	canon	U2	1	0	0	1	0	0	1	0	0	1	0	0	0	0	0	0	0	0	0	0	0	0	0	8	0	0	8	0	0	2	2	5'ss_bulge	consensus	0	4	0	5	present	present
ENSG00000010818	ENST00000367603	NM_006734	HIVEP2	protein_coding	9697	386	7341	1637	canon	U1	2	0	1	1	0	0	0	0	0	0	0	0	0	0	0	0	0	0	0	0	0	0	0	24	0	10	14	0	0	2	1	5'ss_bulge	stringent	0	13	1	11	present	present
ENSG00000010932	ENST00000617670	NM_001282693	FMO1	protein_coding	2152	129	1599	416	noncanon	NC	0	0	0	0	0	0	0	0	0	0	0	0	0	0	0	0	0	0	0	0	0	0	0	5	0	5	0	0	0	0	0	No 5'ss	consensus	0	0	0	4	present	present
ENSG00000011007	ENST00000613537	NM_003198	ELOA	protein_coding	4838	32	2319	2485	canon	U2	0	0	0	0	0	0	2	0	0	2	0	0	0	0	0	0	0	0	0	0	0	0	0	11	0	3	8	0	0	2	2	5'ss_bulge	stringent	0	6	4	6	absent	absent
ENSG00000011009	ENST00000374514	NM_007260	LYPLA2	protein_coding	1635	105	696	806	noncanon	NC	0	0	0	0	0	0	0	0	0	0	0	0	0	0	0	0	0	0	0	0	0	0	0	1	0	1	0	0	0	0	0	5'ss_bulge	consensus	0	3	0	1	present	present
ENSG00000011021	ENST00000346436	NM_001286	CLCN6	protein_coding	5589	71	2610	2906	canon	U1	1	0	0	1	0	0	0	0	0	0	0	0	0	0	0	0	0	0	0	0	0	0	0	8	0	1	7	0	0	1	1	5'ss_bulge	stringent	0	6	3	15	present	present
ENSG00000011028	ENST00000303375	NM_006039	MRC2	protein_coding	5719	132	4440	1145	noncanon	NC	0	0	0	0	0	0	0	0	0	0	0	0	0	0	0	0	0	0	0	0	0	0	0	2	0	1	1	0	0	0	0	5'ss_bulge	stringent	0	6	1	7	present	present
ENSG00000011083	ENST00000230671	NM_014228	SLC6A7	protein_coding	3625	265	1911	1447	absent	NA	0	0	0	0	0	0	0	0	0	0	0	0	0	0	0	0	0	0	0	0	0	0	0	0	0	0	0	0	0	0	0	5'ss_bulge	consensus	0	5	0	6	present	present
ENSG00000011105	ENST00000011898	NM_006675	TSPAN9	protein_coding	4322	74	720	3442	noncanon	NC	0	0	0	0	0	0	0	0	0	0	0	0	0	0	0	0	0	0	0	0	0	0	0	7	0	0	7	0	0	0	0	5'ss_bulge	consensus	0	11	0	5	present	present
ENSG00000011114	ENST00000334746	NM_001002860	BTBD7	protein_coding	8445	216	3399	4722	canon	U2	1	0	0	1	0	0	1	0	0	1	0	0	0	0	0	0	0	0	0	0	0	0	0	23	0	5	18	0	0	2	2	5'ss_bulge	stringent	0	8	2	23	present	present
ENSG00000011132	ENST00000316757	NM_004886	APBA3	protein_coding	2176	156	1728	253	noncanon	NC	0	0	0	0	0	0	0	0	0	0	0	0	0	0	0	0	0	0	0	0	0	0	0	1	0	1	0	0	0	0	0	5'ss_bulge	consensus	0	2	0	3	present	present
ENSG00000011143	ENST00000393119	NM_017777	MKS1	protein_coding	2343	24	1680	637	noncanon	NC	0	0	0	0	0	0	0	0	0	0	0	0	0	0	0	0	0	0	0	0	0	0	0	2	0	1	1	0	0	0	0	5'ss_bulge	stringent	0	3	1	4	present	present
ENSG00000011198	ENST00000644371	NM_016006	ABHD5	protein_coding	5298	54	1050	4192	canon	U2	0	0	0	0	0	0	3	0	0	3	0	0	1	0	0	1	0	0	0	0	0	0	0	21	0	2	19	0	0	4	4	5'ss_bulge	stringent	0	3	1	8	present	present
ENSG00000011201	ENST00000262648	NM_000216	ANOS1	protein_coding	6265	100	2043	4120	canon	U2	0	0	0	0	0	0	1	0	0	1	0	0	1	0	0	1	0	0	0	0	0	0	0	22	0	0	22	0	0	2	2	5'ss_bulge	stringent	0	10	1	11	present	present
ENSG00000011243	ENST00000397410	NM_014371	AKAP8L	protein_coding	2078	64	1941	71	absent	NA	0	0	0	0	0	0	0	0	0	0	0	0	0	0	0	0	0	0	0	0	0	0	0	0	0	0	0	0	0	0	0	5'ss_bulge	stringent	0	2	1	2	present	present
ENSG00000011258	ENST00000586178	NM_017643	MBTD1	protein_coding	5365	214	1887	3150	canon	U1	1	0	1	0	0	0	0	0	0	0	0	0	0	0	0	0	0	0	0	0	0	0	0	18	0	5	13	0	0	1	0	5'ss_bulge	stringent	0	5	4	19	present	present
ENSG00000011260	ENST00000225298	NM_016001	UTP18	protein_coding	1876	38	1671	151	noncanon	NC	0	0	0	0	0	0	0	0	0	0	0	0	0	0	0	0	0	0	0	0	0	0	0	6	0	5	1	0	0	0	0	5'ss_bulge	stringent	0	4	1	3	present	present
ENSG00000011275	ENST00000389902	NM_207111	RNF216	protein_coding	5777	122	2772	2812	noncanon	NC	0	0	0	0	0	0	0	0	0	0	0	0	0	0	0	0	0	0	0	0	0	0	0	2	0	0	2	0	0	0	0	5'ss_bulge	consensus	0	10	0	10	present	present
ENSG00000011295	ENST00000261647	NM_017775	TTC19	protein_coding	3050	24	1143	1881	canon	U2	0	0	0	0	0	0	1	0	0	1	0	0	0	0	0	0	0	0	0	0	0	0	0	5	0	0	5	0	0	1	1	No 5'ss	consensus	0	0	0	5	present	present
ENSG00000011304	ENST00000356948	NM_002819	PTBP1	protein_coding	3206	45	1674	1485	noncanon	NC	0	0	0	0	0	0	0	0	0	0	0	0	0	0	0	0	0	0	0	0	0	0	0	2	0	0	2	0	0	0	0	5'ss_bulge	consensus	0	2	0	6	present	present
ENSG00000011332	ENST00000355526	NM_001135155	DPF1	protein_coding	2301	79	1164	1056	absent	NA	0	0	0	0	0	0	0	0	0	0	0	0	0	0	0	0	0	0	0	0	0	0	0	0	0	0	0	0	0	0	0	5'ss_bulge	consensus	0	3	0	2	present	present
ENSG00000011347	ENST00000539008	NM_001365809	SYT7	protein_coding	7230	255	2061	4912	canon	U2	0	0	0	0	0	0	2	0	0	2	0	0	0	0	0	0	0	0	0	0	0	0	0	4	0	0	4	0	0	2	2	5'ss	stringent	1	17	2	13	present	present
ENSG00000011376	ENST00000645846	NM_015340	LARS2	protein_coding	4781	104	2712	1876	canon	U2	0	0	0	0	0	0	1	0	1	0	0	0	0	0	0	0	0	0	0	0	0	0	0	3	0	0	3	0	0	1	0	5'ss_bulge	consensus	0	9	0	5	present	present
ENSG00000011405	ENST00000691414	NM_002645	PIK3C2A	protein_coding	8428	138	5061	3162	canon	U2	0	0	0	0	0	0	3	0	1	2	0	0	0	0	0	0	0	0	0	0	0	0	0	27	0	10	17	0	0	3	2	5'ss_bulge	stringent	0	8	2	24	present	present
ENSG00000011422	ENST00000340093	NM_002659	PLAUR	protein_coding	1368	48	1008	310	absent	NA	0	0	0	0	0	0	0	0	0	0	0	0	0	0	0	0	0	0	0	0	0	0	0	0	0	0	0	0	0	0	0	5'ss_bulge	No Bpt	0	2	0	0	present	present
ENSG00000011426	ENST00000265748	NM_018685	ANLN	protein_coding	4731	164	3375	1190	noncanon	NC	0	0	0	0	0	0	0	0	0	0	0	0	0	0	0	0	0	0	0	0	0	0	0	10	0	1	9	0	0	0	0	5'ss_bulge	stringent	0	2	1	7	present	present
ENSG00000011451	ENST00000673675	NM_001371589	WIZ	protein_coding	8987	158	5670	3097	canon	U2	0	0	0	0	0	0	1	0	0	1	0	0	1	0	0	1	0	0	0	0	0	0	0	4	0	1	3	0	0	2	2	5'ss_bulge	stringent	0	10	1	13	present	present
ENSG00000011454	ENST00000373647	NM_012197	RABGAP1	protein_coding	4986	73	3210	1652	noncanon	NC	0	0	0	0	0	0	0	0	0	0	0	0	0	0	0	0	0	0	0	0	0	0	0	9	2	4	3	0	0	0	0	5'ss_bulge	stringent	0	6	1	5	present	present
ENSG00000011465	ENST00000052754	NM_001920	DCN	protein_coding	6850	162	1080	5573	noncanon	NC	0	0	0	0	0	0	0	0	0	0	0	0	0	0	0	0	0	0	0	0	0	0	0	28	0	1	27	0	0	0	0	5'ss_bulge	stringent	0	4	2	21	present	present
ENSG00000011478	ENST00000012049	NM_017659	QPCTL	protein_coding	2125	37	1149	937	noncanon	NC	0	0	0	0	0	0	0	0	0	0	0	0	0	0	0	0	0	0	0	0	0	0	0	1	0	0	1	0	0	0	0	5'ss_bulge	consensus	0	1	0	5	present	present
ENSG00000011485	ENST00000012443	NM_006247	PPP5C	protein_coding	2139	9	1500	628	noncanon	NC	0	0	0	0	0	0	0	0	0	0	0	0	0	0	0	0	0	0	0	0	0	0	0	2	0	2	0	0	0	0	0	5'ss_bulge	consensus	0	2	0	5	present	present
ENSG00000011523	ENST00000377990	NM_015147	CEP68	protein_coding	5803	112	2274	3365	canon	U2	0	0	0	0	0	0	1	0	0	1	0	0	0	0	0	0	0	0	0	0	0	0	0	10	0	1	9	0	0	1	1	5'ss_bulge	consensus	0	10	0	9	present	present
ENSG00000011566	ENST00000263881	NM_003618	MAP4K3	protein_coding	4335	297	2685	1351	canon	U2	0	0	0	0	0	0	2	0	0	2	0	0	0	0	0	0	0	0	0	0	0	0	0	15	0	3	12	0	0	2	2	5'ss_bulge	consensus	0	4	0	4	present	present
ENSG00000011590	ENST00000392197	NM_014383	ZBTB32	protein_coding	2037	116	1464	285	absent	NA	0	0	0	0	0	0	0	0	0	0	0	0	0	0	0	0	0	0	0	0	0	0	0	0	0	0	0	0	0	0	0	5'ss_bulge	consensus	0	3	0	2	present	present
ENSG00000011600	ENST00000262629	NM_003332	TYROBP	protein_coding	575	66	342	165	absent	NA	0	0	0	0	0	0	0	0	0	0	0	0	0	0	0	0	0	0	0	0	0	0	0	0	0	0	0	0	0	0	0	No 5'ss	No Bpt	0	0	0	0	present	present
ENSG00000011638	ENST00000233047	NM_001301771	LDAF1	protein_coding	1717	97	486	1059	noncanon	NC	0	0	0	0	0	0	0	0	0	0	0	0	0	0	0	0	0	0	0	0	0	0	0	2	0	0	2	0	0	0	0	5'ss_bulge	consensus	0	4	0	4	present	present
ENSG00000011677	ENST00000370314	NM_000808	GABRA3	protein_coding	3669	169	1479	1993	noncanon	NC	0	0	0	0	0	0	0	0	0	0	0	0	0	0	0	0	0	0	0	0	0	0	0	9	0	2	7	0	0	0	0	5'ss_bulge	stringent	0	3	1	5	present	present
ENSG00000012048	ENST00000357654	NM_007294	BRCA1	protein_coding	7088	93	5592	1382	canon	U1	1	0	1	0	0	0	0	0	0	0	0	0	0	0	0	0	0	0	0	0	0	0	0	12	0	9	3	0	0	1	0	5'ss_bulge	stringent	0	10	1	8	present	present
ENSG00000012061	ENST00000300853	NM_001983	ERCC1	protein_coding	3379	136	894	2340	canon	U2	1	0	1	0	0	0	1	0	0	1	0	0	0	0	0	0	0	0	0	0	0	0	0	3	0	1	2	0	0	2	1	5'ss	stringent	2	11	1	4	present	present
ENSG00000012124	ENST00000085219	NM_001771	CD22	protein_coding	3274	43	2544	663	noncanon	NC	0	0	0	0	0	0	0	0	0	0	0	0	0	0	0	0	0	0	0	0	0	0	0	1	0	1	0	0	0	0	0	5'ss_bulge	consensus	0	6	0	1	present	present
ENSG00000012171	ENST00000616701	NM_001290060	SEMA3B	protein_coding	3184	93	2250	839	noncanon	NC	0	0	0	0	0	0	0	0	0	0	0	0	0	0	0	0	0	0	0	0	0	0	0	2	0	2	0	0	0	0	0	5'ss_bulge	stringent	0	5	1	0	present	present
ENSG00000012174	ENST00000379484	NM_015884	MBTPS2	protein_coding	4446	117	1560	2767	noncanon	NC	0	0	0	0	0	0	0	0	0	0	0	0	0	0	0	0	0	0	0	0	0	0	0	14	0	4	10	0	0	0	0	5'ss_bulge	stringent	0	5	1	12	present	present
ENSG00000012211	ENST00000599218	NM_006150	PRICKLE3	protein_coding	2795	75	1848	870	canon	U2	1	0	1	0	0	0	1	0	0	1	0	0	1	0	0	1	0	0	0	0	0	0	0	3	0	4	1	0	0	3	2	5'ss_bulge	consensus	0	1	0	6	present	present
ENSG00000012223	ENST00000231751	NM_002343	LTF	protein_coding	2721	37	2133	549	canon	U1	1	0	1	0	0	0	0	0	0	0	0	0	0	0	0	0	0	0	0	0	0	0	0	2	0	2	0	0	0	1	0	5'ss_bulge	stringent	0	5	1	2	present	present
ENSG00000012232	ENST00000220562	NM_001440	EXTL3	protein_coding	8221	474	2760	4732	canon	U2	0	0	0	0	0	0	3	0	1	2	0	0	1	0	0	1	0	0	0	0	0	0	0	16	2	4	10	0	0	4	3	5'ss	stringent	1	15	1	19	present	present
ENSG00000012504	ENST00000392986	NM_001206979	NR1H4	protein_coding	2739	193	1431	924	noncanon	NC	0	0	0	0	0	0	0	0	0	0	0	0	0	0	0	0	0	0	0	0	0	0	0	5	0	1	4	0	0	0	0	5'ss_bulge	consensus	0	4	0	2	present	present
ENSG00000012660	ENST00000304434	NM_021814	ELOVL5	protein_coding	2765	133	900	1722	noncanon	NC	0	0	0	0	0	0	0	0	0	0	0	0	0	0	0	0	0	0	0	0	0	0	0	12	0	2	10	0	0	0	0	5'ss_bulge	consensus	0	3	0	5	present	present
ENSG00000012779	ENST00000374391	NM_000698	ALOX5	protein_coding	2519	63	2025	429	noncanon	NC	0	0	0	0	0	0	0	0	0	0	0	0	0	0	0	0	0	0	0	0	0	0	0	2	0	2	0	0	0	0	0	5'ss_bulge	consensus	0	2	0	4	present	present
ENSG00000012817	ENST00000317961	NM_004653	KDM5D	protein_coding	6825	55	4620	2129	canon	U2	0	0	0	0	0	0	2	0	0	2	0	0	0	0	0	0	0	0	0	0	0	0	0	9	0	3	6	0	0	2	2	5'ss_bulge	stringent	0	11	1	13	present	present
ENSG00000012822	ENST00000550804	NM_020898	CALCOCO1	protein_coding	5576	48	2076	3426	canon	U2	1	0	1	0	0	0	1	0	0	1	0	0	0	0	0	0	0	0	0	0	0	0	0	7	0	2	5	0	0	2	1	5'ss	consensus	1	11	0	14	present	present
ENSG00000012963	ENST00000013070	NM_175748	UBR7	protein_coding	3494	35	1278	2179	canon	U2	1	0	1	0	0	0	1	0	0	1	0	0	0	0	0	0	0	0	0	0	0	0	0	5	0	0	5	0	0	2	1	5'ss_bulge	stringent	0	3	1	7	present	present
ENSG00000012983	ENST00000682126	NM_006575	MAP4K5	protein_coding	4270	121	2541	1497	canon	U2	1	0	1	0	0	0	2	0	1	1	0	0	0	0	0	0	0	0	0	0	0	0	0	17	0	5	12	0	0	3	1	5'ss_bulge	consensus	0	5	0	10	present	present
ENSG00000013016	ENST00000322054	NM_014600	EHD3	protein_coding	4825	469	1608	2746	noncanon	NC	0	0	0	0	0	0	0	0	0	0	0	0	0	0	0	0	0	0	0	0	0	0	0	6	0	0	6	0	0	0	0	5'ss_bulge	consensus	0	11	0	6	present	present
ENSG00000013275	ENST00000157812	NM_006503	PSMC4	protein_coding	1754	37	1257	458	noncanon	NC	0	0	0	0	0	0	0	0	0	0	0	0	0	0	0	0	0	0	0	0	0	0	0	2	0	2	0	0	0	0	0	5'ss_bulge	stringent	0	3	1	5	present	present
ENSG00000013288	ENST00000285599	NM_015274	MAN2B2	protein_coding	5129	21	3030	2076	noncanon	NC	0	0	0	0	0	0	0	0	0	0	0	0	0	0	0	0	0	0	0	0	0	0	0	3	0	0	3	0	0	0	0	5'ss_bulge	consensus	0	10	0	4	present	present
ENSG00000013293	ENST00000231706	NM_020949	SLC7A14	protein_coding	10140	164	2316	7506	canon	U1	2	0	0	2	0	0	0	0	0	0	0	0	0	0	0	0	0	0	0	0	0	0	0	30	0	7	23	0	0	2	2	5'ss	stringent	1	22	5	21	absent	absent
ENSG00000013297	ENST00000064724	NM_005602	CLDN11	protein_coding	2758	198	624	1934	canon	U1	1	0	0	1	0	0	0	0	0	0	0	0	0	0	0	0	0	0	0	0	0	0	0	9	0	0	9	0	0	1	1	5'ss_bulge	stringent	0	4	1	5	absent	absent
ENSG00000013306	ENST00000377095	NM_001143780	SLC25A39	protein_coding	1581	112	1080	372	noncanon	NC	0	0	0	0	0	0	0	0	0	0	0	0	0	0	0	0	0	0	0	0	0	0	0	1	0	1	0	0	0	0	0	5'ss_bulge	consensus	0	1	0	4	present	present
ENSG00000013364	ENST00000357402	NM_005115	MVP	protein_coding	2798	48	2682	31	noncanon	NC	0	0	0	0	0	0	0	0	0	0	0	0	0	0	0	0	0	0	0	0	0	0	0	1	0	1	0	0	0	0	0	5'ss_bulge	consensus	0	6	0	3	present	present
ENSG00000013374	ENST00000568733	NM_001243351	NUB1	protein_coding	3109	34	1848	1223	noncanon	NC	0	0	0	0	0	0	0	0	0	0	0	0	0	0	0	0	0	0	0	0	0	0	0	4	0	1	3	0	0	0	0	5'ss_bulge	stringent	0	4	1	5	present	present
ENSG00000013375	ENST00000513973	NM_015599	PGM3	protein_coding	6079	86	1629	4360	canon	U1	1	0	0	1	0	0	0	0	0	0	0	0	1	0	0	1	0	0	0	0	0	0	0	9	0	2	7	0	0	2	2	5'ss_bulge	stringent	0	6	4	13	present	present
ENSG00000013392	ENST00000369724	NM_033411	RWDD2A	protein_coding	3769	139	879	2662	noncanon	NC	0	0	0	0	0	0	0	0	0	0	0	0	0	0	0	0	0	0	0	0	0	0	0	7	0	2	5	0	0	0	0	5'ss_bulge	consensus	0	5	0	7	present	present
ENSG00000013441	ENST00000321356	NM_004071	CLK1	protein_coding	1847	94	1455	296	canon	U1	1	0	1	0	0	0	0	0	0	0	0	0	2	0	1	1	0	0	0	0	0	0	0	9	0	3	6	0	0	3	1	5'ss_bulge	stringent	0	1	1	2	present	present
ENSG00000013503	ENST00000228347	NM_018082	POLR3B	protein_coding	4183	131	3402	648	noncanon	NC	0	0	0	0	0	0	0	0	0	0	0	0	0	0	0	0	0	0	0	0	0	0	0	10	1	8	1	0	0	0	0	5'ss_bulge	consensus	0	9	0	4	present	present
ENSG00000013523	ENST00000251089	NM_015305	ANGEL1	protein_coding	5287	54	2013	3218	noncanon	NC	0	0	0	0	0	0	0	0	0	0	0	0	0	0	0	0	0	0	0	0	0	0	0	5	0	0	5	0	0	0	0	5'ss_bulge	stringent	0	11	1	12	present	present
ENSG00000013561	ENST00000394520	NM_004290	RNF14	protein_coding	4170	173	1425	2501	canon	U1	1	0	1	0	0	0	0	0	0	0	0	0	1	0	0	1	0	0	0	0	0	0	0	19	1	5	13	0	0	2	1	5'ss_bulge	stringent	0	9	2	6	present	present
ENSG00000013563	ENST00000369807	NM_001303620	DNASE1L1	protein_coding	2610	142	909	1470	noncanon	NC	0	0	0	0	0	0	0	0	0	0	0	0	0	0	0	0	0	0	0	0	0	0	0	3	0	1	2	0	0	0	0	5'ss_bulge	consensus	0	8	0	2	present	present
ENSG00000013573	ENST00000542838	NM_030653	DDX11	protein_coding	3920	231	2721	962	canon	U1	1	0	1	0	0	0	0	0	0	0	0	0	0	0	0	0	0	0	0	0	0	0	0	2	0	1	1	0	0	1	0	5'ss_bulge	consensus	0	4	0	3	present	present
ENSG00000013583	ENST00000014930	NM_015987	HEBP1	protein_coding	1159	150	570	437	canon	U1	1	0	0	1	0	0	0	0	0	0	0	0	0	0	0	0	0	0	0	0	0	0	0	0	0	0	0	0	0	1	1	No 5'ss	consensus	0	0	0	2	present	present
ENSG00000013588	ENST00000014914	NM_003979	GPRC5A	protein_coding	6582	102	1074	5397	canon	U2	0	0	0	0	0	0	2	0	0	2	0	0	1	0	0	1	0	0	0	0	0	0	0	14	0	1	13	0	0	3	3	5'ss_bulge	stringent	0	10	1	24	present	present
ENSG00000013619	ENST00000370401	NM_005491	MAMLD1	protein_coding	4816	213	2325	2169	noncanon	NC	0	0	0	0	0	0	0	0	0	0	0	0	0	0	0	0	0	0	0	0	0	0	0	5	0	2	3	0	0	0	0	5'ss_bulge	consensus	0	1	0	10	present	present
ENSG00000013725	ENST00000313421	NM_006725	CD6	protein_coding	3252	185	2007	1058	noncanon	NC	0	0	0	0	0	0	0	0	0	0	0	0	0	0	0	0	0	0	0	0	0	0	0	2	0	1	1	0	0	0	0	5'ss_bulge	consensus	0	7	0	6	present	present
ENSG00000013810	ENST00000313288	NM_006342	TACC3	protein_coding	2799	122	2517	157	absent	NA	0	0	0	0	0	0	0	0	0	0	0	0	0	0	0	0	0	0	0	0	0	0	0	0	0	0	0	0	0	0	0	5'ss_bulge	consensus	0	6	0	3	present	present
ENSG00000014123	ENST00000369278	NM_015323	UFL1	protein_coding	4226	67	2385	1772	canon	U2	0	0	0	0	0	0	2	0	0	2	0	0	0	0	0	0	0	0	0	0	0	0	0	10	0	2	8	0	0	2	2	5'ss	stringent	1	5	2	10	present	present
ENSG00000014138	ENST00000265465	NM_002689	POLA2	protein_coding	3544	330	1797	1415	canon	U5	0	0	0	0	0	0	0	0	0	0	0	0	1	0	0	1	0	0	0	0	0	0	0	3	0	2	1	0	0	1	1	5'ss_bulge	stringent	0	5	2	7	absent	absent
ENSG00000014164	ENST00000262577	NM_015117	ZC3H3	protein_coding	3270	25	2847	396	noncanon	NC	0	0	0	0	0	0	0	0	0	0	0	0	0	0	0	0	0	0	0	0	0	0	0	1	0	1	0	0	0	0	0	5'ss_bulge	consensus	0	4	0	4	present	present
ENSG00000014216	ENST00000279247	NM_005186	CAPN1	protein_coding	2952	85	2145	719	noncanon	NC	0	0	0	0	0	0	0	0	0	0	0	0	0	0	0	0	0	0	0	0	0	0	0	2	0	2	0	0	0	0	0	5'ss_bulge	consensus	0	4	0	1	present	present
ENSG00000014257	ENST00000336375	NM_001099	ACP3	protein_coding	3174	49	1161	1962	noncanon	NC	0	0	0	0	0	0	0	0	0	0	0	0	0	0	0	0	0	0	0	0	0	0	0	5	0	0	5	0	0	0	0	5'ss_bulge	stringent	0	6	1	2	present	present
ENSG00000014641	ENST00000233114	NM_005917	MDH1	protein_coding	1296	80	1005	209	noncanon	NC	0	0	0	0	0	0	0	0	0	0	0	0	0	0	0	0	0	0	0	0	0	0	0	3	0	3	0	0	0	0	0	5'ss_bulge	consensus	0	4	0	2	absent	absent
ENSG00000014824	ENST00000264451	NM_006345	SLC30A9	protein_coding	6164	121	1707	4334	canon	U2	0	0	0	0	0	0	2	0	0	2	0	0	0	0	0	0	0	0	0	0	0	0	0	19	0	2	17	0	0	2	2	5'ss	stringent	1	14	2	12	present	present
ENSG00000014914	ENST00000439741	NM_001145862	MTMR11	protein_coding	2840	231	2130	477	canon	U2	0	0	0	0	0	0	2	0	0	2	0	0	0	0	0	0	0	0	0	0	0	0	0	3	0	2	1	0	0	2	2	5'ss_bulge	stringent	0	1	3	5	present	present
ENSG00000014919	ENST00000016171	NM_078470	COX15	protein_coding	5030	77	1233	3718	noncanon	NC	0	0	0	0	0	0	0	0	0	0	0	0	0	0	0	0	0	0	0	0	0	0	0	10	0	0	10	0	0	0	0	5'ss_bulge	stringent	0	9	3	12	absent	absent
ENSG00000015133	ENST00000389857	NM_001080414	CCDC88C	protein_coding	7519	129	6087	1301	noncanon	NC	0	0	0	0	0	0	0	0	0	0	0	0	0	0	0	0	0	0	0	0	0	0	0	5	0	1	4	0	0	0	0	5'ss_bulge	consensus	0	10	0	7	present	present
ENSG00000015153	ENST00000534854	NM_005748	YAF2	protein_coding	4096	67	543	3484	canon	U2	0	0	0	0	0	0	1	0	0	1	0	0	1	0	0	1	0	0	0	0	0	0	0	18	0	0	18	0	0	2	2	5'ss_bulge	stringent	0	2	2	11	present	present
ENSG00000015171	ENST00000381604	NM_001370100	ZMYND11	protein_coding	4100	104	1809	2166	canon	U5	0	0	0	0	0	0	0	0	0	0	0	0	1	0	0	1	0	0	0	0	0	0	0	16	0	4	12	0	0	1	1	5'ss_bulge	stringent	0	10	1	5	present	present
ENSG00000015285	ENST00000376701	NM_000377	WAS	protein_coding	1829	54	1509	264	noncanon	NC	0	0	0	0	0	0	0	0	0	0	0	0	0	0	0	0	0	0	0	0	0	0	0	1	0	0	1	0	0	0	0	5'ss_bulge	No Bpt	0	1	0	0	present	present
ENSG00000015413	ENST00000690203	NM_001389466	DPEP1	protein_coding	1631	105	1236	210	noncanon	NC	0	0	0	0	0	0	0	0	0	0	0	0	0	0	0	0	0	0	0	0	0	0	0	1	0	1	0	0	0	0	0	5'ss_bulge	consensus	0	2	0	2	present	present
ENSG00000015475	ENST00000622694	NM_001196	BID	protein_coding	2177	88	588	1441	noncanon	NC	0	0	0	0	0	0	0	0	0	0	0	0	0	0	0	0	0	0	0	0	0	0	0	1	0	0	1	0	0	0	0	5'ss_bulge	stringent	0	3	1	2	present	present
ENSG00000015479	ENST00000394805	NM_018834	MATR3	protein_coding	5069	176	2544	2281	canon	U2	2	0	0	2	0	0	4	1	0	3	0	0	0	0	0	0	0	0	0	0	0	0	0	15	0	3	12	0	0	6	5	5'ss_bulge	consensus	0	7	0	10	absent	absent
ENSG00000015520	ENST00000381160	NM_001101648	NPC1L1	protein_coding	4982	70	3999	911	noncanon	NC	0	0	0	0	0	0	0	0	0	0	0	0	0	0	0	0	0	0	0	0	0	0	0	5	0	5	0	0	0	0	0	5'ss_bulge	consensus	0	10	0	7	present	present
ENSG00000015532	ENST00000017003	NM_022167	XYLT2	protein_coding	3507	14	2598	893	absent	NA	0	0	0	0	0	0	0	0	0	0	0	0	0	0	0	0	0	0	0	0	0	0	0	0	0	0	0	0	0	0	0	5'ss_bulge	consensus	0	6	0	4	present	present
ENSG00000015568	ENST00000016946	NM_005054	RGPD5	protein_coding	7268	160	5298	1808	noncanon	NC	0	0	0	0	0	0	0	0	0	0	0	0	0	0	0	0	0	0	0	0	0	0	0	18	0	9	9	0	0	0	0	5'ss_bulge	stringent	0	12	1	6	present	present
ENSG00000015592	ENST00000350889	NM_030795	STMN4	protein_coding	2321	77	651	1537	canon	U5	0	0	0	0	0	0	0	0	0	0	0	0	1	0	0	1	0	0	0	0	0	0	0	3	0	0	3	0	0	1	1	5'ss_bulge	consensus	0	7	0	4	present	present
ENSG00000015676	ENST00000355451	NM_015332	NUDCD3	protein_coding	8036	57	1086	6891	noncanon	NC	0	0	0	0	0	0	0	0	0	0	0	0	0	0	0	0	0	0	0	0	0	0	0	6	0	0	6	0	0	0	0	5'ss	stringent	3	23	1	16	present	present
ENSG00000016082	ENST00000230658	NM_002202	ISL1	protein_coding	2394	223	1050	1119	canon	U5	0	0	0	0	0	0	0	0	0	0	0	0	1	0	0	1	0	0	0	0	0	0	0	8	0	2	6	0	0	1	1	5'ss_bulge	consensus	0	2	0	3	present	present
ENSG00000016391	ENST00000315251	NM_018397	CHDH	protein_coding	7694	336	1785	5441	noncanon	NC	0	0	0	0	0	0	0	0	0	0	0	0	0	0	0	0	0	0	0	0	0	0	0	9	0	0	9	0	0	0	0	5'ss_bulge	consensus	0	20	0	10	present	present
ENSG00000016402	ENST00000316649	NM_014432	IL20RA	protein_coding	3486	236	1662	1586	canon	U1	1	0	1	0	0	0	0	0	0	0	0	0	1	0	1	0	0	0	0	0	0	0	0	11	0	3	8	0	0	2	0	5'ss_bulge	stringent	0	4	2	3	present	present
ENSG00000016490	ENST00000394711	NM_001285	CLCA1	protein_coding	3004	44	2745	213	noncanon	NC	0	0	0	0	0	0	0	0	0	0	0	0	0	0	0	0	0	0	0	0	0	0	0	2	0	2	0	0	0	0	0	5'ss_bulge	consensus	0	3	0	8	present	present
ENSG00000016602	ENST00000370563	NM_012128	CLCA4	protein_coding	3211	41	2760	408	noncanon	NC	0	0	0	0	0	0	0	0	0	0	0	0	0	0	0	0	0	0	0	0	0	0	0	8	0	4	4	0	0	0	0	5'ss_bulge	stringent	0	5	1	7	present	present
ENSG00000016864	ENST00000266014	NM_018446	GLT8D1	protein_coding	1856	344	1116	358	noncanon	NC	0	0	0	0	0	0	0	0	0	0	0	0	0	0	0	0	0	0	0	0	0	0	0	2	0	1	1	0	0	0	0	5'ss_bulge	consensus	0	3	0	1	present	present
ENSG00000017260	ENST00000510168	NM_001378687	ATP2C1	protein_coding	4994	253	2760	1799	canon	U2	0	0	0	0	0	0	1	0	0	1	0	0	0	0	0	0	0	0	0	0	0	0	0	13	0	5	8	0	0	1	1	5'ss_bulge	stringent	0	5	2	12	present	present
ENSG00000017427	ENST00000337514	NM_000618	IGF1	protein_coding	7277	181	462	6632	canon	U2	0	0	0	0	0	0	2	0	0	2	0	0	0	0	0	0	0	0	0	0	0	0	0	29	0	0	29	0	0	2	2	5'ss_bulge	stringent	0	7	2	23	present	present
ENSG00000017483	ENST00000620913	NM_033518	SLC38A5	protein_coding	1990	101	1419	388	noncanon	NC	0	0	0	0	0	0	0	0	0	0	0	0	0	0	0	0	0	0	0	0	0	0	0	2	0	0	2	0	0	0	0	5'ss_bulge	consensus	0	3	0	4	present	present
ENSG00000017797	ENST00000383432	NM_006788	RALBP1	protein_coding	4379	178	1968	2176	canon	U2	0	0	0	0	0	0	3	0	1	2	0	0	0	0	0	0	0	0	0	0	0	0	0	2	0	1	1	0	0	3	2	5'ss_bulge	consensus	0	3	0	13	present	present
ENSG00000018189	ENST00000381006	NM_001037442	RUFY3	protein_coding	4433	609	1863	1959	noncanon	NC	0	0	0	0	0	0	0	0	0	0	0	0	0	0	0	0	0	0	0	0	0	0	0	12	2	2	8	0	0	0	0	5'ss_bulge	consensus	0	7	0	7	present	present
ENSG00000018236	ENST00000551295	NM_001843	CNTN1	protein_coding	5667	153	3057	2379	canon	U1	1	0	1	0	0	0	0	0	0	0	0	0	0	0	0	0	0	0	0	0	0	0	0	14	0	3	11	0	0	1	0	5'ss_bulge	consensus	0	7	0	13	present	present
ENSG00000018280	ENST00000233202	NM_000578	SLC11A1	protein_coding	3608	95	1653	1858	noncanon	NC	0	0	0	0	0	0	0	0	0	0	0	0	0	0	0	0	0	0	0	0	0	0	0	1	0	0	1	0	0	0	0	5'ss_bulge	stringent	0	3	1	2	present	present
ENSG00000018408	ENST00000360632	NM_015472	WWTR1	protein_coding	5037	260	1203	3569	canon	U2	0	0	0	0	0	0	1	0	0	1	0	0	1	0	0	1	0	0	0	0	0	0	0	12	0	1	11	0	0	2	2	5'ss_bulge	stringent	0	2	1	13	present	present
ENSG00000018510	ENST00000264167	NM_003659	AGPS	protein_coding	7633	16	1977	5638	canon	U2	0	0	0	0	0	0	5	0	2	3	0	0	0	0	0	0	0	0	0	0	0	0	0	39	0	6	33	0	0	5	3	5'ss_bulge	stringent	0	12	2	19	present	present
ENSG00000018610	ENST00000644802	NM_022101	STEEP1	protein_coding	2301	53	669	1577	noncanon	NC	0	0	0	0	0	0	0	0	0	0	0	0	0	0	0	0	0	0	0	0	0	0	0	9	0	1	8	0	0	0	0	5'ss_bulge	consensus	0	6	0	3	absent	absent
ENSG00000018625	ENST00000361216	NM_000702	ATP1A2	protein_coding	5435	102	3063	2268	canon	U2	0	0	0	0	0	0	1	0	1	0	0	0	0	0	0	0	0	0	0	0	0	0	0	7	0	1	6	0	0	1	0	5'ss_bulge	stringent	0	14	2	10	present	present
ENSG00000018699	ENST00000317907	NM_017735	TTC27	protein_coding	2888	242	2532	112	noncanon	NC	0	0	0	0	0	0	0	0	0	0	0	0	0	0	0	0	0	0	0	0	0	0	0	13	0	11	2	0	0	0	0	5'ss_bulge	stringent	0	5	1	8	present	present
ENSG00000018869	ENST00000586929	NM_001320371	ZNF582	protein_coding	3061	314	1554	1111	noncanon	NC	0	0	0	0	0	0	0	0	0	0	0	0	0	0	0	0	0	0	0	0	0	0	0	4	0	1	3	0	0	0	0	5'ss_bulge	consensus	0	4	0	6	present	present
ENSG00000019102	ENST00000326621	NM_014312	VSIG2	protein_coding	1163	117	984	60	noncanon	NC	0	0	0	0	0	0	0	0	0	0	0	0	0	0	0	0	0	0	0	0	0	0	0	1	0	1	0	0	0	0	0	5'ss_bulge	consensus	0	2	0	3	present	present
ENSG00000019144	ENST00000600882	NM_001144758	PHLDB1	protein_coding	5445	84	4134	1204	absent	NA	0	0	0	0	0	0	0	0	0	0	0	0	0	0	0	0	0	0	0	0	0	0	0	0	0	0	0	0	0	0	0	5'ss_bulge	stringent	0	8	1	3	present	present
ENSG00000019169	ENST00000327097	NM_006770	MARCO	protein_coding	1810	106	1563	139	noncanon	NC	0	0	0	0	0	0	0	0	0	0	0	0	0	0	0	0	0	0	0	0	0	0	0	2	1	0	1	0	0	0	0	5'ss_bulge	consensus	0	4	0	1	present	present
ENSG00000019186	ENST00000216862	NM_000782	CYP24A1	protein_coding	3278	406	1545	1315	canon	U1	1	0	0	1	0	0	0	0	0	0	0	0	0	0	0	0	0	0	0	0	0	0	0	15	0	0	15	0	0	1	1	5'ss_bulge	consensus	0	2	0	3	present	present
ENSG00000019485	ENST00000683152	NM_001384648	PRDM11	protein_coding	10729	238	3534	6949	canon	U2	0	0	0	0	0	0	2	0	0	2	0	0	0	0	0	0	0	0	0	0	0	0	0	22	0	3	19	0	0	2	2	5'ss_bulge	stringent	0	17	1	20	present	present
ENSG00000019505	ENST00000020926	NM_020826	SYT13	protein_coding	5165	133	1281	3749	canon	U1	1	0	0	1	0	0	0	0	0	0	0	0	0	0	0	0	0	0	0	0	0	0	0	12	0	2	10	0	0	1	1	5'ss_bulge	stringent	0	10	1	6	present	present
ENSG00000019549	ENST00000020945	NM_003068	SNAI2	protein_coding	2180	163	807	1208	canon	U1	1	0	0	1	0	0	0	0	0	0	0	0	0	0	0	0	0	0	0	0	0	0	0	3	0	2	1	0	0	1	1	5'ss_bulge	consensus	0	1	0	2	present	present
ENSG00000019582	ENST00000009530	NM_001025159	CD74	protein_coding	1653	160	891	600	noncanon	NC	0	0	0	0	0	0	0	0	0	0	0	0	0	0	0	0	0	0	0	0	0	0	0	1	0	0	1	0	0	0	0	5'ss_bulge	consensus	0	3	0	3	present	present
ENSG00000019991	ENST00000222390	NM_000601	HGF	protein_coding	5834	75	2187	3570	canon	U2	0	0	0	0	0	0	3	0	1	2	0	0	0	0	0	0	0	0	0	0	0	0	0	21	0	3	18	0	0	3	2	5'ss_bulge	stringent	0	8	1	11	present	present
ENSG00000019995	ENST00000359653	NM_017580	ZRANB1	protein_coding	5695	370	2127	3196	canon	U2	0	0	0	0	0	0	4	1	1	2	0	0	1	0	0	1	0	0	0	0	0	0	0	20	2	5	13	0	0	5	3	5'ss_bulge	stringent	0	6	2	6	present	present
ENSG00000020129	ENST00000373243	NM_014284	NCDN	protein_coding	3698	391	2190	1115	noncanon	NC	0	0	0	0	0	0	0	0	0	0	0	0	0	0	0	0	0	0	0	0	0	0	0	3	1	0	2	0	0	0	0	5'ss_bulge	consensus	0	7	0	6	present	present
ENSG00000020181	ENST00000412232	NM_032777	ADGRA2	protein_coding	6944	385	4017	2540	canon	U2	0	0	0	0	0	0	1	0	1	0	0	0	0	0	0	0	0	0	0	0	0	0	0	2	0	1	1	0	0	1	0	5'ss_bulge	stringent	0	10	1	6	present	present
ENSG00000020256	ENST00000216923	NM_018197	ZFP64	protein_coding	3057	142	2046	867	canon	U1	1	0	0	1	0	0	0	0	0	0	0	0	0	0	0	0	0	0	0	0	0	0	0	4	0	1	3	0	0	1	1	5'ss_bulge	consensus	0	4	0	4	present	present
ENSG00000020426	ENST00000261245	NM_002431	MNAT1	protein_coding	2648	101	930	1615	noncanon	NC	0	0	0	0	0	0	0	0	0	0	0	0	0	0	0	0	0	0	0	0	0	0	0	8	0	2	6	0	0	0	0	5'ss_bulge	consensus	0	1	0	3	present	present
ENSG00000020577	ENST00000554335	NM_015589	SAMD4A	protein_coding	7157	420	2157	4367	canon	U1	1	0	0	1	0	0	0	0	0	0	0	0	0	0	0	0	0	0	0	0	0	0	0	23	2	2	19	0	0	1	1	5'ss_bulge	stringent	0	13	2	13	present	present
ENSG00000020633	ENST00000308873	NM_004350	RUNX3	protein_coding	4267	407	1248	2610	noncanon	NC	0	0	0	0	0	0	0	0	0	0	0	0	0	0	0	0	0	0	0	0	0	0	0	5	1	0	4	0	0	0	0	5'ss_bulge	stringent	0	6	2	3	present	present
ENSG00000020922	ENST00000323929	NM_005591	MRE11	protein_coding	6841	104	2127	4554	canon	U2	1	0	1	0	0	0	1	0	1	0	0	0	0	0	0	0	0	0	0	0	0	0	0	20	0	5	15	0	0	2	0	5'ss_bulge	stringent	0	10	4	10	present	present
ENSG00000021300	ENST00000354190	NM_021200	PLEKHB1	protein_coding	1977	27	732	1216	noncanon	NC	0	0	0	0	0	0	0	0	0	0	0	0	0	0	0	0	0	0	0	0	0	0	0	1	0	0	1	0	0	0	0	5'ss	consensus	1	10	0	3	present	present
ENSG00000021355	ENST00000380739	NM_030666	SERPINB1	protein_coding	2476	51	1140	1275	noncanon	NC	0	0	0	0	0	0	0	0	0	0	0	0	0	0	0	0	0	0	0	0	0	0	0	5	0	3	2	0	0	0	0	5'ss_bulge	consensus	0	3	0	5	present	present
ENSG00000021461	ENST00000354829	NM_057095	CYP3A43	protein_coding	1707	102	1512	91	noncanon	NC	0	0	0	0	0	0	0	0	0	0	0	0	0	0	0	0	0	0	0	0	0	0	0	3	0	3	0	0	0	0	0	No 5'ss	consensus	0	0	0	3	present	present
ENSG00000021488	ENST00000023064	NM_014270	SLC7A9	protein_coding	1766	110	1464	108	noncanon	NC	0	0	0	0	0	0	0	0	0	0	0	0	0	0	0	0	0	0	0	0	0	0	0	1	0	1	0	0	0	0	0	No 5'ss	consensus	0	0	0	3	present	present
ENSG00000021574	ENST00000315285	NM_014946	SPAST	protein_coding	5268	275	1851	3140	canon	U5	0	0	0	0	0	0	0	0	0	0	0	0	1	0	0	1	0	0	0	0	0	0	0	17	0	3	14	0	0	1	1	5'ss_bulge	stringent	0	9	4	9	present	present
ENSG00000021645	ENST00000335750	NM_001330195	NRXN3	protein_coding	12048	702	4716	6326	canon	U2	0	0	0	0	0	0	1	0	0	1	0	0	1	0	0	1	0	0	0	0	0	0	0	21	2	4	15	0	0	2	2	5'ss_bulge	stringent	0	16	1	25	present	present
ENSG00000021762	ENST00000263650	NM_020896	OSBPL5	protein_coding	3854	94	2640	1097	noncanon	NC	0	0	0	0	0	0	0	0	0	0	0	0	0	0	0	0	0	0	0	0	0	0	0	3	0	1	2	0	0	0	0	5'ss_bulge	consensus	0	8	0	2	present	present
ENSG00000021776	ENST00000156471	NM_014691	AQR	protein_coding	9597	128	4458	5009	canon	U2	3	0	0	3	0	0	1	0	0	1	0	0	0	0	0	0	0	0	0	0	0	0	0	34	0	6	28	0	0	4	4	5'ss_bulge	stringent	0	16	1	18	present	present
ENSG00000021826	ENST00000233072	NM_001875	CPS1	protein_coding	5760	134	4503	1121	canon	U2	0	0	0	0	0	0	2	0	0	2	0	0	0	0	0	0	0	0	0	0	0	0	0	10	0	6	4	0	0	2	2	5'ss_bulge	stringent	0	7	1	7	present	present
ENSG00000021852	ENST00000371237	NM_000066	C8B	protein_coding	2040	66	1776	196	noncanon	NC	0	0	0	0	0	0	0	0	0	0	0	0	0	0	0	0	0	0	0	0	0	0	0	2	0	2	0	0	0	0	0	5'ss_bulge	stringent	0	7	1	0	present	present
ENSG00000022267	ENST00000370683	NM_001159699	FHL1	protein_coding	2286	65	891	1328	noncanon	NC	0	0	0	0	0	0	0	0	0	0	0	0	0	0	0	0	0	0	0	0	0	0	0	5	0	0	5	0	0	0	0	5'ss_bulge	stringent	0	3	1	7	present	present
ENSG00000022277	ENST00000357348	NM_016407	RTF2	protein_coding	2176	70	921	1183	noncanon	NC	0	0	0	0	0	0	0	0	0	0	0	0	0	0	0	0	0	0	0	0	0	0	0	1	0	0	1	0	0	0	0	No 5'ss	consensus	0	0	0	2	present	present
ENSG00000022355	ENST00000393943	NM_001127644	GABRA1	protein_coding	4238	302	1371	2548	noncanon	NC	0	0	0	0	0	0	0	0	0	0	0	0	0	0	0	0	0	0	0	0	0	0	0	24	0	5	19	0	0	0	0	5'ss_bulge	consensus	0	3	0	10	present	present
ENSG00000022556	ENST00000448584	NM_017852	NLRP2	protein_coding	3540	93	3189	239	noncanon	NC	0	0	0	0	0	0	0	0	0	0	0	0	0	0	0	0	0	0	0	0	0	0	0	8	0	6	2	0	0	0	0	5'ss_bulge	consensus	0	6	0	10	present	present
ENSG00000022567	ENST00000517878	NM_001286646	SLC45A4	protein_coding	7418	399	2427	4397	canon	U2	0	0	0	0	0	0	1	0	1	0	0	0	0	0	0	0	0	0	0	0	0	0	0	8	0	3	5	0	0	1	0	5'ss_bulge	stringent	0	13	3	9	present	present
ENSG00000022840	ENST00000325954	NM_014868	RNF10	protein_coding	3814	455	2436	921	canon	U1	1	0	1	0	0	0	0	0	0	0	0	0	0	0	0	0	0	0	0	0	0	0	0	7	0	4	3	0	0	1	0	5'ss_bulge	consensus	0	4	0	3	present	present
ENSG00000022976	ENST00000442396	NM_018335	ZNF839	protein_coding	2992	19	2784	187	noncanon	NC	0	0	0	0	0	0	0	0	0	0	0	0	0	0	0	0	0	0	0	0	0	0	0	3	0	2	1	0	0	0	0	5'ss_bulge	consensus	0	7	0	3	present	present
ENSG00000023041	ENST00000369405	NM_022494	ZDHHC6	protein_coding	2170	213	1242	503	canon	U2	0	0	0	0	0	0	1	0	1	0	0	0	0	0	0	0	0	0	0	0	0	0	0	5	0	3	2	0	0	1	0	5'ss_bulge	consensus	0	2	0	1	present	present
ENSG00000023171	ENST00000635736	NM_001387025	GRAMD1B	protein_coding	8330	523	2634	5171	noncanon	NC	0	0	0	0	0	0	0	0	0	0	0	0	0	0	0	0	0	0	0	0	0	0	0	7	0	0	7	0	0	0	0	5'ss_bulge	stringent	0	18	4	19	present	present
ENSG00000023191	ENST00000354420	NM_203387	RNH1	protein_coding	1952	172	1386	175	noncanon	NC	0	0	0	0	0	0	0	0	0	0	0	0	0	0	0	0	0	0	0	0	0	0	0	2	0	0	2	0	0	0	0	5'ss_bulge	consensus	0	1	0	2	present	present
ENSG00000023228	ENST00000233190	NM_005006	NDUFS1	protein_coding	11660	103	2184	9367	canon	U5	0	0	0	0	0	0	0	0	0	0	0	0	1	0	0	1	0	0	0	0	0	0	0	32	0	3	29	0	0	1	1	5'ss_bulge	stringent	0	22	5	22	present	present
ENSG00000023287	ENST00000025008	NM_014781	RB1CC1	protein_coding	6636	360	4785	1323	noncanon	NC	0	0	0	0	0	0	0	0	0	0	0	0	0	0	0	0	0	0	0	0	0	0	0	16	0	8	8	0	0	0	0	5'ss	consensus	1	12	0	4	present	present
ENSG00000023318	ENST00000262455	NM_015051	ERP44	protein_coding	4808	159	1221	3426	canon	U2	0	0	0	0	0	0	1	0	1	0	0	0	0	0	0	0	0	0	0	0	0	0	0	18	0	5	13	0	0	1	0	5'ss_bulge	stringent	0	4	1	6	present	present
ENSG00000023330	ENST00000484952	NM_000688	ALAS1	protein_coding	2375	176	1923	146	noncanon	NC	0	0	0	0	0	0	0	0	0	0	0	0	0	0	0	0	0	0	0	0	0	0	0	2	0	2	0	0	0	0	0	5'ss_bulge	consensus	0	2	0	4	present	present
ENSG00000023445	ENST00000263464	NM_001165	BIRC3	protein_coding	6877	2672	1815	2300	canon	U2	2	1	1	0	0	0	2	2	0	0	0	0	0	0	0	0	0	0	0	0	0	0	0	28	13	4	11	0	0	4	0	5'ss_bulge	stringent	0	8	2	14	present	present
ENSG00000023516	ENST00000025301	NM_016248	AKAP11	protein_coding	9915	76	5706	4032	canon	U2	0	0	0	0	0	0	2	0	0	2	0	0	1	0	1	0	0	0	0	0	0	0	0	34	1	13	20	0	0	3	2	5'ss_bulge	stringent	0	13	3	25	present	present
ENSG00000023572	ENST00000367439	NM_197962	GLRX2	protein_coding	682	31	495	154	noncanon	NC	0	0	0	0	0	0	0	0	0	0	0	0	0	0	0	0	0	0	0	0	0	0	0	5	0	3	2	0	0	0	0	No 5'ss	No Bpt	0	0	0	0	present	present
ENSG00000023608	ENST00000216294	NM_003082	SNAPC1	protein_coding	2593	40	1107	1444	noncanon	NC	0	0	0	0	0	0	0	0	0	0	0	0	0	0	0	0	0	0	0	0	0	0	0	9	0	3	6	0	0	0	0	5'ss_bulge	stringent	0	2	2	4	present	present
ENSG00000023697	ENST00000428559	NM_015954	DERA	protein_coding	1644	51	957	634	canon	U2	0	0	0	0	0	0	1	0	0	1	0	0	0	0	0	0	0	0	0	0	0	0	0	3	0	0	3	0	0	1	1	5'ss_bulge	stringent	0	1	1	4	present	present
ENSG00000023734	ENST00000419869	NM_007178	STRAP	protein_coding	1874	320	1053	499	noncanon	NC	0	0	0	0	0	0	0	0	0	0	0	0	0	0	0	0	0	0	0	0	0	0	0	5	0	3	2	0	0	0	0	5'ss_bulge	consensus	0	3	0	4	present	present
ENSG00000023839	ENST00000647814	NM_000392	ABCC2	protein_coding	5806	204	4638	962	canon	U1	2	0	2	0	0	0	0	0	0	0	0	0	0	0	0	0	0	0	0	0	0	0	0	16	0	10	6	0	0	2	0	5'ss_bulge	consensus	0	10	0	10	present	present
ENSG00000023892	ENST00000316637	NM_022047	DEF6	protein_coding	2296	38	1896	360	noncanon	NC	0	0	0	0	0	0	0	0	0	0	0	0	0	0	0	0	0	0	0	0	0	0	0	1	0	1	0	0	0	0	0	5'ss_bulge	consensus	0	1	0	2	present	present
ENSG00000023902	ENST00000369124	NM_016274	PLEKHO1	protein_coding	2114	341	1230	541	noncanon	NC	0	0	0	0	0	0	0	0	0	0	0	0	0	0	0	0	0	0	0	0	0	0	0	1	0	0	1	0	0	0	0	5'ss_bulge	consensus	0	3	0	3	present	present
ENSG00000023909	ENST00000370238	NM_002061	GCLM	protein_coding	4883	266	825	3790	canon	U2	1	0	0	1	0	0	1	0	0	1	0	0	1	0	0	1	0	0	0	0	0	0	0	25	0	0	25	0	0	3	3	5'ss_bulge	stringent	0	4	3	19	present	present
ENSG00000024048	ENST00000372901	NM_001363705	UBR2	protein_coding	7891	290	5268	2331	canon	U2	0	0	0	0	0	0	1	0	1	0	0	0	0	0	0	0	0	0	0	0	0	0	0	21	0	10	11	0	0	1	0	5'ss_bulge	consensus	0	16	0	12	present	present
ENSG00000024422	ENST00000263277	NM_014601	EHD2	protein_coding	3506	116	1632	1701	noncanon	NC	0	0	0	0	0	0	0	0	0	0	0	0	0	0	0	0	0	0	0	0	0	0	0	4	0	2	2	0	0	0	0	5'ss_bulge	consensus	0	4	0	4	present	present
ENSG00000024526	ENST00000456315	NM_001114120	DEPDC1	protein_coding	5299	82	2436	2779	noncanon	NC	0	0	0	0	0	0	0	0	0	0	0	0	0	0	0	0	0	0	0	0	0	0	0	22	0	4	18	0	0	0	0	5'ss_bulge	stringent	0	6	2	11	present	present
ENSG00000024862	ENST00000617445	NM_015439	CCDC28A	protein_coding	1247	133	555	515	canon	U1	1	0	0	1	0	0	0	0	0	0	0	0	0	0	0	0	0	0	0	0	0	0	0	1	0	0	1	0	0	1	1	5'ss_bulge	consensus	0	1	0	1	present	present
ENSG00000025039	ENST00000369415	NM_021244	RRAGD	protein_coding	4923	279	1203	3439	canon	U2	0	0	0	0	0	0	2	0	0	2	0	0	0	0	0	0	0	0	0	0	0	0	0	15	0	2	13	0	0	2	2	5'ss_bulge	stringent	0	5	2	10	present	present
ENSG00000025156	ENST00000368455	NM_004506	HSF2	protein_coding	2596	85	1611	898	noncanon	NC	0	0	0	0	0	0	0	0	0	0	0	0	0	0	0	0	0	0	0	0	0	0	0	12	0	3	9	0	0	0	0	5'ss_bulge	consensus	0	4	0	4	present	present
ENSG00000025293	ENST00000374012	NM_016436	PHF20	protein_coding	5879	64	3039	2742	canon	U2	1	0	0	1	0	0	1	0	0	1	0	0	0	0	0	0	0	0	0	0	0	0	0	12	0	5	7	0	0	2	2	5'ss_bulge	stringent	0	13	1	3	present	present
ENSG00000025423	ENST00000322165	NM_003725	HSD17B6	protein_coding	1512	90	954	447	noncanon	NC	0	0	0	0	0	0	0	0	0	0	0	0	0	0	0	0	0	0	0	0	0	0	0	2	0	0	2	0	0	0	0	5'ss_bulge	stringent	0	3	1	2	present	present
ENSG00000025434	ENST00000441012	NM_005693	NR1H3	protein_coding	1852	133	1344	336	absent	NA	0	0	0	0	0	0	0	0	0	0	0	0	0	0	0	0	0	0	0	0	0	0	0	0	0	0	0	0	0	0	0	5'ss_bulge	consensus	0	2	0	1	present	present
ENSG00000025708	ENST00000252029	NM_001953	TYMP	protein_coding	1586	108	1449	17	absent	NA	0	0	0	0	0	0	0	0	0	0	0	0	0	0	0	0	0	0	0	0	0	0	0	0	0	0	0	0	0	0	0	No 5'ss	No Bpt	0	0	0	0	present	present
ENSG00000025770	ENST00000420993	NM_152299	NCAPH2	protein_coding	3337	113	1818	1404	noncanon	NC	0	0	0	0	0	0	0	0	0	0	0	0	0	0	0	0	0	0	0	0	0	0	0	1	0	0	1	0	0	0	0	5'ss_bulge	consensus	0	7	0	5	present	present
ENSG00000025772	ENST00000372813	NM_006809	TOMM34	protein_coding	1973	63	930	978	noncanon	NC	0	0	0	0	0	0	0	0	0	0	0	0	0	0	0	0	0	0	0	0	0	0	0	1	0	0	1	0	0	0	0	5'ss_bulge	consensus	0	2	0	1	present	present
ENSG00000025796	ENST00000369002	NM_007214	SEC63	protein_coding	6430	198	2283	3947	canon	U2	0	0	0	0	0	0	3	0	0	3	0	0	1	0	0	1	0	0	0	0	0	0	0	19	0	1	18	0	0	4	4	5'ss_bulge	consensus	0	10	0	13	present	present
ENSG00000025800	ENST00000373625	NM_012316	KPNA6	protein_coding	7355	74	1611	5668	noncanon	NC	0	0	0	0	0	0	0	0	0	0	0	0	0	0	0	0	0	0	0	0	0	0	0	13	0	2	11	0	0	0	0	5'ss_bulge	stringent	0	15	3	18	present	present
ENSG00000026025	ENST00000544301	NM_003380	VIM	protein_coding	2154	283	1401	321	noncanon	NC	0	0	0	0	0	0	0	0	0	0	0	0	0	0	0	0	0	0	0	0	0	0	0	3	0	3	0	0	0	0	0	5'ss_bulge	stringent	0	3	1	2	present	present
ENSG00000026103	ENST00000652046	NM_000043	FAS	protein_coding	3696	78	1008	2608	canon	U2	0	0	0	0	0	0	1	0	0	1	0	0	0	0	0	0	0	0	0	0	0	0	0	16	0	2	14	0	0	1	1	5'ss_bulge	stringent	0	3	1	5	present	present
ENSG00000026297	ENST00000508775	NM_003730	RNASET2	protein_coding	8614	367	771	7474	canon	U5	0	0	0	0	0	0	0	0	0	0	0	0	1	0	0	1	0	0	0	0	0	0	0	16	0	1	15	0	0	1	1	5'ss_bulge	consensus	0	44	0	8	present	present
ENSG00000026508	ENST00000428726	NM_000610	CD44	protein_coding	5431	132	2229	3068	noncanon	NC	0	0	0	0	0	0	0	0	0	0	0	0	0	0	0	0	0	0	0	0	0	0	0	13	0	0	13	0	0	0	0	5'ss_bulge	consensus	0	8	0	13	present	present
ENSG00000026559	ENST00000371571	NM_002237	KCNG1	protein_coding	2189	237	1542	382	noncanon	NC	0	0	0	0	0	0	0	0	0	0	0	0	0	0	0	0	0	0	0	0	0	0	0	2	0	0	2	0	0	0	0	5'ss_bulge	consensus	0	2	0	2	present	present
ENSG00000026652	ENST00000320285	NM_020133	AGPAT4	protein_coding	7923	123	1137	6572	canon	U2	2	0	0	2	0	0	1	0	0	1	0	0	0	0	0	0	0	0	0	0	0	0	0	22	0	3	19	0	0	3	3	5'ss_bulge	stringent	0	15	2	12	present	present
ENSG00000026751	ENST00000368043	NM_021181	SLAMF7	protein_coding	2707	54	1008	1643	noncanon	NC	0	0	0	0	0	0	0	0	0	0	0	0	0	0	0	0	0	0	0	0	0	0	0	3	0	1	2	0	0	0	0	5'ss_bulge	stringent	0	3	1	3	present	present
ENSG00000026950	ENST00000289361	NM_007048	BTN3A1	protein_coding	3388	191	1542	1515	canon	U2	0	0	0	0	0	0	1	1	0	0	0	0	0	0	0	0	0	0	0	0	0	0	0	2	0	1	1	0	0	1	0	5'ss_bulge	stringent	0	9	1	4	present	present
ENSG00000027001	ENST00000382172	NM_005932	MIPEP	protein_coding	2381	79	2142	158	noncanon	NC	0	0	0	0	0	0	0	0	0	0	0	0	0	0	0	0	0	0	0	0	0	0	0	5	0	5	0	0	0	0	0	5'ss_bulge	consensus	0	2	0	2	present	present
ENSG00000027075	ENST00000332981	NM_006255	PRKCH	protein_coding	3720	522	2052	1144	canon	U1	2	0	1	1	0	0	0	0	0	0	0	0	0	0	0	0	0	0	0	0	0	0	0	5	0	1	4	0	0	2	1	5'ss_bulge	stringent	0	7	2	4	present	present
ENSG00000027644	ENST00000368195	NM_014215	INSRR	protein_coding	5200	495	3894	809	noncanon	NC	0	0	0	0	0	0	0	0	0	0	0	0	0	0	0	0	0	0	0	0	0	0	0	4	0	3	1	0	0	0	0	5'ss_bulge	consensus	0	7	0	10	absent	absent
ENSG00000027697	ENST00000367739	NM_000416	IFNGR1	protein_coding	2074	57	1470	545	noncanon	NC	0	0	0	0	0	0	0	0	0	0	0	0	0	0	0	0	0	0	0	0	0	0	0	8	0	4	4	0	0	0	0	5'ss_bulge	consensus	0	3	0	6	present	present
ENSG00000027847	ENST00000029410	NM_007255	B4GALT7	protein_coding	1698	78	984	634	noncanon	NC	0	0	0	0	0	0	0	0	0	0	0	0	0	0	0	0	0	0	0	0	0	0	0	1	0	0	1	0	0	0	0	5'ss_bulge	consensus	0	3	0	3	present	present
ENSG00000027869	ENST00000368199	NM_003975	SH2D2A	protein_coding	1644	139	1170	330	noncanon	NC	0	0	0	0	0	0	0	0	0	0	0	0	0	0	0	0	0	0	0	0	0	0	0	2	0	2	0	0	0	0	0	5'ss_bulge	consensus	0	2	0	3	present	present
ENSG00000028116	ENST00000340157	NM_006296	VRK2	protein_coding	1773	62	1527	177	canon	U2	0	0	0	0	0	0	1	0	1	0	0	0	0	0	0	0	0	0	0	0	0	0	0	4	0	3	1	0	0	1	0	5'ss_bulge	consensus	0	4	0	2	present	present
ENSG00000028137	ENST00000376259	NM_001066	TNFRSF1B	protein_coding	3687	100	1386	2199	noncanon	NC	0	0	0	0	0	0	0	0	0	0	0	0	0	0	0	0	0	0	0	0	0	0	0	2	0	2	0	0	0	0	0	5'ss_bulge	consensus	0	7	0	1	present	present
ENSG00000028203	ENST00000436874	NM_017599	VEZT	protein_coding	4510	43	2340	2125	canon	U2	1	0	1	0	0	0	1	0	0	1	0	0	0	0	0	0	0	0	0	0	0	0	0	17	0	7	10	0	0	2	1	5'ss	stringent	1	7	3	11	present	present
ENSG00000028277	ENST00000692977	NM_001394376	POU2F2	protein_coding	7057	34	1875	5146	canon	U2	0	0	0	0	0	0	1	0	0	1	0	0	0	0	0	0	0	0	0	0	0	0	0	5	0	0	5	0	0	1	1	5'ss_bulge	stringent	0	11	1	15	present	present
ENSG00000028310	ENST00000467963	NM_023924	BRD9	protein_coding	2665	143	1794	726	canon	U5	0	0	0	0	0	0	0	0	0	0	0	0	1	0	1	0	0	0	0	0	0	0	0	1	0	1	0	0	0	1	0	5'ss_bulge	consensus	0	2	0	1	present	present
ENSG00000028528	ENST00000559844	NM_003099	SNX1	protein_coding	8214	31	1569	6612	canon	U2	1	0	0	1	0	0	4	0	0	4	0	0	0	0	0	0	0	0	0	0	0	0	0	17	0	0	17	0	0	5	5	5'ss_bulge	stringent	0	25	1	19	present	present
ENSG00000028839	ENST00000237264	NM_004865	TBPL1	protein_coding	4199	201	561	3391	canon	U2	0	0	0	0	0	0	2	0	0	2	0	0	0	0	0	0	0	0	0	0	0	0	0	12	0	0	12	0	0	2	2	5'ss_bulge	stringent	0	5	3	10	present	present
ENSG00000029153	ENST00000266503	NM_020183	BMAL2	protein_coding	6902	236	1911	4753	canon	U2	1	0	1	0	0	0	2	0	0	2	0	0	1	0	0	1	0	0	0	0	0	0	0	27	0	3	24	0	0	4	3	5'ss_bulge	consensus	0	9	0	15	present	present
ENSG00000029363	ENST00000531224	NM_014739	BCLAF1	protein_coding	7494	133	2763	4482	canon	U2	1	0	0	1	0	0	2	0	0	2	0	0	0	0	0	0	0	0	0	0	0	0	0	26	0	3	23	0	0	3	3	5'ss_bulge	stringent	0	6	2	16	present	present
ENSG00000029364	ENST00000336643	NM_018375	SLC39A9	protein_coding	5399	677	924	3796	canon	U2	1	0	0	1	0	0	1	0	0	1	0	0	0	0	0	0	0	0	0	0	0	0	0	8	1	0	7	0	0	2	2	5'ss_bulge	stringent	0	8	1	18	present	present
ENSG00000029534	ENST00000289734	NM_000037	ANK1	protein_coding	8292	83	5643	2528	noncanon	NC	0	0	0	0	0	0	0	0	0	0	0	0	0	0	0	0	0	0	0	0	0	0	0	4	0	1	3	0	0	0	0	5'ss	stringent	1	22	1	7	present	present
ENSG00000029559	ENST00000226284	NM_004967	IBSP	protein_coding	1573	79	954	524	noncanon	NC	0	0	0	0	0	0	0	0	0	0	0	0	0	0	0	0	0	0	0	0	0	0	0	3	1	1	1	0	0	0	0	5'ss_bulge	consensus	0	3	0	1	present	present
ENSG00000029639	ENST00000367166	NM_016020	TFB1M	protein_coding	2799	55	1041	1701	canon	U2	0	0	0	0	0	0	1	0	0	1	0	0	0	0	0	0	0	0	0	0	0	0	0	5	0	2	3	0	0	1	1	5'ss_bulge	consensus	0	1	0	6	present	present
ENSG00000029725	ENST00000537505	NM_004703	RABEP1	protein_coding	5909	202	2589	3116	canon	U2	0	0	0	0	0	0	1	0	0	1	0	0	0	0	0	0	0	0	0	0	0	0	0	19	0	7	12	0	0	1	1	5'ss_bulge	stringent	0	11	1	11	present	present
ENSG00000029993	ENST00000325307	NM_005342	HMGB3	protein_coding	3507	41	603	2856	noncanon	NC	0	0	0	0	0	0	0	0	0	0	0	0	0	0	0	0	0	0	0	0	0	0	0	14	0	0	14	0	0	0	0	5'ss_bulge	consensus	0	11	0	6	present	present
ENSG00000030066	ENST00000378460	NM_015231	NUP160	protein_coding	5228	31	4209	986	noncanon	NC	0	0	0	0	0	0	0	0	0	0	0	0	0	0	0	0	0	0	0	0	0	0	0	19	0	14	5	0	0	0	0	5'ss_bulge	stringent	0	6	1	17	present	present
ENSG00000030110	ENST00000374467	NM_001188	BAK1	protein_coding	2170	251	636	1250	noncanon	NC	0	0	0	0	0	0	0	0	0	0	0	0	0	0	0	0	0	0	0	0	0	0	0	1	0	0	1	0	0	0	0	5'ss_bulge	consensus	0	3	0	2	absent	present
ENSG00000030304	ENST00000374448	NM_005592	MUSK	protein_coding	8294	113	2610	5569	noncanon	NC	0	0	0	0	0	0	0	0	0	0	0	0	0	0	0	0	0	0	0	0	0	0	0	36	0	7	29	0	0	0	0	5'ss_bulge	stringent	0	7	7	26	present	present
ENSG00000030419	ENST00000434687	NM_001387220	IKZF2	protein_coding	9562	199	1581	7661	canon	U2	2	0	0	2	0	0	2	0	0	2	0	0	0	0	0	0	0	0	0	0	0	0	0	49	0	2	47	0	0	4	4	5'ss_bulge	stringent	0	11	4	32	present	present
ENSG00000030582	ENST00000053867	NM_002087	GRN	protein_coding	2130	32	1782	307	noncanon	NC	0	0	0	0	0	0	0	0	0	0	0	0	0	0	0	0	0	0	0	0	0	0	0	2	0	2	0	0	0	0	0	5'ss_bulge	stringent	0	3	1	0	present	present
ENSG00000031003	ENST00000689681	NM_001385994	FAM13B	protein_coding	5579	297	2814	2264	canon	U1	1	0	0	1	0	0	0	0	0	0	0	0	0	0	0	0	0	0	0	0	0	0	0	21	0	9	12	0	0	1	1	5'ss	stringent	1	8	3	8	present	present
ENSG00000031081	ENST00000264245	NM_020754	ARHGAP31	protein_coding	9307	521	4335	4449	canon	U2	1	0	1	0	0	0	1	0	0	1	0	0	0	0	0	0	0	0	0	0	0	0	0	12	0	3	9	0	0	2	1	5'ss_bulge	stringent	0	23	1	11	present	present
ENSG00000031691	ENST00000335783	NM_018132	CENPQ	protein_coding	1741	83	807	831	noncanon	NC	0	0	0	0	0	0	0	0	0	0	0	0	0	0	0	0	0	0	0	0	0	0	0	2	0	0	2	0	0	0	0	5'ss_bulge	consensus	0	3	0	3	present	present
ENSG00000031698	ENST00000234677	NM_006513	SARS1	protein_coding	1914	74	1545	293	noncanon	NC	0	0	0	0	0	0	0	0	0	0	0	0	0	0	0	0	0	0	0	0	0	0	0	1	0	1	0	0	0	0	0	5'ss_bulge	consensus	0	3	0	3	present	present
ENSG00000031823	ENST00000340578	NM_007322	RANBP3	protein_coding	3233	57	1704	1470	noncanon	NC	0	0	0	0	0	0	0	0	0	0	0	0	0	0	0	0	0	0	0	0	0	0	0	4	0	2	2	0	0	0	0	5'ss_bulge	consensus	0	4	0	4	present	present
ENSG00000032219	ENST00000355431	NM_002892	ARID4A	protein_coding	5864	145	3774	1886	canon	U2	0	0	0	0	0	0	3	0	0	3	0	0	0	0	0	0	0	0	0	0	0	0	0	16	0	4	12	0	0	3	3	5'ss_bulge	stringent	0	13	1	8	present	present
ENSG00000032389	ENST00000382125	NM_003310	EIPR1	protein_coding	1657	128	1164	363	noncanon	NC	0	0	0	0	0	0	0	0	0	0	0	0	0	0	0	0	0	0	0	0	0	0	0	1	0	0	1	0	0	0	0	5'ss_bulge	stringent	0	2	1	0	present	present
ENSG00000032444	ENST00000600737	NM_001166114	PNPLA6	protein_coding	4372	71	4098	201	absent	NA	0	0	0	0	0	0	0	0	0	0	0	0	0	0	0	0	0	0	0	0	0	0	0	0	0	0	0	0	0	0	0	5'ss_bulge	stringent	0	2	1	4	present	present
ENSG00000032742	ENST00000351808	NM_006531	IFT88	protein_coding	2850	99	2475	268	noncanon	NC	0	0	0	0	0	0	0	0	0	0	0	0	0	0	0	0	0	0	0	0	0	0	0	4	0	3	1	0	0	0	0	5'ss_bulge	stringent	0	5	1	1	present	present
ENSG00000033011	ENST00000262374	NM_019109	ALG1	protein_coding	3900	6	1395	2497	canon	U2	0	0	0	0	0	0	1	0	0	1	0	0	0	0	0	0	0	0	0	0	0	0	0	7	0	1	6	0	0	1	1	5'ss_bulge	stringent	0	2	2	5	present	present
ENSG00000033030	ENST00000633063	NM_017612	ZCCHC8	protein_coding	4113	91	2124	1896	canon	U2	0	0	0	0	0	0	2	0	0	2	0	0	0	0	0	0	0	0	0	0	0	0	0	8	1	2	5	0	0	2	2	5'ss_bulge	consensus	0	6	0	13	present	present
ENSG00000033050	ENST00000287844	NM_007189	ABCF2	protein_coding	4527	42	1872	2569	noncanon	NC	0	0	0	0	0	0	0	0	0	0	0	0	0	0	0	0	0	0	0	0	0	0	0	2	0	0	2	0	0	0	0	5'ss_bulge	consensus	0	8	0	5	absent	absent
ENSG00000033100	ENST00000035307	NM_019015	CHPF2	protein_coding	3989	1528	2319	140	noncanon	NC	0	0	0	0	0	0	0	0	0	0	0	0	0	0	0	0	0	0	0	0	0	0	0	6	3	3	0	0	0	0	0	5'ss_bulge	consensus	0	5	0	9	present	present
ENSG00000033122	ENST00000651989	NM_001370785	LRRC7	protein_coding	27923	717	4728	22476	canon	U2	3	0	0	3	0	0	5	0	0	5	0	0	2	0	0	2	0	0	0	0	0	0	0	87	0	9	78	0	0	10	10	5'ss_bulge	stringent	0	29	6	73	present	present
ENSG00000033170	ENST00000673929	NM_001371533	FUT8	protein_coding	4249	484	1728	1710	canon	U5	0	0	0	0	0	0	0	0	0	0	0	0	1	1	0	0	0	0	0	0	0	0	0	8	2	1	5	0	0	1	0	5'ss_bulge	stringent	0	4	2	8	present	present
ENSG00000033178	ENST00000322244	NM_018227	UBA6	protein_coding	9540	35	3159	6344	canon	U2	0	0	0	0	0	0	1	0	0	1	0	0	1	0	0	1	0	0	0	0	0	0	0	38	0	3	35	0	0	2	2	5'ss_bulge	stringent	0	10	5	26	present	present
ENSG00000033327	ENST00000361507	NM_080491	GAB2	protein_coding	6110	99	2031	3978	noncanon	NC	0	0	0	0	0	0	0	0	0	0	0	0	0	0	0	0	0	0	0	0	0	0	0	11	0	4	7	0	0	0	0	5'ss_bulge	consensus	0	14	0	6	present	present
ENSG00000033627	ENST00000343619	NM_001130021	ATP6V0A1	protein_coding	4106	85	2514	1458	canon	U5	0	0	0	0	0	0	0	0	0	0	0	0	1	0	1	0	0	0	0	0	0	0	0	7	0	5	2	0	0	1	0	5'ss_bulge	consensus	0	5	0	8	present	present
ENSG00000033800	ENST00000249636	NM_016166	PIAS1	protein_coding	7980	11	1956	6011	canon	U2	1	0	0	1	0	0	1	0	0	1	0	0	0	0	0	0	0	0	0	0	0	0	0	35	0	4	31	0	0	2	2	5'ss_bulge	stringent	0	12	2	20	present	present
ENSG00000033867	ENST00000454389	NM_001321103	SLC4A7	protein_coding	8079	257	3780	4040	canon	U2	1	0	1	0	0	0	1	0	0	1	0	0	0	0	0	0	0	0	0	0	0	0	0	33	0	5	28	0	0	2	1	5'ss_bulge	stringent	0	8	4	18	present	present
ENSG00000034053	ENST00000683413	NM_001353788	APBA2	protein_coding	3941	304	2250	1181	noncanon	NC	0	0	0	0	0	0	0	0	0	0	0	0	0	0	0	0	0	0	0	0	0	0	0	14	4	4	6	0	0	0	0	5'ss_bulge	consensus	0	12	0	4	present	present
ENSG00000034152	ENST00000342679	NM_145109	MAP2K3	protein_coding	2256	209	1044	1001	noncanon	NC	0	0	0	0	0	0	0	0	0	0	0	0	0	0	0	0	0	0	0	0	0	0	0	3	0	1	2	0	0	0	0	5'ss_bulge	consensus	0	2	0	5	present	present
ENSG00000034239	ENST00000262103	NM_024593	CLXN	protein_coding	2104	116	636	1350	noncanon	NC	0	0	0	0	0	0	0	0	0	0	0	0	0	0	0	0	0	0	0	0	0	0	0	8	0	2	6	0	0	0	0	5'ss_bulge	consensus	0	5	0	2	present	present
ENSG00000034510	ENST00000233143	NM_021103	TMSB10	protein_coding	461	62	135	247	absent	NA	0	0	0	0	0	0	0	0	0	0	0	0	0	0	0	0	0	0	0	0	0	0	0	0	0	0	0	0	0	0	0	No 5'ss	No Bpt	0	0	0	0	absent	absent
ENSG00000034533	ENST00000264992	NM_014065	ASTE1	protein_coding	2687	318	2040	181	canon	U1	1	0	1	0	0	0	0	0	0	0	0	0	0	0	0	0	0	0	0	0	0	0	0	1	0	0	1	0	0	1	0	5'ss_bulge	consensus	0	3	0	1	present	present
ENSG00000034677	ENST00000341084	NM_183419	RNF19A	protein_coding	4186	92	2517	1488	noncanon	NC	0	0	0	0	0	0	0	0	0	0	0	0	0	0	0	0	0	0	0	0	0	0	0	6	0	4	2	0	0	0	0	5'ss	consensus	1	7	0	6	present	present
ENSG00000034693	ENST00000367591	NM_003630	PEX3	protein_coding	2750	237	1122	1389	noncanon	NC	0	0	0	0	0	0	0	0	0	0	0	0	0	0	0	0	0	0	0	0	0	0	0	7	0	2	5	0	0	0	0	5'ss_bulge	consensus	0	4	0	4	present	present
ENSG00000034713	ENST00000037243	NM_007285	GABARAPL2	protein_coding	974	107	354	511	noncanon	NC	0	0	0	0	0	0	0	0	0	0	0	0	0	0	0	0	0	0	0	0	0	0	0	3	0	1	2	0	0	0	0	5'ss_bulge	consensus	0	4	0	1	absent	absent
ENSG00000034971	ENST00000037502	NM_000261	MYOC	protein_coding	2100	76	1515	507	absent	NA	0	0	0	0	0	0	0	0	0	0	0	0	0	0	0	0	0	0	0	0	0	0	0	0	0	0	0	0	0	0	0	5'ss_bulge	consensus	0	1	0	1	present	present
ENSG00000035115	ENST00000356150	NM_015677	SH3YL1	protein_coding	1744	47	1029	666	noncanon	NC	0	0	0	0	0	0	0	0	0	0	0	0	0	0	0	0	0	0	0	0	0	0	0	3	0	2	1	0	0	0	0	No 5'ss	stringent	0	0	2	3	present	present
ENSG00000035141	ENST00000430566	NM_001329752	FAM136A	protein_coding	2107	55	738	1312	canon	U2	0	0	0	0	0	0	1	0	0	1	0	0	0	0	0	0	0	0	0	0	0	0	0	4	0	0	4	0	0	1	1	5'ss_bulge	stringent	0	5	2	2	present	present
ENSG00000035403	ENST00000211998	NM_014000	VCL	protein_coding	5497	91	3405	1999	noncanon	NC	0	0	0	0	0	0	0	0	0	0	0	0	0	0	0	0	0	0	0	0	0	0	0	8	0	0	8	0	0	0	0	5'ss	consensus	1	9	0	10	present	present
ENSG00000035499	ENST00000265036	NM_018369	DEPDC1B	protein_coding	2504	72	1590	840	noncanon	NC	0	0	0	0	0	0	0	0	0	0	0	0	0	0	0	0	0	0	0	0	0	0	0	7	0	1	6	0	0	0	0	5'ss_bulge	consensus	0	4	0	5	present	present
ENSG00000035664	ENST00000457488	NM_014326	DAPK2	protein_coding	2791	187	1113	1483	noncanon	NC	0	0	0	0	0	0	0	0	0	0	0	0	0	0	0	0	0	0	0	0	0	0	0	1	0	1	0	0	0	0	0	5'ss_bulge	stringent	0	9	2	5	present	present
ENSG00000035681	ENST00000038176	NM_003580	NSMAF	protein_coding	3574	221	2754	597	canon	U1	1	0	1	0	0	0	0	0	0	0	0	0	0	0	0	0	0	0	0	0	0	0	0	9	0	8	1	0	0	1	0	5'ss_bulge	consensus	0	3	0	5	present	present
ENSG00000035687	ENST00000366535	NM_001126	ADSS2	protein_coding	2555	91	1371	1091	noncanon	NC	0	0	0	0	0	0	0	0	0	0	0	0	0	0	0	0	0	0	0	0	0	0	0	13	0	0	13	0	0	0	0	5'ss_bulge	consensus	0	6	0	8	present	present
ENSG00000035720	ENST00000265404	NM_012108	STAP1	protein_coding	1951	82	888	979	noncanon	NC	0	0	0	0	0	0	0	0	0	0	0	0	0	0	0	0	0	0	0	0	0	0	0	5	0	2	3	0	0	0	0	5'ss_bulge	consensus	0	1	0	4	present	present
ENSG00000035862	ENST00000262768	NM_003255	TIMP2	protein_coding	3652	298	663	2689	canon	U2	0	0	0	0	0	0	1	0	0	1	0	0	0	0	0	0	0	0	0	0	0	0	0	7	0	0	7	0	0	1	1	5'ss	consensus	1	10	0	6	present	present
ENSG00000035928	ENST00000349703	NM_002913	RFC1	protein_coding	4870	120	3444	1304	noncanon	NC	0	0	0	0	0	0	0	0	0	0	0	0	0	0	0	0	0	0	0	0	0	0	0	9	0	5	4	0	0	0	0	5'ss_bulge	consensus	0	3	0	6	present	present
ENSG00000036054	ENST00000394144	NM_001199198	TBC1D23	protein_coding	3697	26	2100	1569	noncanon	NC	0	0	0	0	0	0	0	0	0	0	0	0	0	0	0	0	0	0	0	0	0	0	0	12	0	5	7	0	0	0	0	5'ss_bulge	stringent	0	5	1	5	present	present
ENSG00000036257	ENST00000264414	NM_003590	CUL3	protein_coding	6756	353	2307	4094	noncanon	NC	0	0	0	0	0	0	0	0	0	0	0	0	0	0	0	0	0	0	0	0	0	0	0	30	1	5	24	0	0	0	0	5'ss_bulge	consensus	0	8	0	15	present	present
ENSG00000036448	ENST00000262113	NM_003970	MYOM2	protein_coding	5008	122	4398	474	canon	U2	0	0	0	0	0	0	2	0	1	1	0	0	0	0	0	0	0	0	0	0	0	0	0	7	0	4	3	0	0	2	1	5'ss_bulge	consensus	0	8	0	3	present	present
ENSG00000036473	ENST00000039007	NM_000531	OTC	protein_coding	1522	92	1065	363	noncanon	NC	0	0	0	0	0	0	0	0	0	0	0	0	0	0	0	0	0	0	0	0	0	0	0	1	0	1	0	0	0	0	0	5'ss_bulge	stringent	0	2	1	3	absent	absent
ENSG00000036530	ENST00000261835	NM_006668	CYP46A1	protein_coding	2197	119	1503	573	noncanon	NC	0	0	0	0	0	0	0	0	0	0	0	0	0	0	0	0	0	0	0	0	0	0	0	2	0	1	1	0	0	0	0	5'ss_bulge	stringent	0	4	1	3	present	present
ENSG00000036549	ENST00000370801	NM_015534	ZZZ3	protein_coding	6412	153	2712	3223	canon	U2	1	0	0	1	0	0	1	0	0	1	0	0	1	0	0	1	0	0	0	0	0	0	0	18	0	5	13	0	0	3	3	5'ss_bulge	stringent	0	5	2	6	present	present
ENSG00000036565	ENST00000276373	NM_003053	SLC18A1	protein_coding	2683	122	1578	907	canon	U2	0	0	0	0	0	0	1	0	1	0	0	0	0	0	0	0	0	0	0	0	0	0	0	9	0	5	4	0	0	1	0	5'ss_bulge	stringent	0	4	1	5	present	present
ENSG00000036672	ENST00000260187	NM_004205	USP2	protein_coding	3697	217	1818	1619	noncanon	NC	0	0	0	0	0	0	0	0	0	0	0	0	0	0	0	0	0	0	0	0	0	0	0	1	0	0	1	0	0	0	0	5'ss_bulge	stringent	0	1	1	3	present	present
ENSG00000036828	ENST00000639785	NM_000388	CASR	protein_coding	10062	241	3237	6437	canon	U1	1	0	0	1	0	0	0	0	0	0	0	0	0	0	0	0	0	0	0	0	0	0	0	22	1	4	17	0	0	1	1	5'ss_bulge	stringent	0	24	1	24	present	present
ENSG00000037042	ENST00000251412	NM_016437	TUBG2	protein_coding	1782	219	1356	205	absent	NA	0	0	0	0	0	0	0	0	0	0	0	0	0	0	0	0	0	0	0	0	0	0	0	0	0	0	0	0	0	0	0	5'ss_bulge	stringent	0	1	1	4	present	present
ENSG00000037241	ENST00000265100	NM_016093	RPL26L1	protein_coding	722	44	438	229	absent	NA	0	0	0	0	0	0	0	0	0	0	0	0	0	0	0	0	0	0	0	0	0	0	0	0	0	0	0	0	0	0	0	5'ss_bulge	consensus	0	3	0	1	present	present
ENSG00000037280	ENST00000261937	NM_182925	FLT4	protein_coding	5833	54	4092	1685	noncanon	NC	0	0	0	0	0	0	0	0	0	0	0	0	0	0	0	0	0	0	0	0	0	0	0	6	0	5	1	0	0	0	0	5'ss_bulge	consensus	0	11	0	4	present	present
ENSG00000037474	ENST00000264670	NM_017755	NSUN2	protein_coding	3056	64	2304	686	noncanon	NC	0	0	0	0	0	0	0	0	0	0	0	0	0	0	0	0	0	0	0	0	0	0	0	7	0	5	2	0	0	0	0	5'ss_bulge	stringent	0	3	3	3	present	present
ENSG00000037637	ENST00000375592	NM_018994	FBXO42	protein_coding	6227	225	2154	3829	canon	U1	1	0	0	1	0	0	0	0	0	0	0	0	1	0	0	1	0	0	0	0	0	0	0	18	0	1	17	0	0	2	2	5'ss_bulge	consensus	0	6	0	19	present	present
ENSG00000037749	ENST00000522782	NM_005927	MFAP3	protein_coding	5037	165	1089	3736	canon	U2	0	0	0	0	0	0	2	0	0	2	0	0	1	0	0	1	0	0	0	0	0	0	0	20	1	1	18	0	0	3	3	5'ss_bulge	stringent	0	3	1	9	present	present
ENSG00000037757	ENST00000040663	NM_001031727	MRI1	protein_coding	3178	66	1110	2000	noncanon	NC	0	0	0	0	0	0	0	0	0	0	0	0	0	0	0	0	0	0	0	0	0	0	0	6	0	0	6	0	0	0	0	5'ss_bulge	consensus	0	7	0	3	present	present
ENSG00000037897	ENST00000324871	NM_005371	METTL1	protein_coding	1378	21	831	524	noncanon	NC	0	0	0	0	0	0	0	0	0	0	0	0	0	0	0	0	0	0	0	0	0	0	0	2	0	0	2	0	0	0	0	5'ss_bulge	stringent	0	2	1	1	present	present
ENSG00000037965	ENST00000040584	NM_022658	HOXC8	protein_coding	2417	299	729	1387	canon	U5	0	0	0	0	0	0	0	0	0	0	0	0	1	0	0	1	0	0	0	0	0	0	0	2	0	0	2	0	0	1	1	5'ss_bulge	stringent	0	4	1	4	absent	absent
ENSG00000038002	ENST00000264595	NM_000027	AGA	protein_coding	2037	61	1041	933	noncanon	NC	0	0	0	0	0	0	0	0	0	0	0	0	0	0	0	0	0	0	0	0	0	0	0	10	0	2	8	0	0	0	0	No 5'ss	stringent	0	0	1	7	present	present
ENSG00000038210	ENST00000264864	NM_018323	PI4K2B	protein_coding	3594	130	1446	2016	noncanon	NC	0	0	0	0	0	0	0	0	0	0	0	0	0	0	0	0	0	0	0	0	0	0	0	15	0	5	10	0	0	0	0	5'ss_bulge	consensus	0	6	0	6	present	present
ENSG00000038219	ENST00000040738	NM_148894	BOD1L1	protein_coding	10567	137	9156	1272	canon	U1	1	0	1	0	0	0	0	0	0	0	0	0	0	0	0	0	0	0	0	0	0	0	0	6	0	1	5	0	0	1	0	5'ss_bulge	stringent	0	32	1	9	present	present
ENSG00000038274	ENST00000321757	NM_013283	MAT2B	protein_coding	2064	67	1005	990	canon	U2	0	0	0	0	0	0	1	0	0	1	0	0	0	0	0	0	0	0	0	0	0	0	0	8	0	2	6	0	0	1	1	5'ss_bulge	consensus	0	2	0	5	present	present
ENSG00000038295	ENST00000061240	NM_012464	TLL1	protein_coding	7291	667	3042	3580	canon	U2	0	0	0	0	0	0	3	0	0	3	0	0	0	0	0	0	0	0	0	0	0	0	0	24	1	6	17	0	0	3	3	5'ss_bulge	stringent	0	7	3	15	present	present
ENSG00000038358	ENST00000358933	NM_014329	EDC4	protein_coding	4767	209	4206	350	noncanon	NC	0	0	0	0	0	0	0	0	0	0	0	0	0	0	0	0	0	0	0	0	0	0	0	3	0	2	1	0	0	0	0	5'ss_bulge	consensus	0	7	0	6	present	present
ENSG00000038382	ENST00000344204	NM_007118	TRIO	protein_coding	11460	383	9294	1781	noncanon	NC	0	0	0	0	0	0	0	0	0	0	0	0	0	0	0	0	0	0	0	0	0	0	0	10	0	5	5	0	0	0	0	5'ss	consensus	1	21	0	12	present	present
ENSG00000038427	ENST00000265077	NM_004385	VCAN	protein_coding	12345	279	10191	1867	canon	U2	0	0	0	0	0	0	1	0	0	1	0	0	0	0	0	0	0	0	0	0	0	0	0	19	0	16	3	0	0	1	1	5'ss_bulge	stringent	0	19	4	19	present	present
ENSG00000038532	ENST00000409790	NM_015226	CLEC16A	protein_coding	6812	153	3162	3495	noncanon	NC	0	0	0	0	0	0	0	0	0	0	0	0	0	0	0	0	0	0	0	0	0	0	0	11	0	4	7	0	0	0	0	5'ss_bulge	stringent	0	14	1	14	present	present
ENSG00000038945	ENST00000262101	NM_138715	MSR1	protein_coding	3618	53	1356	2203	canon	U1	1	0	1	0	0	0	0	0	0	0	0	0	0	0	0	0	0	0	0	0	0	0	0	15	0	2	13	0	0	1	0	5'ss_bulge	stringent	0	5	5	6	present	present
ENSG00000039068	ENST00000261769	NM_004360	CDH1	protein_coding	4811	123	2649	2037	noncanon	NC	0	0	0	0	0	0	0	0	0	0	0	0	0	0	0	0	0	0	0	0	0	0	0	9	0	3	6	0	0	0	0	5'ss	stringent	1	6	1	9	present	present
ENSG00000039123	ENST00000230640	NM_015360	MTREX	protein_coding	3961	24	3129	806	canon	U2	0	0	0	0	0	0	1	0	1	0	0	0	0	0	0	0	0	0	0	0	0	0	0	6	0	5	1	0	0	1	0	5'ss_bulge	consensus	0	7	0	4	present	present
ENSG00000039139	ENST00000265104	NM_001369	DNAH5	protein_coding	15781	249	13875	1655	canon	U2	1	0	0	1	0	0	2	0	2	0	0	0	0	0	0	0	0	0	0	0	0	0	0	37	1	31	5	0	0	3	1	5'ss	stringent	1	19	1	24	present	present
ENSG00000039319	ENST00000505560	NM_001284236	ZFYVE16	protein_coding	10805	89	4620	6001	canon	U2	2	0	1	1	0	0	2	0	0	2	0	0	0	0	0	0	0	0	0	0	0	0	0	30	0	12	18	0	0	4	3	5'ss_bulge	stringent	0	12	4	18	present	present
ENSG00000039523	ENST00000042381	NM_024519	RIPOR1	protein_coding	4092	85	3660	322	noncanon	NC	0	0	0	0	0	0	0	0	0	0	0	0	0	0	0	0	0	0	0	0	0	0	0	2	0	2	0	0	0	0	0	5'ss_bulge	consensus	0	7	0	5	present	present
ENSG00000039537	ENST00000337836	NM_000065	C6	protein_coding	3691	156	2805	708	noncanon	NC	0	0	0	0	0	0	0	0	0	0	0	0	0	0	0	0	0	0	0	0	0	0	0	5	0	2	3	0	0	0	0	5'ss_bulge	consensus	0	4	0	6	present	present
ENSG00000039560	ENST00000265109	NM_015577	RAI14	protein_coding	4986	147	2943	1846	canon	U2	0	0	0	0	0	0	1	0	0	1	0	0	1	0	1	0	0	0	0	0	0	0	0	8	0	2	6	0	0	2	1	5'ss_bulge	stringent	0	10	2	3	present	present
ENSG00000039600	ENST00000265007	NM_178424	SOX30	protein_coding	3283	359	2262	660	canon	U5	0	0	0	0	0	0	0	0	0	0	0	0	1	0	0	1	0	0	0	0	0	0	0	3	0	1	2	0	0	1	1	5'ss_bulge	consensus	0	3	0	2	present	present
ENSG00000039650	ENST00000322344	NM_007254	PNKP	protein_coding	1731	107	1566	43	noncanon	NC	0	0	0	0	0	0	0	0	0	0	0	0	0	0	0	0	0	0	0	0	0	0	0	2	0	2	0	0	0	0	0	5'ss_bulge	consensus	0	2	0	1	present	present
ENSG00000039987	ENST00000553030	NM_017682	BEST2	protein_coding	2011	50	1530	380	noncanon	NC	0	0	0	0	0	0	0	0	0	0	0	0	0	0	0	0	0	0	0	0	0	0	0	2	0	1	1	0	0	0	0	5'ss_bulge	consensus	0	1	0	4	present	present
ENSG00000040199	ENST00000568954	NM_015020	PHLPP2	protein_coding	8317	372	3972	3965	canon	U2	0	0	0	0	0	0	6	0	0	6	0	0	0	0	0	0	0	0	0	0	0	0	0	14	0	2	12	0	0	6	6	5'ss_bulge	stringent	0	11	1	21	present	present
ENSG00000040275	ENST00000265295	NM_017785	SPDL1	protein_coding	2529	116	1818	570	noncanon	NC	0	0	0	0	0	0	0	0	0	0	0	0	0	0	0	0	0	0	0	0	0	0	0	2	0	2	0	0	0	0	0	5'ss_bulge	stringent	0	3	2	3	present	present
ENSG00000040341	ENST00000524300	NM_001164380	STAU2	protein_coding	2970	112	1713	1002	canon	U1	1	0	1	0	0	0	0	0	0	0	0	0	0	0	0	0	0	0	0	0	0	0	0	10	0	6	4	0	0	1	0	5'ss_bulge	stringent	0	8	1	2	present	present
ENSG00000040487	ENST00000375153	NM_001040125	SLC66A1	protein_coding	2175	563	876	656	noncanon	NC	0	0	0	0	0	0	0	0	0	0	0	0	0	0	0	0	0	0	0	0	0	0	0	1	0	0	1	0	0	0	0	5'ss_bulge	consensus	0	3	0	1	present	present
ENSG00000040531	ENST00000046640	NM_004937	CTNS	protein_coding	4139	209	1104	2733	canon	U5	0	0	0	0	0	0	0	0	0	0	0	0	1	0	0	1	0	0	0	0	0	0	0	4	0	0	4	0	0	1	1	5'ss_bulge	consensus	0	12	0	7	present	present
ENSG00000040608	ENST00000043402	NM_023004	RTN4R	protein_coding	1944	225	1422	295	noncanon	NC	0	0	0	0	0	0	0	0	0	0	0	0	0	0	0	0	0	0	0	0	0	0	0	2	0	1	1	0	0	0	0	5'ss_bulge	consensus	0	2	0	3	present	present
ENSG00000040633	ENST00000320316	NM_024297	PHF23	protein_coding	1978	177	1212	587	noncanon	NC	0	0	0	0	0	0	0	0	0	0	0	0	0	0	0	0	0	0	0	0	0	0	0	1	0	0	1	0	0	0	0	5'ss_bulge	consensus	0	5	0	6	present	present
ENSG00000040731	ENST00000264463	NM_006727	CDH10	protein_coding	3438	384	2367	562	canon	U2	0	0	0	0	0	0	1	0	0	1	0	0	0	0	0	0	0	0	0	0	0	0	0	9	0	5	4	0	0	1	1	5'ss_bulge	stringent	0	3	1	6	present	present
ENSG00000040933	ENST00000409851	NM_001134225	INPP4A	protein_coding	10096	227	2919	6783	canon	U2	1	0	0	1	0	0	1	0	0	1	0	0	0	0	0	0	0	0	0	0	0	0	0	19	0	2	17	0	0	2	2	5'ss_bulge	stringent	0	21	2	23	present	present
ENSG00000041353	ENST00000262094	NM_004163	RAB27B	protein_coding	7003	223	657	6102	canon	U5	0	0	0	0	0	0	0	0	0	0	0	0	1	0	0	1	0	0	0	0	0	0	0	25	0	3	22	0	0	1	1	5'ss_bulge	stringent	0	6	4	19	present	present
ENSG00000041357	ENST00000044462	NM_002789	PSMA4	protein_coding	4378	95	786	3472	canon	U2	0	0	0	0	0	0	1	0	0	1	0	0	0	0	0	0	0	0	0	0	0	0	0	7	0	1	6	0	0	1	1	5'ss_bulge	stringent	0	9	6	10	present	present
ENSG00000041515	ENST00000457511	NM_001198950	MYO16	protein_coding	7046	233	5643	1168	canon	U2	0	0	0	0	0	0	1	0	1	0	0	0	0	0	0	0	0	0	0	0	0	0	0	8	0	6	2	0	0	1	0	5'ss_bulge	stringent	0	6	2	9	present	present
ENSG00000041802	ENST00000265245	NM_018385	LSG1	protein_coding	3283	28	1977	1276	noncanon	NC	0	0	0	0	0	0	0	0	0	0	0	0	0	0	0	0	0	0	0	0	0	0	0	3	0	2	1	0	0	0	0	5'ss_bulge	stringent	0	3	1	2	present	present
ENSG00000041880	ENST00000398755	NM_001003931	PARP3	protein_coding	2337	345	1602	386	noncanon	NC	0	0	0	0	0	0	0	0	0	0	0	0	0	0	0	0	0	0	0	0	0	0	0	1	0	1	0	0	0	0	0	5'ss_bulge	stringent	0	6	2	3	present	present
ENSG00000041982	ENST00000350763	NM_002160	TNC	protein_coding	8500	175	6606	1581	noncanon	NC	0	0	0	0	0	0	0	0	0	0	0	0	0	0	0	0	0	0	0	0	0	0	0	10	0	6	4	0	0	0	0	5'ss	consensus	1	20	0	6	present	present
ENSG00000041988	ENST00000054650	NM_001195753	THAP3	protein_coding	1361	86	720	484	canon	U2	0	0	0	0	0	0	1	0	0	1	0	0	0	0	0	0	0	0	0	0	0	0	0	2	1	0	1	0	0	1	1	5'ss	consensus	1	7	0	2	present	present
ENSG00000042062	ENST00000327979	NM_001290268	RIPOR3	protein_coding	4391	413	2853	1123	noncanon	NC	0	0	0	0	0	0	0	0	0	0	0	0	0	0	0	0	0	0	0	0	0	0	0	3	0	2	1	0	0	0	0	5'ss_bulge	consensus	0	13	0	4	present	present
ENSG00000042088	ENST00000335725	NM_018319	TDP1	protein_coding	3722	222	1827	1620	canon	U2	0	0	0	0	0	0	1	0	0	1	0	0	0	0	0	0	0	0	0	0	0	0	0	7	0	3	4	0	0	1	1	5'ss_bulge	stringent	0	12	1	5	present	present
ENSG00000042286	ENST00000307864	NM_032797	AIFM2	protein_coding	3134	91	1122	1906	canon	U2	0	0	0	0	0	0	1	0	0	1	0	0	0	0	0	0	0	0	0	0	0	0	0	3	0	0	3	0	0	1	1	5'ss_bulge	consensus	0	9	0	4	present	present
ENSG00000042317	ENST00000393545	NM_018418	SPATA7	protein_coding	2000	161	1800	37	noncanon	NC	0	0	0	0	0	0	0	0	0	0	0	0	0	0	0	0	0	0	0	0	0	0	0	5	0	5	0	0	0	0	0	5'ss_bulge	stringent	0	3	1	6	present	present
ENSG00000042429	ENST00000251871	NM_004268	MED17	protein_coding	5087	231	1956	2898	canon	U2	0	0	0	0	0	0	1	0	1	0	0	0	0	0	0	0	0	0	0	0	0	0	0	15	0	5	10	0	0	1	0	5'ss_bulge	stringent	0	4	2	7	absent	absent
ENSG00000042445	ENST00000295802	NM_017750	RETSAT	protein_coding	3141	20	1833	1286	noncanon	NC	0	0	0	0	0	0	0	0	0	0	0	0	0	0	0	0	0	0	0	0	0	0	0	3	0	1	2	0	0	0	0	5'ss_bulge	stringent	0	10	1	1	present	present
ENSG00000042493	ENST00000263867	NM_001747	CAPG	protein_coding	1250	49	1047	139	noncanon	NC	0	0	0	0	0	0	0	0	0	0	0	0	0	0	0	0	0	0	0	0	0	0	0	2	0	1	1	0	0	0	0	5'ss_bulge	consensus	0	4	0	1	present	present
ENSG00000042753	ENST00000263270	NM_004069	AP2S1	protein_coding	789	79	429	279	noncanon	NC	0	0	0	0	0	0	0	0	0	0	0	0	0	0	0	0	0	0	0	0	0	0	0	1	0	1	0	0	0	0	0	5'ss_bulge	consensus	0	1	0	1	present	present
ENSG00000042781	ENST00000307340	NM_206933	USH2A	protein_coding	18938	234	15609	2889	canon	U1	1	0	1	0	0	0	0	0	0	0	0	0	0	0	0	0	0	0	0	0	0	0	0	39	0	26	13	0	0	1	0	5'ss_bulge	stringent	0	27	7	26	present	present
ENSG00000042813	ENST00000046087	NM_007009	ZPBP	protein_coding	1195	51	1056	86	noncanon	NC	0	0	0	0	0	0	0	0	0	0	0	0	0	0	0	0	0	0	0	0	0	0	0	3	0	3	0	0	0	0	0	No 5'ss	stringent	0	0	1	3	present	present
ENSG00000042832	ENST00000220616	NM_003235	TG	protein_coding	8455	42	8307	104	canon	U2	0	0	0	0	0	0	1	0	1	0	0	0	0	0	0	0	0	0	0	0	0	0	0	7	0	7	0	0	0	1	0	5'ss_bulge	stringent	0	19	1	6	present	present
ENSG00000042980	ENST00000265769	NM_014265	ADAM28	protein_coding	7019	80	2328	4609	canon	U2	1	0	1	0	0	0	1	0	1	0	0	0	0	0	0	0	0	0	0	0	0	0	0	23	0	8	15	0	0	2	0	5'ss_bulge	stringent	0	11	2	9	absent	absent
ENSG00000043039	ENST00000281437	NM_003658	BARX2	protein_coding	1905	187	840	876	canon	U1	1	0	0	1	0	0	0	0	0	0	0	0	0	0	0	0	0	0	0	0	0	0	0	5	0	1	4	0	0	1	1	5'ss_bulge	consensus	0	1	0	4	present	present
ENSG00000043093	ENST00000292782	NM_020640	DCUN1D1	protein_coding	7849	48	780	7019	canon	U2	0	0	0	0	0	0	1	0	1	0	0	0	1	0	0	1	0	0	0	0	0	0	0	41	0	1	40	0	0	2	1	5'ss_bulge	stringent	0	8	2	20	present	present
ENSG00000043143	ENST00000681547	NM_001388185	JADE2	protein_coding	6757	341	2505	3909	canon	U2	0	0	0	0	0	0	1	0	0	1	0	0	1	1	0	0	0	0	0	0	0	0	0	9	0	2	7	0	0	2	1	5'ss_bulge	stringent	0	5	2	8	present	present
ENSG00000043355	ENST00000376335	NM_007129	ZIC2	protein_coding	2963	280	1599	1082	noncanon	NC	0	0	0	0	0	0	0	0	0	0	0	0	0	0	0	0	0	0	0	0	0	0	0	10	0	0	10	0	0	0	0	5'ss_bulge	stringent	0	1	2	2	absent	absent
ENSG00000043462	ENST00000046794	NM_005565	LCP2	protein_coding	4232	165	1602	2463	canon	U2	0	0	0	0	0	0	1	0	0	1	0	0	0	0	0	0	0	0	0	0	0	0	0	8	0	1	7	0	0	1	1	5'ss_bulge	stringent	0	5	1	9	present	present
ENSG00000043514	ENST00000316891	NM_017646	TRIT1	protein_coding	5051	12	1404	3633	canon	U1	1	0	0	1	0	0	0	0	0	0	0	0	1	0	0	1	0	0	0	0	0	0	0	14	0	2	12	0	0	2	2	5'ss_bulge	stringent	0	15	3	11	present	present
ENSG00000043591	ENST00000369295	NM_000684	ADRB1	protein_coding	3039	266	1434	1337	canon	U2	0	0	0	0	0	0	1	0	0	1	0	0	0	0	0	0	0	0	0	0	0	0	0	7	0	0	7	0	0	1	1	5'ss_bulge	consensus	0	5	0	2	absent	absent
ENSG00000044012	ENST00000372581	NM_007102	GUCA2B	protein_coding	604	40	339	223	absent	NA	0	0	0	0	0	0	0	0	0	0	0	0	0	0	0	0	0	0	0	0	0	0	0	0	0	0	0	0	0	0	0	5'ss_bulge	No Bpt	0	1	0	0	present	present
ENSG00000044090	ENST00000265348	NM_014780	CUL7	protein_coding	5406	229	5097	70	noncanon	NC	0	0	0	0	0	0	0	0	0	0	0	0	0	0	0	0	0	0	0	0	0	0	0	2	0	2	0	0	0	0	0	5'ss_bulge	consensus	0	8	0	4	present	present
ENSG00000044115	ENST00000302763	NM_001903	CTNNA1	protein_coding	3754	85	2721	944	canon	U1	1	0	0	1	0	0	0	0	0	0	0	0	0	0	0	0	0	0	0	0	0	0	0	4	0	4	0	0	0	1	1	5'ss_bulge	stringent	0	6	2	3	present	present
ENSG00000044446	ENST00000379942	NM_000292	PHKA2	protein_coding	5077	181	3708	1186	noncanon	NC	0	0	0	0	0	0	0	0	0	0	0	0	0	0	0	0	0	0	0	0	0	0	0	6	0	4	2	0	0	0	0	5'ss_bulge	stringent	0	4	1	7	present	present
ENSG00000044459	ENST00000380647	NM_017738	CNTLN	protein_coding	5518	25	4221	1270	canon	U1	1	0	1	0	0	0	0	0	0	0	0	0	0	0	0	0	0	0	0	0	0	0	0	8	0	6	2	0	0	1	0	5'ss_bulge	stringent	0	5	2	5	present	present
ENSG00000044524	ENST00000336596	NM_005233	EPHA3	protein_coding	5712	127	2952	2631	canon	U2	0	0	0	0	0	0	1	0	0	1	0	0	0	0	0	0	0	0	0	0	0	0	0	16	0	2	14	0	0	1	1	5'ss_bulge	stringent	0	3	1	8	present	present
ENSG00000044574	ENST00000324460	NM_005347	HSPA5	protein_coding	3921	216	1965	1738	noncanon	NC	0	0	0	0	0	0	0	0	0	0	0	0	0	0	0	0	0	0	0	0	0	0	0	8	0	3	5	0	0	0	0	5'ss_bulge	stringent	0	6	1	6	absent	absent
ENSG00000046604	ENST00000261590	NM_001943	DSG2	protein_coding	5697	74	3357	2264	noncanon	NC	0	0	0	0	0	0	0	0	0	0	0	0	0	0	0	0	0	0	0	0	0	0	0	19	0	4	15	0	0	0	0	5'ss_bulge	stringent	0	7	2	10	present	present
ENSG00000046647	ENST00000680255	NM_001042479	GEMIN8	protein_coding	3147	115	729	2186	canon	U1	1	0	0	1	0	0	0	0	0	0	0	0	0	0	0	0	0	0	0	0	0	0	0	4	0	0	4	0	0	1	1	5'ss_bulge	consensus	0	3	0	10	present	present
ENSG00000046651	ENST00000340096	NM_003611	OFD1	protein_coding	3612	323	3039	248	canon	U2	0	0	0	0	0	0	1	0	1	0	0	0	0	0	0	0	0	0	0	0	0	0	0	9	0	6	3	0	0	1	0	5'ss_bulge	consensus	0	2	0	4	present	present
ENSG00000046653	ENST00000316715	NM_001001995	GPM6B	protein_coding	3118	188	987	1941	canon	U2	1	0	0	1	0	0	3	1	0	2	0	0	0	0	0	0	0	0	0	0	0	0	0	12	0	3	9	0	0	4	3	5'ss_bulge	consensus	0	3	0	5	present	present
ENSG00000046774	ENST00000247452	NM_016249	MAGEC2	protein_coding	1994	187	1122	523	canon	U1	1	0	1	0	0	0	0	0	0	0	0	0	0	0	0	0	0	0	0	0	0	0	0	3	0	0	3	0	0	1	0	5'ss_bulge	consensus	0	10	0	3	absent	absent
ENSG00000046889	ENST00000288368	NM_024870	PREX2	protein_coding	10824	348	4821	5653	canon	U2	1	0	1	0	0	0	3	0	0	3	0	0	0	0	0	0	0	0	0	0	0	0	0	37	0	8	29	0	0	4	3	5'ss_bulge	stringent	0	15	4	19	present	present
ENSG00000047056	ENST00000263150	NM_014023	WDR37	protein_coding	5137	583	1485	3027	canon	U2	1	0	0	1	0	0	2	0	0	2	0	0	0	0	0	0	0	0	0	0	0	0	0	21	0	5	16	0	0	3	3	5'ss_bulge	stringent	0	10	1	9	present	present
ENSG00000047188	ENST00000161863	NM_022828	YTHDC2	protein_coding	6305	201	4293	1802	noncanon	NC	0	0	0	0	0	0	0	0	0	0	0	0	0	0	0	0	0	0	0	0	0	0	0	18	0	8	10	0	0	0	0	5'ss_bulge	consensus	0	5	0	11	present	present
ENSG00000047230	ENST00000359276	NM_175859	CTPS2	protein_coding	3953	334	1761	1776	canon	U2	1	0	0	1	0	0	1	0	1	0	0	0	0	0	0	0	0	0	0	0	0	0	0	11	0	3	8	0	0	2	1	5'ss_bulge	stringent	0	7	2	6	present	present
ENSG00000047249	ENST00000359530	NM_015941	ATP6V1H	protein_coding	2120	211	1452	420	noncanon	NC	0	0	0	0	0	0	0	0	0	0	0	0	0	0	0	0	0	0	0	0	0	0	0	5	0	3	2	0	0	0	0	5'ss_bulge	stringent	0	1	1	2	present	present
ENSG00000047315	ENST00000314595	NM_000938	POLR2B	protein_coding	3785	89	3525	169	canon	U2	0	0	0	0	0	0	1	0	1	0	0	0	0	0	0	0	0	0	0	0	0	0	0	10	0	9	1	0	0	1	0	5'ss_bulge	consensus	0	5	0	5	present	present
ENSG00000047346	ENST00000619572	NM_001385016	ATOSA	protein_coding	4726	560	3231	832	canon	U2	0	0	0	0	0	0	2	0	0	2	0	0	0	0	0	0	0	0	0	0	0	0	0	10	0	5	5	0	0	2	2	5'ss_bulge	consensus	0	4	0	10	present	present
ENSG00000047365	ENST00000303965	NM_015230	ARAP2	protein_coding	7513	335	5115	1902	canon	U2	0	0	0	0	0	0	3	0	2	1	0	0	1	0	1	0	0	0	0	0	0	0	0	28	0	12	16	0	0	4	1	5'ss_bulge	stringent	0	8	1	9	present	present
ENSG00000047410	ENST00000367478	NM_003292	TPR	protein_coding	9636	224	7092	2318	canon	U1	2	0	1	1	0	0	0	0	0	0	0	0	0	0	0	0	0	0	0	0	0	0	0	21	0	8	13	0	0	2	1	5'ss	stringent	1	14	3	9	present	present
ENSG00000047457	ENST00000264613	NM_000096	CP	protein_coding	4452	36	3198	1216	canon	U1	2	0	1	1	0	0	0	0	0	0	0	0	0	0	0	0	0	0	0	0	0	0	0	11	0	8	3	0	0	2	1	5'ss_bulge	stringent	0	6	2	7	present	present
ENSG00000047578	ENST00000261588	NM_015202	KATNIP	protein_coding	6599	26	4857	1714	noncanon	NC	0	0	0	0	0	0	0	0	0	0	0	0	0	0	0	0	0	0	0	0	0	0	0	10	0	9	1	0	0	0	0	5'ss_bulge	stringent	0	8	1	8	present	present
ENSG00000047579	ENST00000344537	NM_032122	DTNBP1	protein_coding	1383	158	1056	167	noncanon	NC	0	0	0	0	0	0	0	0	0	0	0	0	0	0	0	0	0	0	0	0	0	0	0	2	0	0	2	0	0	0	0	5'ss_bulge	consensus	0	2	0	2	present	present
ENSG00000047597	ENST00000378616	NM_021083	XK	protein_coding	5174	170	1335	3667	canon	U5	0	0	0	0	0	0	0	0	0	0	0	0	2	0	0	2	0	0	0	0	0	0	0	18	0	1	17	0	0	2	2	5'ss_bulge	consensus	0	4	0	13	absent	absent
ENSG00000047617	ENST00000682330	NM_001364791	ANO2	protein_coding	3683	41	2997	643	noncanon	NC	0	0	0	0	0	0	0	0	0	0	0	0	0	0	0	0	0	0	0	0	0	0	0	4	0	4	0	0	0	0	0	5'ss_bulge	stringent	0	2	1	3	present	present
ENSG00000047621	ENST00000261250	NM_020374	C12orf4	protein_coding	3817	60	1659	2071	noncanon	NC	0	0	0	0	0	0	0	0	0	0	0	0	0	0	0	0	0	0	0	0	0	0	0	13	0	3	10	0	0	0	0	5'ss_bulge	stringent	0	3	1	7	present	present
ENSG00000047634	ENST00000380041	NM_001037540	SCML1	protein_coding	2887	187	990	1592	noncanon	NC	0	0	0	0	0	0	0	0	0	0	0	0	0	0	0	0	0	0	0	0	0	0	0	8	0	0	8	0	0	0	0	5'ss_bulge	stringent	0	1	1	5	present	present
ENSG00000047648	ENST00000337414	NM_013427	ARHGAP6	protein_coding	5336	1091	2925	1318	canon	U2	0	0	0	0	0	0	1	0	1	0	0	0	0	0	0	0	0	0	0	0	0	0	0	10	0	2	8	0	0	1	0	5'ss_bulge	stringent	0	5	1	5	present	present
ENSG00000047662	ENST00000265018	NM_015688	FAM184B	protein_coding	6731	321	3183	3225	canon	U2	0	0	0	0	0	0	1	0	0	1	0	0	0	0	0	0	0	0	0	0	0	0	0	12	0	1	11	0	0	1	1	5'ss_bulge	stringent	0	16	3	8	present	present
ENSG00000047849	ENST00000683076	NM_001385682	MAP4	protein_coding	9232	82	6891	2238	canon	U5	0	0	0	0	0	0	0	0	0	0	0	0	1	0	0	1	0	0	0	0	0	0	0	5	0	1	4	0	0	1	1	5'ss_bulge	stringent	0	21	1	13	present	present
ENSG00000047932	ENST00000368498	NM_020399	GOPC	protein_coding	4597	222	1389	2984	canon	U2	0	0	0	0	0	0	1	0	0	1	0	0	0	0	0	0	0	0	0	0	0	0	0	16	0	0	16	0	0	1	1	5'ss_bulge	consensus	0	11	0	10	present	present
ENSG00000047936	ENST00000368507	NM_001378902	ROS1	protein_coding	8451	285	7026	1138	canon	U2	0	0	0	0	0	0	1	0	1	0	0	0	0	0	0	0	0	0	0	0	0	0	0	16	0	13	3	0	0	1	0	5'ss_bulge	stringent	0	10	1	21	present	present
ENSG00000048028	ENST00000696973	NM_001346252	USP28	protein_coding	4856	70	3420	1364	noncanon	NC	0	0	0	0	0	0	0	0	0	0	0	0	0	0	0	0	0	0	0	0	0	0	0	5	0	2	3	0	0	0	0	5'ss_bulge	stringent	0	9	3	4	present	present
ENSG00000048052	ENST00000686413	NM_178425	HDAC9	protein_coding	9880	274	3210	6353	canon	U2	0	0	0	0	0	0	2	0	0	2	0	0	0	0	0	0	0	0	0	0	0	0	0	23	0	1	22	0	0	2	2	5'ss_bulge	stringent	0	8	5	25	present	present
ENSG00000048140	ENST00000508164	NM_130465	TSPAN17	protein_coding	2475	131	990	1352	noncanon	NC	0	0	0	0	0	0	0	0	0	0	0	0	0	0	0	0	0	0	0	0	0	0	0	3	0	2	1	0	0	0	0	5'ss_bulge	consensus	0	2	0	6	present	present
ENSG00000048162	ENST00000614830	NM_016391	NOP16	protein_coding	881	58	537	284	absent	NA	0	0	0	0	0	0	0	0	0	0	0	0	0	0	0	0	0	0	0	0	0	0	0	0	0	0	0	0	0	0	0	5'ss_bulge	No Bpt	0	3	0	0	absent	absent
ENSG00000048342	ENST00000424120	NM_001378615	CC2D2A	protein_coding	5184	175	4863	126	noncanon	NC	0	0	0	0	0	0	0	0	0	0	0	0	0	0	0	0	0	0	0	0	0	0	0	10	0	10	0	0	0	0	0	5'ss_bulge	stringent	0	7	2	8	present	present
ENSG00000048392	ENST00000251810	NM_015713	RRM2B	protein_coding	4774	86	1056	3630	canon	U1	1	0	0	1	0	0	0	0	0	0	0	0	0	0	0	0	0	0	0	0	0	0	0	19	0	2	17	0	0	1	1	5'ss_bulge	consensus	0	9	0	11	present	present
ENSG00000048405	ENST00000265827	NM_176814	ZNF800	protein_coding	4473	648	1995	1770	canon	U2	1	0	0	1	0	0	3	0	1	2	0	0	0	0	0	0	0	0	0	0	0	0	0	17	0	3	14	0	0	4	3	5'ss_bulge	consensus	0	4	0	15	present	present
ENSG00000048462	ENST00000053243	NM_001192	TNFRSF17	protein_coding	891	114	555	220	noncanon	NC	0	0	0	0	0	0	0	0	0	0	0	0	0	0	0	0	0	0	0	0	0	0	0	4	0	1	3	0	0	0	0	No 5'ss	No Bpt	0	0	0	0	absent	absent
ENSG00000048471	ENST00000566228	NM_032167	SNX29	protein_coding	8173	72	2442	5657	noncanon	NC	0	0	0	0	0	0	0	0	0	0	0	0	0	0	0	0	0	0	0	0	0	0	0	11	0	2	9	0	0	0	0	5'ss_bulge	stringent	0	21	1	11	present	present
ENSG00000048540	ENST00000537304	NM_018640	LMO3	protein_coding	3393	96	438	2849	canon	U1	1	0	0	1	0	0	0	0	0	0	0	0	0	0	0	0	0	0	0	0	0	0	0	19	0	0	19	0	0	1	1	No 5'ss	stringent	0	0	1	10	absent	absent
ENSG00000048544	ENST00000053468	NM_018141	MRPS10	protein_coding	2100	11	606	1481	canon	U2	0	0	0	0	0	0	1	0	0	1	0	0	0	0	0	0	0	0	0	0	0	0	0	9	0	3	6	0	0	1	1	5'ss_bulge	stringent	0	3	1	5	present	present
ENSG00000048545	ENST00000372958	NM_001384910	GUCA1A	protein_coding	1509	249	606	652	noncanon	NC	0	0	0	0	0	0	0	0	0	0	0	0	0	0	0	0	0	0	0	0	0	0	0	1	1	0	0	0	0	0	0	No 5'ss	stringent	0	0	1	4	absent	absent
ENSG00000048649	ENST00000308488	NM_016578	RSF1	protein_coding	11242	7	4326	6907	canon	U2	1	0	0	1	0	0	4	0	0	4	0	0	0	0	0	0	0	0	0	0	0	0	0	33	0	3	30	0	0	5	5	5'ss	stringent	1	20	1	21	present	present
ENSG00000048707	ENST00000620676	NM_015378	VPS13D	protein_coding	16357	90	13167	3022	canon	U1	1	0	0	1	0	0	0	0	0	0	0	0	0	0	0	0	0	0	0	0	0	0	0	27	0	23	4	0	0	1	1	5'ss_bulge	stringent	0	22	4	27	present	present
ENSG00000048740	ENST00000633077	NM_001326342	CELF2	protein_coding	9406	217	1566	7621	canon	U2	1	0	0	1	0	0	4	0	0	4	0	0	0	0	0	0	0	0	0	0	0	0	0	21	0	0	21	0	0	5	5	5'ss_bulge	stringent	0	11	3	28	present	present
ENSG00000048828	ENST00000277165	NM_014612	FAM120A	protein_coding	5160	230	3357	1571	noncanon	NC	0	0	0	0	0	0	0	0	0	0	0	0	0	0	0	0	0	0	0	0	0	0	0	11	0	1	10	0	0	0	0	5'ss_bulge	stringent	0	10	2	6	present	present
ENSG00000048991	ENST00000683871	NM_001378107	R3HDM1	protein_coding	4781	208	3405	976	canon	U2	0	0	0	0	0	0	1	1	0	0	0	0	0	0	0	0	0	0	0	0	0	0	0	4	0	1	3	0	0	1	0	5'ss_bulge	stringent	0	1	1	6	present	present
ENSG00000049089	ENST00000372748	NM_001852	COL9A2	protein_coding	2852	88	2070	692	absent	NA	0	0	0	0	0	0	0	0	0	0	0	0	0	0	0	0	0	0	0	0	0	0	0	0	0	0	0	0	0	0	0	5'ss_bulge	consensus	0	9	0	1	present	present
ENSG00000049130	ENST00000644744	NM_000899	KITLG	protein_coding	5441	192	822	4388	canon	U1	1	0	0	1	0	0	0	0	0	0	0	0	0	0	0	0	0	0	0	0	0	0	0	23	0	2	21	0	0	1	1	5'ss_bulge	stringent	0	1	3	10	present	present
ENSG00000049167	ENST00000676185	NM_000082	ERCC8	protein_coding	9414	61	1191	8160	canon	U2	0	0	0	0	0	0	1	0	0	1	0	0	0	0	0	0	0	0	0	0	0	0	0	36	0	4	32	0	0	1	1	5'ss_bulge	stringent	0	10	4	26	present	present
ENSG00000049192	ENST00000381055	NM_197941	ADAMTS6	protein_coding	7309	577	3354	3097	noncanon	NC	0	0	0	0	0	0	0	0	0	0	0	0	0	0	0	0	0	0	0	0	0	0	0	13	0	5	8	0	0	0	0	5'ss_bulge	stringent	0	3	1	10	present	present
ENSG00000049239	ENST00000377403	NM_004285	H6PD	protein_coding	9147	292	2376	6467	noncanon	NC	0	0	0	0	0	0	0	0	0	0	0	0	0	0	0	0	0	0	0	0	0	0	0	11	0	0	11	0	0	0	0	5'ss	consensus	1	19	0	15	present	present
ENSG00000049245	ENST00000054666	NM_004781	VAMP3	protein_coding	2178	87	303	1786	noncanon	NC	0	0	0	0	0	0	0	0	0	0	0	0	0	0	0	0	0	0	0	0	0	0	0	5	0	0	5	0	0	0	0	5'ss_bulge	stringent	0	2	1	3	present	present
ENSG00000049246	ENST00000377532	NM_001377275	PER3	protein_coding	6365	223	3633	2421	canon	U2	0	0	0	0	0	0	1	0	0	1	0	0	0	0	0	0	0	0	0	0	0	0	0	11	0	0	11	0	0	1	1	5'ss_bulge	consensus	0	5	0	16	present	present
ENSG00000049247	ENST00000361696	NM_006786	UTS2	protein_coding	591	61	375	153	noncanon	NC	0	0	0	0	0	0	0	0	0	0	0	0	0	0	0	0	0	0	0	0	0	0	0	3	0	2	1	0	0	0	0	No 5'ss	stringent	0	0	1	1	present	present
ENSG00000049249	ENST00000377507	NM_001561	TNFRSF9	protein_coding	5872	83	768	4963	canon	U2	2	0	1	1	0	0	1	0	0	1	0	0	0	0	0	0	0	0	0	0	0	0	0	20	0	1	19	0	0	3	2	5'ss_bulge	stringent	0	14	1	11	present	present
ENSG00000049283	ENST00000268933	NM_017957	EPN3	protein_coding	3879	250	1899	1592	noncanon	NC	0	0	0	0	0	0	0	0	0	0	0	0	0	0	0	0	0	0	0	0	0	0	0	1	0	0	1	0	0	0	0	5'ss_bulge	stringent	0	9	1	6	present	present
ENSG00000049323	ENST00000404816	NM_206943	LTBP1	protein_coding	6502	371	5166	963	canon	U2	1	0	1	0	0	0	2	0	0	2	0	0	1	0	0	1	0	0	0	0	0	0	0	13	0	11	2	0	0	4	3	5'ss_bulge	stringent	0	11	3	6	present	present
ENSG00000049449	ENST00000054950	NM_002901	RCN1	protein_coding	2369	122	996	1249	canon	U1	1	0	0	1	0	0	0	0	0	0	0	0	0	0	0	0	0	0	0	0	0	0	0	5	0	4	1	0	0	1	1	5'ss	consensus	1	7	0	1	absent	absent
ENSG00000049540	ENST00000252034	NM_000501	ELN	protein_coding	3397	14	2175	1206	canon	U5	0	0	0	0	0	0	0	0	0	0	0	0	1	0	0	1	0	0	0	0	0	0	0	2	0	0	2	0	0	1	1	5'ss_bulge	consensus	0	3	0	2	present	present
ENSG00000049541	ENST00000055077	NM_181471	RFC2	protein_coding	1685	15	1065	603	noncanon	NC	0	0	0	0	0	0	0	0	0	0	0	0	0	0	0	0	0	0	0	0	0	0	0	2	0	1	1	0	0	0	0	5'ss_bulge	stringent	0	3	1	0	present	present
ENSG00000049618	ENST00000636930	NM_001374828	ARID1B	protein_coding	10310	302	7119	2887	canon	U2	0	0	0	0	0	0	1	0	1	0	0	0	0	0	0	0	0	0	0	0	0	0	0	21	0	5	16	0	0	1	0	5'ss_bulge	stringent	0	12	1	14	present	present
ENSG00000049656	ENST00000320895	NM_030782	CLPTM1L	protein_coding	2492	257	1617	616	canon	U5	0	0	0	0	0	0	0	0	0	0	0	0	1	0	1	0	0	0	0	0	0	0	0	5	0	1	4	0	0	1	0	5'ss_bulge	consensus	0	3	0	4	present	present
ENSG00000049759	ENST00000400345	NM_001144967	NEDD4L	protein_coding	8633	434	2928	5269	canon	U2	1	0	1	0	0	0	2	0	1	1	0	0	0	0	0	0	0	0	0	0	0	0	0	23	0	4	19	0	0	3	1	5'ss_bulge	stringent	0	8	2	14	present	present
ENSG00000049768	ENST00000376207	NM_014009	FOXP3	protein_coding	2264	49	1296	895	noncanon	NC	0	0	0	0	0	0	0	0	0	0	0	0	0	0	0	0	0	0	0	0	0	0	0	1	0	1	0	0	0	0	0	5'ss_bulge	consensus	0	4	0	2	present	present
ENSG00000049769	ENST00000055335	NM_033215	PPP1R3F	protein_coding	3477	76	2400	999	canon	U2	0	0	0	0	0	0	1	0	0	1	0	0	0	0	0	0	0	0	0	0	0	0	0	4	0	2	2	0	0	1	1	5'ss_bulge	stringent	0	11	1	3	present	present
ENSG00000049860	ENST00000261416	NM_000521	HEXB	protein_coding	1812	27	1671	112	noncanon	NC	0	0	0	0	0	0	0	0	0	0	0	0	0	0	0	0	0	0	0	0	0	0	0	4	0	3	1	0	0	0	0	5'ss_bulge	consensus	0	1	0	1	present	present
ENSG00000049883	ENST00000380639	NM_024754	PTCD2	protein_coding	11145	9	1167	9967	canon	U1	2	0	1	1	0	0	0	0	0	0	0	0	1	0	0	1	0	0	0	0	0	0	0	33	0	5	28	0	0	3	2	5'ss_bulge	stringent	0	14	3	27	present	present
ENSG00000050030	ENST00000055682	NM_001008537	NEXMIF	protein_coding	11717	569	4551	6548	canon	U1	2	0	0	2	0	0	0	0	0	0	0	0	0	0	0	0	0	0	0	0	0	0	0	33	0	3	30	0	0	2	2	5'ss_bulge	stringent	0	12	3	25	present	present
ENSG00000050130	ENST00000616435	NM_016475	JKAMP	protein_coding	2347	72	936	1337	noncanon	NC	0	0	0	0	0	0	0	0	0	0	0	0	0	0	0	0	0	0	0	0	0	0	0	7	0	1	6	0	0	0	0	5'ss_bulge	stringent	0	2	3	3	absent	absent
ENSG00000050165	ENST00000683431	NM_001018057	3	protein_coding	2525	43	1053	1427	noncanon	NC	0	0	0	0	0	0	0	0	0	0	0	0	0	0	0	0	0	0	0	0	0	0	0	6	0	3	3	0	0	0	0	5'ss_bulge	consensus	0	4	0	3	present	present
ENSG00000050327	ENST00000056217	NM_005435	ARHGEF5	protein_coding	5482	99	4794	575	noncanon	NC	0	0	0	0	0	0	0	0	0	0	0	0	0	0	0	0	0	0	0	0	0	0	0	4	0	3	1	0	0	0	0	5'ss_bulge	consensus	0	14	0	4	present	present
ENSG00000050344	ENST00000056233	NM_004289	NFE2L3	protein_coding	3740	300	2085	1353	noncanon	NC	0	0	0	0	0	0	0	0	0	0	0	0	0	0	0	0	0	0	0	0	0	0	0	9	0	5	4	0	0	0	0	5'ss_bulge	stringent	0	8	1	8	present	present
ENSG00000050393	ENST00000379170	NM_001031713	MCUR1	protein_coding	5460	127	1080	4251	canon	U2	0	0	0	0	0	0	1	0	0	1	0	0	1	0	0	1	0	0	0	0	0	0	0	11	0	1	10	0	0	2	2	5'ss_bulge	stringent	0	4	3	17	present	present
ENSG00000050405	ENST00000341247	NM_016357	LIMA1	protein_coding	3680	100	2280	1275	noncanon	NC	0	0	0	0	0	0	0	0	0	0	0	0	0	0	0	0	0	0	0	0	0	0	0	10	0	2	8	0	0	0	0	5'ss_bulge	consensus	0	11	0	4	present	present
ENSG00000050426	ENST00000262055	NM_015416	LETMD1	protein_coding	2106	29	1083	992	canon	U1	1	0	0	1	0	0	0	0	0	0	0	0	0	0	0	0	0	0	0	0	0	0	0	4	0	1	3	0	0	1	1	5'ss_bulge	consensus	0	4	0	5	present	present
ENSG00000050438	ENST00000453097	NM_001039960	SLC4A8	protein_coding	11764	156	3282	8324	canon	U2	0	0	0	0	0	0	3	0	1	2	0	0	1	0	1	0	0	0	0	0	0	0	0	32	0	2	30	0	0	4	2	5'ss_bulge	stringent	0	28	4	24	present	present
ENSG00000050555	ENST00000361069	NM_006059	LAMC3	protein_coding	7455	40	4728	2685	noncanon	NC	0	0	0	0	0	0	0	0	0	0	0	0	0	0	0	0	0	0	0	0	0	0	0	4	0	3	1	0	0	0	0	5'ss_bulge	consensus	0	11	0	7	present	present
ENSG00000050628	ENST00000306666	NM_198719	PTGER3	protein_coding	2360	238	1173	947	noncanon	NC	0	0	0	0	0	0	0	0	0	0	0	0	0	0	0	0	0	0	0	0	0	0	0	6	0	0	6	0	0	0	0	5'ss_bulge	consensus	0	2	0	2	present	present
ENSG00000050730	ENST00000057513	NM_024873	TNIP3	protein_coding	2397	195	978	1222	canon	U1	1	0	0	1	0	0	0	0	0	0	0	0	0	0	0	0	0	0	0	0	0	0	0	3	1	0	2	0	0	1	1	5'ss_bulge	stringent	0	2	1	4	present	present
ENSG00000050748	ENST00000452135	NM_002752	MAPK9	protein_coding	4799	235	1275	3240	canon	U2	1	0	0	1	0	0	1	0	0	1	0	0	0	0	0	0	0	0	0	0	0	0	0	15	0	3	12	0	0	2	2	5'ss_bulge	stringent	0	8	1	12	present	present
ENSG00000050767	ENST00000390654	NM_173465	COL23A1	protein_coding	2899	195	1623	1079	noncanon	NC	0	0	0	0	0	0	0	0	0	0	0	0	0	0	0	0	0	0	0	0	0	0	0	4	0	1	3	0	0	0	0	5'ss_bulge	consensus	0	4	0	3	present	present
ENSG00000050820	ENST00000162330	NM_014567	BCAR1	protein_coding	4085	141	2613	1329	noncanon	NC	0	0	0	0	0	0	0	0	0	0	0	0	0	0	0	0	0	0	0	0	0	0	0	7	0	2	5	0	0	0	0	5'ss_bulge	consensus	0	4	0	4	present	present
ENSG00000051009	ENST00000449352	NM_001098794	FHIP1B	protein_coding	3364	190	2919	160	noncanon	NC	0	0	0	0	0	0	0	0	0	0	0	0	0	0	0	0	0	0	0	0	0	0	0	2	0	0	2	0	0	0	0	5'ss	stringent	1	6	1	4	present	present
ENSG00000051108	ENST00000439977	NM_014685	HERPUD1	protein_coding	2853	102	1176	1573	noncanon	NC	0	0	0	0	0	0	0	0	0	0	0	0	0	0	0	0	0	0	0	0	0	0	0	9	0	2	7	0	0	0	0	5'ss	consensus	1	6	0	4	present	present
ENSG00000051128	ENST00000392351	NM_004838	HOMER3	protein_coding	1560	166	1086	239	absent	NA	0	0	0	0	0	0	0	0	0	0	0	0	0	0	0	0	0	0	0	0	0	0	0	0	0	0	0	0	0	0	0	5'ss_bulge	No Bpt	0	2	0	0	present	present
ENSG00000051180	ENST00000267868	NM_002875	RAD51	protein_coding	2436	251	1020	1161	noncanon	NC	0	0	0	0	0	0	0	0	0	0	0	0	0	0	0	0	0	0	0	0	0	0	0	3	0	0	3	0	0	0	0	5'ss_bulge	consensus	0	8	0	4	present	present
ENSG00000051341	ENST00000264233	NM_199420	POLQ	protein_coding	8757	110	7773	872	canon	U2	1	0	1	0	0	0	4	0	4	0	0	0	0	0	0	0	0	0	0	0	0	0	0	17	0	15	2	0	0	5	0	5'ss_bulge	stringent	0	8	1	15	present	present
ENSG00000051382	ENST00000674063	NM_006219	PIK3CB	protein_coding	6259	233	3213	2690	canon	U2	1	0	1	0	0	0	1	0	0	1	0	0	0	0	0	0	0	0	0	0	0	0	0	24	0	13	11	0	0	2	1	5'ss_bulge	consensus	0	7	0	15	present	present
ENSG00000051523	ENST00000261623	NM_000101	CYBA	protein_coding	692	39	588	63	absent	NA	0	0	0	0	0	0	0	0	0	0	0	0	0	0	0	0	0	0	0	0	0	0	0	0	0	0	0	0	0	0	0	No 5'ss	consensus	0	0	0	1	present	present
ENSG00000051596	ENST00000265097	NM_032361	THOC3	protein_coding	1601	106	1056	437	noncanon	NC	0	0	0	0	0	0	0	0	0	0	0	0	0	0	0	0	0	0	0	0	0	0	0	1	0	1	0	0	0	0	0	5'ss_bulge	consensus	0	2	0	2	present	present
ENSG00000051620	ENST00000607197	NM_014320	HEBP2	protein_coding	10010	272	618	9118	canon	U5	0	0	0	0	0	0	0	0	0	0	0	0	1	0	0	1	0	0	0	0	0	0	0	12	0	0	12	0	0	1	1	5'ss	stringent	1	37	6	13	present	present
ENSG00000051825	ENST00000606320	NM_022782	MPHOSPH9	protein_coding	6369	157	3552	2591	canon	U2	0	0	0	0	0	0	3	0	0	3	0	0	0	0	0	0	0	0	0	0	0	0	0	21	0	9	12	0	0	3	3	5'ss_bulge	stringent	0	5	1	18	present	present
ENSG00000052126	ENST00000429027	NM_001256470	PLEKHA5	protein_coding	4797	66	3849	869	noncanon	NC	0	0	0	0	0	0	0	0	0	0	0	0	0	0	0	0	0	0	0	0	0	0	0	10	0	3	7	0	0	0	0	5'ss_bulge	stringent	0	8	1	8	present	present
ENSG00000052344	ENST00000317508	NM_002773	PRSS8	protein_coding	1837	228	1032	575	noncanon	NC	0	0	0	0	0	0	0	0	0	0	0	0	0	0	0	0	0	0	0	0	0	0	0	2	0	1	1	0	0	0	0	5'ss_bulge	consensus	0	1	0	2	present	present
ENSG00000052723	ENST00000060969	NM_025073	SIKE1	protein_coding	5494	77	624	4791	canon	U5	0	0	0	0	0	0	0	0	0	0	0	0	1	0	0	1	0	0	0	0	0	0	0	25	0	1	24	0	0	1	1	5'ss	stringent	1	14	5	16	present	present
ENSG00000052749	ENST00000370992	NM_015179	RRP12	protein_coding	4396	108	3894	392	noncanon	NC	0	0	0	0	0	0	0	0	0	0	0	0	0	0	0	0	0	0	0	0	0	0	0	2	0	2	0	0	0	0	0	5'ss_bulge	consensus	0	10	0	2	present	present
ENSG00000052795	ENST00000264433	NM_020840	FNIP2	protein_coding	7038	186	3345	3505	canon	U2	1	0	0	1	0	0	1	0	1	0	0	0	0	0	0	0	0	0	0	0	0	0	0	18	0	3	15	0	0	2	1	5'ss_bulge	stringent	0	12	1	17	present	present
ENSG00000052802	ENST00000261507	NM_006745	MSMO1	protein_coding	2227	95	882	1217	canon	U2	1	0	1	0	0	0	3	0	0	3	0	0	0	0	0	0	0	0	0	0	0	0	0	7	0	5	2	0	0	4	3	5'ss_bulge	stringent	0	2	2	11	present	present
ENSG00000052841	ENST00000039989	NM_018259	TTC17	protein_coding	4488	34	3426	1026	noncanon	NC	0	0	0	0	0	0	0	0	0	0	0	0	0	0	0	0	0	0	0	0	0	0	0	8	0	3	5	0	0	0	0	5'ss_bulge	consensus	0	4	0	7	present	present
ENSG00000052850	ENST00000652299	NM_021926	ALX4	protein_coding	5727	76	1236	4413	noncanon	NC	0	0	0	0	0	0	0	0	0	0	0	0	0	0	0	0	0	0	0	0	0	0	0	6	0	1	5	0	0	0	0	5'ss_bulge	consensus	0	13	0	5	present	present
ENSG00000053108	ENST00000265342	NM_015082	FSTL4	protein_coding	5396	216	2529	2639	noncanon	NC	0	0	0	0	0	0	0	0	0	0	0	0	0	0	0	0	0	0	0	0	0	0	0	3	0	1	2	0	0	0	0	5'ss	consensus	1	11	0	6	present	present
ENSG00000053254	ENST00000557258	NM_005197	FOXN3	protein_coding	8021	362	1407	6236	noncanon	NC	0	0	0	0	0	0	0	0	0	0	0	0	0	0	0	0	0	0	0	0	0	0	0	24	0	1	23	0	0	0	0	5'ss_bulge	stringent	0	6	4	16	present	present
ENSG00000053328	ENST00000338882	NM_001123364	METTL24	protein_coding	3184	76	1101	2005	noncanon	NC	0	0	0	0	0	0	0	0	0	0	0	0	0	0	0	0	0	0	0	0	0	0	0	4	0	1	3	0	0	0	0	5'ss_bulge	stringent	0	4	1	9	present	present
ENSG00000053371	ENST00000235835	NM_003689	AKR7A2	protein_coding	1360	19	1080	259	noncanon	NC	0	0	0	0	0	0	0	0	0	0	0	0	0	0	0	0	0	0	0	0	0	0	0	1	0	0	1	0	0	0	0	5'ss_bulge	No Bpt	0	1	0	0	present	present
ENSG00000053372	ENST00000330263	NM_016183	MRTO4	protein_coding	2049	30	720	1297	noncanon	NC	0	0	0	0	0	0	0	0	0	0	0	0	0	0	0	0	0	0	0	0	0	0	0	1	0	0	1	0	0	0	0	5'ss_bulge	consensus	0	2	0	4	present	present
ENSG00000053438	ENST00000649451	NM_005386	NNAT	protein_coding	1259	81	246	930	noncanon	NC	0	0	0	0	0	0	0	0	0	0	0	0	0	0	0	0	0	0	0	0	0	0	0	1	0	0	1	0	0	0	0	5'ss_bulge	No Bpt	0	4	0	0	present	present
ENSG00000053501	ENST00000263897	NM_018467	USE1	protein_coding	845	48	780	15	absent	NA	0	0	0	0	0	0	0	0	0	0	0	0	0	0	0	0	0	0	0	0	0	0	0	0	0	0	0	0	0	0	0	5'ss_bulge	stringent	0	1	1	2	present	present
ENSG00000053524	ENST00000328913	NM_015078	MCF2L2	protein_coding	5326	641	3345	1338	noncanon	NC	0	0	0	0	0	0	0	0	0	0	0	0	0	0	0	0	0	0	0	0	0	0	0	6	0	2	4	0	0	0	0	5'ss_bulge	consensus	0	5	0	14	present	present
ENSG00000053702	ENST00000337508	NM_031474	NRIP2	protein_coding	2757	51	846	1858	noncanon	NC	0	0	0	0	0	0	0	0	0	0	0	0	0	0	0	0	0	0	0	0	0	0	0	2	0	1	1	0	0	0	0	5'ss_bulge	consensus	0	7	0	5	present	present
ENSG00000053747	ENST00000313654	NM_198129	LAMA3	protein_coding	10651	230	10002	417	noncanon	NC	0	0	0	0	0	0	0	0	0	0	0	0	0	0	0	0	0	0	0	0	0	0	0	24	0	21	3	0	0	0	0	5'ss_bulge	stringent	0	17	2	12	present	present
ENSG00000053770	ENST00000261558	NM_018229	AP5M1	protein_coding	11675	343	1473	9857	canon	U2	0	0	0	0	0	0	2	0	0	2	0	0	0	0	0	0	0	0	0	0	0	0	0	45	0	2	43	0	0	2	2	5'ss_bulge	stringent	0	13	3	36	present	present
ENSG00000053900	ENST00000315368	NM_013367	ANAPC4	protein_coding	2635	81	2427	115	noncanon	NC	0	0	0	0	0	0	0	0	0	0	0	0	0	0	0	0	0	0	0	0	0	0	0	10	0	10	0	0	0	0	0	5'ss_bulge	stringent	0	3	2	1	present	present
ENSG00000053918	ENST00000155840	NM_000218	KCNQ1	protein_coding	3224	90	2031	1101	canon	U1	1	0	0	1	0	0	0	0	0	0	0	0	0	0	0	0	0	0	0	0	0	0	0	1	0	0	1	0	0	1	1	5'ss_bulge	consensus	0	4	0	4	present	present
ENSG00000054116	ENST00000373166	NM_014408	TRAPPC3	protein_coding	1282	107	543	630	noncanon	NC	0	0	0	0	0	0	0	0	0	0	0	0	0	0	0	0	0	0	0	0	0	0	0	2	0	0	2	0	0	0	0	5'ss_bulge	consensus	0	1	0	3	present	present
ENSG00000054118	ENST00000354618	NM_005119	THRAP3	protein_coding	4405	102	2868	1339	noncanon	NC	0	0	0	0	0	0	0	0	0	0	0	0	0	0	0	0	0	0	0	0	0	0	0	7	0	0	7	0	0	0	0	5'ss_bulge	consensus	0	13	0	10	present	present
ENSG00000054148	ENST00000247665	NM_014172	PHPT1	protein_coding	577	21	378	176	absent	NA	0	0	0	0	0	0	0	0	0	0	0	0	0	0	0	0	0	0	0	0	0	0	0	0	0	0	0	0	0	0	0	No 5'ss	consensus	0	0	0	1	present	present
ENSG00000054179	ENST00000355097	NM_203468	ENTPD2	protein_coding	2102	63	1488	549	noncanon	NC	0	0	0	0	0	0	0	0	0	0	0	0	0	0	0	0	0	0	0	0	0	0	0	1	0	1	0	0	0	0	0	5'ss_bulge	consensus	0	3	0	2	present	present
ENSG00000054219	ENST00000263636	NM_002349	LY75	protein_coding	6932	73	5169	1688	canon	U1	1	0	1	0	0	0	0	0	0	0	0	0	0	0	0	0	0	0	0	0	0	0	0	18	0	5	13	0	0	1	0	5'ss_bulge	stringent	0	7	1	16	absent	absent
ENSG00000054267	ENST00000264183	NM_016374	ARID4B	protein_coding	6022	410	3939	1622	noncanon	NC	0	0	0	0	0	0	0	0	0	0	0	0	0	0	0	0	0	0	0	0	0	0	0	11	0	3	8	0	0	0	0	5'ss_bulge	stringent	0	8	1	5	present	present
ENSG00000054277	ENST00000366554	NM_014322	OPN3	protein_coding	2628	114	1209	1303	noncanon	NC	0	0	0	0	0	0	0	0	0	0	0	0	0	0	0	0	0	0	0	0	0	0	0	7	0	2	5	0	0	0	0	5'ss_bulge	consensus	0	1	0	7	present	present
ENSG00000054282	ENST00000366541	NM_006642	SDCCAG8	protein_coding	2581	132	2142	305	canon	U2	0	0	0	0	0	0	2	0	2	0	0	0	0	0	0	0	0	0	0	0	0	0	0	6	0	2	4	0	0	2	0	5'ss_bulge	consensus	0	18	0	2	present	present
ENSG00000054356	ENST00000295718	NM_002846	PTPRN	protein_coding	3612	68	2940	602	noncanon	NC	0	0	0	0	0	0	0	0	0	0	0	0	0	0	0	0	0	0	0	0	0	0	0	2	0	1	1	0	0	0	0	5'ss_bulge	consensus	0	6	0	3	present	present
ENSG00000054392	ENST00000261458	NM_018194	HHAT	protein_coding	3639	202	1482	1910	canon	U1	2	0	0	2	0	0	0	0	0	0	0	0	0	0	0	0	0	0	0	0	0	0	0	14	0	2	12	0	0	2	2	5'ss_bulge	consensus	0	8	0	6	present	present
ENSG00000054523	ENST00000676179	NM_001365951	KIF1B	protein_coding	10855	308	5451	5015	canon	U2	1	0	0	1	0	0	2	0	2	0	0	0	0	0	0	0	0	0	0	0	0	0	0	18	0	5	13	0	0	3	1	5'ss_bulge	stringent	0	19	1	23	present	present
ENSG00000054598	ENST00000645831	NM_001453	FOXC1	protein_coding	3983	530	1662	1789	noncanon	NC	0	0	0	0	0	0	0	0	0	0	0	0	0	0	0	0	0	0	0	0	0	0	0	6	0	0	6	0	0	0	0	5'ss_bulge	consensus	0	4	0	3	absent	absent
ENSG00000054611	ENST00000337137	NM_014346	TBC1D22A	protein_coding	3758	136	1554	2066	canon	U2	0	0	0	0	0	0	1	0	1	0	0	0	0	0	0	0	0	0	0	0	0	0	0	2	0	0	2	0	0	1	0	5'ss_bulge	consensus	0	7	0	6	present	present
ENSG00000054654	ENST00000555002	NM_182914	SYNE2	protein_coding	21822	139	20724	906	canon	U2	1	0	1	0	0	0	1	0	1	0	0	0	0	0	0	0	0	0	0	0	0	0	0	32	0	27	5	0	0	2	0	5'ss_bulge	stringent	0	18	1	22	present	present
ENSG00000054690	ENST00000329153	NM_020715	PLEKHH1	protein_coding	6615	108	4095	2376	noncanon	NC	0	0	0	0	0	0	0	0	0	0	0	0	0	0	0	0	0	0	0	0	0	0	0	11	0	3	8	0	0	0	0	5'ss_bulge	stringent	0	23	2	16	present	present
ENSG00000054793	ENST00000338821	NM_006045	ATP9A	protein_coding	7862	20	3144	4696	canon	U1	1	0	0	1	0	0	0	0	0	0	0	0	0	0	0	0	0	0	0	0	0	0	0	18	0	3	15	0	0	1	1	5'ss_bulge	stringent	0	13	2	14	present	present
ENSG00000054796	ENST00000371263	NM_012444	SPO11	protein_coding	1789	64	1191	532	canon	U2	0	0	0	0	0	0	1	0	0	1	0	0	0	0	0	0	0	0	0	0	0	0	0	4	0	1	3	0	0	1	1	5'ss_bulge	consensus	0	2	0	6	present	present
ENSG00000054803	ENST00000064571	NM_080617	CBLN4	protein_coding	3154	1347	606	1199	canon	U1	1	0	0	1	0	0	0	0	0	0	0	0	1	1	0	0	0	0	0	0	0	0	0	10	1	1	8	0	0	2	1	5'ss	stringent	1	7	2	7	absent	present
ENSG00000054938	ENST00000376332	NM_001278473	CHRDL2	protein_coding	1908	537	1290	79	absent	NA	0	0	0	0	0	0	0	0	0	0	0	0	0	0	0	0	0	0	0	0	0	0	0	0	0	0	0	0	0	0	0	5'ss_bulge	consensus	0	5	0	2	present	present
ENSG00000054965	ENST00000356467	NM_015159	FAM168A	protein_coding	7192	189	708	6257	canon	U2	0	0	0	0	0	0	1	0	0	1	0	0	0	0	0	0	0	0	0	0	0	0	0	11	0	0	11	0	0	1	1	5'ss	consensus	1	19	0	10	present	present
ENSG00000054967	ENST00000064780	NM_152222	RELT	protein_coding	3402	100	1293	1982	noncanon	NC	0	0	0	0	0	0	0	0	0	0	0	0	0	0	0	0	0	0	0	0	0	0	0	4	0	0	4	0	0	0	0	5'ss_bulge	consensus	0	5	0	3	present	present
ENSG00000054983	ENST00000261304	NM_000153	GALC	protein_coding	3794	17	2058	1717	canon	U2	0	0	0	0	0	0	1	0	1	0	0	0	0	0	0	0	0	0	0	0	0	0	0	13	0	3	10	0	0	1	0	5'ss_bulge	stringent	0	6	1	9	present	present
ENSG00000055044	ENST00000264279	NM_015934	NOP58	protein_coding	1994	178	1590	224	canon	U1	1	1	0	0	0	0	0	0	0	0	0	0	0	0	0	0	0	0	0	0	0	0	0	4	0	3	1	0	0	1	0	5'ss_bulge	consensus	0	2	0	2	present	present
ENSG00000055070	ENST00000401088	NM_001114600	SZRD1	protein_coding	3480	15	459	3004	canon	U2	0	0	0	0	0	0	1	0	0	1	0	0	1	0	0	1	0	0	0	0	0	0	0	3	0	0	3	0	0	2	2	5'ss_bulge	consensus	0	10	0	4	present	present
ENSG00000055118	ENST00000262186	NM_000238	KCNH2	protein_coding	4292	407	3480	403	absent	NA	0	0	0	0	0	0	0	0	0	0	0	0	0	0	0	0	0	0	0	0	0	0	0	0	0	0	0	0	0	0	0	5'ss_bulge	consensus	0	2	0	5	present	present
ENSG00000055130	ENST00000325222	NM_003592	CUL1	protein_coding	3147	160	2331	527	canon	U2	1	0	1	0	0	0	1	0	1	0	0	0	0	0	0	0	0	0	0	0	0	0	0	5	1	3	1	0	0	2	0	5'ss_bulge	consensus	0	2	0	6	present	present
ENSG00000055147	ENST00000351797	NM_018691	FAM114A2	protein_coding	4414	53	1518	2827	noncanon	NC	0	0	0	0	0	0	0	0	0	0	0	0	0	0	0	0	0	0	0	0	0	0	0	11	0	0	11	0	0	0	0	5'ss_bulge	stringent	0	5	1	11	present	present
ENSG00000055163	ENST00000620254	NM_001037333	CYFIP2	protein_coding	6452	72	3762	2593	canon	U2	0	0	0	0	0	0	1	0	0	1	0	0	0	0	0	0	0	0	0	0	0	0	0	12	0	5	7	0	0	1	1	5'ss_bulge	consensus	0	19	0	16	present	present
ENSG00000055208	ENST00000637181	NM_001292034	TAB2	protein_coding	4363	303	2082	1887	noncanon	NC	0	0	0	0	0	0	0	0	0	0	0	0	0	0	0	0	0	0	0	0	0	0	0	15	0	6	9	0	0	0	0	5'ss_bulge	stringent	0	4	1	7	present	present
ENSG00000055211	ENST00000367419	NM_138785	GINM1	protein_coding	1943	39	993	909	noncanon	NC	0	0	0	0	0	0	0	0	0	0	0	0	0	0	0	0	0	0	0	0	0	0	0	4	0	3	1	0	0	0	0	5'ss_bulge	stringent	0	2	1	6	present	present
ENSG00000055332	ENST00000233057	NM_001135651	EIF2AK2	protein_coding	9975	166	1656	8062	canon	U2	2	0	0	2	0	0	1	0	0	1	0	0	1	0	0	1	0	0	0	0	0	0	0	29	0	1	28	0	0	4	4	5'ss_bulge	stringent	0	18	1	27	present	present
ENSG00000055483	ENST00000449938	NM_001385174	USP36	protein_coding	5872	163	3372	2227	canon	U2	0	0	0	0	0	0	2	0	1	1	0	0	0	0	0	0	0	0	0	0	0	0	0	10	0	4	6	0	0	2	1	5'ss_bulge	consensus	0	11	0	5	present	present
ENSG00000055609	ENST00000262189	NM_170606	KMT2C	protein_coding	16860	216	14736	1906	canon	U1	1	0	0	1	0	0	0	0	0	0	0	0	0	0	0	0	0	0	0	0	0	0	0	37	2	29	6	0	0	1	1	5'ss	stringent	1	18	2	24	present	present
ENSG00000055732	ENST00000370589	NM_018298	MCOLN3	protein_coding	2810	104	1662	1040	noncanon	NC	0	0	0	0	0	0	0	0	0	0	0	0	0	0	0	0	0	0	0	0	0	0	0	13	0	5	8	0	0	0	0	5'ss_bulge	stringent	0	4	1	4	absent	absent
ENSG00000055813	ENST00000407595	NM_001080433	CCDC85A	protein_coding	4114	634	1662	1816	canon	U2	0	0	0	0	0	0	1	0	0	1	0	0	0	0	0	0	0	0	0	0	0	0	0	4	0	1	3	0	0	1	1	5'ss_bulge	stringent	0	3	1	6	absent	absent
ENSG00000055917	ENST00000361078	NM_015317	PUM2	protein_coding	6309	247	3195	2847	canon	U2	1	0	1	0	0	0	1	0	0	1	0	0	0	0	0	0	0	0	0	0	0	0	0	24	0	3	21	0	0	2	1	5'ss_bulge	stringent	0	2	2	19	present	present
ENSG00000055950	ENST00000318364	NM_032112	MRPL43	protein_coding	999	53	480	464	noncanon	NC	0	0	0	0	0	0	0	0	0	0	0	0	0	0	0	0	0	0	0	0	0	0	0	3	0	1	2	0	0	0	0	5'ss_bulge	consensus	0	2	0	1	present	present
ENSG00000055955	ENST00000266041	NM_002218	ITIH4	protein_coding	3282	29	2793	458	absent	NA	0	0	0	0	0	0	0	0	0	0	0	0	0	0	0	0	0	0	0	0	0	0	0	0	0	0	0	0	0	0	0	5'ss_bulge	No Bpt	0	4	0	0	present	present
ENSG00000055957	ENST00000273283	NM_002215	ITIH1	protein_coding	2904	16	2736	150	absent	NA	0	0	0	0	0	0	0	0	0	0	0	0	0	0	0	0	0	0	0	0	0	0	0	0	0	0	0	0	0	0	0	5'ss_bulge	consensus	0	3	0	2	present	present
ENSG00000056050	ENST00000393381	NM_017867	HPF1	protein_coding	1216	66	1041	107	canon	U2	0	0	0	0	0	0	1	0	0	1	0	0	0	0	0	0	0	0	0	0	0	0	0	0	0	0	0	0	0	1	1	No 5'ss	consensus	0	0	0	3	present	present
ENSG00000056097	ENST00000265069	NM_016107	ZFR	protein_coding	4717	81	3225	1409	noncanon	NC	0	0	0	0	0	0	0	0	0	0	0	0	0	0	0	0	0	0	0	0	0	0	0	13	0	3	10	0	0	0	0	5'ss_bulge	stringent	0	3	1	4	present	present
ENSG00000056277	ENST00000370978	NM_017666	ZNF280C	protein_coding	4638	137	2214	2269	canon	U2	0	0	0	0	0	0	1	0	1	0	0	0	0	0	0	0	0	0	0	0	0	0	0	13	0	4	9	0	0	1	0	5'ss_bulge	stringent	0	2	3	17	present	present
ENSG00000056291	ENST00000308744	NM_004885	NPFFR2	protein_coding	1964	200	1263	492	noncanon	NC	0	0	0	0	0	0	0	0	0	0	0	0	0	0	0	0	0	0	0	0	0	0	0	6	0	1	5	0	0	0	0	No 5'ss	stringent	0	0	2	6	present	present
ENSG00000056487	ENST00000313237	NM_138415	PHF21B	protein_coding	3976	455	1596	1923	noncanon	NC	0	0	0	0	0	0	0	0	0	0	0	0	0	0	0	0	0	0	0	0	0	0	0	2	0	0	2	0	0	0	0	5'ss_bulge	consensus	0	4	0	3	present	present
ENSG00000056558	ENST00000373887	NM_005658	TRAF1	protein_coding	4351	246	1251	2626	noncanon	NC	0	0	0	0	0	0	0	0	0	0	0	0	0	0	0	0	0	0	0	0	0	0	0	2	0	1	1	0	0	0	0	5'ss	consensus	1	4	0	5	present	present
ENSG00000056586	ENST00000357244	NM_001100588	RC3H2	protein_coding	8964	249	3576	5070	canon	U2	1	0	0	1	0	0	1	0	0	1	0	0	0	0	0	0	0	0	0	0	0	0	0	29	0	2	27	0	0	2	2	5'ss_bulge	stringent	0	9	3	20	present	present
ENSG00000056736	ENST00000288167	NM_018725	IL17RB	protein_coding	2016	20	1509	485	noncanon	NC	0	0	0	0	0	0	0	0	0	0	0	0	0	0	0	0	0	0	0	0	0	0	0	1	0	1	0	0	0	0	0	5'ss_bulge	stringent	0	1	2	2	present	present
ENSG00000056972	ENST00000368761	NM_147686	TRAF3IP2	protein_coding	5833	102	1698	4023	canon	U2	0	0	0	0	0	0	1	0	0	1	0	0	2	0	0	2	0	0	0	0	0	0	0	15	0	2	13	0	0	3	3	5'ss_bulge	stringent	0	8	1	17	present	present
ENSG00000056998	ENST00000398806	NM_001079855	GYG2	protein_coding	3192	127	1413	1604	noncanon	NC	0	0	0	0	0	0	0	0	0	0	0	0	0	0	0	0	0	0	0	0	0	0	0	4	0	0	4	0	0	0	0	5'ss	stringent	1	4	1	5	present	present
ENSG00000057019	ENST00000326840	NM_080927	DCBLD2	protein_coding	6128	368	2328	3430	canon	U5	0	0	0	0	0	0	0	0	0	0	0	0	1	0	1	0	0	0	0	0	0	0	0	24	0	5	19	0	0	1	0	5'ss_bulge	consensus	0	7	0	11	present	present
ENSG00000057149	ENST00000283752	NM_006919	SERPINB3	protein_coding	1707	47	1173	459	noncanon	NC	0	0	0	0	0	0	0	0	0	0	0	0	0	0	0	0	0	0	0	0	0	0	0	4	0	3	1	0	0	0	0	5'ss_bulge	consensus	0	1	0	3	absent	absent
ENSG00000057252	ENST00000367619	NM_003101	SOAT1	protein_coding	6840	139	1653	5038	canon	U2	0	0	0	0	0	0	2	0	1	1	0	0	0	0	0	0	0	0	0	0	0	0	0	27	0	6	21	0	0	2	1	5'ss	consensus	1	10	0	16	present	present
ENSG00000057294	ENST00000340811	NM_001005242	PKP2	protein_coding	4229	45	2514	1668	noncanon	NC	0	0	0	0	0	0	0	0	0	0	0	0	0	0	0	0	0	0	0	0	0	0	0	14	0	3	11	0	0	0	0	5'ss_bulge	consensus	0	5	0	5	present	present
ENSG00000057468	ENST00000263187	NM_002440	MSH4	protein_coding	3270	103	2811	354	canon	U5	0	0	0	0	0	0	0	0	0	0	0	0	1	0	1	0	0	0	0	0	0	0	0	9	0	7	2	0	0	1	0	5'ss_bulge	stringent	0	6	2	4	present	present
ENSG00000057593	ENST00000346342	NM_019616	F7	protein_coding	3063	50	1335	1676	canon	U2	0	0	0	0	0	0	1	0	0	1	0	0	0	0	0	0	0	0	0	0	0	0	0	4	0	0	4	0	0	1	1	5'ss_bulge	consensus	0	4	0	4	present	present
ENSG00000057608	ENST00000380191	NM_001494	GDI2	protein_coding	2297	175	1338	782	noncanon	NC	0	0	0	0	0	0	0	0	0	0	0	0	0	0	0	0	0	0	0	0	0	0	0	6	0	3	3	0	0	0	0	5'ss_bulge	stringent	0	3	1	4	present	present
ENSG00000057657	ENST00000369096	NM_001198	PRDM1	protein_coding	5148	217	2478	2451	canon	U2	1	0	0	1	0	0	3	0	1	2	0	0	0	0	0	0	0	0	0	0	0	0	0	17	0	2	15	0	0	4	3	5'ss_bulge	stringent	0	5	1	6	present	present
ENSG00000057663	ENST00000369076	NM_004849	ATG5	protein_coding	3185	234	828	2063	canon	U2	0	0	0	0	0	0	1	0	0	1	0	0	1	0	0	1	0	0	0	0	0	0	0	8	0	1	7	0	0	2	2	5'ss	consensus	1	6	0	8	present	present
ENSG00000057704	ENST00000261226	NM_020698	TMCC3	protein_coding	5874	126	1434	4312	canon	U2	0	0	0	0	0	0	1	0	0	1	0	0	0	0	0	0	0	0	0	0	0	0	0	15	0	1	14	0	0	1	1	5'ss_bulge	stringent	0	7	2	8	present	present
ENSG00000057757	ENST00000246151	NM_020362	PITHD1	protein_coding	1590	97	636	855	canon	U1	1	0	0	1	0	0	0	0	0	0	0	0	0	0	0	0	0	0	0	0	0	0	0	3	0	0	3	0	0	1	1	No 5'ss	consensus	0	0	0	1	present	present
ENSG00000057935	ENST00000405094	NM_001330442	MTA3	protein_coding	5446	113	1785	3546	noncanon	NC	0	0	0	0	0	0	0	0	0	0	0	0	0	0	0	0	0	0	0	0	0	0	0	8	0	3	5	0	0	0	0	5'ss_bulge	consensus	0	7	0	9	present	present
ENSG00000058056	ENST00000263966	NM_003940	USP13	protein_coding	8038	185	2592	5259	canon	U2	1	0	0	1	0	0	3	0	1	2	0	0	0	0	0	0	0	0	0	0	0	0	0	35	0	6	29	0	0	4	3	5'ss_bulge	stringent	0	15	3	12	present	present
ENSG00000058063	ENST00000323116	NM_014616	ATP11B	protein_coding	7315	255	3534	3524	canon	U2	0	0	0	0	0	0	3	0	2	1	0	0	0	0	0	0	0	0	0	0	0	0	0	25	0	9	16	0	0	3	1	5'ss_bulge	stringent	0	6	1	16	present	present
ENSG00000058085	ENST00000264144	NM_005562	LAMC2	protein_coding	5398	88	3582	1726	noncanon	NC	0	0	0	0	0	0	0	0	0	0	0	0	0	0	0	0	0	0	0	0	0	0	0	7	0	2	5	0	0	0	0	5'ss	stringent	1	11	1	5	present	present
ENSG00000058091	ENST00000380050	NM_001287135	CDK14	protein_coding	5171	306	1410	3425	noncanon	NC	0	0	0	0	0	0	0	0	0	0	0	0	0	0	0	0	0	0	0	0	0	0	0	19	0	5	14	0	0	0	0	5'ss_bulge	stringent	0	7	1	9	present	present
ENSG00000058262	ENST00000243253	NM_013336	SEC61A1	protein_coding	3568	115	1431	2020	noncanon	NC	0	0	0	0	0	0	0	0	0	0	0	0	0	0	0	0	0	0	0	0	0	0	0	5	0	1	4	0	0	0	0	5'ss_bulge	consensus	0	2	0	5	present	present
ENSG00000058272	ENST00000450142	NM_002480	PPP1R12A	protein_coding	5620	165	3093	2360	canon	U2	1	0	0	1	0	0	1	0	0	1	0	0	1	0	0	1	0	0	0	0	0	0	0	15	0	3	12	0	0	3	3	5'ss_bulge	stringent	0	7	1	10	present	present
ENSG00000058335	ENST00000558480	NM_001145648	RASGRF1	protein_coding	6294	281	3774	2237	noncanon	NC	0	0	0	0	0	0	0	0	0	0	0	0	0	0	0	0	0	0	0	0	0	0	0	11	1	5	5	0	0	0	0	5'ss_bulge	consensus	0	8	0	3	present	present
ENSG00000058404	ENST00000395749	NM_001220	CAMK2B	protein_coding	4545	172	2001	2368	noncanon	NC	0	0	0	0	0	0	0	0	0	0	0	0	0	0	0	0	0	0	0	0	0	0	0	3	0	1	2	0	0	0	0	5'ss_bulge	consensus	0	4	0	3	present	present
ENSG00000058453	ENST00000375541	NM_014675	CROCC	protein_coding	6660	87	6054	517	noncanon	NC	0	0	0	0	0	0	0	0	0	0	0	0	0	0	0	0	0	0	0	0	0	0	0	2	0	0	2	0	0	0	0	5'ss_bulge	No Bpt	0	14	0	0	present	present
ENSG00000058600	ENST00000299853	NM_018119	POLR3E	protein_coding	3690	128	2127	1395	noncanon	NC	0	0	0	0	0	0	0	0	0	0	0	0	0	0	0	0	0	0	0	0	0	0	0	4	0	1	3	0	0	0	0	5'ss	consensus	1	9	0	3	present	present
ENSG00000058668	ENST00000357681	NM_001684	ATP2B4	protein_coding	8697	463	3618	4226	noncanon	NC	0	0	0	0	0	0	0	0	0	0	0	0	0	0	0	0	0	0	0	0	0	0	0	17	1	0	16	0	0	0	0	5'ss_bulge	stringent	0	9	1	14	present	present
ENSG00000058673	ENST00000367210	NM_001376342	ZC3H11A	protein_coding	5917	1441	2433	1724	canon	U2	0	0	0	0	0	0	1	1	0	0	0	0	0	0	0	0	0	0	0	0	0	0	0	18	11	0	7	0	0	1	0	5'ss	stringent	1	15	1	16	present	present
ENSG00000058729	ENST00000283109	NM_018343	RIOK2	protein_coding	3909	55	1659	2193	canon	U5	0	0	0	0	0	0	0	0	0	0	0	0	1	0	0	1	0	0	0	0	0	0	0	19	0	4	15	0	0	1	1	5'ss_bulge	stringent	0	2	1	6	absent	absent
ENSG00000058799	ENST00000072644	NM_018982	YIPF1	protein_coding	1821	219	921	537	noncanon	NC	0	0	0	0	0	0	0	0	0	0	0	0	0	0	0	0	0	0	0	0	0	0	0	3	0	0	3	0	0	0	0	No 5'ss	consensus	0	0	0	1	present	present
ENSG00000058804	ENST00000371429	NM_018087	NDC1	protein_coding	4552	34	2025	2491	noncanon	NC	0	0	0	0	0	0	0	0	0	0	0	0	0	0	0	0	0	0	0	0	0	0	0	17	0	6	11	0	0	0	0	5'ss_bulge	stringent	0	6	2	10	present	present
ENSG00000058866	ENST00000265022	NM_001346	DGKG	protein_coding	5802	288	2376	2888	noncanon	NC	0	0	0	0	0	0	0	0	0	0	0	0	0	0	0	0	0	0	0	0	0	0	0	10	0	1	9	0	0	0	0	5'ss_bulge	stringent	0	13	1	9	present	present
ENSG00000059122	ENST00000253928	NM_001308068	FLYWCH1	protein_coding	5043	223	2151	2480	noncanon	NC	0	0	0	0	0	0	0	0	0	0	0	0	0	0	0	0	0	0	0	0	0	0	0	2	0	0	2	0	0	0	0	5'ss_bulge	stringent	0	8	1	4	present	present
ENSG00000059145	ENST00000389221	NM_001372107	UNKL	protein_coding	5250	12	2202	3034	noncanon	NC	0	0	0	0	0	0	0	0	0	0	0	0	0	0	0	0	0	0	0	0	0	0	0	9	0	0	9	0	0	0	0	5'ss_bulge	stringent	0	9	1	3	present	present
ENSG00000059377	ENST00000448866	NM_001061	TBXAS1	protein_coding	1923	126	1602	193	noncanon	NC	0	0	0	0	0	0	0	0	0	0	0	0	0	0	0	0	0	0	0	0	0	0	0	2	0	2	0	0	0	0	0	No 5'ss	consensus	0	0	0	2	present	present
ENSG00000059378	ENST00000263549	NM_022750	PARP12	protein_coding	3021	103	2106	810	canon	U2	0	0	0	0	0	0	1	0	1	0	0	0	0	0	0	0	0	0	0	0	0	0	0	6	0	3	3	0	0	1	0	5'ss_bulge	stringent	0	3	1	8	present	present
ENSG00000059573	ENST00000371224	NM_002860	ALDH18A1	protein_coding	3352	114	2388	820	noncanon	NC	0	0	0	0	0	0	0	0	0	0	0	0	0	0	0	0	0	0	0	0	0	0	0	5	0	5	0	0	0	0	0	5'ss_bulge	stringent	0	1	1	5	present	present
ENSG00000059588	ENST00000040877	NM_005646	TARBP1	protein_coding	5206	75	4866	263	canon	U1	1	0	1	0	0	0	0	0	0	0	0	0	1	0	1	0	0	0	0	0	0	0	0	13	0	11	2	0	0	2	0	5'ss_bulge	consensus	0	6	0	6	present	present
ENSG00000059691	ENST00000263985	NM_004564	GATB	protein_coding	2369	24	1674	669	canon	U2	0	0	0	0	0	0	1	0	0	1	0	0	0	0	0	0	0	0	0	0	0	0	0	1	0	0	1	0	0	1	1	5'ss_bulge	consensus	0	6	0	2	present	present
ENSG00000059728	ENST00000264444	NM_002357	MXD1	protein_coding	5549	221	666	4660	canon	U2	0	0	0	0	0	0	6	0	0	6	0	0	0	0	0	0	0	0	0	0	0	0	0	25	0	0	25	0	0	6	6	5'ss_bulge	stringent	0	7	1	15	present	present
ENSG00000059758	ENST00000261211	NM_002595	CDK17	protein_coding	4036	453	1572	1980	canon	U2	1	0	0	1	0	0	2	0	0	2	0	0	1	0	0	1	0	0	0	0	0	0	0	19	0	2	17	0	0	4	4	No 5'ss	consensus	0	0	0	6	present	present
ENSG00000059769	ENST00000313525	NM_001015882	DNAJC25	protein_coding	2280	73	1083	1122	canon	U1	2	0	1	1	0	0	0	0	0	0	0	0	0	0	0	0	0	0	0	0	0	0	0	9	0	0	9	0	0	2	1	5'ss_bulge	consensus	0	1	0	1	absent	absent
ENSG00000059804	ENST00000075120	NM_006931	SLC2A3	protein_coding	3827	152	1491	2182	noncanon	NC	0	0	0	0	0	0	0	0	0	0	0	0	0	0	0	0	0	0	0	0	0	0	0	7	0	3	4	0	0	0	0	5'ss_bulge	stringent	0	5	3	11	present	present
ENSG00000059915	ENST00000020673	NM_002779	PSD	protein_coding	3824	84	3075	580	noncanon	NC	0	0	0	0	0	0	0	0	0	0	0	0	0	0	0	0	0	0	0	0	0	0	0	1	0	0	1	0	0	0	0	5'ss_bulge	consensus	0	6	0	7	present	present
ENSG00000060069	ENST00000613122	NM_004715	CTDP1	protein_coding	3744	144	2886	712	noncanon	NC	0	0	0	0	0	0	0	0	0	0	0	0	0	0	0	0	0	0	0	0	0	0	0	6	0	6	0	0	0	0	0	5'ss_bulge	consensus	0	17	0	4	present	present
ENSG00000060138	ENST00000228251	NM_003651	YBX3	protein_coding	1931	211	1119	565	noncanon	NC	0	0	0	0	0	0	0	0	0	0	0	0	0	0	0	0	0	0	0	0	0	0	0	4	0	1	3	0	0	0	0	5'ss_bulge	consensus	0	2	0	3	present	present
ENSG00000060140	ENST00000075503	NM_018423	STYK1	protein_coding	2771	125	1269	1220	noncanon	NC	0	0	0	0	0	0	0	0	0	0	0	0	0	0	0	0	0	0	0	0	0	0	0	6	0	1	5	0	0	0	0	5'ss_bulge	consensus	0	4	0	5	present	present
ENSG00000060237	ENST00000315939	NM_018979	WNK1	protein_coding	10796	986	7149	2659	canon	U2	0	0	0	0	0	0	1	0	0	1	0	0	0	0	0	0	0	0	0	0	0	0	0	13	0	7	6	0	0	1	1	5'ss_bulge	stringent	0	16	5	19	present	present
ENSG00000060339	ENST00000265872	NM_018237	CCAR1	protein_coding	4658	49	3453	1110	canon	U2	0	0	0	0	0	0	1	0	0	1	0	0	0	0	0	0	0	0	0	0	0	0	0	6	0	4	2	0	0	1	1	5'ss_bulge	stringent	0	10	1	3	present	present
ENSG00000060491	ENST00000290291	NM_007346	OGFR	protein_coding	2410	24	2034	350	absent	NA	0	0	0	0	0	0	0	0	0	0	0	0	0	0	0	0	0	0	0	0	0	0	0	0	0	0	0	0	0	0	0	5'ss	consensus	1	8	0	1	present	present
ENSG00000060558	ENST00000262958	NM_002068	GNA15	protein_coding	2273	417	1125	729	absent	NA	0	0	0	0	0	0	0	0	0	0	0	0	0	0	0	0	0	0	0	0	0	0	0	0	0	0	0	0	0	0	0	5'ss_bulge	consensus	0	5	0	4	present	present
ENSG00000060566	ENST00000078445	NM_032607	CREB3L3	protein_coding	2588	116	1386	1084	noncanon	NC	0	0	0	0	0	0	0	0	0	0	0	0	0	0	0	0	0	0	0	0	0	0	0	1	0	1	0	0	0	0	0	5'ss_bulge	No Bpt	0	1	0	0	present	present
ENSG00000060642	ENST00000674202	NM_017837	PIGV	protein_coding	4673	318	1482	2814	canon	U1	1	0	0	1	0	0	0	0	0	0	0	0	0	0	0	0	0	0	0	0	0	0	0	5	0	0	5	0	0	1	1	5'ss_bulge	stringent	0	5	1	4	present	present
ENSG00000060656	ENST00000373779	NM_133178	PTPRU	protein_coding	5573	122	4311	1138	canon	U2	0	0	0	0	0	0	1	0	0	1	0	0	0	0	0	0	0	0	0	0	0	0	0	3	0	1	2	0	0	1	1	5'ss_bulge	stringent	0	4	1	8	present	present
ENSG00000060688	ENST00000263694	NM_004814	SNRNP40	protein_coding	1615	36	1074	503	noncanon	NC	0	0	0	0	0	0	0	0	0	0	0	0	0	0	0	0	0	0	0	0	0	0	0	3	0	2	1	0	0	0	0	5'ss_bulge	consensus	0	3	0	1	present	present
ENSG00000060709	ENST00000690449	NM_001393629	RIMBP2	protein_coding	5746	134	4089	1227	noncanon	NC	0	0	0	0	0	0	0	0	0	0	0	0	0	0	0	0	0	0	0	0	0	0	0	7	0	0	7	0	0	0	0	5'ss_bulge	stringent	0	5	1	5	present	present
ENSG00000060718	ENST00000370096	NM_001854	COL11A1	protein_coding	7311	343	5421	1545	canon	U2	0	0	0	0	0	0	1	0	0	1	0	0	0	0	0	0	0	0	0	0	0	0	0	6	0	4	2	0	0	1	1	5'ss_bulge	stringent	0	9	1	10	present	present
ENSG00000060749	ENST00000650167	NM_001076786	QSER1	protein_coding	9706	314	5595	3795	canon	U2	0	0	0	0	0	0	2	0	0	2	0	0	0	0	0	0	0	0	0	0	0	0	0	30	0	12	18	0	0	2	2	5'ss_bulge	stringent	0	11	7	16	present	present
ENSG00000060762	ENST00000360961	NM_016098	MPC1	protein_coding	904	63	330	509	noncanon	NC	0	0	0	0	0	0	0	0	0	0	0	0	0	0	0	0	0	0	0	0	0	0	0	3	0	0	3	0	0	0	0	5'ss_bulge	stringent	0	1	1	2	present	present
ENSG00000060971	ENST00000333167	NM_001607	ACAA1	protein_coding	1699	91	1275	331	noncanon	NC	0	0	0	0	0	0	0	0	0	0	0	0	0	0	0	0	0	0	0	0	0	0	0	1	0	1	0	0	0	0	0	5'ss	consensus	1	7	0	2	present	present
ENSG00000060982	ENST00000261192	NM_005504	BCAT1	protein_coding	9314	168	1161	7983	noncanon	NC	0	0	0	0	0	0	0	0	0	0	0	0	0	0	0	0	0	0	0	0	0	0	0	38	0	3	35	0	0	0	0	5'ss_bulge	consensus	0	10	0	20	present	present
ENSG00000061273	ENST00000080059	NM_015401	HDAC7	protein_coding	4213	117	2976	1118	noncanon	NC	0	0	0	0	0	0	0	0	0	0	0	0	0	0	0	0	0	0	0	0	0	0	0	5	0	3	2	0	0	0	0	5'ss_bulge	consensus	0	7	0	5	present	present
ENSG00000061337	ENST00000381569	NM_021020	LZTS1	protein_coding	5706	223	1791	3556	canon	U2	1	0	0	1	0	0	1	0	0	1	0	0	0	0	0	0	0	0	0	0	0	0	0	4	0	0	4	0	0	2	2	5'ss_bulge	consensus	0	9	0	9	present	present
ENSG00000061455	ENST00000407847	NM_001136239	PRDM6	protein_coding	9147	278	1788	7064	canon	U2	0	0	0	0	0	0	1	0	0	1	0	0	0	0	0	0	0	0	0	0	0	0	0	23	0	0	23	0	0	1	1	5'ss_bulge	stringent	0	18	2	13	present	present
ENSG00000061492	ENST00000506684	NM_001300939	WNT8A	protein_coding	1673	94	1110	467	noncanon	NC	0	0	0	0	0	0	0	0	0	0	0	0	0	0	0	0	0	0	0	0	0	0	0	2	0	1	1	0	0	0	0	5'ss_bulge	consensus	0	2	0	7	present	present
ENSG00000061656	ENST00000374273	NM_003116	SPAG4	protein_coding	1561	174	1314	71	canon	U2	0	0	0	0	0	0	1	0	0	1	0	0	0	0	0	0	0	0	0	0	0	0	0	0	0	0	0	0	0	1	1	5'ss_bulge	consensus	0	5	0	2	present	present
ENSG00000061676	ENST00000361354	NM_013436	NCKAP1	protein_coding	20332	357	3387	16586	canon	U2	1	0	0	1	0	0	3	0	0	3	0	0	2	0	0	2	0	0	0	0	0	0	0	82	0	15	67	0	0	6	6	5'ss_bulge	stringent	0	32	9	58	present	present
ENSG00000061794	ENST00000081029	NM_021821	MRPS35	protein_coding	1829	11	972	844	canon	U2	0	0	0	0	0	0	1	0	1	0	0	0	0	0	0	0	0	0	0	0	0	0	0	6	0	2	4	0	0	1	0	5'ss_bulge	stringent	0	1	1	4	present	present
ENSG00000061918	ENST00000264424	NM_000857	GUCY1B1	protein_coding	3382	119	1860	1401	canon	U1	1	0	1	0	0	0	0	0	0	0	0	0	0	0	0	0	0	0	0	0	0	0	0	12	0	6	6	0	0	1	0	5'ss_bulge	stringent	0	4	2	4	present	present
ENSG00000061936	ENST00000261674	NM_004592	SFSWAP	protein_coding	3246	139	2856	249	canon	U2	0	0	0	0	0	0	1	0	0	1	0	0	0	0	0	0	0	0	0	0	0	0	0	3	0	1	2	0	0	1	1	5'ss_bulge	consensus	0	3	0	5	present	present
ENSG00000061938	ENST00000672887	NM_001382273	TNK2	protein_coding	4070	66	3168	816	noncanon	NC	0	0	0	0	0	0	0	0	0	0	0	0	0	0	0	0	0	0	0	0	0	0	0	2	0	0	2	0	0	0	0	5'ss_bulge	No Bpt	0	6	0	0	present	present
ENSG00000061987	ENST00000393630	NM_015026	MON2	protein_coding	13263	381	5154	7726	canon	U2	1	0	0	1	0	0	1	0	0	1	0	0	1	0	0	1	0	0	0	0	0	0	0	48	0	14	34	0	0	3	3	5'ss_bulge	stringent	0	8	4	26	present	present
ENSG00000062038	ENST00000264012	NM_001793	CDH3	protein_coding	4452	69	2490	1891	noncanon	NC	0	0	0	0	0	0	0	0	0	0	0	0	0	0	0	0	0	0	0	0	0	0	0	7	0	0	7	0	0	0	0	5'ss_bulge	consensus	0	10	0	10	present	present
ENSG00000062096	ENST00000381127	NM_001201539	ARSF	protein_coding	2165	192	1773	170	noncanon	NC	0	0	0	0	0	0	0	0	0	0	0	0	0	0	0	0	0	0	0	0	0	0	0	1	0	1	0	0	0	0	0	5'ss_bulge	stringent	0	3	1	4	present	present
ENSG00000062194	ENST00000506184	NM_022913	GPBP1	protein_coding	4506	952	1422	1920	canon	U2	1	1	0	0	0	0	2	1	1	0	0	0	1	0	0	1	0	0	0	0	0	0	0	14	4	2	8	0	0	4	1	5'ss_bulge	stringent	0	4	2	11	present	present
ENSG00000062282	ENST00000228027	NM_032564	DGAT2	protein_coding	2407	213	1167	1025	noncanon	NC	0	0	0	0	0	0	0	0	0	0	0	0	0	0	0	0	0	0	0	0	0	0	0	1	0	1	0	0	0	0	0	5'ss_bulge	consensus	0	4	0	7	present	present
ENSG00000062370	ENST00000354340	NM_013380	ZNF112	protein_coding	3660	54	2724	877	noncanon	NC	0	0	0	0	0	0	0	0	0	0	0	0	0	0	0	0	0	0	0	0	0	0	0	6	0	2	4	0	0	0	0	5'ss_bulge	stringent	0	13	1	3	absent	absent
ENSG00000062485	ENST00000351328	NM_004077	CS	protein_coding	2915	128	1401	1384	noncanon	NC	0	0	0	0	0	0	0	0	0	0	0	0	0	0	0	0	0	0	0	0	0	0	0	9	0	2	7	0	0	0	0	5'ss_bulge	stringent	0	6	1	5	present	present
ENSG00000062524	ENST00000263800	NM_002344	LTK	protein_coding	3072	117	2595	358	absent	NA	0	0	0	0	0	0	0	0	0	0	0	0	0	0	0	0	0	0	0	0	0	0	0	0	0	0	0	0	0	0	0	5'ss_bulge	consensus	0	4	0	2	present	present
ENSG00000062582	ENST00000317534	NM_032014	MRPS24	protein_coding	667	21	504	140	noncanon	NC	0	0	0	0	0	0	0	0	0	0	0	0	0	0	0	0	0	0	0	0	0	0	0	1	0	1	0	0	0	0	0	No 5'ss	No Bpt	0	0	0	0	absent	absent
ENSG00000062598	ENST00000290246	NM_133171	ELMO2	protein_coding	3666	74	2163	1309	noncanon	NC	0	0	0	0	0	0	0	0	0	0	0	0	0	0	0	0	0	0	0	0	0	0	0	6	0	2	4	0	0	0	0	5'ss_bulge	consensus	0	6	0	3	present	present
ENSG00000062650	ENST00000298767	NM_015045	WAPL	protein_coding	6310	427	3573	2286	canon	U2	1	0	0	1	0	0	1	0	0	1	0	0	2	0	1	1	0	0	0	0	0	0	0	16	0	3	13	0	0	4	3	5'ss_bulge	stringent	0	7	1	8	present	present
ENSG00000062716	ENST00000262291	NM_030938	VMP1	protein_coding	3686	94	1221	2343	canon	U5	0	0	0	0	0	0	0	0	0	0	0	0	1	0	1	0	0	0	0	0	0	0	0	16	0	3	13	0	0	1	0	5'ss	stringent	1	4	3	8	present	present
ENSG00000062725	ENST00000083182	NM_006380	APPBP2	protein_coding	6492	310	1758	4422	canon	U2	1	0	0	1	0	0	1	0	0	1	0	0	3	0	0	3	0	0	0	0	0	0	0	23	0	2	21	0	0	5	5	5'ss_bulge	stringent	0	6	4	12	present	present
ENSG00000062822	ENST00000440232	NM_002691	POLD1	protein_coding	3436	43	3324	66	absent	NA	0	0	0	0	0	0	0	0	0	0	0	0	0	0	0	0	0	0	0	0	0	0	0	0	0	0	0	0	0	0	0	5'ss_bulge	consensus	0	6	0	2	present	present
ENSG00000063015	ENST00000317338	NM_178860	SEZ6	protein_coding	4206	163	2985	1056	noncanon	NC	0	0	0	0	0	0	0	0	0	0	0	0	0	0	0	0	0	0	0	0	0	0	0	4	0	2	2	0	0	0	0	5'ss_bulge	consensus	0	3	0	4	absent	absent
ENSG00000063046	ENST00000262056	NM_001417	EIF4B	protein_coding	3856	27	1836	1991	canon	U2	0	0	0	0	0	0	1	0	0	1	0	0	0	0	0	0	0	0	0	0	0	0	0	4	0	4	0	0	0	1	1	5'ss_bulge	stringent	0	6	1	6	present	present
ENSG00000063127	ENST00000335875	NM_014037	SLC6A16	protein_coding	2904	143	2211	484	noncanon	NC	0	0	0	0	0	0	0	0	0	0	0	0	0	0	0	0	0	0	0	0	0	0	0	7	0	7	0	0	0	0	0	5'ss_bulge	stringent	0	3	1	8	present	present
ENSG00000063169	ENST00000594866	NM_001394372	BICRA	protein_coding	5687	101	4683	861	noncanon	NC	0	0	0	0	0	0	0	0	0	0	0	0	0	0	0	0	0	0	0	0	0	0	0	2	0	0	2	0	0	0	0	5'ss_bulge	No Bpt	0	5	0	0	absent	absent
ENSG00000063176	ENST00000245222	NM_020126	SPHK2	protein_coding	2748	112	1965	631	absent	NA	0	0	0	0	0	0	0	0	0	0	0	0	0	0	0	0	0	0	0	0	0	0	0	0	0	0	0	0	0	0	0	5'ss_bulge	consensus	0	4	0	5	present	present
ENSG00000063177	ENST00000549920	NM_000979	RPL18	protein_coding	643	34	567	40	absent	NA	0	0	0	0	0	0	0	0	0	0	0	0	0	0	0	0	0	0	0	0	0	0	0	0	0	0	0	0	0	0	0	5'ss_bulge	consensus	0	1	0	1	absent	absent
ENSG00000063180	ENST00000084798	NM_001217	CA11	protein_coding	1715	554	987	172	absent	NA	0	0	0	0	0	0	0	0	0	0	0	0	0	0	0	0	0	0	0	0	0	0	0	0	0	0	0	0	0	0	0	5'ss_bulge	No Bpt	0	2	0	0	absent	present
ENSG00000063241	ENST00000425675	NM_001136201	ISOC2	protein_coding	1075	130	618	322	absent	NA	0	0	0	0	0	0	0	0	0	0	0	0	0	0	0	0	0	0	0	0	0	0	0	0	0	0	0	0	0	0	0	5'ss_bulge	No Bpt	0	4	0	0	present	present
ENSG00000063244	ENST00000308924	NM_007279	U2AF2	protein_coding	2146	69	1428	647	noncanon	NC	0	0	0	0	0	0	0	0	0	0	0	0	0	0	0	0	0	0	0	0	0	0	0	3	0	1	2	0	0	0	0	5'ss_bulge	consensus	0	2	0	3	present	present
ENSG00000063245	ENST00000270460	NM_001130072	EPN1	protein_coding	16219	209	1731	14176	canon	U1	1	0	0	1	0	0	0	0	0	0	0	0	0	0	0	0	0	0	0	0	0	0	0	30	0	0	30	0	0	1	1	5'ss	stringent	1	32	2	31	present	present
ENSG00000063322	ENST00000315588	NM_017592	MED29	protein_coding	3590	44	603	2941	canon	U1	2	0	0	2	0	0	0	0	0	0	0	0	0	0	0	0	0	0	0	0	0	0	0	2	0	0	2	0	0	2	2	5'ss_bulge	stringent	0	8	2	6	present	present
ENSG00000063438	ENST00000684583	NM_001377236	AHRR	protein_coding	5661	105	2094	3450	canon	U2	0	0	0	0	0	0	1	0	0	1	0	0	0	0	0	0	0	0	0	0	0	0	0	7	0	1	6	0	0	1	1	5'ss_bulge	consensus	0	11	0	3	absent	present
ENSG00000063515	ENST00000086933	NM_005315	GSC2	protein_coding	2625	8	618	1997	noncanon	NC	0	0	0	0	0	0	0	0	0	0	0	0	0	0	0	0	0	0	0	0	0	0	0	3	0	0	3	0	0	0	0	5'ss_bulge	stringent	0	1	2	7	absent	present
ENSG00000063587	ENST00000650114	NM_001367757	ZNF275	protein_coding	6420	132	1290	4950	canon	U2	0	0	0	0	0	0	3	0	0	3	0	0	1	0	0	1	0	0	0	0	0	0	0	10	0	0	10	0	0	4	4	5'ss	stringent	1	9	3	15	present	present
ENSG00000063601	ENST00000445323	NM_001306144	MTMR1	protein_coding	4536	134	2022	2378	canon	U1	1	0	0	1	0	0	0	0	0	0	0	0	0	0	0	0	0	0	0	0	0	0	0	15	0	4	11	0	0	1	1	5'ss_bulge	stringent	0	8	1	6	present	present
ENSG00000063660	ENST00000264039	NM_002081	GPC1	protein_coding	3719	255	1677	1785	noncanon	NC	0	0	0	0	0	0	0	0	0	0	0	0	0	0	0	0	0	0	0	0	0	0	0	3	0	1	2	0	0	0	0	5'ss_bulge	consensus	0	7	0	1	present	present
ENSG00000063761	ENST00000238561	NM_020421	ADCK1	protein_coding	3268	61	1572	1622	canon	U2	0	0	0	0	0	0	1	0	0	1	0	0	0	0	0	0	0	0	0	0	0	0	0	2	0	1	1	0	0	1	1	5'ss_bulge	consensus	0	3	0	10	present	present
ENSG00000063854	ENST00000397356	NM_005326	HAGH	protein_coding	2619	37	927	1653	noncanon	NC	0	0	0	0	0	0	0	0	0	0	0	0	0	0	0	0	0	0	0	0	0	0	0	2	0	1	1	0	0	0	0	5'ss_bulge	consensus	0	6	0	1	present	present
ENSG00000063978	ENST00000314289	NM_002938	RNF4	protein_coding	2921	156	573	2037	noncanon	NC	0	0	0	0	0	0	0	0	0	0	0	0	0	0	0	0	0	0	0	0	0	0	0	5	2	1	2	0	0	0	0	5'ss_bulge	stringent	0	4	1	8	present	present
ENSG00000064012	ENST00000673742	NM_001372051	CASP8	protein_coding	2659	77	1440	1114	noncanon	NC	0	0	0	0	0	0	0	0	0	0	0	0	0	0	0	0	0	0	0	0	0	0	0	10	0	1	9	0	0	0	0	5'ss_bulge	stringent	0	2	2	6	present	present
ENSG00000064042	ENST00000503057	NM_001330672	LIMCH1	protein_coding	7697	193	4404	2858	canon	U1	1	0	0	1	0	0	0	0	0	0	0	0	0	0	0	0	0	0	0	0	0	0	0	21	0	5	16	0	0	1	1	5'ss	stringent	1	20	1	10	present	present
ENSG00000064102	ENST00000261191	NM_018164	INTS13	protein_coding	2634	185	2121	315	noncanon	NC	0	0	0	0	0	0	0	0	0	0	0	0	0	0	0	0	0	0	0	0	0	0	0	6	0	5	1	0	0	0	0	5'ss_bulge	consensus	0	1	0	5	present	present
ENSG00000064115	ENST00000343028	NM_016551	TM7SF3	protein_coding	4315	215	1713	2385	canon	U2	0	0	0	0	0	0	1	0	0	1	0	0	0	0	0	0	0	0	0	0	0	0	0	9	0	2	7	0	0	1	1	5'ss_bulge	stringent	0	9	1	9	present	present
ENSG00000064195	ENST00000434704	NM_005220	DLX3	protein_coding	2602	225	864	1511	canon	U1	1	0	0	1	0	0	0	0	0	0	0	0	0	0	0	0	0	0	0	0	0	0	0	1	0	0	1	0	0	1	1	5'ss_bulge	consensus	0	5	0	5	present	present
ENSG00000064199	ENST00000227135	NM_017425	SPA17	protein_coding	3604	48	456	3071	noncanon	NC	0	0	0	0	0	0	0	0	0	0	0	0	0	0	0	0	0	0	0	0	0	0	0	4	0	0	4	0	0	0	0	5'ss_bulge	consensus	0	7	0	9	present	present
ENSG00000064201	ENST00000182290	NM_139022	TSPAN32	protein_coding	1380	136	963	279	absent	NA	0	0	0	0	0	0	0	0	0	0	0	0	0	0	0	0	0	0	0	0	0	0	0	0	0	0	0	0	0	0	0	5'ss_bulge	No Bpt	0	6	0	0	present	present
ENSG00000064205	ENST00000190983	NM_003881	CCN5	protein_coding	1279	21	753	503	noncanon	NC	0	0	0	0	0	0	0	0	0	0	0	0	0	0	0	0	0	0	0	0	0	0	0	1	0	0	1	0	0	0	0	5'ss_bulge	stringent	0	1	1	0	present	present
ENSG00000064218	ENST00000190165	NM_021240	DMRT3	protein_coding	2493	346	1419	726	canon	U1	1	0	1	0	0	0	0	0	0	0	0	0	0	0	0	0	0	0	0	0	0	0	0	1	0	0	1	0	0	1	0	5'ss_bulge	consensus	0	3	0	5	present	present
ENSG00000064225	ENST00000483910	NM_001323368	ST3GAL6	protein_coding	3198	99	996	2090	canon	U2	0	0	0	0	0	0	2	0	0	2	0	0	0	0	0	0	0	0	0	0	0	0	0	5	0	1	4	0	0	2	2	5'ss_bulge	stringent	0	5	1	8	present	present
ENSG00000064270	ENST00000262429	NM_014861	ATP2C2	protein_coding	3374	77	2841	454	noncanon	NC	0	0	0	0	0	0	0	0	0	0	0	0	0	0	0	0	0	0	0	0	0	0	0	3	0	1	2	0	0	0	0	5'ss_bulge	consensus	0	5	0	2	present	present
ENSG00000064300	ENST00000172229	NM_002507	NGFR	protein_coding	3408	124	1284	1998	noncanon	NC	0	0	0	0	0	0	0	0	0	0	0	0	0	0	0	0	0	0	0	0	0	0	0	2	0	0	2	0	0	0	0	5'ss_bulge	consensus	0	5	0	5	present	present
ENSG00000064309	ENST00000531738	NM_001378964	CDON	protein_coding	8265	287	3795	4120	noncanon	NC	0	0	0	0	0	0	0	0	0	0	0	0	0	0	0	0	0	0	0	0	0	0	0	10	0	2	8	0	0	0	0	5'ss_bulge	stringent	0	10	1	17	present	present
ENSG00000064313	ENST00000378164	NM_003184	TAF2	protein_coding	5027	276	3600	1149	canon	U2	1	0	1	0	0	0	2	0	1	1	0	0	0	0	0	0	0	0	0	0	0	0	0	27	0	12	15	0	0	3	1	5'ss_bulge	stringent	0	6	1	8	present	present
ENSG00000064393	ENST00000406875	NM_022740	HIPK2	protein_coding	15329	374	3597	11356	canon	U2	1	0	0	1	0	0	1	0	0	1	0	0	0	0	0	0	0	0	0	0	0	0	0	44	0	3	41	0	0	2	2	5'ss_bulge	stringent	0	25	2	29	present	present
ENSG00000064419	ENST00000265388	NM_012470	TNPO3	protein_coding	4345	340	2772	1200	noncanon	NC	0	0	0	0	0	0	0	0	0	0	0	0	0	0	0	0	0	0	0	0	0	0	0	7	0	3	4	0	0	0	0	5'ss_bulge	consensus	0	5	0	3	present	present
ENSG00000064490	ENST00000303088	NM_003721	RFXANK	protein_coding	1376	296	783	146	absent	NA	0	0	0	0	0	0	0	0	0	0	0	0	0	0	0	0	0	0	0	0	0	0	0	0	0	0	0	0	0	0	0	5'ss_bulge	consensus	0	5	0	1	present	present
ENSG00000064545	ENST00000162044	NM_017814	TMEM161A	protein_coding	2251	49	1440	760	noncanon	NC	0	0	0	0	0	0	0	0	0	0	0	0	0	0	0	0	0	0	0	0	0	0	0	1	0	0	1	0	0	0	0	5'ss_bulge	consensus	0	2	0	5	present	present
ENSG00000064547	ENST00000407877	NM_001395660	LPAR2	protein_coding	1786	128	1047	600	absent	NA	0	0	0	0	0	0	0	0	0	0	0	0	0	0	0	0	0	0	0	0	0	0	0	0	0	0	0	0	0	0	0	5'ss_bulge	consensus	0	3	0	2	present	present
ENSG00000064601	ENST00000646241	NM_000308	CTSA	protein_coding	1858	44	1443	369	noncanon	NC	0	0	0	0	0	0	0	0	0	0	0	0	0	0	0	0	0	0	0	0	0	0	0	1	0	1	0	0	0	0	0	5'ss_bulge	consensus	0	2	0	1	present	present
ENSG00000064607	ENST00000452918	NM_001017392	SUGP2	protein_coding	6189	80	3249	2847	canon	U1	1	0	0	1	0	0	0	0	0	0	0	0	0	0	0	0	0	0	0	0	0	0	0	10	0	4	6	0	0	1	1	5'ss_bulge	consensus	0	10	0	7	present	present
ENSG00000064651	ENST00000262461	NM_001046	SLC12A2	protein_coding	6874	188	3639	3045	canon	U2	1	0	0	1	0	0	2	0	0	2	0	0	0	0	0	0	0	0	0	0	0	0	0	25	0	9	16	0	0	3	3	5'ss_bulge	stringent	0	11	4	12	present	present
ENSG00000064652	ENST00000261369	NM_014035	SNX24	protein_coding	1987	20	510	1455	noncanon	NC	0	0	0	0	0	0	0	0	0	0	0	0	0	0	0	0	0	0	0	0	0	0	0	5	0	2	3	0	0	0	0	5'ss_bulge	consensus	0	3	0	2	present	present
ENSG00000064655	ENST00000327619	NM_005244	EYA2	protein_coding	2483	144	1617	710	noncanon	NC	0	0	0	0	0	0	0	0	0	0	0	0	0	0	0	0	0	0	0	0	0	0	0	2	0	2	0	0	0	0	0	5'ss_bulge	consensus	0	3	0	4	present	present
ENSG00000064666	ENST00000263097	NM_004368	CNN2	protein_coding	2149	53	930	1164	noncanon	NC	0	0	0	0	0	0	0	0	0	0	0	0	0	0	0	0	0	0	0	0	0	0	0	2	0	0	2	0	0	0	0	5'ss_bulge	consensus	0	6	0	4	present	present
ENSG00000064687	ENST00000263094	NM_019112	ABCA7	protein_coding	6815	136	6441	146	noncanon	NC	0	0	0	0	0	0	0	0	0	0	0	0	0	0	0	0	0	0	0	0	0	0	0	5	0	5	0	0	0	0	0	5'ss_bulge	consensus	0	7	0	9	present	present
ENSG00000064692	ENST00000261368	NM_005460	SNCAIP	protein_coding	3577	47	2760	722	noncanon	NC	0	0	0	0	0	0	0	0	0	0	0	0	0	0	0	0	0	0	0	0	0	0	0	4	0	0	4	0	0	0	0	5'ss_bulge	consensus	0	9	0	3	present	present
ENSG00000064703	ENST00000369702	NM_007204	DDX20	protein_coding	3600	23	2475	1100	canon	U2	0	0	0	0	0	0	1	0	0	1	0	0	0	0	0	0	0	0	0	0	0	0	0	4	0	0	4	0	0	1	1	5'ss_bulge	consensus	0	2	0	10	present	present
ENSG00000064726	ENST00000261721	NM_025238	BTBD1	protein_coding	3194	100	1449	1643	noncanon	NC	0	0	0	0	0	0	0	0	0	0	0	0	0	0	0	0	0	0	0	0	0	0	0	8	0	1	7	0	0	0	0	5'ss_bulge	stringent	0	4	3	2	absent	absent
ENSG00000064763	ENST00000536681	NM_001271783	FAR2	protein_coding	3538	129	1548	1821	noncanon	NC	0	0	0	0	0	0	0	0	0	0	0	0	0	0	0	0	0	0	0	0	0	0	0	12	0	3	9	0	0	0	0	5'ss_bulge	stringent	0	3	3	7	present	present
ENSG00000064787	ENST00000688948	NM_001366298	BCAS1	protein_coding	3438	161	1890	1380	noncanon	NC	0	0	0	0	0	0	0	0	0	0	0	0	0	0	0	0	0	0	0	0	0	0	0	2	0	0	2	0	0	0	0	5'ss_bulge	stringent	0	9	1	3	present	present
ENSG00000064835	ENST00000350375	NM_000306	POU1F1	protein_coding	1488	121	876	489	noncanon	NC	0	0	0	0	0	0	0	0	0	0	0	0	0	0	0	0	0	0	0	0	0	0	0	1	1	0	0	0	0	0	0	5'ss_bulge	stringent	0	3	1	5	present	present
ENSG00000064886	ENST00000369748	NM_004000	CHI3L2	protein_coding	1416	16	1173	223	absent	NA	0	0	0	0	0	0	0	0	0	0	0	0	0	0	0	0	0	0	0	0	0	0	0	0	0	0	0	0	0	0	0	5'ss_bulge	stringent	0	5	1	5	present	present
ENSG00000064932	ENST00000361757	NM_014963	SBNO2	protein_coding	4906	125	4101	581	noncanon	NC	0	0	0	0	0	0	0	0	0	0	0	0	0	0	0	0	0	0	0	0	0	0	0	2	0	1	1	0	0	0	0	5'ss_bulge	consensus	0	3	0	2	present	present
ENSG00000064933	ENST00000441310	NM_000534	PMS1	protein_coding	3156	143	2799	192	noncanon	NC	0	0	0	0	0	0	0	0	0	0	0	0	0	0	0	0	0	0	0	0	0	0	0	7	0	3	4	0	0	0	0	5'ss_bulge	consensus	0	5	0	2	present	present
ENSG00000064961	ENST00000333651	NM_006339	HMG20B	protein_coding	1585	50	954	561	absent	NA	0	0	0	0	0	0	0	0	0	0	0	0	0	0	0	0	0	0	0	0	0	0	0	0	0	0	0	0	0	0	0	No 5'ss	No Bpt	0	0	0	0	present	present
ENSG00000064989	ENST00000392370	NM_005795	CALCRL	protein_coding	6112	213	1386	4219	canon	U2	2	0	0	2	0	0	1	0	0	1	0	0	1	0	0	1	0	0	0	0	0	0	0	19	0	4	15	0	0	4	4	5'ss_bulge	stringent	0	2	2	18	absent	absent
ENSG00000064995	ENST00000361288	NM_005643	TAF11	protein_coding	1849	84	636	1127	noncanon	NC	0	0	0	0	0	0	0	0	0	0	0	0	0	0	0	0	0	0	0	0	0	0	0	5	0	1	4	0	0	0	0	5'ss_bulge	stringent	0	2	1	3	present	present
ENSG00000064999	ENST00000360359	NM_015245	ANKS1A	protein_coding	6350	147	3405	2796	canon	U1	1	0	0	1	0	0	0	0	0	0	0	0	0	0	0	0	0	0	0	0	0	0	0	5	0	1	4	0	0	1	1	5'ss_bulge	consensus	0	6	0	9	present	present
ENSG00000065000	ENST00000643116	NM_001261826	AP3D1	protein_coding	5065	231	3648	1184	noncanon	NC	0	0	0	0	0	0	0	0	0	0	0	0	0	0	0	0	0	0	0	0	0	0	0	4	0	4	0	0	0	0	0	5'ss_bulge	consensus	0	4	0	6	present	present
ENSG00000065029	ENST00000373953	NM_003427	ZNF76	protein_coding	2653	106	1713	736	canon	U1	1	1	0	0	0	0	0	0	0	0	0	0	0	0	0	0	0	0	0	0	0	0	0	1	0	0	1	0	0	1	0	5'ss_bulge	consensus	0	4	0	2	present	present
ENSG00000065054	ENST00000424542	NM_001130012	NHERF2	protein_coding	2160	103	1014	1041	canon	U1	1	0	0	1	0	0	0	0	0	0	0	0	0	0	0	0	0	0	0	0	0	0	0	0	0	0	0	0	0	1	1	5'ss_bulge	No Bpt	0	3	0	0	present	present
ENSG00000065057	ENST00000651570	NM_002528	NTHL1	protein_coding	1030	10	915	103	absent	NA	0	0	0	0	0	0	0	0	0	0	0	0	0	0	0	0	0	0	0	0	0	0	0	0	0	0	0	0	0	0	0	5'ss	No Bpt	1	5	0	0	present	present
ENSG00000065060	ENST00000192788	NM_017754	BLTP3A	protein_coding	9567	167	4323	5075	canon	U2	1	0	0	1	0	0	2	0	0	2	0	0	0	0	0	0	0	0	0	0	0	0	0	14	0	3	11	0	0	3	3	5'ss	consensus	1	28	0	19	present	present
ENSG00000065135	ENST00000369851	NM_006496	GNAI3	protein_coding	9044	105	1065	7850	canon	U2	1	0	0	1	0	0	1	0	0	1	0	0	1	0	0	1	0	0	0	0	0	0	0	33	0	3	30	0	0	3	3	5'ss_bulge	stringent	0	9	3	21	present	present
ENSG00000065150	ENST00000651721	NM_002271	IPO5	protein_coding	6002	107	3294	2473	canon	U2	1	0	1	0	0	0	1	0	1	0	0	0	0	0	0	0	0	0	0	0	0	0	0	19	0	8	11	0	0	2	0	5'ss_bulge	stringent	0	7	1	6	present	present
ENSG00000065154	ENST00000368845	NM_000274	OAT	protein_coding	2039	50	1320	638	canon	U2	0	0	0	0	0	0	1	0	1	0	0	0	0	0	0	0	0	0	0	0	0	0	0	5	0	4	1	0	0	1	0	5'ss_bulge	stringent	0	2	2	4	present	present
ENSG00000065183	ENST00000349139	NM_006784	WDR3	protein_coding	10004	43	2832	7095	canon	U2	0	0	0	0	0	0	2	0	0	2	0	0	1	0	0	1	0	0	0	0	0	0	0	25	0	2	23	0	0	3	3	5'ss_bulge	stringent	0	18	1	21	present	present
ENSG00000065243	ENST00000370521	NM_006256	PKN2	protein_coding	6070	307	2955	2806	canon	U2	0	0	0	0	0	0	2	0	1	1	0	0	1	0	0	1	0	0	0	0	0	0	0	20	0	4	16	0	0	3	2	5'ss_bulge	stringent	0	8	2	7	present	present
ENSG00000065268	ENST00000585809	NM_024100	WDR18	protein_coding	1521	8	1299	212	noncanon	NC	0	0	0	0	0	0	0	0	0	0	0	0	0	0	0	0	0	0	0	0	0	0	0	1	0	1	0	0	0	0	0	5'ss_bulge	No Bpt	0	4	0	0	present	present
ENSG00000065308	ENST00000182527	NM_012288	TRAM2	protein_coding	7047	144	1113	5788	canon	U1	2	0	0	2	0	0	0	0	0	0	0	0	0	0	0	0	0	0	0	0	0	0	0	16	0	1	15	0	0	2	2	5'ss	consensus	1	11	0	18	present	present
ENSG00000065320	ENST00000173229	NM_004822	NTN1	protein_coding	5986	75	1815	4031	canon	U1	1	0	0	1	0	0	0	0	0	0	0	0	0	0	0	0	0	0	0	0	0	0	0	3	0	0	3	0	0	1	1	5'ss_bulge	consensus	0	10	0	3	present	present
ENSG00000065325	ENST00000262441	NM_004246	GLP2R	protein_coding	4196	139	1662	2393	canon	U2	1	1	0	0	0	0	1	0	0	1	0	0	1	0	0	1	0	0	0	0	0	0	0	7	0	3	4	0	0	3	2	5'ss_bulge	consensus	0	12	0	12	present	present
ENSG00000065328	ENST00000378714	NM_018518	MCM10	protein_coding	4549	74	2625	1799	canon	U5	0	0	0	0	0	0	0	0	0	0	0	0	1	0	0	1	0	0	0	0	0	0	0	11	0	4	7	0	0	1	1	5'ss	stringent	1	7	1	13	present	present
ENSG00000065357	ENST00000331886	NM_001345	DGKA	protein_coding	2727	182	2208	254	noncanon	NC	0	0	0	0	0	0	0	0	0	0	0	0	0	0	0	0	0	0	0	0	0	0	0	6	0	6	0	0	0	0	0	5'ss_bulge	stringent	0	4	1	3	present	present
ENSG00000065361	ENST00000267101	NM_001982	ERBB3	protein_coding	5615	135	4029	1449	noncanon	NC	0	0	0	0	0	0	0	0	0	0	0	0	0	0	0	0	0	0	0	0	0	0	0	5	0	2	3	0	0	0	0	5'ss_bulge	consensus	0	7	0	6	present	present
ENSG00000065371	ENST00000405845	NM_001317774	ROPN1	protein_coding	994	202	639	139	absent	NA	0	0	0	0	0	0	0	0	0	0	0	0	0	0	0	0	0	0	0	0	0	0	0	0	0	0	0	0	0	0	0	5'ss_bulge	No Bpt	0	1	0	0	present	present
ENSG00000065413	ENST00000282272	NM_001195144	ANKRD44	protein_coding	6087	175	2982	2928	noncanon	NC	0	0	0	0	0	0	0	0	0	0	0	0	0	0	0	0	0	0	0	0	0	0	0	31	1	3	27	0	0	0	0	5'ss_bulge	consensus	0	6	0	7	present	present
ENSG00000065427	ENST00000302445	NM_005548	KARS1	protein_coding	1991	25	1794	170	noncanon	NC	0	0	0	0	0	0	0	0	0	0	0	0	0	0	0	0	0	0	0	0	0	0	0	2	0	2	0	0	0	0	0	5'ss_bulge	consensus	0	3	0	2	present	present
ENSG00000065457	ENST00000564657	NM_001324445	ADAT1	protein_coding	5757	878	1509	3347	canon	U2	0	0	0	0	0	0	1	0	0	1	0	0	0	0	0	0	0	0	0	0	0	0	0	12	0	0	12	0	0	1	1	5'ss_bulge	stringent	0	10	1	3	present	present
ENSG00000065485	ENST00000316218	NM_006810	PDIA5	protein_coding	1844	139	1560	143	noncanon	NC	0	0	0	0	0	0	0	0	0	0	0	0	0	0	0	0	0	0	0	0	0	0	0	2	0	1	1	0	0	0	0	5'ss_bulge	No Bpt	0	2	0	0	present	present
ENSG00000065491	ENST00000373491	NM_017772	TBC1D22B	protein_coding	3462	145	1518	1797	noncanon	NC	0	0	0	0	0	0	0	0	0	0	0	0	0	0	0	0	0	0	0	0	0	0	0	12	0	3	9	0	0	0	0	5'ss_bulge	stringent	0	10	1	8	present	present
ENSG00000065518	ENST00000184266	NM_004547	NDUFB4	protein_coding	651	23	390	236	absent	NA	0	0	0	0	0	0	0	0	0	0	0	0	0	0	0	0	0	0	0	0	0	0	0	0	0	0	0	0	0	0	0	5'ss_bulge	stringent	0	1	2	2	present	present
ENSG00000065526	ENST00000375759	NM_015001	SPEN	protein_coding	12385	360	10995	1028	canon	U5	0	0	0	0	0	0	0	0	0	0	0	0	1	0	0	1	0	0	0	0	0	0	0	5	0	1	4	0	0	1	1	5'ss_bulge	stringent	0	19	1	22	present	present
ENSG00000065534	ENST00000360304	NM_053025	MYLK	protein_coding	10113	126	5745	4055	canon	U1	3	0	1	2	0	0	0	0	0	0	0	0	0	0	0	0	0	0	0	0	0	0	0	19	0	0	19	0	0	3	2	5'ss	stringent	1	18	1	16	present	present
ENSG00000065548	ENST00000337859	NM_018471	ZC3H15	protein_coding	2032	122	1281	627	noncanon	NC	0	0	0	0	0	0	0	0	0	0	0	0	0	0	0	0	0	0	0	0	0	0	0	7	0	2	5	0	0	0	0	5'ss_bulge	consensus	0	6	0	4	present	present
ENSG00000065559	ENST00000353533	NM_003010	MAP2K4	protein_coding	3778	9	1200	2567	noncanon	NC	0	0	0	0	0	0	0	0	0	0	0	0	0	0	0	0	0	0	0	0	0	0	0	10	0	1	9	0	0	0	0	5'ss_bulge	stringent	0	4	1	6	present	present
ENSG00000065600	ENST00000261455	NM_018252	PACC1	protein_coding	2469	128	1053	1286	noncanon	NC	0	0	0	0	0	0	0	0	0	0	0	0	0	0	0	0	0	0	0	0	0	0	0	1	0	0	1	0	0	0	0	5'ss_bulge	stringent	0	6	1	4	present	present
ENSG00000065609	ENST00000369694	NM_001242792	SNAP91	protein_coding	4422	256	2724	1400	canon	U2	1	0	0	1	0	0	1	0	0	1	0	0	1	0	1	0	0	0	0	0	0	0	0	15	0	5	10	0	0	3	2	5'ss_bulge	stringent	0	2	2	4	present	present
ENSG00000065613	ENST00000369755	NM_014720	SLK	protein_coding	7827	605	3708	3512	canon	U1	1	0	0	1	0	0	0	0	0	0	0	0	0	0	0	0	0	0	0	0	0	0	0	14	0	2	12	0	0	1	1	5'ss_bulge	stringent	0	6	3	11	present	present
ENSG00000065615	ENST00000369681	NM_016230	CYB5R4	protein_coding	9205	93	1566	7544	canon	U2	3	0	0	3	0	0	3	0	1	2	0	0	0	0	0	0	0	0	0	0	0	0	0	17	0	2	15	0	0	6	5	5'ss_bulge	consensus	0	11	0	23	present	present
ENSG00000065618	ENST00000648076	NM_000494	COL17A1	protein_coding	5612	157	4494	948	noncanon	NC	0	0	0	0	0	0	0	0	0	0	0	0	0	0	0	0	0	0	0	0	0	0	0	6	0	2	4	0	0	0	0	5'ss_bulge	consensus	0	7	0	3	present	present
ENSG00000065621	ENST00000338595	NM_183239	GSTO2	protein_coding	6715	230	732	5665	noncanon	NC	0	0	0	0	0	0	0	0	0	0	0	0	0	0	0	0	0	0	0	0	0	0	0	10	0	2	8	0	0	0	0	5'ss_bulge	stringent	0	5	1	13	present	present
ENSG00000065665	ENST00000298428	NM_018144	SEC61A2	protein_coding	2495	110	1431	952	canon	U2	1	0	0	1	0	0	1	0	0	1	0	0	0	0	0	0	0	0	0	0	0	0	0	7	0	6	1	0	0	2	2	No 5'ss	stringent	0	0	1	4	present	present
ENSG00000065675	ENST00000263125	NM_006257	PRKCQ	protein_coding	3255	65	2121	1058	canon	U1	1	0	0	1	0	0	0	0	0	0	0	0	0	0	0	0	0	0	0	0	0	0	0	6	0	3	3	0	0	1	1	5'ss_bulge	consensus	0	2	0	4	present	present
ENSG00000065717	ENST00000262953	NM_003260	TLE2	protein_coding	2812	375	2232	203	noncanon	NC	0	0	0	0	0	0	0	0	0	0	0	0	0	0	0	0	0	0	0	0	0	0	0	1	0	1	0	0	0	0	0	5'ss_bulge	consensus	0	3	0	3	present	present
ENSG00000065802	ENST00000264607	NM_001040445	ASB1	protein_coding	6891	143	1008	5738	noncanon	NC	0	0	0	0	0	0	0	0	0	0	0	0	0	0	0	0	0	0	0	0	0	0	0	9	0	0	9	0	0	0	0	5'ss	stringent	1	21	1	9	present	present
ENSG00000065809	ENST00000181796	NM_031453	FAM107B	protein_coding	3788	233	921	2632	canon	U5	0	0	0	0	0	0	0	0	0	0	0	0	1	0	0	1	0	0	0	0	0	0	0	9	0	0	9	0	0	1	1	5'ss_bulge	consensus	0	5	0	10	present	present
ENSG00000065833	ENST00000369705	NM_002395	ME1	protein_coding	3338	96	1719	1521	noncanon	NC	0	0	0	0	0	0	0	0	0	0	0	0	0	0	0	0	0	0	0	0	0	0	0	7	0	2	5	0	0	0	0	5'ss_bulge	stringent	0	4	1	2	present	present
ENSG00000065882	ENST00000698857	NM_001396959	TBC1D1	protein_coding	5985	264	3789	1837	canon	U2	0	0	0	0	0	0	2	0	0	2	0	0	0	0	0	0	0	0	0	0	0	0	0	11	0	8	3	0	0	2	2	5'ss_bulge	stringent	0	7	1	13	present	present
ENSG00000065883	ENST00000181839	NM_003718	CDK13	protein_coding	9525	385	4539	4599	canon	U2	0	0	0	0	0	0	1	0	0	1	0	0	2	0	0	2	0	0	0	0	0	0	0	29	0	6	23	0	0	3	3	5'ss	stringent	1	20	6	15	present	present
ENSG00000065911	ENST00000394053	NM_006636	MTHFD2	protein_coding	4403	26	1053	3322	canon	U2	0	0	0	0	0	0	1	0	0	1	0	0	0	0	0	0	0	0	0	0	0	0	0	13	0	1	12	0	0	1	1	5'ss_bulge	consensus	0	8	0	12	present	present
ENSG00000065923	ENST00000616978	NM_001257291	SLC9A7	protein_coding	9971	88	2181	7700	canon	U2	1	0	0	1	0	0	4	0	0	4	0	0	2	0	0	2	0	0	0	0	0	0	0	17	0	4	13	0	0	7	7	5'ss_bulge	stringent	0	15	2	20	present	present
ENSG00000065970	ENST00000162391	NM_018416	FOXJ2	protein_coding	5524	1117	1725	2666	noncanon	NC	0	0	0	0	0	0	0	0	0	0	0	0	0	0	0	0	0	0	0	0	0	0	0	7	0	2	5	0	0	0	0	5'ss_bulge	consensus	0	6	0	16	present	present
ENSG00000065978	ENST00000321358	NM_004559	YBX1	protein_coding	2979	147	975	1824	canon	U2	0	0	0	0	0	0	1	0	0	1	0	0	0	0	0	0	0	0	1	0	0	1	0	9	0	1	8	0	0	1	1	5'ss_bulge	consensus	0	5	0	7	present	present
ENSG00000065989	ENST00000380702	NM_001111307	PDE4A	protein_coding	4897	226	2661	2008	noncanon	NC	0	0	0	0	0	0	0	0	0	0	0	0	0	0	0	0	0	0	0	0	0	0	0	2	0	1	1	0	0	0	0	5'ss_bulge	consensus	0	4	0	10	present	present
ENSG00000066027	ENST00000261461	NM_006243	PPP2R5A	protein_coding	3245	700	1461	1082	canon	U2	0	0	0	0	0	0	1	0	1	0	0	0	0	0	0	0	0	0	0	0	0	0	0	4	0	3	1	0	0	1	0	5'ss_bulge	stringent	0	1	2	7	present	present
ENSG00000066032	ENST00000402739	NM_001282597	CTNNA2	protein_coding	3932	156	2862	907	canon	U2	0	0	0	0	0	0	1	0	0	1	0	0	0	0	0	0	0	0	0	0	0	0	0	3	0	0	3	0	0	1	1	5'ss_bulge	stringent	0	6	1	2	present	present
ENSG00000066044	ENST00000407627	NM_001419	ELAVL1	protein_coding	6054	146	981	4909	canon	U2	0	0	0	0	0	0	1	0	0	1	0	0	0	0	0	0	0	0	0	0	0	0	0	10	0	0	10	0	0	1	1	5'ss_bulge	consensus	0	9	0	16	present	present
ENSG00000066056	ENST00000372476	NM_005424	TIE1	protein_coding	3893	89	3417	385	noncanon	NC	0	0	0	0	0	0	0	0	0	0	0	0	0	0	0	0	0	0	0	0	0	0	0	2	0	1	1	0	0	0	0	5'ss_bulge	stringent	0	5	1	3	present	present
ENSG00000066084	ENST00000301180	NM_173602	DIP2B	protein_coding	8705	155	4731	3817	canon	U5	0	0	0	0	0	0	0	0	0	0	0	0	1	0	1	0	0	0	0	0	0	0	0	16	0	8	8	0	0	1	0	5'ss_bulge	stringent	0	7	3	12	present	present
ENSG00000066117	ENST00000394963	NM_003076	SMARCD1	protein_coding	3283	27	1548	1706	noncanon	NC	0	0	0	0	0	0	0	0	0	0	0	0	0	0	0	0	0	0	0	0	0	0	0	3	0	2	1	0	0	0	0	5'ss_bulge	stringent	0	4	1	2	present	present
ENSG00000066135	ENST00000372396	NM_014663	KDM4A	protein_coding	4486	103	3195	1147	noncanon	NC	0	0	0	0	0	0	0	0	0	0	0	0	0	0	0	0	0	0	0	0	0	0	0	8	0	4	4	0	0	0	0	5'ss_bulge	consensus	0	11	0	5	absent	absent
ENSG00000066136	ENST00000447388	NM_014223	NFYC	protein_coding	1955	163	1008	774	canon	U5	0	0	0	0	0	0	0	0	0	0	0	0	1	0	0	1	0	0	0	0	0	0	0	5	0	1	4	0	0	1	1	5'ss_bulge	stringent	0	1	1	4	present	present
ENSG00000066185	ENST00000372565	NM_032257	ZMYND12	protein_coding	1530	24	1098	406	noncanon	NC	0	0	0	0	0	0	0	0	0	0	0	0	0	0	0	0	0	0	0	0	0	0	0	5	0	3	2	0	0	0	0	No 5'ss	No Bpt	0	0	0	0	present	present
ENSG00000066230	ENST00000264938	NM_004174	SLC9A3	protein_coding	5555	126	2505	2922	noncanon	NC	0	0	0	0	0	0	0	0	0	0	0	0	0	0	0	0	0	0	0	0	0	0	0	6	0	4	2	0	0	0	0	5'ss_bulge	stringent	0	17	4	12	present	present
ENSG00000066248	ENST00000264051	NM_019850	NGEF	protein_coding	3184	188	2133	787	noncanon	NC	0	0	0	0	0	0	0	0	0	0	0	0	0	0	0	0	0	0	0	0	0	0	0	4	0	0	4	0	0	0	0	5'ss_bulge	consensus	0	4	0	3	present	present
ENSG00000066279	ENST00000367409	NM_018136	ASPM	protein_coding	10863	231	10434	196	canon	U2	1	0	1	0	0	0	2	0	2	0	0	0	1	0	1	0	0	0	0	0	0	0	0	23	0	23	0	0	0	4	0	5'ss_bulge	stringent	0	10	1	12	present	present
ENSG00000066294	ENST00000368054	NM_003874	CD84	protein_coding	8204	58	987	7157	noncanon	NC	0	0	0	0	0	0	0	0	0	0	0	0	0	0	0	0	0	0	0	0	0	0	0	20	0	2	18	0	0	0	0	5'ss_bulge	stringent	0	11	2	20	present	present
ENSG00000066322	ENST00000372458	NM_022821	ELOVL1	protein_coding	1466	96	840	514	absent	NA	0	0	0	0	0	0	0	0	0	0	0	0	0	0	0	0	0	0	0	0	0	0	0	0	0	0	0	0	0	0	0	5'ss_bulge	consensus	0	2	0	2	present	present
ENSG00000066336	ENST00000378538	NM_003120	SPI1	protein_coding	1374	193	813	366	absent	NA	0	0	0	0	0	0	0	0	0	0	0	0	0	0	0	0	0	0	0	0	0	0	0	0	0	0	0	0	0	0	0	5'ss_bulge	consensus	0	4	0	2	present	present
ENSG00000066379	ENST00000332435	NM_170783	POLR1H	protein_coding	851	259	381	209	noncanon	NC	0	0	0	0	0	0	0	0	0	0	0	0	0	0	0	0	0	0	0	0	0	0	0	1	0	0	1	0	0	0	0	5'ss_bulge	consensus	0	1	0	2	present	present
ENSG00000066382	ENST00000358117	NM_001584	MPPED2	protein_coding	2562	311	885	1243	noncanon	NC	0	0	0	0	0	0	0	0	0	0	0	0	0	0	0	0	0	0	0	0	0	0	0	6	0	0	6	0	0	0	0	5'ss_bulge	consensus	0	1	0	4	present	present
ENSG00000066405	ENST00000183605	NM_016369	CLDN18	protein_coding	3355	60	786	2507	noncanon	NC	0	0	0	0	0	0	0	0	0	0	0	0	0	0	0	0	0	0	0	0	0	0	0	3	0	0	3	0	0	0	0	5'ss_bulge	consensus	0	3	0	11	present	present
ENSG00000066422	ENST00000312938	NM_014415	ZBTB11	protein_coding	5657	217	3162	2276	canon	U1	1	0	1	0	0	0	0	0	0	0	0	0	0	0	0	0	0	0	0	0	0	0	0	18	0	7	11	0	0	1	0	5'ss_bulge	stringent	0	5	1	13	present	present
ENSG00000066427	ENST00000644486	NM_004993	ATXN3	protein_coding	6884	29	1086	5767	canon	U2	0	0	0	0	0	0	2	0	0	2	0	0	0	0	0	0	0	0	0	0	0	0	0	31	0	1	30	0	0	2	2	5'ss_bulge	stringent	0	16	1	11	present	present
ENSG00000066455	ENST00000163416	NM_005113	GOLGA5	protein_coding	2879	151	2196	500	noncanon	NC	0	0	0	0	0	0	0	0	0	0	0	0	0	0	0	0	0	0	0	0	0	0	0	9	0	6	3	0	0	0	0	No 5'ss	consensus	0	0	0	5	present	present
ENSG00000066468	ENST00000358487	NM_000141	FGFR2	protein_coding	4624	482	2466	1524	canon	U5	0	0	0	0	0	0	0	0	0	0	0	0	1	0	0	1	0	0	0	0	0	0	0	5	0	0	5	0	0	1	1	5'ss_bulge	consensus	0	3	0	4	present	present
ENSG00000066557	ENST00000370952	NM_017768	LRRC40	protein_coding	2843	38	1809	994	canon	U2	0	0	0	0	0	0	2	0	0	2	0	0	0	0	0	0	0	0	0	0	0	0	0	12	0	5	7	0	0	2	2	5'ss_bulge	stringent	0	3	1	5	present	present
ENSG00000066583	ENST00000173527	NM_016048	ISOC1	protein_coding	1942	17	897	1026	noncanon	NC	0	0	0	0	0	0	0	0	0	0	0	0	0	0	0	0	0	0	0	0	0	0	0	4	0	0	4	0	0	0	0	5'ss_bulge	consensus	0	3	0	4	present	present
ENSG00000066629	ENST00000262233	NM_004434	EML1	protein_coding	4460	63	2448	1947	canon	U2	0	0	0	0	0	0	1	0	1	0	0	0	0	0	0	0	0	0	0	0	0	0	0	9	0	2	7	0	0	1	0	5'ss_bulge	stringent	0	4	1	6	present	present
ENSG00000066651	ENST00000334379	NM_001031712	TRMT11	protein_coding	1843	10	1392	439	noncanon	NC	0	0	0	0	0	0	0	0	0	0	0	0	0	0	0	0	0	0	0	0	0	0	0	13	0	6	7	0	0	0	0	5'ss_bulge	stringent	0	1	1	2	present	present
ENSG00000066654	ENST00000396083	NM_017736	THUMPD1	protein_coding	4357	78	1062	3215	canon	U2	1	0	0	1	0	0	1	0	1	0	0	0	0	0	0	0	0	0	0	0	0	0	0	8	0	0	8	0	0	2	1	5'ss_bulge	stringent	0	8	1	5	absent	absent
ENSG00000066697	ENST00000395067	NM_080655	MSANTD3	protein_coding	1880	250	828	767	noncanon	NC	0	0	0	0	0	0	0	0	0	0	0	0	0	0	0	0	0	0	0	0	0	0	0	2	0	0	2	0	0	0	0	5'ss_bulge	consensus	0	1	0	2	present	present
ENSG00000066735	ENST00000423312	NM_015656	KIF26A	protein_coding	6889	135	5649	1103	noncanon	NC	0	0	0	0	0	0	0	0	0	0	0	0	0	0	0	0	0	0	0	0	0	0	0	6	0	1	5	0	0	0	0	5'ss_bulge	consensus	0	7	0	1	present	present
ENSG00000066739	ENST00000359933	NM_018036	ATG2B	protein_coding	13162	364	6237	6559	noncanon	NC	0	0	0	0	0	0	0	0	0	0	0	0	0	0	0	0	0	0	0	0	0	0	0	35	0	8	27	0	0	0	0	5'ss	stringent	1	19	4	25	present	present
ENSG00000066777	ENST00000262215	NM_006421	ARFGEF1	protein_coding	7320	493	5550	1275	canon	U2	2	0	2	0	0	0	3	0	2	1	0	0	0	0	0	0	0	0	0	0	0	0	0	19	0	14	5	0	0	5	1	5'ss_bulge	stringent	0	6	1	7	present	present
ENSG00000066813	ENST00000329697	NM_001105069	ACSM2B	protein_coding	2935	160	1734	1031	canon	U1	1	0	0	1	0	0	0	0	0	0	0	0	0	0	0	0	0	0	0	0	0	0	0	3	0	2	1	0	0	1	1	5'ss_bulge	stringent	0	8	1	3	absent	present
ENSG00000066827	ENST00000377838	NM_020863	ZFAT	protein_coding	4594	167	3732	693	canon	U5	0	0	0	0	0	0	0	0	0	0	0	0	1	0	1	0	0	0	0	0	0	0	0	1	0	1	0	0	0	1	0	5'ss_bulge	consensus	0	11	0	5	present	present
ENSG00000066855	ENST00000262146	NM_014637	MTFR1	protein_coding	2651	79	1002	1517	canon	U2	2	0	0	2	0	0	1	0	0	1	0	0	0	0	0	0	0	0	0	0	0	0	0	9	0	1	8	0	0	3	3	5'ss_bulge	stringent	0	5	3	3	present	present
ENSG00000066923	ENST00000615138	NM_001282717	STAG3	protein_coding	4199	87	3681	365	canon	U1	1	0	1	0	0	0	0	0	0	0	0	0	0	0	0	0	0	0	0	0	0	0	0	3	0	3	0	0	0	1	0	5'ss_bulge	stringent	0	4	1	12	present	present
ENSG00000066926	ENST00000262093	NM_000140	FECH	protein_coding	7689	81	1272	6334	canon	U2	1	0	0	1	0	0	2	0	0	2	0	0	1	0	0	1	0	0	0	0	0	0	0	20	0	0	20	0	0	4	4	5'ss_bulge	stringent	0	12	2	14	present	present
ENSG00000066933	ENST00000356056	NM_006901	MYO9A	protein_coding	12478	470	7647	4288	canon	U2	2	0	0	2	0	0	2	0	1	1	0	0	0	0	0	0	0	0	0	0	0	0	0	24	0	8	16	0	0	4	3	5'ss_bulge	consensus	0	11	0	15	present	present
ENSG00000067048	ENST00000336079	NM_004660	DDX3Y	protein_coding	4408	68	1983	2355	canon	U2	0	0	0	0	0	0	1	0	0	1	0	0	0	0	0	0	0	0	0	0	0	0	0	11	1	3	7	0	0	1	1	5'ss_bulge	consensus	0	5	0	3	present	present
ENSG00000067057	ENST00000381125	NM_002627	PFKP	protein_coding	2626	47	2355	222	noncanon	NC	0	0	0	0	0	0	0	0	0	0	0	0	0	0	0	0	0	0	0	0	0	0	0	1	0	1	0	0	0	0	0	5'ss_bulge	No Bpt	0	1	0	0	present	present
ENSG00000067064	ENST00000381344	NM_004508	IDI1	protein_coding	2739	115	855	1767	canon	U1	1	0	0	1	0	0	0	0	0	0	0	0	0	0	0	0	0	0	0	0	0	0	0	9	0	1	8	0	0	1	1	5'ss_bulge	consensus	0	2	0	7	present	present
ENSG00000067066	ENST00000340126	NM_001080391	SP100	protein_coding	5414	95	2658	2659	canon	U2	0	0	0	0	0	0	1	0	1	0	0	0	0	0	0	0	0	0	0	0	0	0	0	9	0	5	4	0	0	1	0	5'ss_bulge	consensus	0	9	0	7	present	present
ENSG00000067082	ENST00000497571	NM_001300	KLF6	protein_coding	4590	194	852	3542	canon	U2	1	0	0	1	0	0	1	0	0	1	0	0	0	0	0	0	0	0	0	0	0	0	0	20	0	2	18	0	0	2	2	5'ss_bulge	consensus	0	5	0	9	present	present
ENSG00000067113	ENST00000307259	NM_003711	PLPP1	protein_coding	1542	334	855	351	noncanon	NC	0	0	0	0	0	0	0	0	0	0	0	0	0	0	0	0	0	0	0	0	0	0	0	5	0	3	2	0	0	0	0	5'ss_bulge	consensus	0	2	0	2	present	present
ENSG00000067141	ENST00000261908	NM_002499	NEO1	protein_coding	7108	212	4386	2508	canon	U2	0	0	0	0	0	0	1	0	1	0	0	0	0	0	0	0	0	0	0	0	0	0	0	9	0	4	5	0	0	1	0	5'ss	consensus	1	8	0	11	present	present
ENSG00000067167	ENST00000262213	NM_014294	TRAM1	protein_coding	3056	216	1125	1713	canon	U2	0	0	0	0	0	0	6	0	1	5	0	0	0	0	0	0	0	0	0	0	0	0	0	20	0	2	18	0	0	6	5	5'ss_bulge	stringent	0	2	3	11	present	present
ENSG00000067177	ENST00000373542	NM_002637	PHKA1	protein_coding	6286	425	3672	2187	canon	U1	1	0	0	1	0	0	0	0	0	0	0	0	0	0	0	0	0	0	0	0	0	0	0	16	0	6	10	0	0	1	1	5'ss_bulge	consensus	0	10	0	13	present	present
ENSG00000067182	ENST00000162749	NM_001065	TNFRSF1A	protein_coding	2171	261	1368	540	absent	NA	0	0	0	0	0	0	0	0	0	0	0	0	0	0	0	0	0	0	0	0	0	0	0	0	0	0	0	0	0	0	0	5'ss_bulge	consensus	0	2	0	5	present	present
ENSG00000067191	ENST00000394303	NM_000723	CACNB1	protein_coding	3711	173	1797	1739	noncanon	NC	0	0	0	0	0	0	0	0	0	0	0	0	0	0	0	0	0	0	0	0	0	0	0	4	0	2	2	0	0	0	0	5'ss_bulge	stringent	0	6	1	7	present	present
ENSG00000067208	ENST00000684568	NM_001350197	EVI5	protein_coding	7795	272	2481	4959	canon	U2	0	0	0	0	0	0	2	0	0	2	0	0	0	0	0	0	0	0	0	0	0	0	0	32	0	2	30	0	0	2	2	5'ss_bulge	stringent	0	12	5	19	present	present
ENSG00000067221	ENST00000541638	NM_004809	STOML1	protein_coding	6280	71	1197	5010	canon	U1	1	0	0	1	0	0	0	0	0	0	0	0	0	0	0	0	0	0	0	0	0	0	0	15	0	0	15	0	0	1	1	5'ss_bulge	stringent	0	10	1	11	present	present
ENSG00000067225	ENST00000335181	NM_002654	PKM	protein_coding	2305	74	1596	620	noncanon	NC	0	0	0	0	0	0	0	0	0	0	0	0	0	0	0	0	0	0	0	0	0	0	0	2	0	2	0	0	0	0	0	5'ss_bulge	consensus	0	2	0	1	present	present
ENSG00000067248	ENST00000251636	NM_019030	DHX29	protein_coding	4664	120	4110	432	canon	U2	0	0	0	0	0	0	1	0	1	0	0	0	0	0	0	0	0	0	0	0	0	0	0	7	0	6	1	0	0	1	0	5'ss_bulge	stringent	0	4	2	6	present	present
ENSG00000067334	ENST00000436063	NM_014597	DNTTIP2	protein_coding	5896	57	2271	3566	noncanon	NC	0	0	0	0	0	0	0	0	0	0	0	0	0	0	0	0	0	0	0	0	0	0	0	16	0	3	13	0	0	0	0	5'ss_bulge	stringent	0	12	3	9	present	present
ENSG00000067365	ENST00000381920	NM_024109	METTL22	protein_coding	4974	169	1215	3510	canon	U1	2	0	0	2	0	0	0	0	0	0	0	0	0	0	0	0	0	0	0	0	0	0	0	3	0	0	3	0	0	2	2	5'ss_bulge	consensus	0	12	0	10	present	present
ENSG00000067369	ENST00000382044	NM_001141980	TP53BP1	protein_coding	10369	112	5934	4321	canon	U2	1	0	0	1	0	0	3	0	0	3	0	0	0	0	0	0	0	0	0	0	0	0	0	24	0	12	12	0	0	4	4	5'ss_bulge	stringent	0	19	1	17	present	present
ENSG00000067445	ENST00000173898	NM_001039705	TRO	protein_coding	4634	54	4296	227	noncanon	NC	0	0	0	0	0	0	0	0	0	0	0	0	0	0	0	0	0	0	0	0	0	0	0	5	0	2	3	0	0	0	0	5'ss_bulge	stringent	0	5	1	2	present	present
ENSG00000067533	ENST00000366932	NM_016052	RRP15	protein_coding	7765	23	849	6891	canon	U2	0	0	0	0	0	0	7	0	0	7	0	0	2	0	0	2	0	0	0	0	0	0	0	36	0	0	36	0	0	9	9	5'ss_bulge	consensus	0	10	0	21	present	present
ENSG00000067560	ENST00000418115	NM_001664	RHOA	protein_coding	1805	156	582	1063	noncanon	NC	0	0	0	0	0	0	0	0	0	0	0	0	0	0	0	0	0	0	0	0	0	0	0	3	0	1	2	0	0	0	0	5'ss_bulge	stringent	0	2	1	3	present	present
ENSG00000067596	ENST00000262415	NM_004941	DHX8	protein_coding	5549	62	3663	1822	canon	U1	2	0	1	1	0	0	0	0	0	0	0	0	0	0	0	0	0	0	0	0	0	0	0	4	0	1	3	0	0	2	1	5'ss_bulge	stringent	0	12	1	4	present	present
ENSG00000067606	ENST00000378567	NM_002744	PRKCZ	protein_coding	2385	219	1779	385	noncanon	NC	0	0	0	0	0	0	0	0	0	0	0	0	0	0	0	0	0	0	0	0	0	0	0	4	0	4	0	0	0	0	0	5'ss_bulge	consensus	0	2	0	2	present	present
ENSG00000067646	ENST00000155093	NM_003411	ZFY	protein_coding	5336	388	2406	2512	canon	U1	2	0	1	1	0	0	0	0	0	0	0	0	2	0	1	1	0	0	0	0	0	0	0	16	0	4	12	0	0	4	2	5'ss_bulge	stringent	0	9	2	12	present	present
ENSG00000067704	ENST00000366922	NM_018060	IARS2	protein_coding	3530	84	3039	405	noncanon	NC	0	0	0	0	0	0	0	0	0	0	0	0	0	0	0	0	0	0	0	0	0	0	0	10	0	6	4	0	0	0	0	5'ss_bulge	stringent	0	3	2	6	present	present
ENSG00000067715	ENST00000261205	NM_005639	SYT1	protein_coding	4705	335	1269	2883	canon	U2	0	0	0	0	0	0	1	0	0	1	0	0	0	0	0	0	0	0	0	0	0	0	0	13	0	1	12	0	0	1	1	5'ss_bulge	stringent	0	5	2	14	present	present
ENSG00000067798	ENST00000397909	NM_001024383	NAV3	protein_coding	10219	567	7158	2492	noncanon	NC	0	0	0	0	0	0	0	0	0	0	0	0	0	0	0	0	0	0	0	0	0	0	0	20	1	4	15	0	0	0	0	5'ss_bulge	stringent	0	11	1	14	present	present
ENSG00000067829	ENST00000217901	NM_004135	IDH3G	protein_coding	1335	48	1182	103	noncanon	NC	0	0	0	0	0	0	0	0	0	0	0	0	0	0	0	0	0	0	0	0	0	0	0	2	0	2	0	0	0	0	0	5'ss_bulge	consensus	0	2	0	1	present	present
ENSG00000067836	ENST00000322048	NM_024589	ROGDI	protein_coding	1418	61	864	491	noncanon	NC	0	0	0	0	0	0	0	0	0	0	0	0	0	0	0	0	0	0	0	0	0	0	0	1	0	0	1	0	0	0	0	5'ss_bulge	consensus	0	5	0	2	absent	absent
ENSG00000067840	ENST00000393758	NM_001303512	PDZD4	protein_coding	3761	245	2328	1186	canon	U2	0	0	0	0	0	0	1	0	0	1	0	0	0	0	0	0	0	0	0	0	0	0	0	2	0	1	1	0	0	1	1	5'ss_bulge	consensus	0	5	0	3	present	present
ENSG00000067842	ENST00000263519	NM_001001344	ATP2B3	protein_coding	6774	233	3663	2630	canon	U1	1	0	0	1	0	0	0	0	0	0	0	0	0	0	0	0	0	0	0	0	0	0	0	13	0	1	12	0	0	1	1	5'ss_bulge	stringent	0	16	1	5	present	present
ENSG00000067900	ENST00000399799	NM_005406	ROCK1	protein_coding	9446	902	4065	4477	canon	U2	1	0	1	0	0	0	3	0	0	3	0	0	0	0	0	0	0	0	0	0	0	0	0	22	0	3	19	0	0	4	3	5'ss_bulge	stringent	0	20	1	15	present	present
ENSG00000067955	ENST00000412916	NM_022845	CBFB	protein_coding	3103	258	564	2279	canon	U2	0	0	0	0	0	0	1	0	0	1	0	0	0	0	0	0	0	0	0	0	0	0	0	15	0	2	13	0	0	1	1	5'ss_bulge	stringent	0	2	1	7	present	present
ENSG00000067992	ENST00000379162	NM_005391	PDK3	protein_coding	1741	169	1221	349	noncanon	NC	0	0	0	0	0	0	0	0	0	0	0	0	0	0	0	0	0	0	0	0	0	0	0	4	0	3	1	0	0	0	0	5'ss_bulge	stringent	0	5	1	3	present	present
ENSG00000068001	ENST00000357750	NM_003773	HYAL2	protein_coding	1882	92	1422	320	noncanon	NC	0	0	0	0	0	0	0	0	0	0	0	0	0	0	0	0	0	0	0	0	0	0	0	2	0	2	0	0	0	0	0	5'ss_bulge	consensus	0	1	0	1	present	present
ENSG00000068024	ENST00000543185	NM_001378414	HDAC4	protein_coding	8461	218	3270	4928	canon	U2	0	0	0	0	0	0	1	0	0	1	0	0	0	0	0	0	0	0	0	0	0	0	0	14	1	2	11	0	0	1	1	5'ss_bulge	consensus	0	7	0	21	present	present
ENSG00000068028	ENST00000359365	NM_007182	RASSF1	protein_coding	1847	30	1023	792	canon	U2	0	0	0	0	0	0	1	0	0	1	0	0	0	0	0	0	0	0	0	0	0	0	0	2	0	0	2	0	0	1	1	5'ss_bulge	consensus	0	2	0	1	present	present
ENSG00000068078	ENST00000440486	NM_000142	FGFR3	protein_coding	4301	172	2421	1604	canon	U5	0	0	0	0	0	0	0	0	0	0	0	0	1	0	0	1	0	0	0	0	0	0	0	1	0	0	1	0	0	1	1	5'ss_bulge	consensus	0	8	0	5	present	present
ENSG00000068079	ENST00000415816	NM_001330230	IFI35	protein_coding	1182	163	861	156	absent	NA	0	0	0	0	0	0	0	0	0	0	0	0	0	0	0	0	0	0	0	0	0	0	0	0	0	0	0	0	0	0	0	5'ss_bulge	consensus	0	4	0	2	present	present
ENSG00000068097	ENST00000184956	NM_022070	HEATR6	protein_coding	6108	6	3546	2554	canon	U1	1	0	0	1	0	0	0	0	0	0	0	0	0	0	0	0	0	0	0	0	0	0	0	6	0	3	3	0	0	1	1	5'ss	consensus	1	7	0	15	present	present
ENSG00000068120	ENST00000393818	NM_025233	COASY	protein_coding	2479	474	1695	308	canon	U2	0	0	0	0	0	0	1	1	0	0	0	0	0	0	0	0	0	0	0	0	0	0	0	0	0	0	0	0	0	1	0	5'ss_bulge	consensus	0	3	0	3	present	present
ENSG00000068137	ENST00000591022	NM_024927	PLEKHH3	protein_coding	3026	430	2382	212	noncanon	NC	0	0	0	0	0	0	0	0	0	0	0	0	0	0	0	0	0	0	0	0	0	0	0	1	0	0	1	0	0	0	0	5'ss_bulge	consensus	0	2	0	2	present	present
ENSG00000068305	ENST00000557942	NM_001319206	MEF2A	protein_coding	5580	141	1518	3716	canon	U2	0	0	0	0	0	0	1	0	0	1	0	0	0	0	0	0	0	0	0	0	0	0	0	23	0	3	20	0	0	1	1	5'ss_bulge	stringent	0	6	1	11	present	present
ENSG00000068308	ENST00000376488	NM_001136157	OTUD5	protein_coding	2888	36	1701	1149	noncanon	NC	0	0	0	0	0	0	0	0	0	0	0	0	0	0	0	0	0	0	0	0	0	0	0	4	0	0	4	0	0	0	0	5'ss_bulge	stringent	0	6	4	6	present	present
ENSG00000068323	ENST00000315869	NM_006521	TFE3	protein_coding	3291	130	1728	1431	noncanon	NC	0	0	0	0	0	0	0	0	0	0	0	0	0	0	0	0	0	0	0	0	0	0	0	6	0	2	4	0	0	0	0	5'ss	consensus	2	30	0	10	present	present
ENSG00000068354	ENST00000376771	NM_002536	TBC1D25	protein_coding	3785	83	2067	1633	noncanon	NC	0	0	0	0	0	0	0	0	0	0	0	0	0	0	0	0	0	0	0	0	0	0	0	2	0	0	2	0	0	0	0	5'ss_bulge	consensus	0	5	0	7	present	present
ENSG00000068366	ENST00000672401	NM_001318510	ACSL4	protein_coding	4891	118	2013	2693	noncanon	NC	0	0	0	0	0	0	0	0	0	0	0	0	0	0	0	0	0	0	0	0	0	0	0	21	0	1	20	0	0	0	0	5'ss_bulge	stringent	0	10	1	11	present	present
ENSG00000068383	ENST00000368594	NM_005539	INPP5A	protein_coding	3000	309	1239	1443	noncanon	NC	0	0	0	0	0	0	0	0	0	0	0	0	0	0	0	0	0	0	0	0	0	0	0	5	0	2	3	0	0	0	0	5'ss_bulge	consensus	0	5	0	1	present	present
ENSG00000068394	ENST00000156109	NM_015698	GPKOW	protein_coding	1658	12	1431	213	absent	NA	0	0	0	0	0	0	0	0	0	0	0	0	0	0	0	0	0	0	0	0	0	0	0	0	0	0	0	0	0	0	0	5'ss_bulge	consensus	0	5	0	1	present	present
ENSG00000068400	ENST00000376423	NM_020137	GRIPAP1	protein_coding	3031	34	2526	469	noncanon	NC	0	0	0	0	0	0	0	0	0	0	0	0	0	0	0	0	0	0	0	0	0	0	0	1	0	1	0	0	0	0	0	5'ss_bulge	stringent	0	8	1	2	present	present
ENSG00000068438	ENST00000348411	NM_012280	FTSJ1	protein_coding	1899	197	990	614	noncanon	NC	0	0	0	0	0	0	0	0	0	0	0	0	0	0	0	0	0	0	0	0	0	0	0	2	0	0	2	0	0	0	0	5'ss_bulge	consensus	0	1	0	3	present	present
ENSG00000068489	ENST00000262293	NM_018304	PRR11	protein_coding	6226	59	1083	5077	noncanon	NC	0	0	0	0	0	0	0	0	0	0	0	0	0	0	0	0	0	0	0	0	0	0	0	17	0	1	16	0	0	0	0	5'ss_bulge	stringent	0	6	1	6	present	present
ENSG00000068615	ENST00000538924	NM_001371279	REEP1	protein_coding	4017	115	855	3045	canon	U1	1	0	0	1	0	0	0	0	0	0	0	0	0	0	0	0	0	0	0	0	0	0	0	19	0	2	17	0	0	1	1	5'ss_bulge	stringent	0	4	1	5	present	present
ENSG00000068650	ENST00000375645	NM_015205	ATP11A	protein_coding	9086	378	3405	5292	canon	U2	0	0	0	0	0	0	1	0	0	1	0	0	0	0	0	0	0	0	0	0	0	0	0	16	0	6	10	0	0	1	1	5'ss_bulge	stringent	0	10	1	13	present	present
ENSG00000068654	ENST00000263857	NM_015425	POLR1A	protein_coding	12480	109	5163	7206	canon	U5	0	0	0	0	0	0	0	0	0	0	0	0	1	0	0	1	0	0	0	0	0	0	0	15	0	4	11	0	0	1	1	5'ss_bulge	stringent	0	17	1	18	present	present
ENSG00000068697	ENST00000175091	NM_014713	LAPTM4A	protein_coding	1365	107	702	554	noncanon	NC	0	0	0	0	0	0	0	0	0	0	0	0	0	0	0	0	0	0	0	0	0	0	0	7	0	2	5	0	0	0	0	No 5'ss	consensus	0	0	0	2	present	present
ENSG00000068724	ENST00000319190	NM_020458	TTC7A	protein_coding	5095	317	2577	2199	canon	U2	0	0	0	0	0	0	1	0	0	1	0	0	0	0	0	0	0	0	0	0	0	0	0	5	0	1	4	0	0	1	1	5'ss_bulge	stringent	0	8	1	6	present	present
ENSG00000068745	ENST00000328631	NM_016291	IP6K2	protein_coding	1746	129	1281	269	noncanon	NC	0	0	0	0	0	0	0	0	0	0	0	0	0	0	0	0	0	0	0	0	0	0	0	1	0	0	1	0	0	0	0	5'ss_bulge	consensus	0	4	0	2	present	present
ENSG00000068784	ENST00000263736	NM_018079	SRBD1	protein_coding	3667	48	2988	629	canon	U2	0	0	0	0	0	0	1	0	1	0	0	0	0	0	0	0	0	0	0	0	0	0	0	8	0	6	2	0	0	1	0	5'ss_bulge	stringent	0	4	1	15	present	present
ENSG00000068796	ENST00000407818	NM_001098511	KIF2A	protein_coding	7958	266	2235	5455	canon	U2	0	0	0	0	0	0	1	0	0	1	0	0	1	0	0	1	0	0	0	0	0	0	0	18	0	3	15	0	0	2	2	5'ss_bulge	stringent	0	10	4	11	absent	absent
ENSG00000068831	ENST00000394432	NM_001098671	RASGRP2	protein_coding	2268	139	1830	220	noncanon	NC	0	0	0	0	0	0	0	0	0	0	0	0	0	0	0	0	0	0	0	0	0	0	0	2	0	0	2	0	0	0	0	5'ss_bulge	consensus	0	6	0	4	present	present
ENSG00000068878	ENST00000404125	NM_014614	PSME4	protein_coding	7250	208	5532	1504	canon	U5	0	0	0	0	0	0	0	0	0	0	0	0	1	0	1	0	0	0	0	0	0	0	0	20	0	12	8	0	0	1	0	5'ss_bulge	stringent	0	6	3	10	present	present
ENSG00000068885	ENST00000326448	NM_020800	IFT80	protein_coding	3999	79	2334	1538	canon	U2	0	0	0	0	0	0	1	0	1	0	0	0	0	0	0	0	0	0	0	0	0	0	0	13	0	5	8	0	0	1	0	5'ss_bulge	consensus	0	2	0	10	absent	absent
ENSG00000068903	ENST00000249396	NM_012237	SIRT2	protein_coding	1862	96	1170	594	noncanon	NC	0	0	0	0	0	0	0	0	0	0	0	0	0	0	0	0	0	0	0	0	0	0	0	2	0	2	0	0	0	0	0	5'ss_bulge	consensus	0	2	0	4	present	present
ENSG00000068912	ENST00000185150	NM_015701	ERLEC1	protein_coding	2446	166	1452	826	canon	U2	0	0	0	0	0	0	1	0	0	1	0	0	0	0	0	0	0	0	0	0	0	0	0	8	0	1	7	0	0	1	1	5'ss_bulge	consensus	0	1	0	5	absent	absent
ENSG00000068971	ENST00000164133	NM_006244	PPP2R5B	protein_coding	2729	339	1494	630	noncanon	NC	0	0	0	0	0	0	0	0	0	0	0	0	0	0	0	0	0	0	0	0	0	0	0	2	0	2	0	0	0	0	0	5'ss_bulge	stringent	0	1	1	5	present	present
ENSG00000068976	ENST00000164139	NM_005609	PYGM	protein_coding	2866	75	2529	260	noncanon	NC	0	0	0	0	0	0	0	0	0	0	0	0	0	0	0	0	0	0	0	0	0	0	0	1	0	1	0	0	0	0	0	5'ss_bulge	consensus	0	5	0	5	present	present
ENSG00000068985	ENST00000376150	NM_003785	PAGE1	protein_coding	659	115	441	93	absent	NA	0	0	0	0	0	0	0	0	0	0	0	0	0	0	0	0	0	0	0	0	0	0	0	0	0	0	0	0	0	0	0	No 5'ss	No Bpt	0	0	0	0	absent	absent
ENSG00000069011	ENST00000265340	NM_002653	PITX1	protein_coding	2337	346	945	1044	absent	NA	0	0	0	0	0	0	0	0	0	0	0	0	0	0	0	0	0	0	0	0	0	0	0	0	0	0	0	0	0	0	0	No 5'ss	consensus	0	0	0	1	present	present
ENSG00000069018	ENST00000513104	NM_020389	TRPC7	protein_coding	3570	290	2589	689	canon	U1	1	0	1	0	0	0	0	0	0	0	0	0	0	0	0	0	0	0	0	0	0	0	0	1	0	0	1	0	0	1	0	5'ss_bulge	stringent	0	3	2	2	present	present
ENSG00000069020	ENST00000403625	NM_001164664	MAST4	protein_coding	10677	262	7872	2541	canon	U2	0	0	0	0	0	0	1	0	0	1	0	0	1	0	0	1	0	0	0	0	0	0	0	15	0	5	10	0	0	2	2	5'ss	stringent	2	26	1	13	present	present
ENSG00000069122	ENST00000283296	NM_001098518	ADGRF5	protein_coding	5761	225	4041	1469	canon	U2	0	0	0	0	0	0	1	0	1	0	0	0	0	0	0	0	0	0	0	0	0	0	0	16	0	7	9	0	0	1	0	5'ss_bulge	stringent	0	12	1	10	present	present
ENSG00000069188	ENST00000392650	NM_001144952	SDK2	protein_coding	11079	356	6519	4202	noncanon	NC	0	0	0	0	0	0	0	0	0	0	0	0	0	0	0	0	0	0	0	0	0	0	0	9	0	3	6	0	0	0	0	5'ss_bulge	stringent	0	22	1	19	present	present
ENSG00000069206	ENST00000175238	NM_003817	ADAM7	protein_coding	3367	82	2265	1018	canon	U2	0	0	0	0	0	0	1	0	0	1	0	0	0	0	0	0	0	0	0	0	0	0	0	4	0	2	2	0	0	1	1	5'ss_bulge	consensus	0	4	0	6	absent	absent
ENSG00000069248	ENST00000261396	NM_018230	NUP133	protein_coding	5208	91	3471	1644	canon	U1	1	0	1	0	0	0	0	0	0	0	0	0	1	0	1	0	0	0	0	0	0	0	0	12	0	10	2	0	0	2	0	5'ss_bulge	stringent	0	9	3	7	present	present
ENSG00000069275	ENST00000367142	NM_022731	NUCKS1	protein_coding	6399	208	732	5457	noncanon	NC	0	0	0	0	0	0	0	0	0	0	0	0	0	0	0	0	0	0	0	0	0	0	0	23	0	0	23	0	0	0	0	5'ss_bulge	stringent	0	8	4	16	present	present
ENSG00000069329	ENST00000299138	NM_018206	VPS35	protein_coding	6776	44	2391	4339	canon	U2	0	0	0	0	0	0	2	0	0	2	0	0	0	0	0	0	0	0	0	0	0	0	0	17	0	6	11	0	0	2	2	5'ss_bulge	stringent	0	16	2	15	present	present
ENSG00000069345	ENST00000317089	NM_005880	DNAJA2	protein_coding	3008	101	1239	1666	noncanon	NC	0	0	0	0	0	0	0	0	0	0	0	0	0	0	0	0	0	0	0	0	0	0	0	12	0	4	8	0	0	0	0	5'ss_bulge	stringent	0	4	1	3	present	present
ENSG00000069399	ENST00000164227	NM_005178	BCL3	protein_coding	1877	82	1365	428	absent	NA	0	0	0	0	0	0	0	0	0	0	0	0	0	0	0	0	0	0	0	0	0	0	0	0	0	0	0	0	0	0	0	5'ss_bulge	consensus	0	2	0	1	present	present
ENSG00000069424	ENST00000378083	NM_001199862	KCNAB2	protein_coding	4176	295	1248	2605	absent	NA	0	0	0	0	0	0	0	0	0	0	0	0	0	0	0	0	0	0	0	0	0	0	0	0	0	0	0	0	0	0	0	5'ss_bulge	consensus	0	10	0	2	present	present
ENSG00000069431	ENST00000261200	NM_020297	ABCC9	protein_coding	8668	226	4650	3654	canon	U2	1	0	1	0	0	0	2	0	1	1	0	0	0	0	0	0	0	0	0	0	0	0	0	27	0	5	22	0	0	3	1	5'ss_bulge	stringent	0	8	5	16	present	present
ENSG00000069482	ENST00000265643	NM_015973	GAL	protein_coding	749	188	372	187	noncanon	NC	0	0	0	0	0	0	0	0	0	0	0	0	0	0	0	0	0	0	0	0	0	0	0	1	0	0	1	0	0	0	0	No 5'ss	No Bpt	0	0	0	0	present	present
ENSG00000069493	ENST00000290855	NM_013269	CLEC2D	protein_coding	5277	21	576	4678	canon	U2	0	0	0	0	0	0	1	0	0	1	0	0	0	0	0	0	0	0	0	0	0	0	0	15	0	4	11	0	0	1	1	5'ss_bulge	stringent	0	6	5	17	present	present
ENSG00000069509	ENST00000378045	NM_173794	FUNDC1	protein_coding	1054	26	468	558	canon	U1	1	0	1	0	0	0	0	0	0	0	0	0	0	0	0	0	0	0	0	0	0	0	0	3	0	0	3	0	0	1	0	No 5'ss	consensus	0	0	0	1	present	present
ENSG00000069535	ENST00000378069	NM_000898	MAOB	protein_coding	2570	150	1563	855	canon	U1	1	0	1	0	0	0	0	0	0	0	0	0	0	0	0	0	0	0	0	0	0	0	0	1	0	1	0	0	0	1	0	5'ss_bulge	consensus	0	5	0	6	present	present
ENSG00000069667	ENST00000335670	NM_134261	RORA	protein_coding	10827	83	1572	9170	canon	U2	0	0	0	0	0	0	2	0	0	2	0	0	0	0	0	0	0	0	0	0	0	0	0	46	0	0	46	0	0	2	2	5'ss	stringent	1	11	4	28	present	present
ENSG00000069696	ENST00000176183	NM_000797	DRD4	protein_coding	1399	35	1260	102	absent	NA	0	0	0	0	0	0	0	0	0	0	0	0	0	0	0	0	0	0	0	0	0	0	0	0	0	0	0	0	0	0	0	No 5'ss	No Bpt	0	0	0	0	present	present
ENSG00000069702	ENST00000212355	NM_003243	TGFBR3	protein_coding	6339	273	2556	3395	canon	U1	1	0	0	1	0	0	0	0	0	0	0	0	0	0	0	0	0	0	0	0	0	0	0	21	0	2	19	0	0	1	1	5'ss	stringent	1	10	1	8	present	present
ENSG00000069764	ENST00000438167	NM_003561	PLA2G10	protein_coding	636	78	498	58	absent	NA	0	0	0	0	0	0	0	0	0	0	0	0	0	0	0	0	0	0	0	0	0	0	0	0	0	0	0	0	0	0	0	No 5'ss	No Bpt	0	0	0	0	present	present
ENSG00000069812	ENST00000377834	NM_019089	HES2	protein_coding	4262	98	522	3640	noncanon	NC	0	0	0	0	0	0	0	0	0	0	0	0	0	0	0	0	0	0	0	0	0	0	0	4	0	0	4	0	0	0	0	5'ss_bulge	stringent	0	8	1	5	present	present
ENSG00000069849	ENST00000286371	NM_001679	ATP1B3	protein_coding	1847	158	840	847	noncanon	NC	0	0	0	0	0	0	0	0	0	0	0	0	0	0	0	0	0	0	0	0	0	0	0	5	0	1	4	0	0	0	0	5'ss_bulge	stringent	0	2	1	4	present	present
ENSG00000069869	ENST00000435532	NM_006154	NEDD4	protein_coding	5735	56	2703	2974	canon	U1	1	0	0	1	0	0	0	0	0	0	0	0	0	0	0	0	0	0	0	0	0	0	0	23	0	4	19	0	0	1	1	5'ss_bulge	stringent	0	4	1	15	present	present
ENSG00000069943	ENST00000164305	NM_004855	PIGB	protein_coding	1910	28	1665	215	canon	U5	0	0	0	0	0	0	0	0	0	0	0	0	1	0	1	0	0	0	0	0	0	0	0	5	0	5	0	0	0	1	0	5'ss_bulge	consensus	0	1	0	6	present	present
ENSG00000069956	ENST00000261845	NM_002748	MAPK6	protein_coding	5330	630	2166	2374	canon	U2	0	0	0	0	0	0	1	1	0	0	0	0	0	0	0	0	0	0	0	0	0	0	0	17	3	4	10	0	0	1	0	5'ss_bulge	stringent	0	4	2	16	present	present
ENSG00000069966	ENST00000261837	NM_016194	GNB5	protein_coding	8934	70	1188	7656	canon	U5	0	0	0	0	0	0	0	0	0	0	0	0	1	0	0	1	0	0	0	0	0	0	0	25	0	2	23	0	0	1	1	5'ss_bulge	consensus	0	14	0	6	present	present
ENSG00000069974	ENST00000336787	NM_183235	RAB27A	protein_coding	3447	119	666	2540	canon	U5	0	0	0	0	0	0	0	0	0	0	0	0	1	0	0	1	0	0	0	0	0	0	0	6	0	0	6	0	0	1	1	5'ss_bulge	consensus	0	3	0	2	present	present
ENSG00000069998	ENST00000336737	NM_033070	HDHD5	protein_coding	1799	25	1272	500	absent	NA	0	0	0	0	0	0	0	0	0	0	0	0	0	0	0	0	0	0	0	0	0	0	0	0	0	0	0	0	0	0	0	5'ss_bulge	stringent	0	3	1	0	present	present
ENSG00000070010	ENST00000263202	NM_005659	UFD1	protein_coding	1791	107	924	758	noncanon	NC	0	0	0	0	0	0	0	0	0	0	0	0	0	0	0	0	0	0	0	0	0	0	0	1	0	0	1	0	0	0	0	5'ss_bulge	consensus	0	4	0	5	present	present
ENSG00000070018	ENST00000261349	NM_002336	LRP6	protein_coding	10252	308	4842	5100	canon	U1	1	0	1	0	0	0	0	0	0	0	0	0	0	0	0	0	0	0	0	0	0	0	0	32	0	7	25	0	0	1	0	5'ss_bulge	stringent	0	5	2	14	present	present
ENSG00000070019	ENST00000261170	NM_004963	GUCY2C	protein_coding	3858	150	3222	484	noncanon	NC	0	0	0	0	0	0	0	0	0	0	0	0	0	0	0	0	0	0	0	0	0	0	0	9	0	6	3	0	0	0	0	5'ss	consensus	1	6	0	9	present	present
ENSG00000070031	ENST00000176195	NM_021920	SCT	protein_coding	526	37	366	121	absent	NA	0	0	0	0	0	0	0	0	0	0	0	0	0	0	0	0	0	0	0	0	0	0	0	0	0	0	0	0	0	0	0	5'ss_bulge	No Bpt	0	1	0	0	present	present
ENSG00000070047	ENST00000264555	NM_001286581	PHRF1	protein_coding	5539	122	4950	444	noncanon	NC	0	0	0	0	0	0	0	0	0	0	0	0	0	0	0	0	0	0	0	0	0	0	0	3	0	3	0	0	0	0	0	5'ss_bulge	consensus	0	9	0	3	present	present
ENSG00000070061	ENST00000374647	NM_003640	ELP1	protein_coding	5913	260	3999	1597	canon	U2	0	0	0	0	0	0	1	0	0	1	0	0	0	0	0	0	0	0	0	0	0	0	0	10	0	5	5	0	0	1	1	5'ss_bulge	stringent	0	6	1	6	present	present
ENSG00000070081	ENST00000529010	NM_005013	NUCB2	protein_coding	2300	154	1263	791	noncanon	NC	0	0	0	0	0	0	0	0	0	0	0	0	0	0	0	0	0	0	0	0	0	0	0	6	1	3	2	0	0	0	0	5'ss_bulge	stringent	0	2	2	6	present	present
ENSG00000070087	ENST00000239940	NM_053024	PFN2	protein_coding	2047	38	423	1584	noncanon	NC	0	0	0	0	0	0	0	0	0	0	0	0	0	0	0	0	0	0	0	0	0	0	0	6	0	0	6	0	0	0	0	5'ss_bulge	consensus	0	2	0	4	present	present
ENSG00000070159	ENST00000374541	NM_002829	PTPN3	protein_coding	6704	88	2742	3855	canon	U2	1	0	0	1	0	0	1	0	0	1	0	0	0	0	0	0	0	0	0	0	0	0	0	13	0	2	11	0	0	2	2	5'ss_bulge	stringent	0	10	4	6	present	present
ENSG00000070182	ENST00000644917	NM_001355436	SPTB	protein_coding	10177	115	6987	3022	noncanon	NC	0	0	0	0	0	0	0	0	0	0	0	0	0	0	0	0	0	0	0	0	0	0	0	3	0	1	2	0	0	0	0	5'ss_bulge	stringent	0	20	1	5	present	present
ENSG00000070190	ENST00000512369	NM_014395	DAPP1	protein_coding	2935	86	843	2004	canon	U2	0	0	0	0	0	0	1	0	0	1	0	0	0	0	0	0	0	0	0	0	0	0	0	10	0	1	9	0	0	1	1	5'ss_bulge	consensus	0	2	0	9	present	present
ENSG00000070193	ENST00000264664	NM_004465	FGF10	protein_coding	6113	737	627	4747	canon	U2	0	0	0	0	0	0	1	0	0	1	0	0	0	0	0	0	0	0	0	0	0	0	0	14	0	0	14	0	0	1	1	5'ss_bulge	stringent	0	19	2	10	present	present
ENSG00000070214	ENST00000374720	NM_080546	SLC44A1	protein_coding	10482	217	1974	8289	canon	U2	5	0	1	4	0	0	3	0	0	3	0	0	0	0	0	0	0	0	0	0	0	0	0	40	0	2	38	0	0	8	7	5'ss_bulge	stringent	0	9	4	24	present	present
ENSG00000070269	ENST00000261556	NM_017799	TMEM260	protein_coding	4259	116	2124	2017	canon	U2	0	0	0	0	0	0	1	0	1	0	0	0	0	0	0	0	0	0	0	0	0	0	0	11	0	5	6	0	0	1	0	5'ss_bulge	consensus	0	3	0	9	present	present
ENSG00000070366	ENST00000263073	NM_017575	SMG6	protein_coding	5974	64	4260	1648	noncanon	NC	0	0	0	0	0	0	0	0	0	0	0	0	0	0	0	0	0	0	0	0	0	0	0	5	0	5	0	0	0	0	0	5'ss_bulge	stringent	0	16	1	12	present	present
ENSG00000070367	ENST00000621441	NM_006544	EXOC5	protein_coding	10486	256	2127	8101	canon	U2	2	0	1	1	0	0	4	0	0	4	0	0	0	0	0	0	0	0	0	0	0	0	0	49	1	10	38	0	0	6	5	5'ss_bulge	stringent	0	15	3	28	present	present
ENSG00000070371	ENST00000427926	NM_007098	CLTCL1	protein_coding	5518	77	4923	496	canon	U2	0	0	0	0	0	0	1	0	1	0	0	0	0	0	0	0	0	0	0	0	0	0	0	8	0	7	1	0	0	1	0	5'ss_bulge	stringent	0	8	1	5	present	present
ENSG00000070388	ENST00000215530	NM_020637	FGF22	protein_coding	1329	46	513	768	absent	NA	0	0	0	0	0	0	0	0	0	0	0	0	0	0	0	0	0	0	0	0	0	0	0	0	0	0	0	0	0	0	0	5'ss_bulge	consensus	0	4	0	1	present	present
ENSG00000070404	ENST00000166139	NM_005860	FSTL3	protein_coding	2501	31	792	1676	noncanon	NC	0	0	0	0	0	0	0	0	0	0	0	0	0	0	0	0	0	0	0	0	0	0	0	1	0	0	1	0	0	0	0	5'ss_bulge	consensus	0	2	0	1	present	present
ENSG00000070413	ENST00000263196	NM_005137	DGCR2	protein_coding	4438	205	1653	2578	noncanon	NC	0	0	0	0	0	0	0	0	0	0	0	0	0	0	0	0	0	0	0	0	0	0	0	12	0	5	7	0	0	0	0	5'ss	stringent	1	7	1	6	present	present
ENSG00000070423	ENST00000292363	NM_194460	RNF126	protein_coding	1631	92	936	601	noncanon	NC	0	0	0	0	0	0	0	0	0	0	0	0	0	0	0	0	0	0	0	0	0	0	0	1	0	0	1	0	0	0	0	No 5'ss	consensus	0	0	0	1	present	present
ENSG00000070444	ENST00000174618	NM_020310	MNT	protein_coding	4925	347	1749	2827	noncanon	NC	0	0	0	0	0	0	0	0	0	0	0	0	0	0	0	0	0	0	0	0	0	0	0	7	4	0	3	0	0	0	0	5'ss_bulge	consensus	0	13	0	8	present	present
ENSG00000070476	ENST00000389709	NM_025112	ZXDC	protein_coding	3377	25	2577	773	noncanon	NC	0	0	0	0	0	0	0	0	0	0	0	0	0	0	0	0	0	0	0	0	0	0	0	1	0	0	1	0	0	0	0	5'ss_bulge	stringent	0	5	1	3	present	present
ENSG00000070495	ENST00000397625	NM_015167	JMJD6	protein_coding	1621	130	1212	277	canon	U1	1	0	1	0	0	0	0	0	0	0	0	0	0	0	0	0	0	0	0	0	0	0	0	1	0	1	0	0	0	1	0	5'ss_bulge	consensus	0	2	0	2	present	present
ENSG00000070501	ENST00000265421	NM_002690	POLB	protein_coding	1290	130	1008	150	noncanon	NC	0	0	0	0	0	0	0	0	0	0	0	0	0	0	0	0	0	0	0	0	0	0	0	3	0	3	0	0	0	0	0	5'ss_bulge	consensus	0	1	0	2	present	present
ENSG00000070526	ENST00000156626	NM_018414	ST6GALNAC1	protein_coding	2489	118	1803	566	noncanon	NC	0	0	0	0	0	0	0	0	0	0	0	0	0	0	0	0	0	0	0	0	0	0	0	2	0	1	1	0	0	0	0	5'ss	consensus	1	4	0	3	present	present
ENSG00000070540	ENST00000262139	NM_017983	WIPI1	protein_coding	1908	74	1341	491	noncanon	NC	0	0	0	0	0	0	0	0	0	0	0	0	0	0	0	0	0	0	0	0	0	0	0	2	0	2	0	0	0	0	0	5'ss_bulge	consensus	0	3	0	1	present	present
ENSG00000070601	ENST00000377765	NM_014907	FRMPD1	protein_coding	5017	140	4737	134	noncanon	NC	0	0	0	0	0	0	0	0	0	0	0	0	0	0	0	0	0	0	0	0	0	0	0	5	0	4	1	0	0	0	0	5'ss_bulge	consensus	0	7	0	7	absent	absent
ENSG00000070610	ENST00000378103	NM_020944	GBA2	protein_coding	3611	523	2784	302	noncanon	NC	0	0	0	0	0	0	0	0	0	0	0	0	0	0	0	0	0	0	0	0	0	0	0	6	0	6	0	0	0	0	0	5'ss_bulge	consensus	0	4	0	2	present	present
ENSG00000070614	ENST00000261797	NM_001543	NDST1	protein_coding	8011	386	2649	4878	canon	U2	0	0	0	0	0	0	1	0	0	1	0	0	0	0	0	0	0	0	0	0	0	0	0	10	1	0	9	0	0	1	1	5'ss_bulge	stringent	0	16	2	10	present	present
ENSG00000070669	ENST00000394308	NM_001673	ASNS	protein_coding	2385	57	1686	581	canon	U2	0	0	0	0	0	0	2	0	1	1	0	0	0	0	0	0	0	0	0	0	0	0	0	9	0	6	3	0	0	2	1	No 5'ss	stringent	0	0	1	4	absent	absent
ENSG00000070718	ENST00000396926	NM_006803	AP3M2	protein_coding	3494	71	1257	2121	canon	U2	0	0	0	0	0	0	1	0	0	1	0	0	0	0	0	0	0	0	0	0	0	0	0	7	0	2	5	0	0	1	1	5'ss_bulge	consensus	0	8	0	10	present	present
ENSG00000070729	ENST00000251102	NM_001297	CNGB1	protein_coding	5657	68	3756	1823	U7	U7	0	0	0	0	0	0	0	0	0	0	0	0	0	0	0	0	0	0	1	0	0	1	0	6	0	3	3	0	0	0	0	5'ss_bulge	consensus	0	8	0	8	present	present
ENSG00000070731	ENST00000225276	NM_006456	ST6GALNAC2	protein_coding	1904	51	1125	726	noncanon	NC	0	0	0	0	0	0	0	0	0	0	0	0	0	0	0	0	0	0	0	0	0	0	0	3	0	2	1	0	0	0	0	5'ss_bulge	consensus	0	3	0	7	present	present
ENSG00000070748	ENST00000337653	NM_020549	CHAT	protein_coding	5296	152	2247	2895	noncanon	NC	0	0	0	0	0	0	0	0	0	0	0	0	0	0	0	0	0	0	0	0	0	0	0	9	1	2	6	0	0	0	0	5'ss_bulge	consensus	0	11	0	6	present	present
ENSG00000070756	ENST00000318607	NM_002568	PABPC1	protein_coding	2861	504	1911	443	canon	U2	0	0	0	0	0	0	1	1	0	0	0	0	0	0	0	0	0	0	0	0	0	0	0	4	0	3	1	0	0	1	0	5'ss_bulge	consensus	0	4	0	3	present	present
ENSG00000070759	ENST00000372086	NM_007170	TESK2	protein_coding	3071	311	1716	956	canon	U1	1	0	0	1	0	0	0	0	0	0	0	0	0	0	0	0	0	0	0	0	0	0	0	6	0	3	3	0	0	1	1	5'ss_bulge	consensus	0	5	0	3	absent	absent
ENSG00000070761	ENST00000262498	NM_013242	CFAP20	protein_coding	1281	265	582	432	noncanon	NC	0	0	0	0	0	0	0	0	0	0	0	0	0	0	0	0	0	0	0	0	0	0	0	2	0	0	2	0	0	0	0	5'ss_bulge	consensus	0	1	0	2	present	present
ENSG00000070770	ENST00000262506	NM_001896	CSNK2A2	protein_coding	1887	369	1053	446	noncanon	NC	0	0	0	0	0	0	0	0	0	0	0	0	0	0	0	0	0	0	0	0	0	0	0	2	0	2	0	0	0	0	0	No 5'ss	consensus	0	0	0	2	present	present
ENSG00000070778	ENST00000556564	NM_007039	PTPN21	protein_coding	6443	356	3525	2358	canon	U2	3	0	0	3	0	0	1	0	0	1	0	0	0	0	0	0	0	0	0	0	0	0	0	10	0	0	10	0	0	4	4	5'ss_bulge	stringent	0	9	1	4	present	present
ENSG00000070785	ENST00000360403	NM_020365	EIF2B3	protein_coding	1900	102	1359	428	noncanon	NC	0	0	0	0	0	0	0	0	0	0	0	0	0	0	0	0	0	0	0	0	0	0	0	1	0	0	1	0	0	0	0	5'ss_bulge	consensus	0	2	0	3	present	present
ENSG00000070808	ENST00000671881	NM_015981	CAMK2A	protein_coding	4837	147	1470	3218	noncanon	NC	0	0	0	0	0	0	0	0	0	0	0	0	0	0	0	0	0	0	0	0	0	0	0	5	0	1	4	0	0	0	0	5'ss_bulge	consensus	0	11	0	6	present	present
ENSG00000070814	ENST00000643257	NM_001371623	TCOF1	protein_coding	5026	49	4470	483	noncanon	NC	0	0	0	0	0	0	0	0	0	0	0	0	0	0	0	0	0	0	0	0	0	0	0	1	0	0	1	0	0	0	0	5'ss_bulge	consensus	0	33	0	4	present	present
ENSG00000070831	ENST00000656825	NM_001791	CDC42	protein_coding	10503	49	576	9842	canon	U2	2	0	0	2	0	0	2	0	0	2	0	0	2	0	0	2	0	0	0	0	0	0	0	35	1	1	33	0	0	6	6	5'ss	stringent	4	37	4	36	absent	absent
ENSG00000070882	ENST00000313367	NM_015550	OSBPL3	protein_coding	6749	292	2664	3642	canon	U2	0	0	0	0	0	0	3	0	1	2	0	0	0	0	0	0	0	0	0	0	0	0	0	21	0	5	16	0	0	3	2	5'ss_bulge	stringent	0	7	2	8	present	present
ENSG00000070886	ENST00000166244	NM_020526	EPHA8	protein_coding	5019	146	3018	1853	absent	NA	0	0	0	0	0	0	0	0	0	0	0	0	0	0	0	0	0	0	0	0	0	0	0	0	0	0	0	0	0	0	0	5'ss_bulge	consensus	0	4	0	7	present	present
ENSG00000070915	ENST00000563236	NM_001126108	SLC12A3	protein_coding	5540	28	3066	2444	canon	U2	0	0	0	0	0	0	1	0	1	0	0	0	0	0	0	0	0	0	0	0	0	0	0	6	0	0	6	0	0	1	0	5'ss	stringent	2	18	1	10	present	present
ENSG00000070950	ENST00000264926	NM_020165	RAD18	protein_coding	5857	86	1488	4281	noncanon	NC	0	0	0	0	0	0	0	0	0	0	0	0	0	0	0	0	0	0	0	0	0	0	0	20	0	2	18	0	0	0	0	5'ss_bulge	stringent	0	6	2	12	present	present
ENSG00000070961	ENST00000428670	NM_001366521	ATP2B1	protein_coding	7062	242	3663	2934	canon	U2	0	0	0	0	0	0	3	0	0	3	0	0	0	0	0	0	0	0	0	0	0	0	0	17	0	5	12	0	0	3	3	5'ss_bulge	stringent	0	8	1	15	present	present
ENSG00000070985	ENST00000696290	NM_014555	TRPM5	protein_coding	5689	1157	3498	421	absent	NA	0	0	0	0	0	0	0	0	0	0	0	0	0	0	0	0	0	0	0	0	0	0	0	0	0	0	0	0	0	0	0	5'ss_bulge	consensus	0	5	0	3	present	present
ENSG00000071051	ENST00000233154	NM_003581	NCK2	protein_coding	2666	226	1143	1095	noncanon	NC	0	0	0	0	0	0	0	0	0	0	0	0	0	0	0	0	0	0	0	0	0	0	0	7	1	0	6	0	0	0	0	5'ss_bulge	consensus	0	3	0	2	present	present
ENSG00000071054	ENST00000324219	NM_001395002	MAP4K4	protein_coding	7970	373	4155	3440	canon	U2	0	0	0	0	0	0	1	0	1	0	0	0	0	0	0	0	0	0	0	0	0	0	0	18	0	5	13	0	0	1	0	5'ss_bulge	stringent	0	16	2	13	present	present
ENSG00000071073	ENST00000393487	NM_012214	MGAT4A	protein_coding	8388	234	1608	6459	canon	U2	2	0	0	2	0	0	2	0	0	2	0	0	0	0	0	0	0	0	0	0	0	0	0	37	0	3	34	0	0	4	4	5'ss_bulge	stringent	0	11	2	18	present	present
ENSG00000071082	ENST00000264258	NM_000993	RPL31	protein_coding	1291	26	378	885	canon	U2	0	0	0	0	0	0	1	0	0	1	0	0	0	0	0	0	0	0	0	0	0	0	0	5	0	0	5	0	0	1	1	5'ss_bulge	stringent	0	1	1	1	present	present
ENSG00000071127	ENST00000499869	NM_017491	WDR1	protein_coding	2993	132	1821	1038	noncanon	NC	0	0	0	0	0	0	0	0	0	0	0	0	0	0	0	0	0	0	0	0	0	0	0	7	0	3	4	0	0	0	0	5'ss_bulge	stringent	0	9	1	1	present	present
ENSG00000071189	ENST00000428135	NM_015132	SNX13	protein_coding	6357	198	2874	3283	canon	U2	1	0	1	0	0	0	2	0	0	2	0	0	1	0	0	1	0	0	0	0	0	0	0	32	0	9	23	0	0	4	3	5'ss_bulge	stringent	0	10	2	11	present	present
ENSG00000071203	ENST00000016913	NM_017716	MS4A12	protein_coding	1167	50	804	305	noncanon	NC	0	0	0	0	0	0	0	0	0	0	0	0	0	0	0	0	0	0	0	0	0	0	0	5	0	4	1	0	0	0	0	5'ss_bulge	No Bpt	0	1	0	0	absent	present
ENSG00000071205	ENST00000336498	NM_024605	ARHGAP10	protein_coding	3270	213	2361	694	canon	U5	0	0	0	0	0	0	0	0	0	0	0	0	1	0	1	0	0	0	0	0	0	0	0	7	0	7	0	0	0	1	0	No 5'ss	consensus	0	0	0	3	present	present
ENSG00000071242	ENST00000265678	NM_021135	RPS6KA2	protein_coding	5832	231	2202	3397	noncanon	NC	0	0	0	0	0	0	0	0	0	0	0	0	0	0	0	0	0	0	0	0	0	0	0	13	0	1	12	0	0	0	0	5'ss_bulge	consensus	0	12	0	8	present	present
ENSG00000071243	ENST00000315870	NM_019071	ING3	protein_coding	3749	119	1257	2371	canon	U2	0	0	0	0	0	0	1	0	0	1	0	0	0	0	0	0	0	0	0	0	0	0	0	4	0	1	3	0	0	1	1	5'ss_bulge	stringent	0	5	2	3	present	present
ENSG00000071246	ENST00000167106	NM_014909	VASH1	protein_coding	6449	1353	1098	3996	noncanon	NC	0	0	0	0	0	0	0	0	0	0	0	0	0	0	0	0	0	0	0	0	0	0	0	9	1	1	7	0	0	0	0	5'ss	stringent	2	17	2	9	present	present
ENSG00000071282	ENST00000157600	NM_014583	LMCD1	protein_coding	8284	115	1098	7069	canon	U5	0	0	0	0	0	0	0	0	0	0	0	0	2	0	0	2	0	0	0	0	0	0	0	17	0	1	16	0	0	2	2	5'ss_bulge	consensus	0	12	0	20	absent	absent
ENSG00000071462	ENST00000265758	NM_017528	BUD23	protein_coding	1201	28	846	325	noncanon	NC	0	0	0	0	0	0	0	0	0	0	0	0	0	0	0	0	0	0	0	0	0	0	0	2	0	1	1	0	0	0	0	5'ss_bulge	stringent	0	5	1	0	present	present
ENSG00000071537	ENST00000336735	NM_005065	SEL1L	protein_coding	7919	108	2385	5424	canon	U2	0	0	0	0	0	0	1	0	0	1	0	0	0	0	0	0	0	0	0	0	0	0	0	31	0	4	27	0	0	1	1	5'ss_bulge	stringent	0	13	2	20	present	present
ENSG00000071539	ENST00000166345	NM_004237	TRIP13	protein_coding	2431	114	1299	1016	noncanon	NC	0	0	0	0	0	0	0	0	0	0	0	0	0	0	0	0	0	0	0	0	0	0	0	3	0	1	2	0	0	0	0	5'ss_bulge	consensus	0	2	0	3	present	present
ENSG00000071553	ENST00000369762	NM_001183	ATP6AP1	protein_coding	2054	15	1413	624	absent	NA	0	0	0	0	0	0	0	0	0	0	0	0	0	0	0	0	0	0	0	0	0	0	0	0	0	0	0	0	0	0	0	5'ss_bulge	consensus	0	3	0	6	present	present
ENSG00000071564	ENST00000262965	NM_003200	TCF3	protein_coding	4735	315	1965	2414	noncanon	NC	0	0	0	0	0	0	0	0	0	0	0	0	0	0	0	0	0	0	0	0	0	0	0	5	0	0	5	0	0	0	0	5'ss	stringent	1	8	1	7	present	present
ENSG00000071575	ENST00000155926	NM_021643	TRIB2	protein_coding	4344	1371	1032	1939	canon	U2	1	0	0	1	0	0	1	1	0	0	0	0	0	0	0	0	0	0	0	0	0	0	0	10	3	2	5	0	0	2	1	5'ss_bulge	stringent	0	3	1	10	present	present
ENSG00000071626	ENST00000233078	NM_018959	DAZAP1	protein_coding	2184	187	1224	771	noncanon	NC	0	0	0	0	0	0	0	0	0	0	0	0	0	0	0	0	0	0	0	0	0	0	0	4	0	2	2	0	0	0	0	5'ss_bulge	consensus	0	1	0	3	present	present
ENSG00000071655	ENST00000434436	NM_001281453	MBD3	protein_coding	5678	233	876	4562	canon	U1	1	0	0	1	0	0	0	0	0	0	0	0	0	0	0	0	0	0	0	0	0	0	0	4	0	0	4	0	0	1	1	5'ss_bulge	consensus	0	18	0	6	absent	absent
ENSG00000071677	ENST00000165524	NM_015893	PRLH	protein_coding	264	0	264	0	absent	NA	0	0	0	0	0	0	0	0	0	0	0	0	0	0	0	0	0	0	0	0	0	0	0	0	0	0	0	0	0	0	0	No 5'ss	No Bpt	0	0	0	0	absent	absent
ENSG00000071794	ENST00000310053	NM_003071	HLTF	protein_coding	5320	196	3030	2092	canon	U1	2	0	2	0	0	0	0	0	0	0	0	0	0	0	0	0	0	0	0	0	0	0	0	19	1	5	13	0	0	2	0	5'ss	stringent	1	13	1	8	present	present
ENSG00000071859	ENST00000393600	NM_004699	FAM50A	protein_coding	1337	94	1020	221	noncanon	NC	0	0	0	0	0	0	0	0	0	0	0	0	0	0	0	0	0	0	0	0	0	0	0	1	0	1	0	0	0	0	0	5'ss_bulge	consensus	0	4	0	1	present	present
ENSG00000071889	ENST00000447601	NM_021806	FAM3A	protein_coding	1793	459	693	639	noncanon	NC	0	0	0	0	0	0	0	0	0	0	0	0	0	0	0	0	0	0	0	0	0	0	0	1	0	0	1	0	0	0	0	5'ss_bulge	consensus	0	4	0	1	present	present
ENSG00000071894	ENST00000616140	NM_013291	CPSF1	protein_coding	4480	46	4332	86	noncanon	NC	0	0	0	0	0	0	0	0	0	0	0	0	0	0	0	0	0	0	0	0	0	0	0	1	0	1	0	0	0	0	0	5'ss_bulge	consensus	0	7	0	4	present	present
ENSG00000071909	ENST00000408978	NM_138995	MYO3B	protein_coding	6213	140	4026	2045	canon	U1	1	0	1	0	0	0	0	0	0	0	0	0	0	0	0	0	0	0	0	0	0	0	0	19	1	8	10	0	0	1	0	5'ss_bulge	consensus	0	5	0	7	present	present
ENSG00000071967	ENST00000321348	NM_024843	CYBRD1	protein_coding	4235	71	861	3301	canon	U2	0	0	0	0	0	0	1	0	0	1	0	0	1	0	1	0	0	0	0	0	0	0	0	20	0	5	15	0	0	2	1	5'ss_bulge	stringent	0	3	1	12	present	present
ENSG00000071991	ENST00000262150	NM_021153	CDH19	protein_coding	6297	136	2319	3728	canon	U2	0	0	0	0	0	0	1	0	0	1	0	0	0	0	0	0	0	0	0	0	0	0	0	27	0	7	20	0	0	1	1	5'ss_bulge	stringent	0	3	2	10	present	present
ENSG00000071994	ENST00000541970	NM_002598	PDCD2	protein_coding	3355	55	1035	2263	canon	U1	1	0	1	0	0	0	0	0	0	0	0	0	0	0	0	0	0	0	0	0	0	0	0	9	0	2	7	0	0	1	0	5'ss_bulge	stringent	0	3	1	4	present	present
ENSG00000072041	ENST00000266682	NM_182767	SLC6A15	protein_coding	4799	276	2193	2140	canon	U2	1	0	1	0	0	0	2	0	1	1	0	0	0	0	0	0	0	0	0	0	0	0	0	32	0	12	20	0	0	3	1	5'ss_bulge	stringent	0	9	1	9	present	present
ENSG00000072042	ENST00000381346	NM_016026	RDH11	protein_coding	2539	60	957	1520	noncanon	NC	0	0	0	0	0	0	0	0	0	0	0	0	0	0	0	0	0	0	0	0	0	0	0	8	0	4	4	0	0	0	0	5'ss_bulge	stringent	0	2	2	5	present	present
ENSG00000072062	ENST00000308677	NM_002730	PRKACA	protein_coding	2695	214	1056	1423	canon	U1	1	0	0	1	0	0	0	0	0	0	0	0	0	0	0	0	0	0	0	0	0	0	0	2	0	0	2	0	0	1	1	5'ss_bulge	consensus	0	3	0	8	present	present
ENSG00000072071	ENST00000361434	NM_014921	ADGRL1	protein_coding	7820	184	4410	3129	noncanon	NC	0	0	0	0	0	0	0	0	0	0	0	0	0	0	0	0	0	0	0	0	0	0	0	6	0	0	6	0	0	0	0	5'ss_bulge	consensus	0	30	0	26	present	present
ENSG00000072080	ENST00000168148	NM_006944	SPP2	protein_coding	1021	84	636	289	noncanon	NC	0	0	0	0	0	0	0	0	0	0	0	0	0	0	0	0	0	0	0	0	0	0	0	2	0	1	1	0	0	0	0	5'ss_bulge	stringent	0	2	1	2	present	present
ENSG00000072110	ENST00000394419	NM_001130004	ACTN1	protein_coding	3722	245	2745	730	noncanon	NC	0	0	0	0	0	0	0	0	0	0	0	0	0	0	0	0	0	0	0	0	0	0	0	2	0	0	2	0	0	0	0	5'ss_bulge	stringent	0	4	1	5	present	present
ENSG00000072121	ENST00000347230	NM_015346	ZFYVE26	protein_coding	9674	82	7620	1913	canon	U1	1	0	1	0	0	0	0	0	0	0	0	0	0	0	0	0	0	0	0	0	0	0	0	15	0	8	7	0	0	1	0	5'ss_bulge	stringent	0	20	2	8	present	present
ENSG00000072133	ENST00000262752	NM_014496	RPS6KA6	protein_coding	8465	299	2238	5926	canon	U2	2	0	0	2	0	0	3	0	0	3	0	0	0	0	0	0	0	0	0	0	0	0	0	26	0	10	16	0	0	5	5	5'ss	stringent	1	12	2	9	absent	present
ENSG00000072134	ENST00000314728	NM_014964	EPN2	protein_coding	4846	169	1926	2460	noncanon	NC	0	0	0	0	0	0	0	0	0	0	0	0	0	0	0	0	0	0	0	0	0	0	0	11	0	2	9	0	0	0	0	5'ss_bulge	consensus	0	4	0	7	present	present
ENSG00000072135	ENST00000175756	NM_014369	PTPN18	protein_coding	3616	51	1383	2180	noncanon	NC	0	0	0	0	0	0	0	0	0	0	0	0	0	0	0	0	0	0	0	0	0	0	0	3	0	1	2	0	0	0	0	5'ss_bulge	consensus	0	8	0	4	present	present
ENSG00000072163	ENST00000355119	NM_001161403	LIMS2	protein_coding	2387	505	1026	854	noncanon	NC	0	0	0	0	0	0	0	0	0	0	0	0	0	0	0	0	0	0	0	0	0	0	0	1	0	1	0	0	0	0	0	5'ss_bulge	consensus	0	2	0	9	present	present
ENSG00000072182	ENST00000358078	NM_018674	ASIC4	protein_coding	2589	242	1620	725	noncanon	NC	0	0	0	0	0	0	0	0	0	0	0	0	0	0	0	0	0	0	0	0	0	0	0	2	0	0	2	0	0	0	0	5'ss_bulge	consensus	0	5	0	3	present	present
ENSG00000072195	ENST00000312358	NM_005876	SPEG	protein_coding	10782	134	9804	842	noncanon	NC	0	0	0	0	0	0	0	0	0	0	0	0	0	0	0	0	0	0	0	0	0	0	0	2	0	2	0	0	0	0	0	5'ss_bulge	consensus	0	18	0	8	present	present
ENSG00000072201	ENST00000263925	NM_001126328	LNX1	protein_coding	3978	98	2187	1605	canon	U5	0	0	0	0	0	0	0	0	0	0	0	0	1	0	0	1	0	0	0	0	0	0	0	5	0	1	4	0	0	1	1	5'ss_bulge	stringent	0	2	1	8	absent	absent
ENSG00000072210	ENST00000176643	NM_000382	ALDH3A2	protein_coding	3703	220	1458	2023	noncanon	NC	0	0	0	0	0	0	0	0	0	0	0	0	0	0	0	0	0	0	0	0	0	0	0	5	0	1	4	0	0	0	0	5'ss_bulge	consensus	0	8	0	10	present	present
ENSG00000072274	ENST00000360110	NM_001128148	TFRC	protein_coding	5012	47	2283	2657	noncanon	NC	0	0	0	0	0	0	0	0	0	0	0	0	0	0	0	0	0	0	0	0	0	0	0	8	0	2	6	0	0	0	0	5'ss_bulge	stringent	0	6	2	8	present	present
ENSG00000072310	ENST00000261646	NM_004176	SREBF1	protein_coding	4901	168	3444	1287	noncanon	NC	0	0	0	0	0	0	0	0	0	0	0	0	0	0	0	0	0	0	0	0	0	0	0	1	0	1	0	0	0	0	0	5'ss_bulge	consensus	0	2	0	10	present	present
ENSG00000072315	ENST00000262839	NM_012471	TRPC5	protein_coding	12143	897	2922	8301	canon	U2	1	0	0	1	0	0	2	0	0	2	0	0	0	0	0	0	0	0	0	0	0	0	0	34	0	1	33	0	0	3	3	5'ss	stringent	2	29	7	20	present	present
ENSG00000072364	ENST00000265343	NM_014423	AFF4	protein_coding	9536	375	3492	5663	canon	U2	0	0	0	0	0	0	2	0	0	2	0	0	0	0	0	0	0	0	0	0	0	0	0	37	0	2	35	0	0	2	2	5'ss_bulge	stringent	0	10	5	17	present	present
ENSG00000072401	ENST00000373910	NM_003338	UBE2D1	protein_coding	2623	195	444	1982	canon	U1	1	0	0	1	0	0	0	0	0	0	0	0	1	0	0	1	0	0	0	0	0	0	0	18	0	1	17	0	0	2	2	5'ss_bulge	stringent	0	3	1	4	present	present
ENSG00000072415	ENST00000261681	NM_022474	PALS1	protein_coding	5468	152	2028	3104	noncanon	NC	0	0	0	0	0	0	0	0	0	0	0	0	0	0	0	0	0	0	0	0	0	0	0	17	1	4	12	0	0	0	0	5'ss_bulge	stringent	0	9	1	12	present	present
ENSG00000072422	ENST00000337910	NM_014836	RHOBTB1	protein_coding	4411	214	2091	2043	canon	U1	1	0	1	0	0	0	0	0	0	0	0	0	0	0	0	0	0	0	0	0	0	0	0	16	0	5	11	0	0	1	0	5'ss_bulge	stringent	0	9	1	13	present	present
ENSG00000072501	ENST00000322213	NM_006306	SMC1A	protein_coding	9710	53	3702	5953	noncanon	NC	0	0	0	0	0	0	0	0	0	0	0	0	0	0	0	0	0	0	0	0	0	0	0	18	0	1	17	0	0	0	0	5'ss_bulge	consensus	0	28	0	13	present	present
ENSG00000072506	ENST00000168216	NM_004493	HSD17B10	protein_coding	954	24	786	142	absent	NA	0	0	0	0	0	0	0	0	0	0	0	0	0	0	0	0	0	0	0	0	0	0	0	0	0	0	0	0	0	0	0	5'ss_bulge	No Bpt	0	2	0	0	present	present
ENSG00000072518	ENST00000402010	NM_001039469	MARK2	protein_coding	4547	396	2367	1782	noncanon	NC	0	0	0	0	0	0	0	0	0	0	0	0	0	0	0	0	0	0	0	0	0	0	0	4	0	2	2	0	0	0	0	5'ss_bulge	consensus	0	8	0	10	present	present
ENSG00000072571	ENST00000393915	NM_001142556	HMMR	protein_coding	3016	60	2178	776	noncanon	NC	0	0	0	0	0	0	0	0	0	0	0	0	0	0	0	0	0	0	0	0	0	0	0	4	0	1	3	0	0	0	0	5'ss_bulge	stringent	0	4	1	6	present	present
ENSG00000072609	ENST00000450056	NM_001161346	CHFR	protein_coding	11228	58	1959	9197	canon	U2	1	0	0	1	0	0	1	0	0	1	0	0	0	0	0	0	0	0	0	0	0	0	0	10	0	1	9	0	0	2	2	5'ss_bulge	stringent	0	25	1	16	present	present
ENSG00000072657	ENST00000261180	NM_013381	TRHDE	protein_coding	11047	273	3210	7562	canon	U2	2	0	0	2	0	0	4	0	1	3	0	0	1	0	0	1	0	0	0	0	0	0	0	45	0	5	40	0	0	7	6	5'ss_bulge	stringent	0	15	5	31	present	present
ENSG00000072682	ENST00000360568	NM_001017974	P4HA2	protein_coding	4547	63	1602	2862	canon	U2	0	0	0	0	0	0	1	0	0	1	0	0	2	0	0	2	0	0	0	0	0	0	0	20	0	1	19	0	0	3	3	5'ss_bulge	stringent	0	4	2	11	present	present
ENSG00000072694	ENST00000358671	NM_001394477	FCGR2B	protein_coding	2133	98	933	1100	noncanon	NC	0	0	0	0	0	0	0	0	0	0	0	0	0	0	0	0	0	0	0	0	0	0	0	4	0	0	4	0	0	0	0	5'ss_bulge	stringent	0	1	1	6	present	present
ENSG00000072736	ENST00000346183	NM_173165	NFATC3	protein_coding	6328	311	3228	2787	canon	U2	1	0	0	1	0	0	2	0	1	1	0	0	0	0	0	0	0	0	0	0	0	0	0	19	0	7	12	0	0	3	2	5'ss_bulge	stringent	0	6	1	12	present	present
ENSG00000072756	ENST00000251607	NM_182916	TRNT1	protein_coding	2252	50	1305	868	noncanon	NC	0	0	0	0	0	0	0	0	0	0	0	0	0	0	0	0	0	0	0	0	0	0	0	12	1	3	8	0	0	0	0	5'ss_bulge	stringent	0	4	1	0	present	present
ENSG00000072778	ENST00000356839	NM_000018	ACADVL	protein_coding	2184	46	1968	168	noncanon	NC	0	0	0	0	0	0	0	0	0	0	0	0	0	0	0	0	0	0	0	0	0	0	0	2	0	2	0	0	0	0	0	5'ss_bulge	consensus	0	4	0	1	present	present
ENSG00000072786	ENST00000176763	NM_005990	STK10	protein_coding	5892	181	2907	2802	canon	U1	1	0	1	0	0	0	0	0	0	0	0	0	0	0	0	0	0	0	0	0	0	0	0	7	0	2	5	0	0	1	0	5'ss_bulge	stringent	0	14	1	11	present	present
ENSG00000072803	ENST00000517395	NM_001378974	FBXW11	protein_coding	4406	135	1692	2552	canon	U1	1	0	0	1	0	0	0	0	0	0	0	0	1	0	0	1	0	0	0	0	0	0	0	16	0	6	10	0	0	2	2	5'ss_bulge	stringent	0	9	3	9	present	present
ENSG00000072818	ENST00000158762	NM_014716	ACAP1	protein_coding	2511	205	2223	81	canon	U1	1	0	1	0	0	0	0	0	0	0	0	0	0	0	0	0	0	0	0	0	0	0	0	1	0	1	0	0	0	1	0	5'ss_bulge	consensus	0	2	0	4	present	present
ENSG00000072832	ENST00000324989	NM_001014809	CRMP1	protein_coding	3174	116	2061	995	noncanon	NC	0	0	0	0	0	0	0	0	0	0	0	0	0	0	0	0	0	0	0	0	0	0	0	3	0	1	2	0	0	0	0	5'ss_bulge	consensus	0	1	0	6	present	present
ENSG00000072840	ENST00000264956	NM_153717	EVC	protein_coding	6427	179	2979	3267	canon	U1	1	0	0	1	0	0	0	0	0	0	0	0	0	0	0	0	0	0	0	0	0	0	0	3	0	1	2	0	0	1	1	5'ss_bulge	consensus	0	17	0	4	present	present
ENSG00000072849	ENST00000158771	NM_016041	DERL2	protein_coding	4167	16	720	3429	canon	U2	0	0	0	0	0	0	3	0	0	3	0	0	1	0	1	0	0	0	0	0	0	0	0	14	0	5	9	0	0	4	3	5'ss	stringent	1	4	2	12	present	present
ENSG00000072858	ENST00000264852	NM_017699	SIDT1	protein_coding	4818	466	2484	1866	canon	U1	1	0	1	0	0	0	0	0	0	0	0	0	0	0	0	0	0	0	0	0	0	0	0	12	0	7	5	0	0	1	0	5'ss_bulge	stringent	0	4	1	7	present	present
ENSG00000072864	ENST00000396354	NM_017668	NDE1	protein_coding	3203	49	1008	2101	canon	U1	4	0	0	4	0	0	0	0	0	0	0	0	0	0	0	0	0	0	0	0	0	0	0	4	0	0	4	0	0	4	4	5'ss_bulge	consensus	0	5	0	8	present	present
ENSG00000072952	ENST00000423302	NM_130385	IRAG1	protein_coding	6129	152	2739	3236	canon	U2	1	0	0	1	0	0	1	0	0	1	0	0	0	0	0	0	0	0	0	0	0	0	0	8	0	3	5	0	0	2	2	5'ss_bulge	consensus	0	10	0	8	present	present
ENSG00000072954	ENST00000187762	NM_024074	TMEM38A	protein_coding	2631	78	900	1651	noncanon	NC	0	0	0	0	0	0	0	0	0	0	0	0	0	0	0	0	0	0	0	0	0	0	0	1	0	0	1	0	0	0	0	5'ss	consensus	1	3	0	9	present	present
ENSG00000072958	ENST00000291439	NM_032493	AP1M1	protein_coding	12859	115	1272	11470	canon	U2	0	0	0	0	0	0	2	0	0	2	0	0	2	0	0	2	0	0	0	0	0	0	0	16	0	0	16	0	0	4	4	5'ss_bulge	stringent	0	28	2	8	present	present
ENSG00000073008	ENST00000425690	NM_006505	PVR	protein_coding	5792	186	1254	4350	canon	U1	1	0	0	1	0	0	0	0	0	0	0	0	0	0	0	0	0	0	0	0	0	0	0	8	0	1	7	0	0	1	1	5'ss_bulge	consensus	0	10	0	10	absent	absent
ENSG00000073050	ENST00000262887	NM_006297	XRCC1	protein_coding	2052	68	1902	80	noncanon	NC	0	0	0	0	0	0	0	0	0	0	0	0	0	0	0	0	0	0	0	0	0	0	0	1	0	1	0	0	0	0	0	5'ss_bulge	consensus	0	4	0	2	present	present
ENSG00000073060	ENST00000261693	NM_005505	SCARB1	protein_coding	3405	143	1530	1730	noncanon	NC	0	0	0	0	0	0	0	0	0	0	0	0	0	0	0	0	0	0	0	0	0	0	0	6	0	1	5	0	0	0	0	5'ss_bulge	consensus	0	5	0	5	present	present
ENSG00000073067	ENST00000308919	NM_017781	CYP2W1	protein_coding	2322	30	1473	817	absent	NA	0	0	0	0	0	0	0	0	0	0	0	0	0	0	0	0	0	0	0	0	0	0	0	0	0	0	0	0	0	0	0	5'ss_bulge	consensus	0	2	0	1	present	present
ENSG00000073111	ENST00000265056	NM_004526	MCM2	protein_coding	3434	55	2715	662	canon	U1	1	0	0	1	0	0	0	0	0	0	0	0	0	0	0	0	0	0	0	0	0	0	0	3	0	2	1	0	0	1	1	5'ss_bulge	consensus	0	4	0	5	present	present
ENSG00000073146	ENST00000262794	NM_018995	MOV10L1	protein_coding	3957	82	3636	237	canon	U5	0	0	0	0	0	0	0	0	0	0	0	0	1	0	1	0	0	0	0	0	0	0	0	2	0	2	0	0	0	1	0	5'ss_bulge	consensus	0	9	0	5	present	present
ENSG00000073150	ENST00000395842	NM_052839	PANX2	protein_coding	3052	0	2034	1017	noncanon	NC	0	0	0	0	0	0	0	0	0	0	0	0	0	0	0	0	0	0	0	0	0	0	0	2	0	0	2	0	0	0	0	5'ss_bulge	consensus	0	4	0	5	present	present
ENSG00000073169	ENST00000380903	NM_031454	SELENOO	protein_coding	2283	25	2010	246	absent	NA	0	0	0	0	0	0	0	0	0	0	0	0	0	0	0	0	0	0	0	0	0	0	0	0	0	0	0	0	0	0	0	5'ss_bulge	No Bpt	0	1	0	0	present	present
ENSG00000073282	ENST00000264731	NM_003722	TP63	protein_coding	4944	126	2043	2773	canon	U2	0	0	0	0	0	0	1	0	0	1	0	0	0	0	0	0	0	0	0	0	0	0	0	11	0	2	9	0	0	1	1	5'ss_bulge	stringent	0	7	1	12	present	present
ENSG00000073331	ENST00000650871	NM_025144	ALPK1	protein_coding	5399	100	3735	1410	noncanon	NC	0	0	0	0	0	0	0	0	0	0	0	0	0	0	0	0	0	0	0	0	0	0	0	10	0	4	6	0	0	0	0	5'ss_bulge	consensus	0	8	0	6	present	present
ENSG00000073350	ENST00000392550	NM_001031803	LLGL2	protein_coding	3553	128	3063	330	noncanon	NC	0	0	0	0	0	0	0	0	0	0	0	0	0	0	0	0	0	0	0	0	0	0	0	1	0	1	0	0	0	0	0	5'ss	consensus	1	10	0	3	present	present
ENSG00000073417	ENST00000394553	NM_002605	PDE8A	protein_coding	4036	306	2490	1238	canon	U2	0	0	0	0	0	0	1	0	1	0	0	0	0	0	0	0	0	0	0	0	0	0	0	12	0	10	2	0	0	1	0	5'ss_bulge	consensus	0	8	0	2	present	present
ENSG00000073464	ENST00000380833	NM_001830	CLCN4	protein_coding	6759	262	2283	4075	noncanon	NC	0	0	0	0	0	0	0	0	0	0	0	0	0	0	0	0	0	0	0	0	0	0	0	11	0	3	8	0	0	0	0	5'ss_bulge	stringent	0	6	1	18	present	present
ENSG00000073536	ENST00000442241	NM_018096	NLE1	protein_coding	5193	27	1458	3706	noncanon	NC	0	0	0	0	0	0	0	0	0	0	0	0	0	0	0	0	0	0	0	0	0	0	0	6	0	0	6	0	0	0	0	5'ss_bulge	stringent	0	13	1	10	present	present
ENSG00000073578	ENST00000264932	NM_004168	SDHA	protein_coding	2693	35	1995	661	noncanon	NC	0	0	0	0	0	0	0	0	0	0	0	0	0	0	0	0	0	0	0	0	0	0	0	1	0	0	1	0	0	0	0	5'ss_bulge	stringent	0	3	1	3	absent	absent
ENSG00000073584	ENST00000348513	NM_003079	SMARCE1	protein_coding	5150	45	1236	3822	canon	U2	1	0	0	1	0	0	1	0	0	1	0	0	0	0	0	0	0	0	0	0	0	0	0	21	0	0	21	0	0	2	2	5'ss_bulge	stringent	0	4	2	11	absent	absent
ENSG00000073598	ENST00000158009	NM_017559	FNDC8	protein_coding	1352	78	975	297	absent	NA	0	0	0	0	0	0	0	0	0	0	0	0	0	0	0	0	0	0	0	0	0	0	0	0	0	0	0	0	0	0	0	No 5'ss	consensus	0	0	0	1	present	present
ENSG00000073605	ENST00000418519	NM_001165958	GSDMB	protein_coding	1584	101	1251	216	noncanon	NC	0	0	0	0	0	0	0	0	0	0	0	0	0	0	0	0	0	0	0	0	0	0	0	2	0	1	1	0	0	0	0	5'ss_bulge	stringent	0	3	1	1	present	present
ENSG00000073614	ENST00000399788	NM_001042603	KDM5A	protein_coding	10701	228	5073	5398	canon	U2	1	0	0	1	0	0	2	0	1	1	0	0	1	0	0	1	0	0	0	0	0	0	0	29	0	10	19	0	0	4	3	5'ss_bulge	stringent	0	11	1	20	present	present
ENSG00000073670	ENST00000200557	NM_002390	ADAM11	protein_coding	4614	211	2310	2091	noncanon	NC	0	0	0	0	0	0	0	0	0	0	0	0	0	0	0	0	0	0	0	0	0	0	0	5	0	1	4	0	0	0	0	5'ss	consensus	1	12	0	1	present	present
ENSG00000073711	ENST00000264977	NM_002718	PPP2R3A	protein_coding	6743	439	3453	2727	canon	U1	1	0	1	0	0	0	0	0	0	0	0	0	0	0	0	0	0	0	0	0	0	0	0	20	1	9	10	0	0	1	0	5'ss_bulge	consensus	0	14	0	14	present	present
ENSG00000073712	ENST00000341590	NM_006832	FERMT2	protein_coding	3286	129	2043	1103	noncanon	NC	0	0	0	0	0	0	0	0	0	0	0	0	0	0	0	0	0	0	0	0	0	0	0	5	0	0	5	0	0	0	0	5'ss_bulge	stringent	0	3	1	4	present	present
ENSG00000073734	ENST00000650372	NM_003742	ABCB11	protein_coding	6934	99	3966	2840	canon	U2	0	0	0	0	0	0	1	0	0	1	0	0	0	0	0	0	0	0	0	0	0	0	0	12	0	9	3	0	0	1	1	5'ss_bulge	stringent	0	11	3	12	present	present
ENSG00000073737	ENST00000674881	NM_001376924	DHRS9	protein_coding	1574	154	960	399	noncanon	NC	0	0	0	0	0	0	0	0	0	0	0	0	0	0	0	0	0	0	0	0	0	0	0	3	1	1	1	0	0	0	0	5'ss_bulge	consensus	0	3	0	2	present	present
ENSG00000073754	ENST00000368174	NM_005894	CD5L	protein_coding	2204	106	1044	1052	noncanon	NC	0	0	0	0	0	0	0	0	0	0	0	0	0	0	0	0	0	0	0	0	0	0	0	1	0	0	1	0	0	0	0	5'ss_bulge	stringent	0	4	1	5	present	present
ENSG00000073756	ENST00000367468	NM_000963	PTGS2	protein_coding	4510	132	1815	2561	canon	U2	1	0	0	1	0	0	1	0	1	0	0	0	0	0	0	0	0	0	0	0	0	0	0	24	0	4	20	0	0	2	1	5'ss_bulge	stringent	0	2	1	9	present	present
ENSG00000073792	ENST00000382199	NM_006548	IGF2BP2	protein_coding	4283	81	1800	2400	noncanon	NC	0	0	0	0	0	0	0	0	0	0	0	0	0	0	0	0	0	0	0	0	0	0	0	4	0	1	3	0	0	0	0	5'ss_bulge	consensus	0	8	0	6	present	present
ENSG00000073803	ENST00000265026	NM_004721	MAP3K13	protein_coding	9857	232	2901	6637	canon	U1	1	0	0	1	0	0	0	0	0	0	0	0	0	0	0	0	0	0	0	0	0	0	0	15	0	1	14	0	0	1	1	5'ss_bulge	stringent	0	9	1	17	present	present
ENSG00000073849	ENST00000169298	NM_173216	ST6GAL1	protein_coding	4604	308	1221	2749	canon	U1	1	0	0	1	0	0	0	0	0	0	0	0	1	0	0	1	0	0	0	0	0	0	0	8	0	1	7	0	0	2	2	5'ss_bulge	consensus	0	5	0	9	present	present
ENSG00000073861	ENST00000177694	NM_013351	TBX21	protein_coding	2583	218	1608	755	noncanon	NC	0	0	0	0	0	0	0	0	0	0	0	0	0	0	0	0	0	0	0	0	0	0	0	3	0	1	2	0	0	0	0	5'ss_bulge	stringent	0	2	1	3	present	present
ENSG00000073910	ENST00000542859	NM_023037	FRY	protein_coding	12729	21	9042	3664	canon	U2	0	0	0	0	0	0	1	0	1	0	0	0	0	0	0	0	0	0	0	0	0	0	0	32	0	15	17	0	0	1	0	5'ss_bulge	stringent	0	17	6	20	present	present
ENSG00000073921	ENST00000393346	NM_007166	PICALM	protein_coding	4134	303	1959	1870	canon	U5	0	0	0	0	0	0	0	0	0	0	0	0	1	0	1	0	0	0	0	0	0	0	0	13	0	4	9	0	0	1	0	5'ss	stringent	1	7	1	10	present	present
ENSG00000073969	ENST00000398238	NM_006178	NSF	protein_coding	3983	106	2235	1640	noncanon	NC	0	0	0	0	0	0	0	0	0	0	0	0	0	0	0	0	0	0	0	0	0	0	0	9	0	3	6	0	0	0	0	5'ss_bulge	stringent	0	3	1	4	present	present
ENSG00000074047	ENST00000361492	NM_001374353	GLI2	protein_coding	7136	417	4710	1977	noncanon	NC	0	0	0	0	0	0	0	0	0	0	0	0	0	0	0	0	0	0	0	0	0	0	0	3	0	2	1	0	0	0	0	5'ss_bulge	stringent	0	12	1	5	present	present
ENSG00000074054	ENST00000696935	NM_001395891	CLASP1	protein_coding	8141	284	4680	3084	noncanon	NC	0	0	0	0	0	0	0	0	0	0	0	0	0	0	0	0	0	0	0	0	0	0	0	20	0	11	9	0	0	0	0	5'ss_bulge	stringent	0	4	1	20	present	present
ENSG00000074071	ENST00000397375	NM_023936	MRPS34	protein_coding	998	14	657	325	absent	NA	0	0	0	0	0	0	0	0	0	0	0	0	0	0	0	0	0	0	0	0	0	0	0	0	0	0	0	0	0	0	0	5'ss_bulge	consensus	0	2	0	2	present	present
ENSG00000074181	ENST00000263388	NM_000435	NOTCH3	protein_coding	8680	89	6966	1623	canon	U2	0	0	0	0	0	0	1	0	0	1	0	0	0	0	0	0	0	0	0	0	0	0	0	6	0	4	2	0	0	1	1	5'ss_bulge	consensus	0	10	0	7	present	present
ENSG00000074201	ENST00000525428	NM_001293	CLNS1A	protein_coding	2982	79	714	2165	canon	U2	1	0	1	0	0	0	2	0	0	2	0	0	0	0	0	0	0	0	0	0	0	0	0	7	0	1	6	0	0	3	2	5'ss_bulge	stringent	0	5	2	5	present	present
ENSG00000074211	ENST00000382599	NM_020416	PPP2R2C	protein_coding	4450	384	1344	2720	canon	U5	0	0	0	0	0	0	0	0	0	0	0	0	1	0	0	1	0	0	0	0	0	0	0	4	0	1	3	0	0	1	1	5'ss_bulge	consensus	0	5	0	10	present	present
ENSG00000074219	ENST00000593945	NM_001256660	TEAD2	protein_coding	2175	83	1356	728	canon	U1	1	0	1	0	0	0	0	0	0	0	0	0	0	0	0	0	0	0	0	0	0	0	0	1	0	0	1	0	0	1	0	5'ss_bulge	consensus	0	7	0	9	present	present
ENSG00000074266	ENST00000263360	NM_003797	EED	protein_coding	2088	476	1326	284	canon	U2	0	0	0	0	0	0	1	0	0	1	0	0	0	0	0	0	0	0	0	0	0	0	0	4	0	4	0	0	0	1	1	5'ss_bulge	consensus	0	2	0	4	present	present
ENSG00000074276	ENST00000261944	NM_017675	CDHR2	protein_coding	4173	72	3933	151	absent	NA	0	0	0	0	0	0	0	0	0	0	0	0	0	0	0	0	0	0	0	0	0	0	0	0	0	0	0	0	0	0	0	5'ss_bulge	stringent	0	5	1	6	present	present
ENSG00000074317	ENST00000393693	NM_003085	SNCB	protein_coding	1398	254	405	728	noncanon	NC	0	0	0	0	0	0	0	0	0	0	0	0	0	0	0	0	0	0	0	0	0	0	0	2	0	0	2	0	0	0	0	5'ss_bulge	No Bpt	0	2	0	0	present	present
ENSG00000074319	ENST00000251968	NM_006292	TSG101	protein_coding	1534	125	1173	234	noncanon	NC	0	0	0	0	0	0	0	0	0	0	0	0	0	0	0	0	0	0	0	0	0	0	0	2	0	2	0	0	0	0	0	5'ss_bulge	consensus	0	2	0	3	present	present
ENSG00000074356	ENST00000389005	NM_001114118	NCBP3	protein_coding	12772	22	1863	10885	canon	U2	2	0	0	2	0	0	3	0	0	3	0	0	1	0	0	1	0	0	0	0	0	0	0	39	0	1	38	0	0	6	6	5'ss_bulge	stringent	0	26	1	28	present	present
ENSG00000074370	ENST00000397041	NM_005173	ATP2A3	protein_coding	4695	145	3000	1548	noncanon	NC	0	0	0	0	0	0	0	0	0	0	0	0	0	0	0	0	0	0	0	0	0	0	0	4	0	2	2	0	0	0	0	5'ss_bulge	stringent	0	7	1	11	present	present
ENSG00000074410	ENST00000178638	NM_001218	CA12	protein_coding	6098	125	1065	4906	noncanon	NC	0	0	0	0	0	0	0	0	0	0	0	0	0	0	0	0	0	0	0	0	0	0	0	11	0	1	10	0	0	0	0	5'ss_bulge	stringent	0	10	1	5	present	present
ENSG00000074416	ENST00000265052	NM_007283	MGLL	protein_coding	4271	196	942	3131	canon	U2	0	0	0	0	0	0	1	0	0	1	0	0	0	0	0	0	0	0	0	0	0	0	0	2	0	1	1	0	0	1	1	5'ss_bulge	consensus	0	10	0	5	present	present
ENSG00000074527	ENST00000343702	NM_021229	NTN4	protein_coding	3621	454	1887	1278	canon	U2	0	0	0	0	0	0	1	0	0	1	0	0	0	0	0	0	0	0	0	0	0	0	0	12	0	3	9	0	0	1	1	5'ss_bulge	stringent	0	2	2	4	present	present
ENSG00000074582	ENST00000359273	NM_001079866	BCS1L	protein_coding	1427	60	1260	56	noncanon	NC	0	0	0	0	0	0	0	0	0	0	0	0	0	0	0	0	0	0	0	0	0	0	0	2	0	2	0	0	0	0	0	5'ss_bulge	consensus	0	2	0	1	present	present
ENSG00000074590	ENST00000261402	NM_014840	NUAK1	protein_coding	5744	300	1986	3456	noncanon	NC	0	0	0	0	0	0	0	0	0	0	0	0	0	0	0	0	0	0	0	0	0	0	0	3	0	0	3	0	0	0	0	5'ss_bulge	stringent	0	11	1	9	present	present
ENSG00000074603	ENST00000300141	NM_130434	DPP8	protein_coding	7281	203	2649	4416	noncanon	NC	0	0	0	0	0	0	0	0	0	0	0	0	0	0	0	0	0	0	0	0	0	0	0	25	0	4	21	0	0	0	0	5'ss	stringent	1	11	1	11	present	present
ENSG00000074621	ENST00000261892	NM_004727	SLC24A1	protein_coding	5762	154	3300	2180	canon	U2	0	0	0	0	0	0	1	0	0	1	0	0	0	0	0	0	0	0	0	0	0	0	0	6	0	3	3	0	0	1	1	5'ss_bulge	stringent	0	12	1	15	present	present
ENSG00000074657	ENST00000591808	NM_001375912	ZNF532	protein_coding	6556	508	3906	2013	canon	U2	0	0	0	0	0	0	1	0	0	1	0	0	0	0	0	0	0	0	0	0	0	0	0	15	0	5	10	0	0	1	1	5'ss_bulge	stringent	0	8	1	8	present	present
ENSG00000074660	ENST00000263071	NM_003693	SCARF1	protein_coding	3428	34	2493	899	noncanon	NC	0	0	0	0	0	0	0	0	0	0	0	0	0	0	0	0	0	0	0	0	0	0	0	5	0	1	4	0	0	0	0	5'ss_bulge	stringent	0	4	1	3	present	present
ENSG00000074695	ENST00000251047	NM_005570	LMAN1	protein_coding	4824	20	1533	3269	canon	U2	1	0	0	1	0	0	1	0	0	1	0	0	1	0	1	0	0	0	0	0	0	0	0	25	0	6	19	0	0	3	2	5'ss_bulge	stringent	0	1	2	13	present	present
ENSG00000074696	ENST00000261875	NM_016395	HACD3	protein_coding	3228	168	1089	1969	canon	U1	1	0	1	0	0	0	0	0	0	0	0	0	0	0	0	0	0	0	0	0	0	0	0	6	0	4	2	0	0	1	0	5'ss_bulge	consensus	0	4	0	8	present	present
ENSG00000074706	ENST00000367220	NM_001130700	IPCEF1	protein_coding	6842	131	1317	5331	canon	U2	0	0	0	0	0	0	3	0	1	2	0	0	0	0	0	0	0	0	0	0	0	0	0	16	0	1	15	0	0	3	2	5'ss_bulge	consensus	0	8	0	14	absent	absent
ENSG00000074755	ENST00000381638	NM_015113	ZZEF1	protein_coding	11466	134	8886	2444	noncanon	NC	0	0	0	0	0	0	0	0	0	0	0	0	0	0	0	0	0	0	0	0	0	0	0	17	0	13	4	0	0	0	0	5'ss_bulge	consensus	0	10	0	15	present	present
ENSG00000074771	ENST00000159060	NM_015718	NOX3	protein_coding	1980	38	1707	206	noncanon	NC	0	0	0	0	0	0	0	0	0	0	0	0	0	0	0	0	0	0	0	0	0	0	0	2	0	2	0	0	0	0	0	5'ss_bulge	consensus	0	2	0	6	present	present
ENSG00000074800	ENST00000234590	NM_001428	ENO1	protein_coding	1781	106	1305	359	noncanon	NC	0	0	0	0	0	0	0	0	0	0	0	0	0	0	0	0	0	0	0	0	0	0	0	1	0	1	0	0	0	0	0	5'ss_bulge	consensus	0	3	0	3	present	present
ENSG00000074803	ENST00000380993	NM_000338	SLC12A1	protein_coding	4708	185	3300	1192	canon	U2	0	0	0	0	0	0	2	0	0	2	0	0	1	0	0	1	0	0	0	0	0	0	0	12	0	6	6	0	0	3	3	5'ss_bulge	stringent	0	2	4	14	present	present
ENSG00000074842	ENST00000262947	NM_019107	MYDGF	protein_coding	990	7	522	459	noncanon	NC	0	0	0	0	0	0	0	0	0	0	0	0	0	0	0	0	0	0	0	0	0	0	0	3	0	1	2	0	0	0	0	5'ss_bulge	consensus	0	1	0	1	present	present
ENSG00000074855	ENST00000159087	NM_020959	ANO8	protein_coding	4178	184	3699	293	canon	U2	0	0	0	0	0	0	1	0	0	1	0	0	0	0	0	0	0	0	0	0	0	0	0	2	0	2	0	0	0	1	1	5'ss_bulge	consensus	0	2	0	1	present	present
ENSG00000074935	ENST00000368662	NM_016262	TUBE1	protein_coding	2225	47	1428	748	canon	U2	0	0	0	0	0	0	1	0	0	1	0	0	0	0	0	0	0	0	0	0	0	0	0	15	0	6	9	0	0	1	1	5'ss_bulge	stringent	0	1	1	4	present	present
ENSG00000074964	ENST00000361221	NM_018125	ARHGEF10L	protein_coding	4625	252	3840	488	absent	NA	0	0	0	0	0	0	0	0	0	0	0	0	0	0	0	0	0	0	0	0	0	0	0	0	0	0	0	0	0	0	0	5'ss_bulge	consensus	0	8	0	3	present	present
ENSG00000074966	ENST00000264316	NM_003328	TXK	protein_coding	2908	79	1584	1243	noncanon	NC	0	0	0	0	0	0	0	0	0	0	0	0	0	0	0	0	0	0	0	0	0	0	0	6	0	0	6	0	0	0	0	5'ss_bulge	stringent	0	1	1	4	present	present
ENSG00000075035	ENST00000547525	NM_014653	WSCD2	protein_coding	5082	638	1698	2193	canon	U2	1	0	0	1	0	0	1	0	0	1	0	0	0	0	0	0	0	0	0	0	0	0	0	6	1	0	5	0	0	2	2	5'ss_bulge	consensus	0	11	0	7	present	present
ENSG00000075043	ENST00000359125	NM_172107	KCNQ2	protein_coding	9247	191	2619	6435	noncanon	NC	0	0	0	0	0	0	0	0	0	0	0	0	0	0	0	0	0	0	0	0	0	0	0	3	0	0	3	0	0	0	0	5'ss_bulge	stringent	0	16	2	4	present	present
ENSG00000075073	ENST00000373306	NM_001057	TACR2	protein_coding	2715	594	1197	922	noncanon	NC	0	0	0	0	0	0	0	0	0	0	0	0	0	0	0	0	0	0	0	0	0	0	0	2	1	1	0	0	0	0	0	5'ss_bulge	stringent	0	2	1	4	present	present
ENSG00000075089	ENST00000188312	NM_022496	ACTR6	protein_coding	1737	36	1191	508	canon	U2	0	0	0	0	0	0	1	0	0	1	0	0	0	0	0	0	0	0	0	0	0	0	0	8	0	4	4	0	0	1	1	5'ss_bulge	consensus	0	1	0	4	present	present
ENSG00000075131	ENST00000261881	NM_017858	TIPIN	protein_coding	1728	46	906	766	noncanon	NC	0	0	0	0	0	0	0	0	0	0	0	0	0	0	0	0	0	0	0	0	0	0	0	5	0	2	3	0	0	0	0	5'ss_bulge	consensus	0	3	0	2	present	present
ENSG00000075142	ENST00000265729	NM_003130	SRI	protein_coding	1972	11	597	1362	noncanon	NC	0	0	0	0	0	0	0	0	0	0	0	0	0	0	0	0	0	0	0	0	0	0	0	11	0	2	9	0	0	0	0	5'ss_bulge	stringent	0	1	2	5	present	present
ENSG00000075151	ENST00000602326	NM_001391906	EIF4G3	protein_coding	6397	183	4926	839	canon	U2	0	0	0	0	0	0	1	0	1	0	0	0	0	0	0	0	0	0	0	0	0	0	0	11	0	1	10	0	0	1	0	5'ss_bulge	stringent	0	12	1	7	present	present
ENSG00000075188	ENST00000552283	NM_024057	NUP37	protein_coding	2362	64	981	1250	noncanon	NC	0	0	0	0	0	0	0	0	0	0	0	0	0	0	0	0	0	0	0	0	0	0	0	6	0	2	4	0	0	0	0	5'ss_bulge	consensus	0	6	0	8	present	present
ENSG00000075213	ENST00000265362	NM_006080	SEMA3A	protein_coding	8113	202	2316	5593	canon	U2	0	0	0	0	0	0	2	0	1	1	0	0	0	0	0	0	0	0	0	0	0	0	0	36	0	5	31	0	0	2	1	5'ss_bulge	stringent	0	8	1	14	present	present
ENSG00000075218	ENST00000454366	NM_016426	GTSE1	protein_coding	2983	61	2220	679	noncanon	NC	0	0	0	0	0	0	0	0	0	0	0	0	0	0	0	0	0	0	0	0	0	0	0	4	0	3	1	0	0	0	0	5'ss_bulge	consensus	0	2	0	2	present	present
ENSG00000075223	ENST00000265361	NM_006379	SEMA3C	protein_coding	4874	223	2256	2355	noncanon	NC	0	0	0	0	0	0	0	0	0	0	0	0	0	0	0	0	0	0	0	0	0	0	0	16	0	6	10	0	0	0	0	5'ss_bulge	stringent	0	6	4	13	present	present
ENSG00000075234	ENST00000381031	NM_017931	TTC38	protein_coding	2566	31	1410	1123	noncanon	NC	0	0	0	0	0	0	0	0	0	0	0	0	0	0	0	0	0	0	0	0	0	0	0	7	0	2	5	0	0	0	0	5'ss	consensus	1	5	0	3	present	present
ENSG00000075239	ENST00000265838	NM_000019	ACAT1	protein_coding	1537	39	1284	212	noncanon	NC	0	0	0	0	0	0	0	0	0	0	0	0	0	0	0	0	0	0	0	0	0	0	0	5	0	4	1	0	0	0	0	5'ss_bulge	consensus	0	2	0	5	present	present
ENSG00000075240	ENST00000406902	NM_015124	GRAMD4	protein_coding	4500	179	1737	2533	canon	U1	1	0	0	1	0	0	0	0	0	0	0	0	0	0	0	0	0	0	0	0	0	0	0	6	0	1	5	0	0	1	1	5'ss_bulge	stringent	0	6	1	7	present	present
ENSG00000075275	ENST00000674500	NM_001378328	CELSR1	protein_coding	11559	449	9060	2048	noncanon	NC	0	0	0	0	0	0	0	0	0	0	0	0	0	0	0	0	0	0	0	0	0	0	0	11	0	5	6	0	0	0	0	5'ss	consensus	1	18	0	6	present	present
ENSG00000075290	ENST00000343737	NM_003393	WNT8B	protein_coding	2144	159	1056	927	canon	U1	1	0	1	0	0	0	0	0	0	0	0	0	0	0	0	0	0	0	0	0	0	0	0	1	1	0	0	0	0	1	0	5'ss_bulge	stringent	0	3	1	4	present	present
ENSG00000075292	ENST00000264447	NM_014497	ZNF638	protein_coding	6487	201	5937	253	noncanon	NC	0	0	0	0	0	0	0	0	0	0	0	0	0	0	0	0	0	0	0	0	0	0	0	13	0	11	2	0	0	0	0	5'ss_bulge	consensus	0	13	0	11	present	present
ENSG00000075303	ENST00000341119	NM_018843	SLC25A40	protein_coding	4056	264	1017	2680	canon	U2	1	0	0	1	0	0	2	0	0	2	0	0	0	0	0	0	0	0	0	0	0	0	0	21	0	1	20	0	0	3	3	5'ss_bulge	stringent	0	1	2	9	present	present
ENSG00000075336	ENST00000169551	NM_014177	TIMM21	protein_coding	3084	285	747	2050	noncanon	NC	0	0	0	0	0	0	0	0	0	0	0	0	0	0	0	0	0	0	0	0	0	0	0	9	0	2	7	0	0	0	0	5'ss_bulge	stringent	0	7	1	4	present	present
ENSG00000075340	ENST00000264436	NM_001617	ADD2	protein_coding	9290	314	2181	6640	canon	U1	1	0	0	1	0	0	0	0	0	0	0	0	0	0	0	0	0	0	0	0	0	0	0	17	0	2	15	0	0	1	1	5'ss_bulge	stringent	0	22	2	29	present	present
ENSG00000075388	ENST00000168712	NM_002007	FGF4	protein_coding	3165	256	621	2286	canon	U1	1	0	0	1	0	0	0	0	0	0	0	0	0	0	0	0	0	0	0	0	0	0	0	10	0	0	10	0	0	1	1	5'ss_bulge	consensus	0	1	0	4	absent	absent
ENSG00000075391	ENST00000367649	NM_170692	RASAL2	protein_coding	9843	388	3843	5610	canon	U2	0	0	0	0	0	0	2	0	0	2	0	0	0	0	0	0	0	0	0	0	0	0	0	25	0	4	21	0	0	2	2	5'ss_bulge	stringent	0	13	1	16	present	present
ENSG00000075399	ENST00000389386	NM_004913	VPS9D1	protein_coding	2660	36	1896	726	absent	NA	0	0	0	0	0	0	0	0	0	0	0	0	0	0	0	0	0	0	0	0	0	0	0	0	0	0	0	0	0	0	0	5'ss_bulge	consensus	0	1	0	5	present	present
ENSG00000075407	ENST00000685332	NM_001324250	ZNF37A	protein_coding	8119	293	1686	5787	canon	U2	0	0	0	0	0	0	2	0	0	2	0	0	0	0	0	0	0	0	0	0	0	0	0	21	0	5	16	0	0	2	2	5'ss_bulge	consensus	0	12	0	4	absent	absent
ENSG00000075413	ENST00000429436	NM_001128918	MARK3	protein_coding	3481	614	2262	603	noncanon	NC	0	0	0	0	0	0	0	0	0	0	0	0	0	0	0	0	0	0	0	0	0	0	0	8	0	6	2	0	0	0	0	5'ss_bulge	consensus	0	3	0	4	present	present
ENSG00000075415	ENST00000552981	NM_002635	SLC25A3	protein_coding	5984	54	1086	4838	canon	U2	1	0	0	1	0	0	3	0	0	3	0	0	0	0	0	0	0	0	0	0	0	0	0	13	0	2	11	0	0	4	4	5'ss_bulge	consensus	0	9	0	19	present	present
ENSG00000075420	ENST00000415807	NM_022763	FNDC3B	protein_coding	8031	193	3615	4193	canon	U2	0	0	0	0	0	0	3	0	0	3	0	0	0	0	0	0	0	0	0	0	0	0	0	25	0	1	24	0	0	3	3	5'ss_bulge	stringent	0	8	1	16	present	present
ENSG00000075426	ENST00000264716	NM_005253	FOSL2	protein_coding	6713	862	981	4868	canon	U1	3	0	0	3	0	0	0	0	0	0	0	0	0	0	0	0	0	0	0	0	0	0	0	11	0	0	11	0	0	3	3	5'ss_bulge	consensus	0	14	0	16	present	present
ENSG00000075429	ENST00000533854	NM_145811	CACNG5	protein_coding	10576	133	828	9510	canon	U2	1	0	0	1	0	0	1	0	0	1	0	0	0	0	0	0	0	0	0	0	0	0	0	21	0	1	20	0	0	2	2	5'ss	stringent	2	21	3	12	present	present
ENSG00000075461	ENST00000262138	NM_014405	CACNG4	protein_coding	3583	204	984	2393	absent	NA	0	0	0	0	0	0	0	0	0	0	0	0	0	0	0	0	0	0	0	0	0	0	0	0	0	0	0	0	0	0	0	5'ss_bulge	consensus	0	3	0	5	present	present
ENSG00000075539	ENST00000358350	NM_015030	FRYL	protein_coding	11692	201	9042	2064	canon	U2	4	0	3	1	0	0	2	0	1	1	0	0	1	0	1	0	0	0	0	0	0	0	0	28	0	22	6	0	0	7	2	5'ss_bulge	stringent	0	6	2	22	present	present
ENSG00000075568	ENST00000186436	NM_015348	TMEM131	protein_coding	6701	285	5652	762	noncanon	NC	0	0	0	0	0	0	0	0	0	0	0	0	0	0	0	0	0	0	0	0	0	0	0	10	0	5	5	0	0	0	0	5'ss_bulge	stringent	0	8	1	5	present	present
ENSG00000075618	ENST00000382361	NM_003088	FSCN1	protein_coding	2784	120	1482	1180	canon	U5	0	0	0	0	0	0	0	0	0	0	0	0	1	0	0	1	0	0	0	0	0	0	0	1	0	0	1	0	0	1	1	5'ss_bulge	consensus	0	4	0	4	present	present
ENSG00000075624	ENST00000646664	NM_001101	ACTB	protein_coding	1812	77	1128	599	noncanon	NC	0	0	0	0	0	0	0	0	0	0	0	0	0	0	0	0	0	0	0	0	0	0	0	1	0	0	1	0	0	0	0	5'ss_bulge	consensus	0	2	0	1	present	present
ENSG00000075643	ENST00000261326	NM_017947	MOCOS	protein_coding	6182	42	2667	3471	noncanon	NC	0	0	0	0	0	0	0	0	0	0	0	0	0	0	0	0	0	0	0	0	0	0	0	18	0	2	16	0	0	0	0	5'ss_bulge	consensus	0	7	0	14	present	present
ENSG00000075651	ENST00000351298	NM_002662	PLD1	protein_coding	6015	84	3225	2673	canon	U2	1	0	1	0	0	0	1	0	0	1	0	0	0	0	0	0	0	0	0	0	0	0	0	11	0	5	6	0	0	2	1	5'ss_bulge	consensus	0	11	0	9	present	present
ENSG00000075673	ENST00000381946	NM_001676	ATP12A	protein_coding	4406	335	3120	949	noncanon	NC	0	0	0	0	0	0	0	0	0	0	0	0	0	0	0	0	0	0	0	0	0	0	0	8	0	3	5	0	0	0	0	5'ss_bulge	stringent	0	2	1	8	present	present
ENSG00000075702	ENST00000401500	NM_001083961	WDR62	protein_coding	4727	74	4572	79	noncanon	NC	0	0	0	0	0	0	0	0	0	0	0	0	0	0	0	0	0	0	0	0	0	0	0	2	0	2	0	0	0	0	0	5'ss_bulge	consensus	0	11	0	7	present	present
ENSG00000075711	ENST00000667157	NM_001366207	DLG1	protein_coding	4853	76	2682	2062	canon	U2	0	0	0	0	0	0	1	0	0	1	0	0	0	0	0	0	0	0	0	0	0	0	0	14	0	4	10	0	0	1	1	5'ss_bulge	stringent	0	1	2	6	present	present
ENSG00000075785	ENST00000265062	NM_004637	RAB7A	protein_coding	2185	176	624	1375	noncanon	NC	0	0	0	0	0	0	0	0	0	0	0	0	0	0	0	0	0	0	0	0	0	0	0	3	0	1	2	0	0	0	0	5'ss_bulge	stringent	0	2	1	9	present	present
ENSG00000075790	ENST00000005259	NM_018844	BCAP29	protein_coding	2911	55	726	2114	canon	U2	0	0	0	0	0	0	1	0	0	1	0	0	0	0	0	0	0	0	0	0	0	0	0	14	0	3	11	0	0	1	1	5'ss_bulge	stringent	0	2	1	5	present	present
ENSG00000075826	ENST00000370345	NM_015490	SEC31B	protein_coding	4634	79	3540	968	noncanon	NC	0	0	0	0	0	0	0	0	0	0	0	0	0	0	0	0	0	0	0	0	0	0	0	2	0	0	2	0	0	0	0	5'ss_bulge	stringent	0	7	1	9	present	present
ENSG00000075856	ENST00000546815	NM_014706	SART3	protein_coding	4154	18	2892	1242	canon	U1	1	0	0	1	0	0	0	0	0	0	0	0	0	0	0	0	0	0	0	0	0	0	0	13	0	5	8	0	0	1	1	5'ss	stringent	1	8	1	1	present	present
ENSG00000075884	ENST00000295095	NM_018460	ARHGAP15	protein_coding	1670	47	1428	179	canon	U2	1	0	1	0	0	0	1	0	1	0	0	0	0	0	0	0	0	0	0	0	0	0	0	6	0	2	4	0	0	2	0	No 5'ss	No Bpt	0	0	0	0	present	present
ENSG00000075886	ENST00000321253	NM_080386	TUBA3D	protein_coding	1520	80	1353	85	noncanon	NC	0	0	0	0	0	0	0	0	0	0	0	0	0	0	0	0	0	0	0	0	0	0	0	2	0	2	0	0	0	0	0	5'ss_bulge	stringent	0	2	1	1	absent	absent
ENSG00000075891	ENST00000355243	NM_000278	PAX2	protein_coding	4189	678	1185	2324	noncanon	NC	0	0	0	0	0	0	0	0	0	0	0	0	0	0	0	0	0	0	0	0	0	0	0	2	0	2	0	0	0	0	0	5'ss_bulge	consensus	0	1	0	3	present	present
ENSG00000075914	ENST00000265564	NM_015004	EXOSC7	protein_coding	1042	33	876	131	noncanon	NC	0	0	0	0	0	0	0	0	0	0	0	0	0	0	0	0	0	0	0	0	0	0	0	3	0	1	2	0	0	0	0	5'ss_bulge	consensus	0	2	0	1	present	present
ENSG00000075945	ENST00000361580	NM_014970	KIFAP3	protein_coding	2954	227	2379	346	canon	U1	1	0	1	0	0	0	0	0	0	0	0	0	0	0	0	0	0	0	0	0	0	0	0	9	0	4	5	0	0	1	0	5'ss_bulge	consensus	0	4	0	5	present	present
ENSG00000075975	ENST00000170447	NM_014160	MKRN2	protein_coding	2775	63	1251	1459	noncanon	NC	0	0	0	0	0	0	0	0	0	0	0	0	0	0	0	0	0	0	0	0	0	0	0	3	0	1	2	0	0	0	0	5'ss_bulge	consensus	0	5	0	6	present	present
ENSG00000076003	ENST00000264156	NM_005915	MCM6	protein_coding	3753	77	2466	1208	noncanon	NC	0	0	0	0	0	0	0	0	0	0	0	0	0	0	0	0	0	0	0	0	0	0	0	4	0	3	1	0	0	0	0	5'ss_bulge	stringent	0	2	2	5	present	present
ENSG00000076043	ENST00000265881	NM_015523	REXO2	protein_coding	1080	61	714	303	noncanon	NC	0	0	0	0	0	0	0	0	0	0	0	0	0	0	0	0	0	0	0	0	0	0	0	1	0	0	1	0	0	0	0	5'ss_bulge	No Bpt	0	2	0	0	present	present
ENSG00000076053	ENST00000375490	NM_001286045	RBM7	protein_coding	3610	5	804	2799	canon	U2	0	0	0	0	0	0	2	0	0	2	0	0	0	0	0	0	0	0	0	0	0	0	0	19	0	1	18	0	0	2	2	5'ss_bulge	stringent	0	4	2	4	absent	absent
ENSG00000076067	ENST00000262031	NM_002898	RBMS2	protein_coding	8488	203	1224	7053	canon	U2	0	0	0	0	0	0	1	0	0	1	0	0	1	0	0	1	0	0	0	0	0	0	0	22	0	0	22	0	0	2	2	5'ss_bulge	stringent	0	10	3	27	present	present
ENSG00000076108	ENST00000549884	NM_001300905	BAZ2A	protein_coding	8938	201	5712	3021	canon	U2	0	0	0	0	0	0	2	0	0	2	0	0	0	0	0	0	0	0	0	0	0	0	0	10	0	4	6	0	0	2	2	5'ss	stringent	1	16	1	16	present	present
ENSG00000076201	ENST00000265562	NM_015466	PTPN23	protein_coding	5237	75	4911	249	noncanon	NC	0	0	0	0	0	0	0	0	0	0	0	0	0	0	0	0	0	0	0	0	0	0	0	3	0	2	1	0	0	0	0	5'ss_bulge	consensus	0	11	0	3	present	present
ENSG00000076242	ENST00000231790	NM_000249	MLH1	protein_coding	2494	29	2271	192	noncanon	NC	0	0	0	0	0	0	0	0	0	0	0	0	0	0	0	0	0	0	0	0	0	0	0	3	0	3	0	0	0	0	0	5'ss_bulge	stringent	0	4	1	3	present	present
ENSG00000076248	ENST00000242576	NM_080911	UNG	protein_coding	2048	82	942	1022	noncanon	NC	0	0	0	0	0	0	0	0	0	0	0	0	0	0	0	0	0	0	0	0	0	0	0	5	0	1	4	0	0	0	0	5'ss_bulge	consensus	0	2	0	4	present	present
ENSG00000076258	ENST00000367749	NM_002022	FMO4	protein_coding	2303	230	1677	244	noncanon	NC	0	0	0	0	0	0	0	0	0	0	0	0	0	0	0	0	0	0	0	0	0	0	0	5	2	3	0	0	0	0	0	5'ss_bulge	consensus	0	2	0	5	present	present
ENSG00000076321	ENST00000209884	NM_014458	KLHL20	protein_coding	3414	97	1830	1444	noncanon	NC	0	0	0	0	0	0	0	0	0	0	0	0	0	0	0	0	0	0	0	0	0	0	0	6	0	2	4	0	0	0	0	5'ss_bulge	stringent	0	3	1	6	present	present
ENSG00000076344	ENST00000397770	NM_183337	RGS11	protein_coding	2399	32	1404	961	noncanon	NC	0	0	0	0	0	0	0	0	0	0	0	0	0	0	0	0	0	0	0	0	0	0	0	1	0	0	1	0	0	0	0	5'ss_bulge	consensus	0	5	0	1	absent	absent
ENSG00000076351	ENST00000612814	NM_080669	SLC46A1	protein_coding	6492	97	1380	5013	canon	U1	1	0	0	1	0	0	0	0	0	0	0	0	0	0	0	0	0	0	0	0	0	0	0	6	0	1	5	0	0	1	1	5'ss_bulge	stringent	0	14	2	16	present	present
ENSG00000076356	ENST00000367033	NM_025179	PLXNA2	protein_coding	11508	741	5685	5000	noncanon	NC	0	0	0	0	0	0	0	0	0	0	0	0	0	0	0	0	0	0	0	0	0	0	0	14	0	6	8	0	0	0	0	5'ss_bulge	stringent	0	20	2	16	present	present
ENSG00000076382	ENST00000321765	NM_006461	SPAG5	protein_coding	3786	78	3582	124	canon	U1	1	0	1	0	0	0	0	0	0	0	0	0	0	0	0	0	0	0	0	0	0	0	0	4	0	4	0	0	0	1	0	5'ss_bulge	consensus	0	7	0	8	absent	absent
ENSG00000076513	ENST00000261739	NM_033121	ANKRD13A	protein_coding	4241	258	1773	2208	noncanon	NC	0	0	0	0	0	0	0	0	0	0	0	0	0	0	0	0	0	0	0	0	0	0	0	12	0	3	9	0	0	0	0	5'ss_bulge	stringent	0	6	1	6	present	present
ENSG00000076554	ENST00000518937	NM_001025253	TPD52	protein_coding	4116	120	624	3370	canon	U2	0	0	0	0	0	0	1	0	0	1	0	0	1	0	0	1	0	0	0	0	0	0	0	12	0	0	12	0	0	2	2	5'ss_bulge	stringent	0	2	3	10	present	present
ENSG00000076555	ENST00000338432	NM_001093	ACACB	protein_coding	9368	117	7377	1863	canon	U2	0	0	0	0	0	0	2	0	0	2	0	0	0	0	0	0	0	0	0	0	0	0	0	9	0	5	4	0	0	2	2	5'ss_bulge	stringent	0	15	1	9	present	present
ENSG00000076604	ENST00000262395	NM_004295	TRAF4	protein_coding	2894	101	1413	1378	noncanon	NC	0	0	0	0	0	0	0	0	0	0	0	0	0	0	0	0	0	0	0	0	0	0	0	3	0	0	3	0	0	0	0	5'ss_bulge	consensus	0	5	0	5	present	present
ENSG00000076641	ENST00000220597	NM_018440	PAG1	protein_coding	10744	477	1299	8733	canon	U2	1	0	0	1	0	0	3	0	0	3	0	0	0	0	0	0	0	0	0	0	0	0	0	38	0	1	37	0	0	4	4	5'ss_bulge	stringent	0	13	1	23	present	present
ENSG00000076650	ENST00000170564	NM_018025	GPATCH1	protein_coding	3191	12	2796	381	noncanon	NC	0	0	0	0	0	0	0	0	0	0	0	0	0	0	0	0	0	0	0	0	0	0	0	10	0	7	3	0	0	0	0	5'ss_bulge	consensus	0	1	0	6	present	present
ENSG00000076662	ENST00000160262	NM_002162	ICAM3	protein_coding	1735	9	1644	80	absent	NA	0	0	0	0	0	0	0	0	0	0	0	0	0	0	0	0	0	0	0	0	0	0	0	0	0	0	0	0	0	0	0	5'ss_bulge	No Bpt	0	1	0	0	present	present
ENSG00000076685	ENST00000404739	NM_001351169	NT5C2	protein_coding	3525	143	1686	1633	noncanon	NC	0	0	0	0	0	0	0	0	0	0	0	0	0	0	0	0	0	0	0	0	0	0	0	6	0	3	3	0	0	0	0	5'ss_bulge	consensus	0	3	0	4	present	present
ENSG00000076706	ENST00000264036	NM_006500	MCAM	protein_coding	3327	28	1941	1356	canon	U2	0	0	0	0	0	0	1	0	1	0	0	0	0	0	0	0	0	0	0	0	0	0	0	2	0	1	1	0	0	1	0	5'ss_bulge	consensus	0	14	0	2	present	present
ENSG00000076716	ENST00000370828	NM_001448	GPC4	protein_coding	4959	523	1671	2763	canon	U2	0	0	0	0	0	0	1	0	0	1	0	0	0	0	0	0	0	0	0	0	0	0	0	9	0	1	8	0	0	1	1	5'ss_bulge	consensus	0	5	0	3	present	present
ENSG00000076770	ENST00000370853	NM_001386889	MBNL3	protein_coding	12302	702	1065	10345	canon	U2	2	0	0	2	0	0	1	0	0	1	0	0	1	0	0	1	0	0	0	0	0	0	0	41	0	3	38	0	0	4	4	5'ss_bulge	stringent	0	7	6	40	present	present
ENSG00000076826	ENST00000160298	NM_020902	CAMSAP3	protein_coding	4137	139	3750	246	noncanon	NC	0	0	0	0	0	0	0	0	0	0	0	0	0	0	0	0	0	0	0	0	0	0	0	1	0	1	0	0	0	0	0	5'ss_bulge	consensus	0	2	0	2	present	present
ENSG00000076864	ENST00000374765	NM_002885	RAP1GAP	protein_coding	3322	103	1992	1043	canon	U2	0	0	0	0	0	0	1	0	1	0	0	0	0	0	0	0	0	0	0	0	0	0	0	2	0	1	1	0	0	1	0	5'ss_bulge	consensus	0	7	0	2	present	present
ENSG00000076924	ENST00000358368	NM_020196	XAB2	protein_coding	2647	17	2568	60	noncanon	NC	0	0	0	0	0	0	0	0	0	0	0	0	0	0	0	0	0	0	0	0	0	0	0	1	0	1	0	0	0	0	0	5'ss_bulge	consensus	0	3	0	1	present	present
ENSG00000076928	ENST00000354532	NM_004706	ARHGEF1	protein_coding	3229	105	2739	347	absent	NA	0	0	0	0	0	0	0	0	0	0	0	0	0	0	0	0	0	0	0	0	0	0	0	0	0	0	0	0	0	0	0	5'ss_bulge	consensus	0	7	0	4	present	present
ENSG00000076944	ENST00000221283	NM_006949	STXBP2	protein_coding	1885	39	1782	62	absent	NA	0	0	0	0	0	0	0	0	0	0	0	0	0	0	0	0	0	0	0	0	0	0	0	0	0	0	0	0	0	0	0	5'ss_bulge	consensus	0	1	0	1	present	present
ENSG00000076984	ENST00000397979	NM_145185	MAP2K7	protein_coding	3375	67	1260	2046	absent	NA	0	0	0	0	0	0	0	0	0	0	0	0	0	0	0	0	0	0	0	0	0	0	0	0	0	0	0	0	0	0	0	5'ss_bulge	consensus	0	6	0	4	present	present
ENSG00000077009	ENST00000168977	NM_170678	NMRK2	protein_coding	1160	213	693	142	absent	NA	0	0	0	0	0	0	0	0	0	0	0	0	0	0	0	0	0	0	0	0	0	0	0	0	0	0	0	0	0	0	0	No 5'ss	consensus	0	0	0	1	absent	absent
ENSG00000077044	ENST00000264057	NM_152879	DGKD	protein_coding	6308	24	3645	2637	noncanon	NC	0	0	0	0	0	0	0	0	0	0	0	0	0	0	0	0	0	0	0	0	0	0	0	4	0	1	3	0	0	0	0	5'ss_bulge	stringent	0	9	1	5	present	present
ENSG00000077063	ENST00000160373	NM_033427	CTTNBP2	protein_coding	5904	25	4992	885	noncanon	NC	0	0	0	0	0	0	0	0	0	0	0	0	0	0	0	0	0	0	0	0	0	0	0	12	0	5	7	0	0	0	0	5'ss_bulge	stringent	0	11	1	4	present	present
ENSG00000077080	ENST00000160382	NM_016188	ACTL6B	protein_coding	1524	93	1281	148	noncanon	NC	0	0	0	0	0	0	0	0	0	0	0	0	0	0	0	0	0	0	0	0	0	0	0	3	0	2	1	0	0	0	0	No 5'ss	consensus	0	0	0	4	present	present
ENSG00000077092	ENST00000330688	NM_000965	RARB	protein_coding	3132	468	1347	1315	noncanon	NC	0	0	0	0	0	0	0	0	0	0	0	0	0	0	0	0	0	0	0	0	0	0	0	8	1	2	5	0	0	0	0	5'ss	stringent	1	6	1	4	present	present
ENSG00000077097	ENST00000264331	NM_001330700	TOP2B	protein_coding	5814	609	4881	322	canon	U2	0	0	0	0	0	0	1	0	1	0	0	0	0	0	0	0	0	0	0	0	0	0	0	18	0	17	1	0	0	1	0	5'ss_bulge	stringent	0	7	2	6	present	present
ENSG00000077147	ENST00000371142	NM_020123	TM9SF3	protein_coding	6100	176	1770	4152	noncanon	NC	0	0	0	0	0	0	0	0	0	0	0	0	0	0	0	0	0	0	0	0	0	0	0	26	0	6	20	0	0	0	0	5'ss	consensus	1	9	0	9	present	present
ENSG00000077150	ENST00000661543	NM_001322934	NFKB2	protein_coding	3015	91	2703	147	noncanon	NC	0	0	0	0	0	0	0	0	0	0	0	0	0	0	0	0	0	0	0	0	0	0	0	1	0	1	0	0	0	0	0	5'ss_bulge	consensus	0	3	0	1	present	present
ENSG00000077152	ENST00000646651	NM_014176	UBE2T	protein_coding	878	63	594	177	canon	U2	0	0	0	0	0	0	1	0	0	1	0	0	0	0	0	0	0	0	0	0	0	0	0	5	0	1	4	0	0	1	1	5'ss_bulge	consensus	0	2	0	1	present	present
ENSG00000077157	ENST00000608999	NM_002481	PPP1R12B	protein_coding	15244	152	2949	12141	canon	U2	0	0	0	0	0	0	1	0	0	1	0	0	0	0	0	0	0	0	0	0	0	0	0	20	0	1	19	0	0	1	1	5'ss_bulge	stringent	0	30	5	44	present	present
ENSG00000077232	ENST00000264065	NM_018981	DNAJC10	protein_coding	20144	226	2382	17331	canon	U2	3	1	0	2	0	0	6	2	0	4	0	0	1	0	0	1	0	0	0	0	0	0	0	64	1	8	55	0	0	10	7	5'ss_bulge	stringent	0	23	4	53	present	present
ENSG00000077235	ENST00000356183	NM_001520	GTF3C1	protein_coding	7090	22	6330	736	canon	U1	1	0	1	0	0	0	0	0	0	0	0	0	0	0	0	0	0	0	0	0	0	0	0	4	0	4	0	0	0	1	0	5'ss_bulge	consensus	0	19	0	6	present	present
ENSG00000077238	ENST00000395762	NM_000418	IL4R	protein_coding	3624	132	2478	947	noncanon	NC	0	0	0	0	0	0	0	0	0	0	0	0	0	0	0	0	0	0	0	0	0	0	0	2	0	0	2	0	0	0	0	5'ss_bulge	consensus	0	9	0	2	present	present
ENSG00000077254	ENST00000370794	NM_201624	USP33	protein_coding	4327	209	2736	1329	canon	U2	0	0	0	0	0	0	2	0	1	1	0	0	0	0	0	0	0	0	0	0	0	0	0	22	0	9	13	0	0	2	1	5'ss_bulge	stringent	0	3	2	7	present	present
ENSG00000077264	ENST00000372007	NM_002578	PAK3	protein_coding	9126	224	1635	6913	canon	U2	2	0	0	2	0	0	1	0	0	1	0	0	0	0	0	0	0	0	0	0	0	0	0	26	0	0	26	0	0	3	3	5'ss	stringent	1	15	1	15	present	present
ENSG00000077274	ENST00000324068	NM_014289	CAPN6	protein_coding	3532	112	1926	1477	canon	U2	0	0	0	0	0	0	1	0	1	0	0	0	0	0	0	0	0	0	0	0	0	0	0	6	0	2	4	0	0	1	0	5'ss_bulge	consensus	0	4	0	8	present	present
ENSG00000077279	ENST00000636035	NM_001195553	DCX	protein_coding	9086	54	1101	7907	noncanon	NC	0	0	0	0	0	0	0	0	0	0	0	0	0	0	0	0	0	0	0	0	0	0	0	23	0	2	21	0	0	0	0	5'ss_bulge	stringent	0	11	3	26	present	present
ENSG00000077312	ENST00000243563	NM_004596	SNRPA	protein_coding	1277	205	849	221	absent	NA	0	0	0	0	0	0	0	0	0	0	0	0	0	0	0	0	0	0	0	0	0	0	0	0	0	0	0	0	0	0	0	5'ss	consensus	1	4	0	1	present	present
ENSG00000077327	ENST00000376624	NM_012443	SPAG6	protein_coding	2568	115	1530	921	noncanon	NC	0	0	0	0	0	0	0	0	0	0	0	0	0	0	0	0	0	0	0	0	0	0	0	3	0	1	2	0	0	0	0	5'ss_bulge	stringent	0	1	2	2	present	present
ENSG00000077348	ENST00000221233	NM_020158	EXOSC5	protein_coding	998	30	708	258	absent	NA	0	0	0	0	0	0	0	0	0	0	0	0	0	0	0	0	0	0	0	0	0	0	0	0	0	0	0	0	0	0	0	No 5'ss	consensus	0	0	0	2	absent	absent
ENSG00000077380	ENST00000397119	NM_001378	DYNC1I2	protein_coding	4354	158	1917	2268	canon	U1	1	0	0	1	0	0	0	0	0	0	0	0	1	0	1	0	0	0	0	0	0	0	0	15	0	5	10	0	0	2	1	5'ss_bulge	consensus	0	6	0	10	present	present
ENSG00000077420	ENST00000376236	NM_019043	APBB1IP	protein_coding	2633	201	2001	314	canon	U2	0	0	0	0	0	0	1	0	1	0	0	0	0	0	0	0	0	0	0	0	0	0	0	0	0	0	0	0	0	1	0	5'ss_bulge	No Bpt	0	1	0	0	present	present
ENSG00000077454	ENST00000310300	NM_002319	LRCH4	protein_coding	3177	28	2052	1095	noncanon	NC	0	0	0	0	0	0	0	0	0	0	0	0	0	0	0	0	0	0	0	0	0	0	0	4	0	1	3	0	0	0	0	5'ss_bulge	consensus	0	2	0	1	present	present
ENSG00000077458	ENST00000358780	NM_144664	FAM76B	protein_coding	3932	303	1020	2607	canon	U2	0	0	0	0	0	0	1	0	0	1	0	0	0	0	0	0	0	0	0	0	0	0	0	22	0	1	21	0	0	1	1	5'ss_bulge	stringent	0	4	4	8	present	present
ENSG00000077463	ENST00000337491	NM_016539	SIRT6	protein_coding	1600	23	1068	507	noncanon	NC	0	0	0	0	0	0	0	0	0	0	0	0	0	0	0	0	0	0	0	0	0	0	0	1	0	1	0	0	0	0	0	5'ss_bulge	consensus	0	6	0	1	present	present
ENSG00000077498	ENST00000263321	NM_000372	TYR	protein_coding	2062	78	1590	392	canon	U2	0	0	0	0	0	0	1	0	1	0	0	0	0	0	0	0	0	0	0	0	0	0	0	6	0	3	3	0	0	1	0	5'ss_bulge	stringent	0	3	1	1	present	present
ENSG00000077514	ENST00000263681	NM_006591	POLD3	protein_coding	3788	76	1401	2309	noncanon	NC	0	0	0	0	0	0	0	0	0	0	0	0	0	0	0	0	0	0	0	0	0	0	0	8	0	2	6	0	0	0	0	5'ss_bulge	consensus	0	4	0	5	present	present
ENSG00000077522	ENST00000366578	NM_001103	ACTN2	protein_coding	4872	174	2685	2011	canon	U1	1	0	1	0	0	0	0	0	0	0	0	0	1	0	0	1	0	0	0	0	0	0	0	13	0	3	10	0	0	2	1	5'ss_bulge	stringent	0	8	1	12	present	present
ENSG00000077549	ENST00000264202	NM_004930	CAPZB	protein_coding	1675	100	819	754	noncanon	NC	0	0	0	0	0	0	0	0	0	0	0	0	0	0	0	0	0	0	0	0	0	0	0	1	0	1	0	0	0	0	0	5'ss_bulge	consensus	0	1	0	2	present	present
ENSG00000077585	ENST00000366592	NM_003272	GPR137B	protein_coding	2033	83	1200	748	noncanon	NC	0	0	0	0	0	0	0	0	0	0	0	0	0	0	0	0	0	0	0	0	0	0	0	4	0	1	3	0	0	0	0	5'ss_bulge	consensus	0	2	0	5	present	present
ENSG00000077616	ENST00000534061	NM_005467	NAALAD2	protein_coding	3466	95	2223	1146	canon	U2	0	0	0	0	0	0	1	0	1	0	0	0	0	0	0	0	0	0	0	0	0	0	0	7	0	4	3	0	0	1	0	5'ss_bulge	stringent	0	5	1	5	present	present
ENSG00000077684	ENST00000226319	NM_199320	JADE1	protein_coding	5695	177	2529	2961	canon	U2	0	0	0	0	0	0	2	0	0	2	0	0	0	0	0	0	0	0	0	0	0	0	0	21	0	5	16	0	0	2	2	5'ss_bulge	stringent	0	10	1	9	present	present
ENSG00000077713	ENST00000217909	NM_145305	SLC25A43	protein_coding	2507	67	1026	1412	canon	U2	0	0	0	0	0	0	1	0	0	1	0	0	0	0	0	0	0	0	0	0	0	0	0	5	0	3	2	0	0	1	1	5'ss_bulge	consensus	0	2	0	2	present	present
ENSG00000077721	ENST00000371558	NM_003336	UBE2A	protein_coding	1776	148	459	1167	noncanon	NC	0	0	0	0	0	0	0	0	0	0	0	0	0	0	0	0	0	0	0	0	0	0	0	7	0	2	5	0	0	0	0	5'ss_bulge	consensus	0	1	0	3	present	present
ENSG00000077782	ENST00000447712	NM_023110	FGFR1	protein_coding	5697	654	2469	2484	canon	U5	0	0	0	0	0	0	0	0	0	0	0	0	1	0	0	1	0	0	0	0	0	0	0	13	0	1	12	0	0	1	1	5'ss_bulge	consensus	0	10	0	7	present	present
ENSG00000077800	ENST00000252037	NM_003602	FKBP6	protein_coding	1699	267	984	444	noncanon	NC	0	0	0	0	0	0	0	0	0	0	0	0	0	0	0	0	0	0	0	0	0	0	0	1	0	0	1	0	0	0	0	5'ss_bulge	consensus	0	5	0	2	present	present
ENSG00000077935	ENST00000357450	NM_148674	SMC1B	protein_coding	4233	31	3708	492	noncanon	NC	0	0	0	0	0	0	0	0	0	0	0	0	0	0	0	0	0	0	0	0	0	0	0	4	0	4	0	0	0	0	0	5'ss_bulge	stringent	0	2	1	3	present	present
ENSG00000077942	ENST00000327858	NM_006486	FBLN1	protein_coding	2904	102	2112	688	canon	U1	1	0	1	0	0	0	0	0	0	0	0	0	0	0	0	0	0	0	0	0	0	0	0	6	0	2	4	0	0	1	0	5'ss_bulge	consensus	0	2	0	1	present	present
ENSG00000077943	ENST00000378076	NM_003638	ITGA8	protein_coding	6547	150	3192	3203	canon	U2	0	0	0	0	0	0	1	0	0	1	0	0	0	0	0	0	0	0	0	0	0	0	0	13	0	3	10	0	0	1	1	5'ss_bulge	stringent	0	6	2	6	present	present
ENSG00000077984	ENST00000480798	NM_003650	CST7	protein_coding	891	236	438	215	absent	NA	0	0	0	0	0	0	0	0	0	0	0	0	0	0	0	0	0	0	0	0	0	0	0	0	0	0	0	0	0	0	0	No 5'ss	stringent	0	0	2	1	present	present
ENSG00000078018	ENST00000682079	NM_001375505	MAP2	protein_coding	9650	229	5484	3714	canon	U2	0	0	0	0	0	0	1	0	0	1	0	0	0	0	0	0	0	0	0	0	0	0	0	19	1	3	15	0	0	1	1	5'ss_bulge	stringent	0	10	1	23	present	present
ENSG00000078043	ENST00000585916	NM_004671	PIAS2	protein_coding	11243	161	1866	9214	canon	U2	0	0	0	0	0	0	2	0	1	1	0	0	1	0	1	0	0	0	0	0	0	0	0	36	0	4	32	0	0	3	1	5'ss_bulge	stringent	0	12	3	31	present	present
ENSG00000078053	ENST00000356264	NM_001635	AMPH	protein_coding	3224	21	2088	1113	noncanon	NC	0	0	0	0	0	0	0	0	0	0	0	0	0	0	0	0	0	0	0	0	0	0	0	3	0	1	2	0	0	0	0	5'ss_bulge	consensus	0	4	0	8	present	present
ENSG00000078061	ENST00000377045	NM_001654	ARAF	protein_coding	2378	58	1821	450	canon	U1	1	0	0	1	0	0	0	0	0	0	0	0	0	0	0	0	0	0	0	0	0	0	0	2	0	2	0	0	0	1	1	5'ss_bulge	consensus	0	3	0	1	present	present
ENSG00000078070	ENST00000265594	NM_020166	MCCC1	protein_coding	2454	55	2178	219	noncanon	NC	0	0	0	0	0	0	0	0	0	0	0	0	0	0	0	0	0	0	0	0	0	0	0	3	0	2	1	0	0	0	0	5'ss_bulge	consensus	0	5	0	5	present	present
ENSG00000078081	ENST00000265598	NM_014398	LAMP3	protein_coding	3196	78	1251	1865	canon	U1	1	0	1	0	0	0	0	0	0	0	0	0	0	0	0	0	0	0	0	0	0	0	0	10	0	0	10	0	0	1	0	5'ss_bulge	stringent	0	4	2	10	present	present
ENSG00000078098	ENST00000188790	NM_004460	FAP	protein_coding	2696	117	2283	294	noncanon	NC	0	0	0	0	0	0	0	0	0	0	0	0	0	0	0	0	0	0	0	0	0	0	0	10	0	10	0	0	0	0	0	5'ss_bulge	consensus	0	6	0	2	present	present
ENSG00000078114	ENST00000377122	NM_006393	NEBL	protein_coding	8925	105	3045	5773	canon	U2	1	0	1	0	0	0	1	0	0	1	0	0	1	0	0	1	0	0	0	0	0	0	0	33	1	6	26	0	0	3	2	5'ss_bulge	stringent	0	12	3	19	present	present
ENSG00000078124	ENST00000532485	NM_018367	ACER3	protein_coding	7333	58	804	6469	canon	U2	1	0	1	0	0	0	1	0	0	1	0	0	0	0	0	0	0	0	0	0	0	0	0	34	0	5	29	0	0	2	1	5'ss_bulge	stringent	0	9	3	20	present	present
ENSG00000078140	ENST00000261427	NM_005339	UBE2K	protein_coding	5153	191	603	4357	canon	U2	0	0	0	0	0	0	2	0	0	2	0	0	1	0	0	1	0	0	0	0	0	0	0	31	0	2	29	0	0	3	3	5'ss_bulge	stringent	0	8	1	17	present	present
ENSG00000078142	ENST00000262039	NM_002647	PIK3C3	protein_coding	9415	57	2664	6692	canon	U2	1	0	0	1	0	0	1	0	0	1	0	0	1	0	0	1	0	0	0	0	0	0	0	32	0	6	26	0	0	3	3	5'ss_bulge	stringent	0	9	2	25	present	present
ENSG00000078177	ENST00000261435	NM_018177	N4BP2	protein_coding	9720	180	5313	4014	canon	U2	1	0	0	1	0	0	3	0	2	1	0	0	0	0	0	0	0	0	0	0	0	0	0	43	0	17	26	0	0	4	2	5'ss_bulge	stringent	0	10	7	19	present	present
ENSG00000078237	ENST00000179259	NM_020375	TIGAR	protein_coding	8209	58	813	7336	canon	U2	0	0	0	0	0	0	1	0	0	1	0	0	1	0	0	1	0	0	0	0	0	0	0	36	0	2	34	0	0	2	2	5'ss	stringent	1	20	3	25	absent	absent
ENSG00000078246	ENST00000448120	NM_003324	TULP3	protein_coding	3080	56	1329	1693	canon	U1	2	0	0	2	0	0	0	0	0	0	0	0	0	0	0	0	0	0	0	0	0	0	0	2	0	2	0	0	0	2	2	5'ss_bulge	consensus	0	2	0	7	present	present
ENSG00000078269	ENST00000355585	NM_003898	SYNJ2	protein_coding	7402	98	4491	2811	canon	U2	0	0	0	0	0	0	1	0	0	1	0	0	0	0	0	0	0	0	0	0	0	0	0	19	0	5	14	0	0	1	1	5'ss_bulge	stringent	0	11	3	8	present	present
ENSG00000078295	ENST00000338316	NM_020546	ADCY2	protein_coding	6645	158	3276	3209	noncanon	NC	0	0	0	0	0	0	0	0	0	0	0	0	0	0	0	0	0	0	0	0	0	0	0	18	0	7	11	0	0	0	0	5'ss	consensus	1	11	0	10	present	present
ENSG00000078304	ENST00000694906	NM_001352913	PPP2R5C	protein_coding	4630	184	1740	2704	noncanon	NC	0	0	0	0	0	0	0	0	0	0	0	0	0	0	0	0	0	0	0	0	0	0	0	16	0	5	11	0	0	0	0	5'ss_bulge	consensus	0	4	0	6	present	present
ENSG00000078328	ENST00000550418	NM_018723	RBFOX1	protein_coding	4884	968	1194	2594	noncanon	NC	0	0	0	0	0	0	0	0	0	0	0	0	0	0	0	0	0	0	0	0	0	0	0	18	2	1	15	0	0	0	0	5'ss_bulge	stringent	0	6	1	7	present	present
ENSG00000078369	ENST00000378609	NM_002074	GNB1	protein_coding	3163	267	1023	1767	canon	U1	1	0	0	1	0	0	0	0	0	0	0	0	0	0	0	0	0	0	0	0	0	0	0	1	0	0	1	0	0	1	1	5'ss_bulge	consensus	0	2	0	8	present	present
ENSG00000078399	ENST00000343483	NM_152739	HOXA9	protein_coding	2064	79	819	1164	noncanon	NC	0	0	0	0	0	0	0	0	0	0	0	0	0	0	0	0	0	0	0	0	0	0	0	5	0	0	5	0	0	0	0	5'ss_bulge	consensus	0	2	0	3	absent	absent
ENSG00000078401	ENST00000379375	NM_001955	EDN1	protein_coding	2035	268	639	1126	canon	U2	0	0	0	0	0	0	1	0	0	1	0	0	0	0	0	0	0	0	0	0	0	0	0	11	0	1	10	0	0	1	1	5'ss_bulge	consensus	0	5	0	5	absent	present
ENSG00000078403	ENST00000307729	NM_001195626	MLLT10	protein_coding	5143	288	3207	1646	noncanon	NC	0	0	0	0	0	0	0	0	0	0	0	0	0	0	0	0	0	0	0	0	0	0	0	12	1	4	7	0	0	0	0	5'ss_bulge	consensus	0	8	0	10	present	present
ENSG00000078487	ENST00000684423	NM_001386010	ZCWPW1	protein_coding	2364	135	1950	141	noncanon	NC	0	0	0	0	0	0	0	0	0	0	0	0	0	0	0	0	0	0	0	0	0	0	0	1	0	0	1	0	0	0	0	5'ss_bulge	stringent	0	2	1	4	present	present
ENSG00000078549	ENST00000304166	NM_001118	ADCYAP1R1	protein_coding	6639	370	1407	4789	canon	U1	1	0	0	1	0	0	0	0	0	0	0	0	0	0	0	0	0	0	0	0	0	0	0	8	0	0	8	0	0	1	1	5'ss_bulge	consensus	0	16	0	11	present	present
ENSG00000078579	ENST00000180166	NM_019851	FGF20	protein_coding	1840	312	636	890	noncanon	NC	0	0	0	0	0	0	0	0	0	0	0	0	0	0	0	0	0	0	0	0	0	0	0	9	1	1	7	0	0	0	0	5'ss_bulge	stringent	0	1	1	4	absent	absent
ENSG00000078589	ENST00000171757	NM_014499	P2RY10	protein_coding	3517	142	1020	2186	canon	U1	3	0	1	2	0	0	0	0	0	0	0	0	0	0	0	0	0	0	0	0	0	0	0	12	0	4	8	0	0	3	2	5'ss_bulge	stringent	0	7	1	12	present	present
ENSG00000078596	ENST00000373298	NM_004867	ITM2A	protein_coding	1616	118	792	704	noncanon	NC	0	0	0	0	0	0	0	0	0	0	0	0	0	0	0	0	0	0	0	0	0	0	0	6	0	2	4	0	0	0	0	5'ss_bulge	consensus	0	2	0	3	absent	absent
ENSG00000078618	ENST00000352171	NM_001101662	NRDC	protein_coding	3594	111	3456	25	canon	U2	0	0	0	0	0	0	1	0	1	0	0	0	0	0	0	0	0	0	0	0	0	0	0	4	0	4	0	0	0	1	0	5'ss_bulge	consensus	0	4	0	2	present	present
ENSG00000078668	ENST00000022615	NM_005662	VDAC3	protein_coding	1418	48	852	474	noncanon	NC	0	0	0	0	0	0	0	0	0	0	0	0	0	0	0	0	0	0	0	0	0	0	0	9	1	4	4	0	0	0	0	5'ss_bulge	consensus	0	2	0	3	present	present
ENSG00000078674	ENST00000325083	NM_006197	PCM1	protein_coding	8652	200	6075	2285	noncanon	NC	0	0	0	0	0	0	0	0	0	0	0	0	0	0	0	0	0	0	0	0	0	0	0	13	0	6	7	0	0	0	0	5'ss_bulge	stringent	0	7	5	10	present	present
ENSG00000078687	ENST00000696270	NM_001142640	TNRC6C	protein_coding	10391	565	5811	3976	canon	U5	0	0	0	0	0	0	0	0	0	0	0	0	1	0	0	1	0	0	0	0	0	0	0	18	0	1	15	2	0	1	1	5'ss	stringent	1	13	2	10	present	present
ENSG00000078699	ENST00000342704	NM_001032999	CBFA2T2	protein_coding	7344	171	1788	5383	noncanon	NC	0	0	0	0	0	0	0	0	0	0	0	0	0	0	0	0	0	0	0	0	0	0	0	7	0	0	7	0	0	0	0	5'ss_bulge	consensus	0	12	0	8	present	present
ENSG00000078725	ENST00000265922	NM_014618	BRINP1	protein_coding	3171	379	2286	454	noncanon	NC	0	0	0	0	0	0	0	0	0	0	0	0	0	0	0	0	0	0	0	0	0	0	0	4	0	1	3	0	0	0	0	5'ss	consensus	1	6	0	2	present	present
ENSG00000078747	ENST00000374864	NM_031483	ITCH	protein_coding	6743	76	2589	3978	canon	U2	0	0	0	0	0	0	1	0	0	1	0	0	1	0	0	1	0	0	0	0	0	0	0	26	0	6	20	0	0	2	2	5'ss_bulge	stringent	0	10	2	10	present	present
ENSG00000078795	ENST00000508883	NM_001300921	PKD2L2	protein_coding	2291	34	1875	363	canon	U2	0	0	0	0	0	0	3	0	2	1	0	0	0	0	0	0	0	0	0	0	0	0	0	8	0	6	2	0	0	3	1	5'ss_bulge	consensus	0	1	0	8	present	present
ENSG00000078804	ENST00000374810	NM_021202	TP53INP2	protein_coding	4127	168	663	3128	canon	U1	1	0	0	1	0	0	0	0	0	0	0	0	0	0	0	0	0	0	0	0	0	0	0	5	0	0	5	0	0	1	1	5'ss_bulge	consensus	0	6	0	15	absent	absent
ENSG00000078808	ENST00000360001	NM_016176	SDF4	protein_coding	1933	173	1068	580	noncanon	NC	0	0	0	0	0	0	0	0	0	0	0	0	0	0	0	0	0	0	0	0	0	0	0	3	0	1	2	0	0	0	0	5'ss_bulge	consensus	0	6	0	3	present	present
ENSG00000078814	ENST00000262873	NM_020884	MYH7B	protein_coding	6551	139	5826	248	noncanon	NC	0	0	0	0	0	0	0	0	0	0	0	0	0	0	0	0	0	0	0	0	0	0	0	3	2	1	0	0	0	0	0	5'ss	stringent	1	14	1	2	present	present
ENSG00000078898	ENST00000170150	NM_025227	BPIFB2	protein_coding	1788	56	1377	319	noncanon	NC	0	0	0	0	0	0	0	0	0	0	0	0	0	0	0	0	0	0	0	0	0	0	0	1	0	1	0	0	0	0	0	5'ss_bulge	consensus	0	3	0	6	present	present
ENSG00000078900	ENST00000378295	NM_005427	TP73	protein_coding	5192	125	1911	3121	canon	U2	0	0	0	0	0	0	1	0	0	1	0	0	0	0	0	0	0	0	0	0	0	0	0	7	0	1	6	0	0	1	1	5'ss_bulge	stringent	0	13	3	2	present	present
ENSG00000078902	ENST00000317204	NM_019009	TOLLIP	protein_coding	3627	133	825	2667	canon	U2	0	0	0	0	0	0	1	0	0	1	0	0	0	0	0	0	0	0	0	0	0	0	0	2	0	0	2	0	0	1	1	5'ss_bulge	stringent	0	5	1	6	present	present
ENSG00000078967	ENST00000222402	NM_015983	UBE2D4	protein_coding	3982	96	444	3440	canon	U2	0	0	0	0	0	0	1	0	0	1	0	0	0	0	0	0	0	0	0	0	0	0	0	5	0	0	5	0	0	1	1	5'ss_bulge	stringent	0	6	2	5	present	present
ENSG00000079101	ENST00000692774	NM_001393344	CLUL1	protein_coding	1959	141	1401	280	noncanon	NC	0	0	0	0	0	0	0	0	0	0	0	0	0	0	0	0	0	0	0	0	0	0	0	5	0	4	1	0	0	0	0	5'ss_bulge	consensus	0	3	0	2	present	present
ENSG00000079102	ENST00000523629	NM_175634	RUNX1T1	protein_coding	7699	528	1815	5269	canon	U2	0	0	0	0	0	0	1	0	1	0	0	0	0	0	0	0	0	0	0	0	0	0	0	21	0	1	20	0	0	1	0	5'ss_bulge	stringent	0	6	3	19	present	present
ENSG00000079112	ENST00000027335	NM_004063	CDH17	protein_coding	3670	72	2499	1077	noncanon	NC	0	0	0	0	0	0	0	0	0	0	0	0	0	0	0	0	0	0	0	0	0	0	0	16	0	6	10	0	0	0	0	5'ss_bulge	stringent	0	8	1	9	present	present
ENSG00000079134	ENST00000261600	NM_005131	THOC1	protein_coding	2108	27	1974	105	noncanon	NC	0	0	0	0	0	0	0	0	0	0	0	0	0	0	0	0	0	0	0	0	0	0	0	5	0	5	0	0	0	0	0	5'ss	stringent	1	4	1	2	present	present
ENSG00000079150	ENST00000424785	NM_181342	FKBP7	protein_coding	2876	100	669	2105	canon	U2	0	0	0	0	0	0	1	0	1	0	0	0	1	0	0	1	0	0	0	0	0	0	0	8	0	4	4	0	0	2	1	5'ss_bulge	consensus	0	4	0	11	present	present
ENSG00000079156	ENST00000190611	NM_032523	OSBPL6	protein_coding	10652	194	2805	7333	canon	U2	1	0	0	1	0	0	1	0	0	1	0	0	1	0	0	1	0	0	0	0	0	0	0	26	0	4	22	0	0	3	3	5'ss	stringent	1	18	2	28	present	present
ENSG00000079215	ENST00000265113	NM_004172	SLC1A3	protein_coding	3919	129	1629	2064	noncanon	NC	0	0	0	0	0	0	0	0	0	0	0	0	0	0	0	0	0	0	0	0	0	0	0	9	0	3	6	0	0	0	0	5'ss_bulge	stringent	0	3	1	7	present	present
ENSG00000079246	ENST00000392132	NM_021141	XRCC5	protein_coding	3379	88	2199	1090	noncanon	NC	0	0	0	0	0	0	0	0	0	0	0	0	0	0	0	0	0	0	0	0	0	0	0	7	0	4	3	0	0	0	0	5'ss_bulge	consensus	0	5	0	12	present	present
ENSG00000079257	ENST00000264265	NM_020169	LXN	protein_coding	1071	169	669	231	absent	NA	0	0	0	0	0	0	0	0	0	0	0	0	0	0	0	0	0	0	0	0	0	0	0	0	0	0	0	0	0	0	0	5'ss_bulge	stringent	0	2	1	1	present	present
ENSG00000079263	ENST00000392045	NM_007237	SP140	protein_coding	3244	108	2604	530	noncanon	NC	0	0	0	0	0	0	0	0	0	0	0	0	0	0	0	0	0	0	0	0	0	0	0	5	0	4	1	0	0	0	0	5'ss_bulge	consensus	0	10	0	9	present	present
ENSG00000079277	ENST00000371945	NM_001135553	MKNK1	protein_coding	2661	167	1239	1167	noncanon	NC	0	0	0	0	0	0	0	0	0	0	0	0	0	0	0	0	0	0	0	0	0	0	0	3	0	1	2	0	0	0	0	5'ss_bulge	consensus	0	8	0	5	present	present
ENSG00000079308	ENST00000682258	NM_001387777	TNS1	protein_coding	10311	122	5520	4667	canon	U5	0	0	0	0	0	0	0	0	0	0	0	0	1	0	0	1	0	0	0	0	0	0	0	15	0	4	11	0	0	1	1	5'ss_bulge	stringent	0	17	1	8	present	present
ENSG00000079313	ENST00000170168	NM_020695	REXO1	protein_coding	4609	124	3666	817	noncanon	NC	0	0	0	0	0	0	0	0	0	0	0	0	0	0	0	0	0	0	0	0	0	0	0	1	0	0	1	0	0	0	0	5'ss_bulge	consensus	0	8	0	1	present	present
ENSG00000079332	ENST00000373241	NM_020150	SAR1A	protein_coding	5902	101	597	5186	canon	U2	0	0	0	0	0	0	2	0	0	2	0	0	0	0	0	0	0	0	0	0	0	0	0	18	0	1	17	0	0	2	2	5'ss_bulge	stringent	0	5	2	13	present	present
ENSG00000079335	ENST00000336454	NM_003672	CDC14A	protein_coding	4231	448	1785	1996	canon	U2	0	0	0	0	0	0	1	0	1	0	0	0	0	0	0	0	0	0	0	0	0	0	0	20	0	1	19	0	0	1	0	5'ss_bulge	consensus	0	4	0	8	present	present
ENSG00000079337	ENST00000449771	NM_001098531	RAPGEF3	protein_coding	6300	323	2772	3203	noncanon	NC	0	0	0	0	0	0	0	0	0	0	0	0	0	0	0	0	0	0	0	0	0	0	0	6	0	3	3	0	0	0	0	5'ss_bulge	consensus	0	18	0	6	present	present
ENSG00000079385	ENST00000161559	NM_001712	CEACAM1	protein_coding	3491	106	1581	1802	canon	U2	0	0	0	0	0	0	1	0	0	1	0	0	0	0	0	0	0	0	0	0	0	0	0	9	0	1	8	0	0	1	1	5'ss_bulge	stringent	0	3	2	9	present	present
ENSG00000079387	ENST00000549518	NM_001267594	SENP1	protein_coding	4456	51	1935	2424	canon	U2	0	0	0	0	0	0	2	0	0	2	0	0	0	0	0	0	0	0	0	0	0	0	0	7	0	3	4	0	0	2	2	5'ss_bulge	consensus	0	2	0	6	present	present
ENSG00000079393	ENST00000478873	NM_001363514	DUSP13B	protein_coding	1320	74	1005	239	absent	NA	0	0	0	0	0	0	0	0	0	0	0	0	0	0	0	0	0	0	0	0	0	0	0	0	0	0	0	0	0	0	0	5'ss_bulge	stringent	0	4	1	3	absent	absent
ENSG00000079432	ENST00000681038	NM_001386298	CIC	protein_coding	8299	129	7554	604	noncanon	NC	0	0	0	0	0	0	0	0	0	0	0	0	0	0	0	0	0	0	0	0	0	0	0	2	0	1	1	0	0	0	0	5'ss	consensus	1	23	0	10	present	present
ENSG00000079435	ENST00000244289	NM_005357	LIPE	protein_coding	3768	238	3231	297	noncanon	NC	0	0	0	0	0	0	0	0	0	0	0	0	0	0	0	0	0	0	0	0	0	0	0	1	0	1	0	0	0	0	0	5'ss_bulge	consensus	0	2	0	4	present	present
ENSG00000079459	ENST00000220584	NM_004462	FDFT1	protein_coding	2035	91	1254	688	canon	U2	0	0	0	0	0	0	2	0	0	2	0	0	0	0	0	0	0	0	0	0	0	0	0	9	0	1	8	0	0	2	2	5'ss_bulge	consensus	0	9	0	14	present	present
ENSG00000079462	ENST00000262890	NM_002573	PAFAH1B3	protein_coding	1054	314	696	42	absent	NA	0	0	0	0	0	0	0	0	0	0	0	0	0	0	0	0	0	0	0	0	0	0	0	0	0	0	0	0	0	0	0	5'ss_bulge	No Bpt	0	3	0	0	present	present
ENSG00000079482	ENST00000355520	NM_002547	OPHN1	protein_coding	7569	327	2409	4819	canon	U2	1	0	0	1	0	0	1	0	0	1	0	0	0	0	0	0	0	0	0	0	0	0	0	12	0	2	10	0	0	2	2	5'ss_bulge	stringent	0	15	1	13	present	present
ENSG00000079557	ENST00000226355	NM_001133	AFM	protein_coding	1997	30	1800	125	noncanon	NC	0	0	0	0	0	0	0	0	0	0	0	0	0	0	0	0	0	0	0	0	0	0	0	4	0	3	1	0	0	0	0	5'ss_bulge	consensus	0	2	0	5	present	present
ENSG00000079616	ENST00000160827	NM_007317	KIF22	protein_coding	2081	8	1998	73	canon	U2	0	0	0	0	0	0	1	0	0	1	0	0	0	0	0	0	0	0	0	0	0	0	0	0	0	0	0	0	0	1	1	5'ss_bulge	No Bpt	0	4	0	0	present	present
ENSG00000079689	ENST00000377961	NM_006998	SCGN	protein_coding	1468	188	831	447	canon	U2	0	0	0	0	0	0	1	0	1	0	0	0	0	0	0	0	0	0	0	0	0	0	0	4	0	1	3	0	0	1	0	5'ss_bulge	No Bpt	0	2	0	0	present	present
ENSG00000079691	ENST00000329474	NM_017640	CARMIL1	protein_coding	5485	421	4116	946	canon	U2	0	0	0	0	0	0	1	0	1	0	0	0	0	0	0	0	0	0	0	0	0	0	0	9	0	4	5	0	0	1	0	5'ss_bulge	stringent	0	7	2	9	present	present
ENSG00000079739	ENST00000371084	NM_002633	PGM1	protein_coding	2337	77	1689	569	noncanon	NC	0	0	0	0	0	0	0	0	0	0	0	0	0	0	0	0	0	0	0	0	0	0	0	4	0	3	1	0	0	0	0	5'ss_bulge	consensus	0	4	0	5	present	present
ENSG00000079785	ENST00000233084	NM_004939	DDX1	protein_coding	2484	65	2223	194	noncanon	NC	0	0	0	0	0	0	0	0	0	0	0	0	0	0	0	0	0	0	0	0	0	0	0	3	0	3	0	0	0	0	0	5'ss_bulge	consensus	0	5	0	2	present	present
ENSG00000079805	ENST00000389253	NM_001005361	DNM2	protein_coding	3633	163	2613	855	absent	NA	0	0	0	0	0	0	0	0	0	0	0	0	0	0	0	0	0	0	0	0	0	0	0	0	0	0	0	0	0	0	0	5'ss_bulge	consensus	0	3	0	4	present	present
ENSG00000079819	ENST00000337057	NM_001431	EPB41L2	protein_coding	4380	90	3018	1251	noncanon	NC	0	0	0	0	0	0	0	0	0	0	0	0	0	0	0	0	0	0	0	0	0	0	0	7	0	2	5	0	0	0	0	5'ss_bulge	stringent	0	9	2	7	present	present
ENSG00000079841	ENST00000521978	NM_014989	RIMS1	protein_coding	7984	473	5079	2430	noncanon	NC	0	0	0	0	0	0	0	0	0	0	0	0	0	0	0	0	0	0	0	0	0	0	0	11	0	2	9	0	0	0	0	5'ss_bulge	stringent	0	8	3	9	present	present
ENSG00000079931	ENST00000367963	NM_015529	MOXD1	protein_coding	2989	48	1842	1097	canon	U2	0	0	0	0	0	0	1	0	1	0	0	0	0	0	0	0	0	0	0	0	0	0	0	5	0	2	3	0	0	1	0	5'ss_bulge	consensus	0	3	0	5	present	present
ENSG00000079950	ENST00000367941	NM_003569	STX7	protein_coding	15845	109	786	14890	canon	U2	2	0	0	2	0	0	3	0	0	3	0	0	2	0	0	2	0	0	0	0	0	0	0	51	0	1	50	0	0	7	7	5'ss_bulge	stringent	0	25	3	43	present	present
ENSG00000079974	ENST00000691320	NM_001130919	RABL2B	protein_coding	2149	135	690	1269	noncanon	NC	0	0	0	0	0	0	0	0	0	0	0	0	0	0	0	0	0	0	0	0	0	0	0	3	0	0	3	0	0	0	0	5'ss_bulge	stringent	0	4	1	4	present	present
ENSG00000079999	ENST00000171111	NM_203500	KEAP1	protein_coding	2565	115	1875	526	absent	NA	0	0	0	0	0	0	0	0	0	0	0	0	0	0	0	0	0	0	0	0	0	0	0	0	0	0	0	0	0	0	0	5'ss_bulge	consensus	0	6	0	2	present	present
ENSG00000080007	ENST00000370336	NM_018665	DDX43	protein_coding	2430	77	1947	379	canon	U2	0	0	0	0	0	0	1	0	1	0	0	0	0	0	0	0	0	0	0	0	0	0	0	2	0	0	2	0	0	1	0	5'ss_bulge	consensus	0	3	0	4	present	present
ENSG00000080031	ENST00000376350	NM_002842	PTPRH	protein_coding	3923	67	3348	506	noncanon	NC	0	0	0	0	0	0	0	0	0	0	0	0	0	0	0	0	0	0	0	0	0	0	0	1	0	1	0	0	0	0	0	5'ss_bulge	stringent	0	12	1	2	present	present
ENSG00000080166	ENST00000377028	NM_001922	DCT	protein_coding	5074	426	1560	3086	canon	U2	0	0	0	0	0	0	1	0	1	0	0	0	0	0	0	0	0	0	0	0	0	0	0	19	0	5	14	0	0	1	0	5'ss_bulge	stringent	0	10	2	6	present	present
ENSG00000080189	ENST00000372230	NM_015945	SLC35C2	protein_coding	5820	256	1098	4409	canon	U2	0	0	0	0	0	0	1	0	0	1	0	0	1	0	0	1	0	0	0	0	0	0	0	10	0	2	8	0	0	2	2	5'ss_bulge	stringent	0	15	1	13	present	present
ENSG00000080200	ENST00000389622	NM_153605	CRYBG3	protein_coding	10779	195	8913	1669	canon	U5	0	0	0	0	0	0	0	0	0	0	0	0	1	0	1	0	0	0	0	0	0	0	0	19	0	13	6	0	0	1	0	5'ss_bulge	stringent	0	18	1	17	present	present
ENSG00000080224	ENST00000389672	NM_001080448	EPHA6	protein_coding	16254	29	3393	12830	canon	U2	2	0	0	2	0	0	5	0	0	5	0	0	2	0	0	2	0	0	0	0	0	0	0	69	0	5	64	0	0	9	9	5'ss_bulge	stringent	0	25	4	47	present	present
ENSG00000080293	ENST00000019103	NM_002980	SCTR	protein_coding	1854	256	1323	273	canon	U2	1	0	1	0	0	0	1	0	1	0	0	0	0	0	0	0	0	0	0	0	0	0	0	0	0	0	0	0	0	2	0	No 5'ss	consensus	0	0	0	3	present	present
ENSG00000080298	ENST00000617270	NM_001282116	RFX3	protein_coding	9258	254	2250	6744	canon	U2	0	0	0	0	0	0	1	0	0	1	0	0	1	0	0	1	0	0	0	0	0	0	0	39	0	4	35	0	0	2	2	5'ss_bulge	stringent	0	16	3	19	present	present
ENSG00000080345	ENST00000444746	NM_018151	RIF1	protein_coding	14662	131	7419	7100	canon	U2	1	0	0	1	0	0	4	0	0	4	0	0	0	0	0	0	0	0	0	0	0	0	0	45	0	10	35	0	0	5	5	5'ss_bulge	stringent	0	16	5	37	present	present
ENSG00000080371	ENST00000261263	NM_014999	RAB21	protein_coding	15558	266	678	14612	canon	U2	5	0	0	5	0	0	7	0	0	7	0	0	1	0	0	1	0	0	0	0	0	0	0	48	0	2	46	0	0	13	13	5'ss_bulge	stringent	0	13	3	40	present	present
ENSG00000080493	ENST00000264485	NM_001098484	SLC4A4	protein_coding	7716	142	3240	4295	canon	U1	2	0	0	2	0	0	0	0	0	0	0	0	0	0	0	0	0	0	0	0	0	0	0	30	0	7	23	0	0	2	2	5'ss_bulge	stringent	0	7	2	20	present	present
ENSG00000080503	ENST00000349721	NM_003070	SMARCA2	protein_coding	5748	57	4773	880	noncanon	NC	0	0	0	0	0	0	0	0	0	0	0	0	0	0	0	0	0	0	0	0	0	0	0	16	0	8	8	0	0	0	0	5'ss_bulge	consensus	0	11	0	9	present	present
ENSG00000080511	ENST00000591589	NM_015725	RDH8	protein_coding	1481	14	936	529	absent	NA	0	0	0	0	0	0	0	0	0	0	0	0	0	0	0	0	0	0	0	0	0	0	0	0	0	0	0	0	0	0	0	5'ss_bulge	consensus	0	1	0	3	absent	absent
ENSG00000080546	ENST00000436639	NM_014454	SESN1	protein_coding	5664	772	1656	3234	noncanon	NC	0	0	0	0	0	0	0	0	0	0	0	0	0	0	0	0	0	0	0	0	0	0	0	23	3	3	17	0	0	0	0	5'ss_bulge	stringent	0	6	1	6	present	present
ENSG00000080561	ENST00000262843	NM_012216	MID2	protein_coding	7333	560	2208	4563	canon	U2	1	0	0	1	0	0	1	0	0	1	0	0	0	0	0	0	0	0	0	0	0	0	0	16	0	2	14	0	0	2	2	5'ss_bulge	stringent	0	9	1	18	present	present
ENSG00000080572	ENST00000372453	NM_173494	DNAAF6	protein_coding	1677	79	645	948	canon	U2	0	0	0	0	0	0	1	0	0	1	0	0	0	0	0	0	0	0	0	0	0	0	0	9	0	3	6	0	0	1	1	5'ss_bulge	consensus	0	2	0	2	present	present
ENSG00000080573	ENST00000264828	NM_015719	COL5A3	protein_coding	6207	118	5238	849	noncanon	NC	0	0	0	0	0	0	0	0	0	0	0	0	0	0	0	0	0	0	0	0	0	0	0	1	0	0	1	0	0	0	0	5'ss_bulge	consensus	0	13	0	4	present	present
ENSG00000080603	ENST00000262518	NM_006662	SRCAP	protein_coding	11724	208	9693	1675	noncanon	NC	0	0	0	0	0	0	0	0	0	0	0	0	0	0	0	0	0	0	0	0	0	0	0	5	0	2	3	0	0	0	0	5'ss	stringent	2	26	2	30	present	present
ENSG00000080608	ENST00000397885	NM_014878	PUM3	protein_coding	2187	50	1947	178	noncanon	NC	0	0	0	0	0	0	0	0	0	0	0	0	0	0	0	0	0	0	0	0	0	0	0	1	0	0	1	0	0	0	0	5'ss_bulge	consensus	0	4	0	1	present	present
ENSG00000080618	ENST00000181383	NM_001872	CPB2	protein_coding	1724	23	1272	427	noncanon	NC	0	0	0	0	0	0	0	0	0	0	0	0	0	0	0	0	0	0	0	0	0	0	0	3	0	2	1	0	0	0	0	5'ss_bulge	consensus	0	1	0	2	present	present
ENSG00000080644	ENST00000326828	NM_000743	CHRNA3	protein_coding	3015	201	1518	1294	noncanon	NC	0	0	0	0	0	0	0	0	0	0	0	0	0	0	0	0	0	0	0	0	0	0	0	8	0	3	5	0	0	0	0	5'ss_bulge	consensus	0	2	0	2	present	present
ENSG00000080709	ENST00000673685	NM_021614	KCNN2	protein_coding	2760	69	2376	313	noncanon	NC	0	0	0	0	0	0	0	0	0	0	0	0	0	0	0	0	0	0	0	0	0	0	0	1	0	0	1	0	0	0	0	No 5'ss	stringent	0	0	1	3	present	present
ENSG00000080802	ENST00000541284	NM_001190850	CNOT4	protein_coding	3538	213	2142	1089	canon	U2	0	0	0	0	0	0	1	0	0	1	0	0	1	0	0	1	0	0	0	0	0	0	0	3	0	1	2	0	0	2	2	5'ss_bulge	stringent	0	1	1	5	present	present
ENSG00000080815	ENST00000324501	NM_000021	PSEN1	protein_coding	6018	81	1404	4401	canon	U1	2	0	0	2	0	0	0	0	0	0	0	0	1	0	0	1	0	0	0	0	0	0	0	14	0	0	14	0	0	3	3	5'ss_bulge	stringent	0	12	1	15	present	present
ENSG00000080819	ENST00000647941	NM_000097	CPOX	protein_coding	2709	106	1365	1236	canon	U2	1	0	0	1	0	0	1	0	0	1	0	0	0	0	0	0	0	0	0	0	0	0	0	9	0	0	9	0	0	2	2	5'ss_bulge	consensus	0	2	0	6	present	present
ENSG00000080822	ENST00000341181	NM_001040181	CLDND1	protein_coding	2010	53	762	1175	canon	U1	1	0	0	1	0	0	0	0	0	0	0	0	0	0	0	0	0	0	0	0	0	0	0	8	0	4	4	0	0	1	1	5'ss_bulge	stringent	0	1	1	8	present	present
ENSG00000080823	ENST00000361847	NM_014226	MOK	protein_coding	1909	195	1260	452	noncanon	NC	0	0	0	0	0	0	0	0	0	0	0	0	0	0	0	0	0	0	0	0	0	0	0	5	0	4	1	0	0	0	0	5'ss_bulge	stringent	0	2	1	3	present	present
ENSG00000080824	ENST00000216281	NM_005348	HSP90AA1	protein_coding	3228	58	2199	969	noncanon	NC	0	0	0	0	0	0	0	0	0	0	0	0	0	0	0	0	0	0	0	0	0	0	0	4	0	2	2	0	0	0	0	5'ss_bulge	consensus	0	6	0	6	present	present
ENSG00000080839	ENST00000373664	NM_002895	RBL1	protein_coding	5686	68	3207	2409	canon	U2	0	0	0	0	0	0	2	0	2	0	0	0	0	0	0	0	0	0	0	0	0	0	0	24	0	8	16	0	0	2	0	5'ss_bulge	stringent	0	5	2	12	present	present
ENSG00000080845	ENST00000339266	NM_001365621	DLGAP4	protein_coding	5058	230	2979	1601	canon	U2	0	0	0	0	0	0	1	0	1	0	0	0	0	0	0	0	0	0	0	0	0	0	0	4	1	0	3	0	0	1	0	5'ss_bulge	consensus	0	3	0	7	present	present
ENSG00000080854	ENST00000533871	NM_001277285	IGSF9B	protein_coding	17159	213	4314	12630	canon	U2	0	0	0	0	0	0	2	0	0	2	0	0	0	0	0	0	0	0	0	0	0	0	0	33	0	2	31	0	0	2	2	5'ss	stringent	1	37	1	27	present	present
ENSG00000080910	ENST00000367415	NM_005666	CFHR2	protein_coding	1498	142	813	541	noncanon	NC	0	0	0	0	0	0	0	0	0	0	0	0	0	0	0	0	0	0	0	0	0	0	0	9	1	3	5	0	0	0	0	5'ss_bulge	stringent	0	4	1	4	absent	absent
ENSG00000080986	ENST00000261597	NM_006101	NDC80	protein_coding	2126	126	1929	60	noncanon	NC	0	0	0	0	0	0	0	0	0	0	0	0	0	0	0	0	0	0	0	0	0	0	0	2	0	2	0	0	0	0	0	5'ss_bulge	consensus	0	1	0	2	present	present
ENSG00000081014	ENST00000261842	NM_007347	AP4E1	protein_coding	6743	95	3414	3232	canon	U2	1	0	0	1	0	0	2	0	0	2	0	0	0	0	0	0	0	0	0	0	0	0	0	32	0	9	23	0	0	3	3	5'ss_bulge	stringent	0	6	2	17	present	present
ENSG00000081019	ENST00000261441	NM_018364	RSBN1	protein_coding	6621	63	2409	4147	canon	U2	0	0	0	0	0	0	1	0	1	0	0	0	0	0	0	0	0	0	0	0	0	0	0	21	0	2	19	0	0	1	0	5'ss_bulge	stringent	0	10	4	15	present	present
ENSG00000081026	ENST00000307546	NM_001142782	MAGI3	protein_coding	6874	518	4446	1908	canon	U2	1	0	0	1	0	0	1	0	0	1	0	0	0	0	0	0	0	0	0	0	0	0	0	13	1	6	6	0	0	2	2	5'ss_bulge	stringent	0	9	3	8	present	present
ENSG00000081041	ENST00000508487	NM_002089	CXCL2	protein_coding	1115	74	324	715	noncanon	NC	0	0	0	0	0	0	0	0	0	0	0	0	0	0	0	0	0	0	0	0	0	0	0	6	0	0	6	0	0	0	0	5'ss_bulge	No Bpt	0	2	0	0	absent	absent
ENSG00000081051	ENST00000395792	NM_001134	AFP	protein_coding	2426	41	1830	543	canon	U5	0	0	0	0	0	0	0	0	0	0	0	0	1	0	1	0	0	0	0	0	0	0	0	5	0	4	1	0	0	1	0	5'ss_bulge	consensus	0	3	0	2	present	present
ENSG00000081052	ENST00000396625	NM_000092	COL4A4	protein_coding	9984	198	5073	4610	canon	U2	0	0	0	0	0	0	1	0	0	1	0	0	0	0	0	0	0	0	0	0	0	0	0	19	0	3	16	0	0	1	1	5'ss_bulge	stringent	0	17	1	14	present	present
ENSG00000081059	ENST00000342854	NM_003202	TCF7	protein_coding	3288	225	1155	1906	canon	U2	0	0	0	0	0	0	2	0	0	2	0	0	0	0	0	0	0	0	0	0	0	0	0	3	0	0	3	0	0	2	2	5'ss_bulge	consensus	0	3	0	3	present	present
ENSG00000081087	ENST00000193322	NM_014028	OSTM1	protein_coding	4471	89	1005	3375	canon	U2	0	0	0	0	0	0	1	0	0	1	0	0	0	0	0	0	0	0	0	0	0	0	0	15	0	0	15	0	0	1	1	5'ss_bulge	stringent	0	1	1	11	present	present
ENSG00000081138	ENST00000397968	NM_004361	CDH7	protein_coding	12136	195	2358	9442	canon	U2	2	0	0	2	0	0	4	0	1	3	0	0	1	0	0	1	0	0	0	0	0	0	0	36	0	2	34	0	0	7	6	5'ss	stringent	1	16	3	25	present	present
ENSG00000081148	ENST00000193391	NM_016247	IMPG2	protein_coding	8352	202	3726	4422	canon	U5	0	0	0	0	0	0	0	0	0	0	0	0	1	0	1	0	0	0	0	0	0	0	0	24	1	9	14	0	0	1	0	5'ss_bulge	stringent	0	11	2	24	present	present
ENSG00000081154	ENST00000265260	NM_020357	PCNP	protein_coding	2285	35	537	1711	canon	U1	1	0	0	1	0	0	0	0	0	0	0	0	1	0	0	1	0	0	0	0	0	0	0	7	0	0	7	0	0	2	2	5'ss_bulge	stringent	0	2	3	5	present	present
ENSG00000081177	ENST00000685843	NM_001193360	EXD2	protein_coding	5009	93	1866	2917	noncanon	NC	0	0	0	0	0	0	0	0	0	0	0	0	0	0	0	0	0	0	0	0	0	0	0	12	0	1	11	0	0	0	0	5'ss_bulge	stringent	0	10	2	19	present	present
ENSG00000081181	ENST00000261783	NM_001172	ARG2	protein_coding	1911	57	1065	787	noncanon	NC	0	0	0	0	0	0	0	0	0	0	0	0	0	0	0	0	0	0	0	0	0	0	0	1	0	0	1	0	0	0	0	5'ss_bulge	stringent	0	2	1	2	present	present
ENSG00000081189	ENST00000504921	NM_002397	MEF2C	protein_coding	7281	229	1422	5486	canon	U1	3	0	0	3	0	0	0	0	0	0	0	0	1	0	0	1	0	0	0	0	0	0	0	31	0	2	29	0	0	4	4	5'ss_bulge	stringent	0	9	4	10	present	present
ENSG00000081237	ENST00000442510	NM_002838	PTPRC	protein_coding	5357	97	3921	1294	canon	U1	1	0	1	0	0	0	0	0	0	0	0	0	1	0	1	0	0	0	0	0	0	0	0	21	0	7	14	0	0	2	0	5'ss_bulge	stringent	0	3	1	6	present	present
ENSG00000081248	ENST00000362061	NM_000069	CACNA1S	protein_coding	6028	86	5622	318	noncanon	NC	0	0	0	0	0	0	0	0	0	0	0	0	0	0	0	0	0	0	0	0	0	0	0	9	0	9	0	0	0	0	0	5'ss	consensus	1	13	0	7	present	present
ENSG00000081277	ENST00000367324	NM_001005337	PKP1	protein_coding	5326	196	2181	2915	noncanon	NC	0	0	0	0	0	0	0	0	0	0	0	0	0	0	0	0	0	0	0	0	0	0	0	7	0	0	7	0	0	0	0	5'ss_bulge	consensus	0	9	0	5	present	present
ENSG00000081307	ENST00000356232	NM_024818	UBA5	protein_coding	4692	208	1215	3267	noncanon	NC	0	0	0	0	0	0	0	0	0	0	0	0	0	0	0	0	0	0	0	0	0	0	0	17	0	2	15	0	0	0	0	5'ss_bulge	stringent	0	5	2	12	absent	absent
ENSG00000081320	ENST00000263955	NM_004226	STK17B	protein_coding	5273	245	1119	3863	canon	U1	1	0	0	1	0	0	0	0	0	0	0	0	0	0	0	0	0	0	0	0	0	0	0	21	0	1	20	0	0	1	1	5'ss_bulge	stringent	0	4	2	10	present	present
ENSG00000081377	ENST00000375241	NM_033331	CDC14B	protein_coding	5602	464	1497	3639	noncanon	NC	0	0	0	0	0	0	0	0	0	0	0	0	0	0	0	0	0	0	0	0	0	0	0	14	0	4	10	0	0	0	0	5'ss_bulge	stringent	0	4	2	7	present	present
ENSG00000081386	ENST00000223428	NM_014930	ZNF510	protein_coding	6507	175	2052	4224	canon	U2	0	0	0	0	0	0	2	0	0	2	0	0	0	0	0	0	0	0	0	0	0	0	0	17	0	3	14	0	0	2	2	5'ss_bulge	stringent	0	5	1	10	present	present
ENSG00000081479	ENST00000649046	NM_004525	LRP2	protein_coding	15657	134	13968	1553	canon	U2	1	0	0	1	0	0	1	0	1	0	0	0	0	0	0	0	0	0	0	0	0	0	0	39	0	30	9	0	0	2	1	5'ss_bulge	stringent	0	19	2	29	present	present
ENSG00000081665	ENST00000540806	NM_001099269	ZNF506	protein_coding	3323	146	1335	1840	canon	U2	0	0	0	0	0	0	1	0	0	1	0	0	0	0	0	0	0	0	0	0	0	0	0	7	0	3	4	0	0	1	1	5'ss_bulge	stringent	0	4	1	6	absent	absent
ENSG00000081692	ENST00000620518	NM_023007	JMJD4	protein_coding	2484	28	1254	1200	noncanon	NC	0	0	0	0	0	0	0	0	0	0	0	0	0	0	0	0	0	0	0	0	0	0	0	1	0	0	1	0	0	0	0	5'ss	No Bpt	1	6	0	0	present	present
ENSG00000081721	ENST00000367943	NM_007240	DUSP12	protein_coding	1330	15	1023	290	noncanon	NC	0	0	0	0	0	0	0	0	0	0	0	0	0	0	0	0	0	0	0	0	0	0	0	3	0	0	3	0	0	0	0	5'ss_bulge	No Bpt	0	3	0	0	present	present
ENSG00000081760	ENST00000316519	NM_023928	AACS	protein_coding	3256	149	2019	1086	canon	U5	0	0	0	0	0	0	0	0	0	0	0	0	1	0	0	1	0	0	0	0	0	0	0	6	0	3	3	0	0	1	1	5'ss_bulge	consensus	0	8	0	1	present	present
ENSG00000081791	ENST00000432126	NM_014773	DELE1	protein_coding	4907	70	1548	3287	canon	U1	1	0	0	1	0	0	0	0	0	0	0	0	0	0	0	0	0	0	0	0	0	0	0	6	0	1	5	0	0	1	1	5'ss_bulge	consensus	0	12	0	11	present	present
ENSG00000081800	ENST00000194130	NM_022444	SLC13A1	protein_coding	3798	22	1788	1986	noncanon	NC	0	0	0	0	0	0	0	0	0	0	0	0	0	0	0	0	0	0	0	0	0	0	0	22	0	6	16	0	0	0	0	5'ss_bulge	stringent	0	5	1	7	present	present
ENSG00000081803	ENST00000449022	NM_017954	CADPS2	protein_coding	5768	122	3891	1753	canon	U2	0	0	0	0	0	0	2	0	1	1	0	0	0	0	0	0	0	0	0	0	0	0	0	18	0	8	10	0	0	2	1	5'ss_bulge	stringent	0	3	2	4	present	present
ENSG00000081818	ENST00000194152	NM_018938	PCDHB4	protein_coding	3806	180	2388	1236	noncanon	NC	0	0	0	0	0	0	0	0	0	0	0	0	0	0	0	0	0	0	0	0	0	0	0	14	0	2	12	0	0	0	0	5'ss_bulge	consensus	0	6	0	7	absent	absent
ENSG00000081842	ENST00000529310	NM_018909	PCDHA6	protein_coding	5395	131	2853	2409	noncanon	NC	0	0	0	0	0	0	0	0	0	0	0	0	0	0	0	0	0	0	0	0	0	0	0	6	0	0	6	0	0	0	0	5'ss_bulge	stringent	0	9	2	9	absent	absent
ENSG00000081853	ENST00000394576	NM_018915	PCDHGA2	protein_coding	4813	211	2799	1801	noncanon	NC	0	0	0	0	0	0	0	0	0	0	0	0	0	0	0	0	0	0	0	0	0	0	0	1	0	1	0	0	0	0	0	5'ss_bulge	consensus	0	8	0	9	absent	absent
ENSG00000081870	ENST00000194214	NM_016126	IFT25	protein_coding	685	144	435	89	noncanon	NC	0	0	0	0	0	0	0	0	0	0	0	0	0	0	0	0	0	0	0	0	0	0	0	3	0	0	3	0	0	0	0	5'ss_bulge	consensus	0	3	0	1	present	present
ENSG00000081913	ENST00000262719	NM_194449	PHLPP1	protein_coding	6299	142	5154	1001	noncanon	NC	0	0	0	0	0	0	0	0	0	0	0	0	0	0	0	0	0	0	0	0	0	0	0	15	0	7	8	0	0	0	0	5'ss_bulge	stringent	0	7	1	8	present	present
ENSG00000081923	ENST00000648908	NM_001374385	ATP8B1	protein_coding	6161	317	3756	2061	canon	U2	0	0	0	0	0	0	1	0	1	0	0	0	0	0	0	0	0	0	0	0	0	0	0	13	0	0	13	0	0	1	0	5'ss_bulge	stringent	0	4	4	14	present	present
ENSG00000081985	ENST00000674203	NM_001374259	IL12RB2	protein_coding	5443	94	2589	2634	noncanon	NC	0	0	0	0	0	0	0	0	0	0	0	0	0	0	0	0	0	0	0	0	0	0	0	13	1	7	5	0	0	0	0	5'ss_bulge	stringent	0	6	1	11	present	present
ENSG00000082014	ENST00000262188	NM_001003801	SMARCD3	protein_coding	1907	131	1452	322	noncanon	NC	0	0	0	0	0	0	0	0	0	0	0	0	0	0	0	0	0	0	0	0	0	0	0	1	0	1	0	0	0	0	0	5'ss_bulge	No Bpt	0	2	0	0	present	present
ENSG00000082068	ENST00000265107	NM_018034	WDR70	protein_coding	2877	49	1965	861	noncanon	NC	0	0	0	0	0	0	0	0	0	0	0	0	0	0	0	0	0	0	0	0	0	0	0	6	0	1	5	0	0	0	0	5'ss_bulge	consensus	0	1	0	6	present	present
ENSG00000082074	ENST00000512982	NM_001465	FYB1	protein_coding	4829	120	2490	2190	noncanon	NC	0	0	0	0	0	0	0	0	0	0	0	0	0	0	0	0	0	0	0	0	0	0	0	8	0	1	7	0	0	0	0	5'ss_bulge	consensus	0	3	0	8	present	present
ENSG00000082126	ENST00000409474	NM_033066	MPP4	protein_coding	2408	99	1914	335	canon	U5	0	0	0	0	0	0	0	0	0	0	0	0	1	0	1	0	0	0	0	0	0	0	0	7	0	5	2	0	0	1	0	5'ss_bulge	consensus	0	5	0	2	present	present
ENSG00000082146	ENST00000194530	NM_018571	STRADB	protein_coding	2222	198	1257	670	canon	U2	0	0	0	0	0	0	2	1	0	1	0	0	0	0	0	0	0	0	0	0	0	0	0	3	0	2	1	0	0	2	1	No 5'ss	consensus	0	0	0	5	present	present
ENSG00000082153	ENST00000409600	NM_001207067	BZW1	protein_coding	6511	80	1260	5159	canon	U1	1	0	0	1	0	0	0	0	0	0	0	0	0	0	0	0	0	0	0	0	0	0	0	21	0	2	19	0	0	1	1	5'ss_bulge	stringent	0	4	3	14	present	present
ENSG00000082175	ENST00000325455	NM_000926	PGR	protein_coding	13037	742	2802	9491	canon	U2	2	1	0	1	0	0	1	0	0	1	0	0	1	0	0	1	0	0	0	0	0	0	0	50	0	3	47	0	0	4	3	5'ss_bulge	stringent	0	5	6	32	present	present
ENSG00000082196	ENST00000382065	NM_181435	C1QTNF3	protein_coding	3773	87	960	2724	canon	U2	0	0	0	0	0	0	1	0	0	1	0	0	0	0	0	0	0	0	0	0	0	0	0	11	0	1	10	0	0	1	1	5'ss_bulge	stringent	0	6	1	8	absent	absent
ENSG00000082212	ENST00000321341	NM_002396	ME2	protein_coding	9031	190	1755	7072	canon	U2	0	0	0	0	0	0	3	0	0	3	0	0	0	0	0	0	0	0	0	0	0	0	0	26	0	6	20	0	0	3	3	5'ss_bulge	stringent	0	21	3	21	present	present
ENSG00000082213	ENST00000325366	NM_018356	C5orf22	protein_coding	3572	91	1329	2150	canon	U2	2	0	1	1	0	0	1	0	0	1	0	0	0	0	0	0	0	0	0	0	0	0	0	11	0	2	9	0	0	3	2	5'ss_bulge	stringent	0	7	2	11	present	present
ENSG00000082258	ENST00000264157	NM_058241	CCNT2	protein_coding	6920	32	2193	4693	canon	U2	0	0	0	0	0	0	3	0	1	2	0	0	0	0	0	0	0	0	0	0	0	0	0	26	0	3	23	0	0	3	2	5'ss_bulge	stringent	0	12	2	19	present	present
ENSG00000082269	ENST00000418814	NM_001162529	FAM135A	protein_coding	6215	194	4548	1252	canon	U2	0	0	0	0	0	0	1	0	0	1	0	0	0	0	0	0	0	0	0	0	0	0	0	20	1	14	5	0	0	1	1	5'ss_bulge	stringent	0	3	2	10	present	present
ENSG00000082293	ENST00000620364	NM_001858	COL19A1	protein_coding	8740	84	3429	5193	canon	U2	0	0	0	0	0	0	1	0	1	0	0	0	1	0	0	1	0	0	0	0	0	0	0	32	0	1	31	0	0	2	1	5'ss	stringent	1	15	1	21	present	present
ENSG00000082397	ENST00000341928	NM_012307	EPB41L3	protein_coding	4459	84	3264	1092	noncanon	NC	0	0	0	0	0	0	0	0	0	0	0	0	0	0	0	0	0	0	0	0	0	0	0	6	0	1	5	0	0	0	0	5'ss_bulge	consensus	0	5	0	6	present	present
ENSG00000082438	ENST00000652658	NM_001365672	COBLL1	protein_coding	9309	113	3387	5757	canon	U1	3	0	2	1	0	0	0	0	0	0	0	0	0	0	0	0	0	0	0	0	0	0	0	39	0	4	35	0	0	3	1	5'ss_bulge	stringent	0	6	2	12	present	present
ENSG00000082458	ENST00000374360	NM_021120	DLG3	protein_coding	6042	366	2454	3220	canon	U2	0	0	0	0	0	0	1	0	1	0	0	0	1	0	0	1	0	0	0	0	0	0	0	10	0	2	8	0	0	2	1	5'ss_bulge	stringent	0	16	1	10	present	present
ENSG00000082482	ENST00000444842	NM_001017425	KCNK2	protein_coding	3875	648	1281	1944	noncanon	NC	0	0	0	0	0	0	0	0	0	0	0	0	0	0	0	0	0	0	0	0	0	0	0	7	0	1	6	0	0	0	0	5'ss_bulge	stringent	0	4	1	8	present	present
ENSG00000082497	ENST00000367012	NM_019605	SERTAD4	protein_coding	5222	215	1071	3917	canon	U2	0	0	0	0	0	0	2	0	1	1	0	0	0	0	0	0	0	0	0	0	0	0	0	9	0	1	8	0	0	2	1	5'ss_bulge	stringent	0	4	1	11	present	present
ENSG00000082512	ENST00000261464	NM_001033910	TRAF5	protein_coding	3976	56	1674	2243	noncanon	NC	0	0	0	0	0	0	0	0	0	0	0	0	0	0	0	0	0	0	0	0	0	0	0	12	0	1	11	0	0	0	0	5'ss_bulge	consensus	0	8	0	2	present	present
ENSG00000082515	ENST00000523037	NM_014180	MRPL22	protein_coding	3173	37	621	2513	noncanon	NC	0	0	0	0	0	0	0	0	0	0	0	0	0	0	0	0	0	0	0	0	0	0	0	9	0	0	9	0	0	0	0	5'ss_bulge	consensus	0	5	0	7	present	present
ENSG00000082516	ENST00000285873	NM_015465	GEMIN5	protein_coding	5404	77	4527	798	canon	U2	0	0	0	0	0	0	1	0	1	0	0	0	0	0	0	0	0	0	0	0	0	0	0	7	0	3	4	0	0	1	0	5'ss_bulge	consensus	0	5	0	4	present	present
ENSG00000082556	ENST00000265572	NM_000912	OPRK1	protein_coding	4954	189	1143	3572	noncanon	NC	0	0	0	0	0	0	0	0	0	0	0	0	0	0	0	0	0	0	0	0	0	0	0	9	0	2	7	0	0	0	0	5'ss_bulge	consensus	0	7	0	10	absent	absent
ENSG00000082641	ENST00000362042	NM_003204	NFE2L1	protein_coding	4839	511	2319	1903	noncanon	NC	0	0	0	0	0	0	0	0	0	0	0	0	0	0	0	0	0	0	0	0	0	0	0	6	0	0	6	0	0	0	0	5'ss	consensus	1	21	0	13	present	present
ENSG00000082684	ENST00000357599	NM_001031702	SEMA5B	protein_coding	4855	299	3456	1060	noncanon	NC	0	0	0	0	0	0	0	0	0	0	0	0	0	0	0	0	0	0	0	0	0	0	0	2	0	1	1	0	0	0	0	5'ss	consensus	1	9	0	1	present	present
ENSG00000082701	ENST00000264235	NM_001146156	GSK3B	protein_coding	7743	1012	1263	5466	canon	U2	0	0	0	0	0	0	1	0	0	1	0	0	0	0	0	0	0	0	0	0	0	0	0	32	4	5	23	0	0	1	1	5'ss_bulge	stringent	0	13	2	15	present	present
ENSG00000082781	ENST00000296181	NM_002213	ITGB5	protein_coding	4440	364	2400	1674	canon	U1	1	0	0	1	0	0	0	0	0	0	0	0	1	0	0	1	0	0	0	0	0	0	0	5	0	4	1	0	0	2	2	5'ss_bulge	consensus	0	6	0	7	present	present
ENSG00000082805	ENST00000360905	NM_178040	ERC1	protein_coding	9308	155	3351	5700	canon	U2	0	0	0	0	0	0	2	1	0	1	0	0	0	0	0	0	0	0	0	0	0	0	0	8	0	1	7	0	0	2	1	5'ss_bulge	stringent	0	13	1	17	present	present
ENSG00000082898	ENST00000401558	NM_003400	XPO1	protein_coding	4988	794	3216	970	canon	U2	3	0	0	3	0	0	3	0	1	2	0	0	0	0	0	0	0	0	0	0	0	0	0	19	0	6	13	0	0	6	5	5'ss_bulge	stringent	0	2	2	10	present	present
ENSG00000082996	ENST00000392894	NM_183381	RNF13	protein_coding	2336	138	1146	1034	noncanon	NC	0	0	0	0	0	0	0	0	0	0	0	0	0	0	0	0	0	0	0	0	0	0	0	6	0	3	3	0	0	0	0	5'ss_bulge	consensus	0	4	0	7	present	present
ENSG00000083067	ENST00000677713	NM_001366145	TRPM3	protein_coding	12320	266	5160	6892	canon	U2	1	0	0	1	0	0	2	0	0	2	0	0	0	0	0	0	0	0	0	0	0	0	0	36	0	7	29	0	0	3	3	5'ss	stringent	1	25	2	20	present	present
ENSG00000083093	ENST00000261584	NM_024675	PALB2	protein_coding	4008	152	3561	293	canon	U2	0	0	0	0	0	0	1	0	1	0	0	0	1	0	0	1	0	0	0	0	0	0	0	11	0	9	2	0	0	2	1	5'ss_bulge	stringent	0	3	2	9	present	present
ENSG00000083097	ENST00000349129	NM_015018	DOP1A	protein_coding	7957	108	7398	303	canon	U2	1	0	1	0	0	0	1	0	1	0	0	0	1	0	1	0	0	0	0	0	0	0	0	10	1	9	0	0	0	3	0	5'ss_bulge	stringent	0	7	1	13	present	present
ENSG00000083099	ENST00000523377	NM_020466	LYRM2	protein_coding	5347	30	267	5048	canon	U1	1	0	0	1	0	0	0	0	0	0	0	0	1	0	0	1	0	0	0	0	0	0	0	7	0	0	7	0	0	2	2	5'ss	stringent	1	10	6	9	present	present
ENSG00000083123	ENST00000320393	NM_183050	BCKDHB	protein_coding	3668	22	1179	2465	canon	U2	1	0	0	1	0	0	3	0	1	2	0	0	1	0	1	0	0	0	0	0	0	0	0	14	0	5	9	0	0	5	3	5'ss_bulge	consensus	0	4	0	9	present	present
ENSG00000083168	ENST00000265713	NM_006766	KAT6A	protein_coding	9153	324	6015	2725	canon	U1	2	0	1	1	0	0	0	0	0	0	0	0	0	0	0	0	0	0	0	0	0	0	0	19	2	7	10	0	0	2	1	5'ss_bulge	stringent	0	14	2	16	present	present
ENSG00000083223	ENST00000375963	NM_024617	TUT7	protein_coding	5603	139	4488	943	canon	U1	2	0	1	1	0	0	0	0	0	0	0	0	0	0	0	0	0	0	0	0	0	0	0	13	0	9	4	0	0	2	1	5'ss_bulge	stringent	0	9	1	8	present	present
ENSG00000083290	ENST00000395544	NM_014683	ULK2	protein_coding	9149	518	3111	5518	noncanon	NC	0	0	0	0	0	0	0	0	0	0	0	0	0	0	0	0	0	0	0	0	0	0	0	27	0	1	26	0	0	0	0	5'ss	stringent	1	13	1	15	present	present
ENSG00000083307	ENST00000646743	NM_024915	GRHL2	protein_coding	5232	330	1878	3022	noncanon	NC	0	0	0	0	0	0	0	0	0	0	0	0	0	0	0	0	0	0	0	0	0	0	0	8	0	0	8	0	0	0	0	5'ss_bulge	consensus	0	11	0	9	present	present
ENSG00000083312	ENST00000337273	NM_002270	TNPO1	protein_coding	8489	76	2697	5679	canon	U2	1	0	0	1	0	0	3	0	1	2	0	0	1	0	0	1	0	0	0	0	0	0	0	42	0	9	33	0	0	5	4	5'ss_bulge	stringent	0	3	2	23	present	present
ENSG00000083444	ENST00000196061	NM_000302	PLOD1	protein_coding	2976	62	2184	728	noncanon	NC	0	0	0	0	0	0	0	0	0	0	0	0	0	0	0	0	0	0	0	0	0	0	0	1	0	0	1	0	0	0	0	5'ss_bulge	consensus	0	3	0	3	present	present
ENSG00000083454	ENST00000225328	NM_002561	P2RX5	protein_coding	2060	149	1269	640	noncanon	NC	0	0	0	0	0	0	0	0	0	0	0	0	0	0	0	0	0	0	0	0	0	0	0	4	0	2	2	0	0	0	0	5'ss_bulge	No Bpt	0	3	0	0	absent	absent
ENSG00000083457	ENST00000263087	NM_002208	ITGAE	protein_coding	3803	43	3540	218	noncanon	NC	0	0	0	0	0	0	0	0	0	0	0	0	0	0	0	0	0	0	0	0	0	0	0	1	0	1	0	0	0	0	0	5'ss_bulge	consensus	0	3	0	5	present	present
ENSG00000083520	ENST00000377767	NM_014953	DIS3	protein_coding	10571	67	2877	7625	noncanon	NC	0	0	0	0	0	0	0	0	0	0	0	0	0	0	0	0	0	0	0	0	0	0	0	27	0	7	20	0	0	0	0	5'ss_bulge	stringent	0	20	1	15	present	present
ENSG00000083535	ENST00000326291	NM_006346	PIBF1	protein_coding	3080	216	2274	541	canon	U1	1	0	0	1	0	0	0	0	0	0	0	0	0	0	0	0	0	0	0	0	0	0	0	7	0	4	3	0	0	1	1	5'ss_bulge	stringent	0	3	1	4	present	present
ENSG00000083544	ENST00000377881	NM_001146070	TDRD3	protein_coding	2645	144	2235	255	noncanon	NC	0	0	0	0	0	0	0	0	0	0	0	0	0	0	0	0	0	0	0	0	0	0	0	3	0	3	0	0	0	0	0	5'ss_bulge	consensus	0	1	0	1	present	present
ENSG00000083635	ENST00000379161	NM_012345	NUFIP1	protein_coding	3480	34	1488	1956	noncanon	NC	0	0	0	0	0	0	0	0	0	0	0	0	0	0	0	0	0	0	0	0	0	0	0	12	0	1	11	0	0	0	0	5'ss_bulge	stringent	0	2	2	12	present	present
ENSG00000083642	ENST00000315596	NM_015032	PDS5B	protein_coding	7472	141	4344	2966	canon	U2	2	0	1	1	0	0	2	0	0	2	0	0	0	0	0	0	0	0	0	0	0	0	0	28	1	12	15	0	0	4	3	5'ss_bulge	consensus	0	10	0	12	present	present
ENSG00000083720	ENST00000196371	NM_000436	OXCT1	protein_coding	3294	66	1563	1663	canon	U2	0	0	0	0	0	0	1	0	0	1	0	0	0	0	0	0	0	0	0	0	0	0	0	6	0	1	5	0	0	1	1	5'ss_bulge	consensus	0	6	0	6	present	present
ENSG00000083750	ENST00000374941	NM_006064	RRAGB	protein_coding	2051	578	1041	430	noncanon	NC	0	0	0	0	0	0	0	0	0	0	0	0	0	0	0	0	0	0	0	0	0	0	0	4	0	2	2	0	0	0	0	5'ss_bulge	stringent	0	2	2	4	present	present
ENSG00000083782	ENST00000261172	NM_004950	EPYC	protein_coding	1482	25	969	473	noncanon	NC	0	0	0	0	0	0	0	0	0	0	0	0	0	0	0	0	0	0	0	0	0	0	0	3	0	1	2	0	0	0	0	5'ss_bulge	consensus	0	2	0	3	absent	present
ENSG00000083799	ENST00000427738	NM_001378743	CYLD	protein_coding	8540	122	2871	5426	canon	U2	0	0	0	0	0	0	3	0	0	3	0	0	0	0	0	0	0	0	0	0	0	0	0	38	1	8	29	0	0	3	3	5'ss	consensus	1	19	0	17	present	present
ENSG00000083807	ENST00000263093	NM_012254	SLC27A5	protein_coding	2292	36	2073	181	noncanon	NC	0	0	0	0	0	0	0	0	0	0	0	0	0	0	0	0	0	0	0	0	0	0	0	1	0	1	0	0	0	0	0	5'ss_bulge	consensus	0	3	0	2	present	present
ENSG00000083812	ENST00000196482	NM_014347	ZNF324	protein_coding	5054	103	1662	3281	canon	U1	1	0	0	1	0	0	0	0	0	0	0	0	0	0	0	0	0	0	0	0	0	0	0	5	0	1	4	0	0	1	1	5'ss_bulge	consensus	0	9	0	9	present	present
ENSG00000083814	ENST00000317398	NM_024833	ZNF671	protein_coding	2431	95	1605	729	canon	U2	0	0	0	0	0	0	1	0	1	0	0	0	0	0	0	0	0	0	0	0	0	0	0	4	0	4	0	0	0	1	0	5'ss_bulge	consensus	0	7	0	1	absent	absent
ENSG00000083817	ENST00000196489	NM_017879	ZNF416	protein_coding	2545	206	1785	552	canon	U1	1	0	1	0	0	0	0	0	0	0	0	0	0	0	0	0	0	0	0	0	0	0	0	4	0	2	2	0	0	1	0	5'ss_bulge	consensus	0	4	0	4	present	present
ENSG00000083828	ENST00000396154	NM_017652	ZNF586	protein_coding	2196	166	1209	819	noncanon	NC	0	0	0	0	0	0	0	0	0	0	0	0	0	0	0	0	0	0	0	0	0	0	0	2	0	0	2	0	0	0	0	5'ss_bulge	consensus	0	5	0	5	present	present
ENSG00000083838	ENST00000594369	NM_017908	ZNF446	protein_coding	2050	152	1353	503	absent	NA	0	0	0	0	0	0	0	0	0	0	0	0	0	0	0	0	0	0	0	0	0	0	0	0	0	0	0	0	0	0	0	5'ss_bulge	No Bpt	0	3	0	0	present	present
ENSG00000083844	ENST00000263095	NM_003417	ZNF264	protein_coding	12163	413	1884	9864	canon	U2	0	0	0	0	0	0	5	0	0	5	0	0	2	0	0	2	0	0	0	0	0	0	0	56	0	2	54	0	0	7	7	5'ss_bulge	stringent	0	15	1	40	present	present
ENSG00000083845	ENST00000196551	NM_001009	RPS5	protein_coding	741	70	615	53	noncanon	NC	0	0	0	0	0	0	0	0	0	0	0	0	0	0	0	0	0	0	0	0	0	0	0	1	0	1	0	0	0	0	0	No 5'ss	stringent	0	0	1	1	present	present
ENSG00000083857	ENST00000441802	NM_005245	FAT1	protein_coding	14776	192	13767	797	canon	U2	2	0	1	1	0	0	1	0	1	0	0	0	0	0	0	0	0	0	0	0	0	0	0	22	0	16	6	0	0	3	1	5'ss_bulge	stringent	0	17	3	17	present	present
ENSG00000083896	ENST00000344157	NM_001031732	YTHDC1	protein_coding	6233	336	2184	3711	canon	U2	0	0	0	0	0	0	2	0	0	2	0	0	2	0	0	2	0	0	0	0	0	0	0	42	2	10	30	0	0	4	4	5'ss_bulge	stringent	0	25	2	34	present	present
ENSG00000083937	ENST00000263780	NM_014043	CHMP2B	protein_coding	2590	213	642	1733	noncanon	NC	0	0	0	0	0	0	0	0	0	0	0	0	0	0	0	0	0	0	0	0	0	0	0	11	0	1	10	0	0	0	0	No 5'ss	stringent	0	0	1	3	present	present
ENSG00000084070	ENST00000372718	NM_022733	SMAP2	protein_coding	2905	393	1290	1220	canon	U2	0	0	0	0	0	0	1	0	0	1	0	0	0	0	0	0	0	0	0	0	0	0	0	5	0	2	3	0	0	1	1	5'ss_bulge	stringent	0	2	1	1	present	present
ENSG00000084072	ENST00000324379	NM_006112	PPIE	protein_coding	4339	18	906	3413	noncanon	NC	0	0	0	0	0	0	0	0	0	0	0	0	0	0	0	0	0	0	0	0	0	0	0	6	0	0	6	0	0	0	0	5'ss_bulge	stringent	0	9	1	8	present	present
ENSG00000084073	ENST00000372759	NM_005857	ZMPSTE24	protein_coding	2975	35	1428	1510	canon	U2	0	0	0	0	0	0	1	0	0	1	0	0	0	0	0	0	0	0	0	0	0	0	0	16	0	5	11	0	0	1	1	5'ss_bulge	consensus	0	2	0	15	present	present
ENSG00000084090	ENST00000337288	NM_020151	STARD7	protein_coding	3377	392	1113	1870	canon	U2	1	0	0	1	0	0	1	0	0	1	0	0	0	0	0	0	0	0	0	0	0	0	0	9	0	2	7	0	0	2	2	5'ss_bulge	stringent	0	3	2	8	present	present
ENSG00000084092	ENST00000264230	NM_032313	NOA1	protein_coding	2218	20	2097	99	absent	NA	0	0	0	0	0	0	0	0	0	0	0	0	0	0	0	0	0	0	0	0	0	0	0	0	0	0	0	0	0	0	0	5'ss_bulge	stringent	0	3	1	1	present	present
ENSG00000084093	ENST00000309042	NM_005612	REST	protein_coding	7309	313	3294	3691	canon	U2	2	0	0	2	0	0	1	0	0	1	0	0	1	0	1	0	0	0	0	0	0	0	0	25	0	3	22	0	0	4	3	5'ss_bulge	stringent	0	16	3	12	present	present
ENSG00000084110	ENST00000261208	NM_002108	HAL	protein_coding	3892	266	1974	1569	noncanon	NC	0	0	0	0	0	0	0	0	0	0	0	0	0	0	0	0	0	0	0	0	0	0	0	5	0	1	4	0	0	0	0	5'ss_bulge	stringent	0	5	1	9	present	present
ENSG00000084112	ENST00000326495	NM_018984	SSH1	protein_coding	13034	86	3150	9796	canon	U2	1	0	1	0	0	0	2	0	0	2	0	0	0	0	0	0	0	0	0	0	0	0	0	19	0	3	16	0	0	3	2	5'ss_bulge	stringent	0	31	6	25	present	present
ENSG00000084207	ENST00000398606	NM_000852	GSTP1	protein_coding	741	31	633	75	noncanon	NC	0	0	0	0	0	0	0	0	0	0	0	0	0	0	0	0	0	0	0	0	0	0	0	1	0	1	0	0	0	0	0	5'ss_bulge	No Bpt	0	2	0	0	present	present
ENSG00000084234	ENST00000338167	NM_001142276	APLP2	protein_coding	3697	83	2256	1356	noncanon	NC	0	0	0	0	0	0	0	0	0	0	0	0	0	0	0	0	0	0	0	0	0	0	0	6	0	5	1	0	0	0	0	5'ss_bulge	consensus	0	7	0	6	present	present
ENSG00000084444	ENST00000197268	NM_020853	FAM234B	protein_coding	4711	22	1869	2818	noncanon	NC	0	0	0	0	0	0	0	0	0	0	0	0	0	0	0	0	0	0	0	0	0	0	0	15	0	5	10	0	0	0	0	5'ss_bulge	consensus	0	3	0	11	present	present
ENSG00000084453	ENST00000683939	NM_001386879	SLCO1A2	protein_coding	7114	90	2013	4947	canon	U1	2	0	2	0	0	0	0	0	0	0	0	0	0	0	0	0	0	0	0	0	0	0	0	14	0	9	5	0	0	2	0	5'ss_bulge	stringent	0	14	3	15	present	present
ENSG00000084463	ENST00000261167	NM_016312	WBP11	protein_coding	4581	126	1926	2482	canon	U1	3	0	1	2	0	0	0	0	0	0	0	0	0	0	0	0	0	0	0	0	0	0	0	15	0	2	13	0	0	3	2	5'ss_bulge	consensus	0	2	0	8	present	present
ENSG00000084623	ENST00000677711	NM_003757	EIF3I	protein_coding	1421	34	978	407	noncanon	NC	0	0	0	0	0	0	0	0	0	0	0	0	0	0	0	0	0	0	0	0	0	0	0	1	0	1	0	0	0	0	0	No 5'ss	consensus	0	0	0	3	present	present
ENSG00000084628	ENST00000373736	NM_024522	NKAIN1	protein_coding	2922	339	624	1957	canon	U2	0	0	0	0	0	0	1	0	0	1	0	0	0	0	0	0	0	0	0	0	0	0	0	4	0	2	2	0	0	1	1	5'ss_bulge	consensus	0	1	0	7	present	present
ENSG00000084636	ENST00000373672	NM_001856	COL16A1	protein_coding	5418	180	4815	387	noncanon	NC	0	0	0	0	0	0	0	0	0	0	0	0	0	0	0	0	0	0	0	0	0	0	0	3	0	2	1	0	0	0	0	5'ss_bulge	consensus	0	15	0	3	present	present
ENSG00000084652	ENST00000373610	NM_175852	TXLNA	protein_coding	4865	101	1641	3089	noncanon	NC	0	0	0	0	0	0	0	0	0	0	0	0	0	0	0	0	0	0	0	0	0	0	0	7	0	0	7	0	0	0	0	5'ss_bulge	consensus	0	10	0	5	present	present
ENSG00000084674	ENST00000233242	NM_000384	APOB	protein_coding	14121	127	13692	300	canon	U1	1	0	1	0	0	0	0	0	0	0	0	0	2	0	1	1	0	0	0	0	0	0	0	10	0	10	0	0	0	3	1	5'ss_bulge	stringent	0	11	4	23	present	present
ENSG00000084676	ENST00000348332	NM_003743	NCOA1	protein_coding	7381	348	4326	2310	canon	U2	3	0	2	1	0	0	2	0	0	2	0	0	0	0	0	0	0	0	0	0	0	0	0	12	1	3	8	0	0	5	3	5'ss	stringent	1	11	1	17	present	present
ENSG00000084693	ENST00000360131	NM_021831	AGBL5	protein_coding	3188	125	2661	354	noncanon	NC	0	0	0	0	0	0	0	0	0	0	0	0	0	0	0	0	0	0	0	0	0	0	0	3	0	1	2	0	0	0	0	5'ss_bulge	consensus	0	2	0	5	present	present
ENSG00000084710	ENST00000403714	NM_014971	EFR3B	protein_coding	7486	236	2454	4794	noncanon	NC	0	0	0	0	0	0	0	0	0	0	0	0	0	0	0	0	0	0	0	0	0	0	0	6	0	1	5	0	0	0	0	5'ss	consensus	1	16	0	12	present	present
ENSG00000084731	ENST00000264712	NM_002254	KIF3C	protein_coding	5342	579	2382	2379	noncanon	NC	0	0	0	0	0	0	0	0	0	0	0	0	0	0	0	0	0	0	0	0	0	0	0	8	0	1	7	0	0	0	0	5'ss_bulge	stringent	0	8	1	6	present	present
ENSG00000084733	ENST00000264710	NM_016131	RAB10	protein_coding	3561	524	603	2432	noncanon	NC	0	0	0	0	0	0	0	0	0	0	0	0	0	0	0	0	0	0	0	0	0	0	0	8	0	0	8	0	0	0	0	5'ss_bulge	stringent	0	5	2	10	present	present
ENSG00000084734	ENST00000264717	NM_001486	GCKR	protein_coding	2189	65	1878	244	noncanon	NC	0	0	0	0	0	0	0	0	0	0	0	0	0	0	0	0	0	0	0	0	0	0	0	2	0	1	1	0	0	0	0	5'ss_bulge	consensus	0	4	0	5	present	present
ENSG00000084754	ENST00000380649	NM_000182	HADHA	protein_coding	2943	35	2292	614	noncanon	NC	0	0	0	0	0	0	0	0	0	0	0	0	0	0	0	0	0	0	0	0	0	0	0	3	0	1	2	0	0	0	0	5'ss_bulge	stringent	0	5	2	1	present	present
ENSG00000084764	ENST00000233121	NM_012326	MAPRE3	protein_coding	1890	165	846	870	noncanon	NC	0	0	0	0	0	0	0	0	0	0	0	0	0	0	0	0	0	0	0	0	0	0	0	5	0	1	4	0	0	0	0	5'ss_bulge	stringent	0	5	1	2	present	present
ENSG00000084774	ENST00000264705	NM_004341	CAD	protein_coding	7286	182	6678	424	canon	U2	0	0	0	0	0	0	1	0	1	0	0	0	0	0	0	0	0	0	0	0	0	0	0	5	0	4	1	0	0	1	0	5'ss_bulge	consensus	0	10	0	11	present	present
ENSG00000085063	ENST00000642928	NM_000611	CD59	protein_coding	7563	41	387	7115	canon	U2	0	0	0	0	0	0	1	0	0	1	0	0	0	0	0	0	0	0	0	0	0	0	0	17	0	0	17	0	0	1	1	5'ss_bulge	consensus	0	20	0	10	present	present
ENSG00000085117	ENST00000227155	NM_002231	CD82	protein_coding	2212	81	804	1231	noncanon	NC	0	0	0	0	0	0	0	0	0	0	0	0	0	0	0	0	0	0	0	0	0	0	0	1	0	0	1	0	0	0	0	5'ss	consensus	1	8	0	5	present	present
ENSG00000085185	ENST00000540052	NM_001379451	BCORL1	protein_coding	7465	127	5358	1934	noncanon	NC	0	0	0	0	0	0	0	0	0	0	0	0	0	0	0	0	0	0	0	0	0	0	0	13	0	8	5	0	0	0	0	5'ss_bulge	stringent	0	7	1	12	present	present
ENSG00000085224	ENST00000373344	NM_000489	ATRX	protein_coding	11165	214	7479	3470	noncanon	NC	0	0	0	0	0	0	0	0	0	0	0	0	0	0	0	0	0	0	0	0	0	0	0	35	0	10	25	0	0	0	0	5'ss	stringent	1	19	2	19	present	present
ENSG00000085231	ENST00000380822	NM_016283	AK6	protein_coding	1626	29	519	1076	noncanon	NC	0	0	0	0	0	0	0	0	0	0	0	0	0	0	0	0	0	0	0	0	0	0	0	6	0	1	5	0	0	0	0	5'ss_bulge	stringent	0	2	1	1	present	present
ENSG00000085265	ENST00000371806	NM_002003	FCN1	protein_coding	7588	40	981	6565	canon	U2	0	0	0	0	0	0	3	0	0	3	0	0	4	0	0	4	0	0	0	0	0	0	0	19	0	0	19	0	0	7	7	5'ss_bulge	consensus	0	12	0	16	absent	absent
ENSG00000085274	ENST00000349841	NM_018657	MYNN	protein_coding	4969	66	1833	3037	canon	U2	1	0	1	0	0	0	3	0	0	3	0	0	0	0	0	0	0	0	0	0	0	0	0	22	0	2	20	0	0	4	3	5'ss_bulge	consensus	0	5	0	16	present	present
ENSG00000085276	ENST00000651503	NM_004991	MECOM	protein_coding	5462	339	3720	1401	noncanon	NC	0	0	0	0	0	0	0	0	0	0	0	0	0	0	0	0	0	0	0	0	0	0	0	10	0	4	6	0	0	0	0	5'ss_bulge	stringent	0	7	1	8	present	present
ENSG00000085365	ENST00000621999	NM_004866	SCAMP1	protein_coding	6143	54	1017	5070	canon	U1	1	0	0	1	0	0	0	0	0	0	0	0	0	0	0	0	0	0	0	0	0	0	0	44	0	4	40	0	0	1	1	5'ss_bulge	stringent	0	5	4	17	present	present
ENSG00000085377	ENST00000652536	NM_002726	PREP	protein_coding	7250	190	2133	4925	canon	U2	1	0	1	0	0	0	1	0	0	1	0	0	0	0	0	0	0	0	0	0	0	0	0	19	0	3	16	0	0	2	1	5'ss_bulge	stringent	0	14	1	18	present	present
ENSG00000085382	ENST00000262903	NM_020771	HACE1	protein_coding	4575	276	2730	1567	canon	U2	0	0	0	0	0	0	1	0	0	1	0	0	1	0	0	1	0	0	0	0	0	0	0	21	0	7	14	0	0	2	2	5'ss_bulge	stringent	0	3	4	8	present	present
ENSG00000085415	ENST00000399892	NM_001013437	SEH1L	protein_coding	1851	110	1266	473	noncanon	NC	0	0	0	0	0	0	0	0	0	0	0	0	0	0	0	0	0	0	0	0	0	0	0	4	0	3	1	0	0	0	0	5'ss_bulge	consensus	0	1	0	7	present	present
ENSG00000085433	ENST00000369962	NM_001142551	WDR47	protein_coding	4226	240	2760	1215	noncanon	NC	0	0	0	0	0	0	0	0	0	0	0	0	0	0	0	0	0	0	0	0	0	0	0	10	0	2	8	0	0	0	0	5'ss_bulge	consensus	0	5	0	6	present	present
ENSG00000085449	ENST00000233055	NM_020830	WDFY1	protein_coding	4607	50	1233	3322	canon	U1	2	0	0	2	0	0	0	0	0	0	0	0	0	0	0	0	0	0	0	0	0	0	0	21	0	3	18	0	0	2	2	5'ss_bulge	stringent	0	13	3	4	absent	absent
ENSG00000085465	ENST00000369732	NM_002557	OVGP1	protein_coding	2196	13	2037	144	noncanon	NC	0	0	0	0	0	0	0	0	0	0	0	0	0	0	0	0	0	0	0	0	0	0	0	2	0	2	0	0	0	0	0	5'ss_bulge	consensus	0	4	0	5	present	present
ENSG00000085491	ENST00000565488	NM_013386	SLC25A24	protein_coding	4249	204	1434	2609	canon	U1	1	0	0	1	0	0	0	0	0	0	0	0	1	0	0	1	0	0	0	0	0	0	0	29	0	2	27	0	0	2	2	5'ss_bulge	consensus	0	5	0	10	present	present
ENSG00000085511	ENST00000392142	NM_005922	MAP3K4	protein_coding	5500	162	4827	509	noncanon	NC	0	0	0	0	0	0	0	0	0	0	0	0	0	0	0	0	0	0	0	0	0	0	0	4	0	3	1	0	0	0	0	5'ss_bulge	consensus	0	6	0	8	present	present
ENSG00000085514	ENST00000198536	NM_013439	PILRA	protein_coding	1271	169	912	188	absent	NA	0	0	0	0	0	0	0	0	0	0	0	0	0	0	0	0	0	0	0	0	0	0	0	0	0	0	0	0	0	0	0	5'ss_bulge	stringent	0	6	1	0	present	present
ENSG00000085552	ENST00000368094	NM_001135050	IGSF9	protein_coding	4059	173	3540	303	noncanon	NC	0	0	0	0	0	0	0	0	0	0	0	0	0	0	0	0	0	0	0	0	0	0	0	4	0	4	0	0	0	0	0	5'ss_bulge	consensus	0	8	0	7	present	present
ENSG00000085563	ENST00000622132	NM_001348946	ABCB1	protein_coding	5205	129	3843	1225	canon	U2	0	0	0	0	0	0	1	0	0	1	0	0	0	0	0	0	0	0	0	0	0	0	0	13	0	7	6	0	0	1	1	5'ss_bulge	stringent	0	3	1	5	present	present
ENSG00000085644	ENST00000396878	NM_004220	ZNF213	protein_coding	3311	358	1380	1456	noncanon	NC	0	0	0	0	0	0	0	0	0	0	0	0	0	0	0	0	0	0	0	0	0	0	0	2	0	0	2	0	0	0	0	5'ss_bulge	No Bpt	0	2	0	0	present	present
ENSG00000085662	ENST00000285930	NM_001628	AKR1B1	protein_coding	1361	37	951	371	noncanon	NC	0	0	0	0	0	0	0	0	0	0	0	0	0	0	0	0	0	0	0	0	0	0	0	1	0	1	0	0	0	0	0	5'ss_bulge	consensus	0	3	0	1	present	present
ENSG00000085719	ENST00000517490	NM_003909	CPNE3	protein_coding	4857	106	1614	3087	canon	U2	0	0	0	0	0	0	1	0	0	1	0	0	0	0	0	0	0	0	0	0	0	0	0	21	0	3	18	0	0	1	1	5'ss_bulge	stringent	0	5	2	13	present	present
ENSG00000085721	ENST00000198767	NM_018427	RRN3	protein_coding	3706	38	1956	1710	canon	U1	2	0	0	2	0	0	0	0	0	0	0	0	1	0	0	1	0	0	0	0	0	0	0	11	0	5	6	0	0	3	3	5'ss_bulge	consensus	0	6	0	8	absent	absent
ENSG00000085733	ENST00000301843	NM_005231	CTTN	protein_coding	3249	96	1653	1412	canon	U1	1	0	0	1	0	0	0	0	0	0	0	0	0	0	0	0	0	0	0	0	0	0	0	0	0	0	0	0	0	1	1	5'ss_bulge	stringent	0	9	1	4	present	present
ENSG00000085741	ENST00000322563	NM_004626	WNT11	protein_coding	1900	94	1065	739	noncanon	NC	0	0	0	0	0	0	0	0	0	0	0	0	0	0	0	0	0	0	0	0	0	0	0	2	0	0	2	0	0	0	0	5'ss_bulge	consensus	0	6	0	2	present	present
ENSG00000085760	ENST00000263629	NM_002453	MTIF2	protein_coding	2536	161	2184	52	absent	NA	0	0	0	0	0	0	0	0	0	0	0	0	0	0	0	0	0	0	0	0	0	0	0	0	0	0	0	0	0	0	0	5'ss_bulge	stringent	0	7	1	1	present	present
ENSG00000085788	ENST00000397166	NM_015214	DDHD2	protein_coding	4682	274	2136	2236	canon	U2	0	0	0	0	0	0	2	0	0	2	0	0	0	0	0	0	0	0	0	0	0	0	0	17	0	1	16	0	0	2	2	5'ss_bulge	stringent	0	10	2	10	present	present
ENSG00000085831	ENST00000680483	NM_001297663	TTC39A	protein_coding	2718	84	1734	898	noncanon	NC	0	0	0	0	0	0	0	0	0	0	0	0	0	0	0	0	0	0	0	0	0	0	0	3	0	1	2	0	0	0	0	5'ss_bulge	consensus	0	1	0	4	present	present
ENSG00000085832	ENST00000371733	NM_001981	EPS15	protein_coding	5163	34	2691	2436	canon	U2	1	0	1	0	0	0	2	0	0	2	0	0	0	0	0	0	0	0	0	0	0	0	0	15	0	3	12	0	0	3	2	5'ss	stringent	1	13	3	19	present	present
ENSG00000085840	ENST00000371568	NM_004153	ORC1	protein_coding	3121	177	2586	351	canon	U5	0	0	0	0	0	0	0	0	0	0	0	0	1	0	0	1	0	0	0	0	0	0	0	4	0	4	0	0	0	1	1	5'ss_bulge	consensus	0	1	0	8	present	present
ENSG00000085871	ENST00000265498	NM_002413	MGST2	protein_coding	740	200	444	94	absent	NA	0	0	0	0	0	0	0	0	0	0	0	0	0	0	0	0	0	0	0	0	0	0	0	0	0	0	0	0	0	0	0	5'ss_bulge	consensus	0	2	0	4	present	present
ENSG00000085872	ENST00000546361	NM_006387	CHERP	protein_coding	4075	58	2751	1264	noncanon	NC	0	0	0	0	0	0	0	0	0	0	0	0	0	0	0	0	0	0	0	0	0	0	0	4	0	0	4	0	0	0	0	5'ss_bulge	consensus	0	3	0	3	absent	absent
ENSG00000085978	ENST00000392017	NM_030803	ATG16L1	protein_coding	3298	154	1824	1318	noncanon	NC	0	0	0	0	0	0	0	0	0	0	0	0	0	0	0	0	0	0	0	0	0	0	0	15	0	5	10	0	0	0	0	5'ss_bulge	consensus	0	22	0	12	present	present
ENSG00000085982	ENST00000678225	NM_001365479	USP40	protein_coding	5695	98	3711	1865	noncanon	NC	0	0	0	0	0	0	0	0	0	0	0	0	0	0	0	0	0	0	0	0	0	0	0	7	0	6	1	0	0	0	0	5'ss_bulge	consensus	0	9	0	5	present	present
ENSG00000085998	ENST00000371984	NM_017739	POMGNT1	protein_coding	2719	98	1983	586	noncanon	NC	0	0	0	0	0	0	0	0	0	0	0	0	0	0	0	0	0	0	0	0	0	0	0	1	0	1	0	0	0	0	0	5'ss_bulge	stringent	0	6	1	2	present	present
ENSG00000085999	ENST00000371975	NM_003579	RAD54L	protein_coding	3078	642	2244	190	noncanon	NC	0	0	0	0	0	0	0	0	0	0	0	0	0	0	0	0	0	0	0	0	0	0	0	2	0	2	0	0	0	0	0	5'ss_bulge	consensus	0	6	0	4	present	present
ENSG00000086015	ENST00000361297	NM_015112	MAST2	protein_coding	5737	283	5397	55	noncanon	NC	0	0	0	0	0	0	0	0	0	0	0	0	0	0	0	0	0	0	0	0	0	0	0	1	0	1	0	0	0	0	0	5'ss_bulge	stringent	0	11	1	8	present	present
ENSG00000086061	ENST00000330899	NM_001539	DNAJA1	protein_coding	2319	110	1194	1003	noncanon	NC	0	0	0	0	0	0	0	0	0	0	0	0	0	0	0	0	0	0	0	0	0	0	0	6	0	4	2	0	0	0	0	5'ss_bulge	consensus	0	3	0	1	present	present
ENSG00000086062	ENST00000379731	NM_001497	B4GALT1	protein_coding	4176	166	1197	2811	noncanon	NC	0	0	0	0	0	0	0	0	0	0	0	0	0	0	0	0	0	0	0	0	0	0	0	10	0	1	9	0	0	0	0	5'ss	consensus	1	6	0	9	present	present
ENSG00000086065	ENST00000223500	NM_016410	CHMP5	protein_coding	1901	29	660	1210	noncanon	NC	0	0	0	0	0	0	0	0	0	0	0	0	0	0	0	0	0	0	0	0	0	0	0	7	0	0	7	0	0	0	0	5'ss_bulge	stringent	0	1	1	6	present	present
ENSG00000086102	ENST00000379540	NM_002504	NFX1	protein_coding	4599	56	3363	1178	canon	U1	1	0	1	0	0	0	0	0	0	0	0	0	0	0	0	0	0	0	0	0	0	0	0	5	0	4	1	0	0	1	0	5'ss_bulge	stringent	0	7	2	5	present	present
ENSG00000086159	ENST00000315520	NM_001652	AQP6	protein_coding	2544	226	849	1467	noncanon	NC	0	0	0	0	0	0	0	0	0	0	0	0	0	0	0	0	0	0	0	0	0	0	0	3	0	0	3	0	0	0	0	5'ss_bulge	consensus	0	4	0	3	present	present
ENSG00000086189	ENST00000199320	NM_014473	DIMT1	protein_coding	2831	132	942	1755	canon	U2	0	0	0	0	0	0	1	0	0	1	0	0	1	0	0	1	0	0	0	0	0	0	0	6	0	2	4	0	0	2	2	5'ss_bulge	stringent	0	1	1	4	absent	absent
ENSG00000086200	ENST00000325324	NM_016338	IPO11	protein_coding	4365	166	2928	1263	canon	U1	1	0	1	0	0	0	0	0	0	0	0	0	0	0	0	0	0	0	0	0	0	0	0	24	0	14	10	0	0	1	0	5'ss_bulge	stringent	0	5	1	11	present	present
ENSG00000086205	ENST00000256999	NM_004476	FOLH1	protein_coding	4110	192	2253	1663	canon	U2	1	0	0	1	0	0	1	0	0	1	0	0	0	0	0	0	0	0	0	0	0	0	0	15	0	3	12	0	0	2	2	5'ss_bulge	stringent	0	3	2	7	present	present
ENSG00000086232	ENST00000199389	NM_014413	EIF2AK1	protein_coding	4411	91	1893	2425	noncanon	NC	0	0	0	0	0	0	0	0	0	0	0	0	0	0	0	0	0	0	0	0	0	0	0	9	0	4	5	0	0	0	0	5'ss_bulge	stringent	0	8	1	11	present	present
ENSG00000086288	ENST00000199447	NM_016616	NME8	protein_coding	2308	232	1767	153	noncanon	NC	0	0	0	0	0	0	0	0	0	0	0	0	0	0	0	0	0	0	0	0	0	0	0	4	0	3	1	0	0	0	0	5'ss_bulge	stringent	0	2	1	1	absent	absent
ENSG00000086289	ENST00000199448	NM_017549	EPDR1	protein_coding	2515	299	675	1539	noncanon	NC	0	0	0	0	0	0	0	0	0	0	0	0	0	0	0	0	0	0	0	0	0	0	0	5	0	1	4	0	0	0	0	5'ss_bulge	consensus	0	2	0	6	present	present
ENSG00000086300	ENST00000338523	NM_013322	SNX10	protein_coding	2665	224	606	1810	canon	U2	0	0	0	0	0	0	1	0	0	1	0	0	0	0	0	0	0	0	0	0	0	0	0	12	0	4	8	0	0	1	1	5'ss_bulge	consensus	0	1	0	7	present	present
ENSG00000086475	ENST00000327347	NM_012247	SEPHS1	protein_coding	3265	293	1179	1713	noncanon	NC	0	0	0	0	0	0	0	0	0	0	0	0	0	0	0	0	0	0	0	0	0	0	0	8	0	1	7	0	0	0	0	5'ss_bulge	stringent	0	2	2	6	present	present
ENSG00000086504	ENST00000199706	NM_006428	MRPL28	protein_coding	1524	39	771	705	noncanon	NC	0	0	0	0	0	0	0	0	0	0	0	0	0	0	0	0	0	0	0	0	0	0	0	2	0	1	1	0	0	0	0	No 5'ss	No Bpt	0	0	0	0	present	present
ENSG00000086506	ENST00000199708	NM_005331	HBQ1	protein_coding	528	27	429	70	absent	NA	0	0	0	0	0	0	0	0	0	0	0	0	0	0	0	0	0	0	0	0	0	0	0	0	0	0	0	0	0	0	0	No 5'ss	No Bpt	0	0	0	0	absent	absent
ENSG00000086544	ENST00000263370	NM_025194	ITPKC	protein_coding	3376	23	2052	1299	noncanon	NC	0	0	0	0	0	0	0	0	0	0	0	0	0	0	0	0	0	0	0	0	0	0	0	1	0	0	1	0	0	0	0	5'ss_bulge	consensus	0	4	0	3	present	present
ENSG00000086548	ENST00000199764	NM_002483	CEACAM6	protein_coding	2594	108	1035	1409	noncanon	NC	0	0	0	0	0	0	0	0	0	0	0	0	0	0	0	0	0	0	0	0	0	0	0	5	0	1	4	0	0	0	0	5'ss_bulge	consensus	0	2	0	8	present	present
ENSG00000086570	ENST00000261800	NM_001447	FAT2	protein_coding	14710	166	13050	1472	canon	U1	1	0	0	1	0	0	0	0	0	0	0	0	0	0	0	0	0	0	0	0	0	0	0	17	0	13	4	0	0	1	1	5'ss	stringent	1	30	2	16	present	present
ENSG00000086589	ENST00000199814	NM_018047	RBM22	protein_coding	2299	76	1263	958	canon	U5	0	0	0	0	0	0	0	0	0	0	0	0	1	0	0	1	0	0	0	0	0	0	0	5	0	2	3	0	0	1	1	5'ss_bulge	stringent	0	3	1	4	present	present
ENSG00000086598	ENST00000262225	NM_006815	TMED2	protein_coding	2544	84	606	1852	canon	U2	0	0	0	0	0	0	1	0	0	1	0	0	1	0	1	0	0	0	0	0	0	0	0	4	0	0	4	0	0	2	1	5'ss_bulge	consensus	0	1	0	6	present	present
ENSG00000086619	ENST00000354619	NM_019891	ERO1B	protein_coding	4994	174	1404	3414	canon	U2	0	0	0	0	0	0	1	0	0	1	0	0	1	0	0	1	0	0	0	0	0	0	0	23	0	4	19	0	0	2	2	5'ss_bulge	stringent	0	2	1	14	present	present
ENSG00000086666	ENST00000261749	NM_019006	ZFAND6	protein_coding	1706	162	627	764	canon	U2	0	0	0	0	0	0	1	0	0	1	0	0	0	0	0	0	0	0	0	0	0	0	0	7	1	3	3	0	0	1	1	No 5'ss	stringent	0	0	1	2	present	present
ENSG00000086696	ENST00000199936	NM_002153	HSD17B2	protein_coding	1434	171	1164	97	absent	NA	0	0	0	0	0	0	0	0	0	0	0	0	0	0	0	0	0	0	0	0	0	0	0	0	0	0	0	0	0	0	0	5'ss_bulge	stringent	0	2	1	2	present	present
ENSG00000086712	ENST00000380122	NM_018360	TXLNG	protein_coding	4362	21	1587	2752	canon	U1	2	0	1	1	0	0	0	0	0	0	0	0	0	0	0	0	0	0	0	0	0	0	0	7	0	0	7	0	0	2	1	5'ss_bulge	stringent	0	2	1	9	present	present
ENSG00000086717	ENST00000470157	NM_001377996	PPEF1	protein_coding	2528	135	1962	429	noncanon	NC	0	0	0	0	0	0	0	0	0	0	0	0	0	0	0	0	0	0	0	0	0	0	0	5	0	4	1	0	0	0	0	5'ss_bulge	consensus	0	2	0	3	present	present
ENSG00000086730	ENST00000460943	NM_032464	LAT2	protein_coding	1942	188	732	890	noncanon	NC	0	0	0	0	0	0	0	0	0	0	0	0	0	0	0	0	0	0	0	0	0	0	0	2	0	0	2	0	0	0	0	5'ss_bulge	No Bpt	0	3	0	0	present	present
ENSG00000086758	ENST00000262854	NM_031407	HUWE1	protein_coding	14731	137	13125	1212	canon	U2	3	0	2	1	0	0	1	0	1	0	0	0	0	0	0	0	0	0	0	0	0	0	0	14	0	10	4	0	0	4	1	5'ss	stringent	1	21	2	14	present	present
ENSG00000086827	ENST00000200135	NM_004724	ZW10	protein_coding	2873	25	2340	506	noncanon	NC	0	0	0	0	0	0	0	0	0	0	0	0	0	0	0	0	0	0	0	0	0	0	0	3	0	2	1	0	0	0	0	5'ss_bulge	stringent	0	5	1	3	present	present
ENSG00000086848	ENST00000616540	NM_024740	ALG9	protein_coding	6158	98	1857	4201	canon	U5	0	0	0	0	0	0	0	0	0	0	0	0	1	0	0	1	0	0	0	0	0	0	0	18	0	3	15	0	0	1	1	5'ss_bulge	consensus	0	9	0	24	absent	absent
ENSG00000086967	ENST00000357701	NM_004533	MYBPC2	protein_coding	3604	61	3426	115	noncanon	NC	0	0	0	0	0	0	0	0	0	0	0	0	0	0	0	0	0	0	0	0	0	0	0	2	0	2	0	0	0	0	0	5'ss_bulge	consensus	0	10	0	2	present	present
ENSG00000086991	ENST00000263317	NM_016931	NOX4	protein_coding	4269	128	1737	2402	canon	U1	1	0	1	0	0	0	0	0	0	0	0	0	0	0	0	0	0	0	0	0	0	0	0	15	0	5	10	0	0	1	0	5'ss_bulge	consensus	0	1	0	11	present	present
ENSG00000087008	ENST00000356406	NM_003501	ACOX3	protein_coding	2872	75	2103	678	canon	U2	0	0	0	0	0	0	1	0	1	0	0	0	0	0	0	0	0	0	0	0	0	0	0	3	0	1	2	0	0	1	0	5'ss_bulge	No Bpt	0	1	0	0	present	present
ENSG00000087053	ENST00000346299	NM_016156	MTMR2	protein_coding	4495	152	1932	2409	noncanon	NC	0	0	0	0	0	0	0	0	0	0	0	0	0	0	0	0	0	0	0	0	0	0	0	11	0	5	6	0	0	0	0	5'ss_bulge	stringent	0	2	1	8	present	present
ENSG00000087074	ENST00000200453	NM_014330	PPP1R15A	protein_coding	2350	230	2025	84	absent	NA	0	0	0	0	0	0	0	0	0	0	0	0	0	0	0	0	0	0	0	0	0	0	0	0	0	0	0	0	0	0	0	5'ss_bulge	stringent	0	16	1	2	present	present
ENSG00000087076	ENST00000263278	NM_016246	HSD17B14	protein_coding	1050	79	813	156	absent	NA	0	0	0	0	0	0	0	0	0	0	0	0	0	0	0	0	0	0	0	0	0	0	0	0	0	0	0	0	0	0	0	5'ss_bulge	consensus	0	2	0	3	present	present
ENSG00000087077	ENST00000200457	NM_003302	TRIP6	protein_coding	1693	110	1431	150	absent	NA	0	0	0	0	0	0	0	0	0	0	0	0	0	0	0	0	0	0	0	0	0	0	0	0	0	0	0	0	0	0	0	5'ss_bulge	No Bpt	0	4	0	0	present	present
ENSG00000087085	ENST00000241069	NM_000665	ACHE	protein_coding	2172	86	1845	219	noncanon	NC	0	0	0	0	0	0	0	0	0	0	0	0	0	0	0	0	0	0	0	0	0	0	0	1	0	1	0	0	0	0	0	5'ss	consensus	1	4	0	1	present	present
ENSG00000087086	ENST00000331825	NM_000146	FTL	protein_coding	871	198	528	143	noncanon	NC	0	0	0	0	0	0	0	0	0	0	0	0	0	0	0	0	0	0	0	0	0	0	0	1	0	1	0	0	0	0	0	5'ss_bulge	stringent	0	1	2	2	present	present
ENSG00000087087	ENST00000611405	NM_015908	SRRT	protein_coding	2990	225	2631	114	absent	NA	0	0	0	0	0	0	0	0	0	0	0	0	0	0	0	0	0	0	0	0	0	0	0	0	0	0	0	0	0	0	0	5'ss_bulge	consensus	0	8	0	1	present	present
ENSG00000087088	ENST00000345358	NM_138761	BAX	protein_coding	795	53	579	161	noncanon	NC	0	0	0	0	0	0	0	0	0	0	0	0	0	0	0	0	0	0	0	0	0	0	0	3	0	2	1	0	0	0	0	No 5'ss	consensus	0	0	0	1	present	present
ENSG00000087095	ENST00000407008	NM_016231	NLK	protein_coding	3526	196	1584	1744	canon	U1	1	0	1	0	0	0	0	0	0	0	0	0	0	0	0	0	0	0	0	0	0	0	0	15	2	3	10	0	0	1	0	5'ss_bulge	consensus	0	3	0	4	present	present
ENSG00000087111	ENST00000308360	NM_033198	PIGS	protein_coding	2529	27	1668	832	noncanon	NC	0	0	0	0	0	0	0	0	0	0	0	0	0	0	0	0	0	0	0	0	0	0	0	1	0	0	1	0	0	0	0	5'ss_bulge	consensus	0	2	0	6	absent	absent
ENSG00000087116	ENST00000251582	NM_014244	ADAMTS2	protein_coding	6783	132	3636	3013	canon	U1	1	0	0	1	0	0	0	0	0	0	0	0	0	0	0	0	0	0	0	0	0	0	0	9	0	2	7	0	0	1	1	5'ss_bulge	consensus	0	4	0	10	present	present
ENSG00000087128	ENST00000305363	NM_014058	TMPRSS11E	protein_coding	2122	49	1272	799	noncanon	NC	0	0	0	0	0	0	0	0	0	0	0	0	0	0	0	0	0	0	0	0	0	0	0	7	0	3	4	0	0	0	0	5'ss_bulge	consensus	0	3	0	2	present	present
ENSG00000087152	ENST00000587097	NM_001382309	ATXN7L3	protein_coding	3951	388	1044	2457	noncanon	NC	0	0	0	0	0	0	0	0	0	0	0	0	0	0	0	0	0	0	0	0	0	0	0	3	0	1	2	0	0	0	0	5'ss_bulge	consensus	0	12	0	8	present	present
ENSG00000087157	ENST00000262764	NM_024419	PGS1	protein_coding	2297	16	1671	598	noncanon	NC	0	0	0	0	0	0	0	0	0	0	0	0	0	0	0	0	0	0	0	0	0	0	0	4	0	1	3	0	0	0	0	5'ss_bulge	consensus	0	9	0	3	present	present
ENSG00000087191	ENST00000310144	NM_002805	PSMC5	protein_coding	1331	59	1221	49	noncanon	NC	0	0	0	0	0	0	0	0	0	0	0	0	0	0	0	0	0	0	0	0	0	0	0	1	0	1	0	0	0	0	0	5'ss_bulge	consensus	0	5	0	1	present	present
ENSG00000087206	ENST00000511320	NM_001199298	UIMC1	protein_coding	2574	129	2160	275	noncanon	NC	0	0	0	0	0	0	0	0	0	0	0	0	0	0	0	0	0	0	0	0	0	0	0	2	0	1	1	0	0	0	0	5'ss_bulge	No Bpt	0	6	0	0	present	present
ENSG00000087237	ENST00000200676	NM_000078	CETP	protein_coding	1691	29	1482	178	absent	NA	0	0	0	0	0	0	0	0	0	0	0	0	0	0	0	0	0	0	0	0	0	0	0	0	0	0	0	0	0	0	0	5'ss_bulge	consensus	0	3	0	2	present	present
ENSG00000087245	ENST00000219070	NM_004530	MMP2	protein_coding	3514	281	1983	1248	noncanon	NC	0	0	0	0	0	0	0	0	0	0	0	0	0	0	0	0	0	0	0	0	0	0	0	4	0	1	3	0	0	0	0	5'ss_bulge	stringent	0	4	1	3	present	present
ENSG00000087250	ENST00000200691	NM_005954	MT3	protein_coding	406	62	207	135	absent	NA	0	0	0	0	0	0	0	0	0	0	0	0	0	0	0	0	0	0	0	0	0	0	0	0	0	0	0	0	0	0	0	5'ss_bulge	No Bpt	0	1	0	0	absent	absent
ENSG00000087253	ENST00000262134	NM_017839	LPCAT2	protein_coding	5313	109	1635	3567	canon	U2	0	0	0	0	0	0	2	0	0	2	0	0	0	0	0	0	0	0	0	0	0	0	0	25	0	2	23	0	0	2	2	5'ss_bulge	stringent	0	6	1	12	present	present
ENSG00000087258	ENST00000262493	NM_020988	GNAO1	protein_coding	3182	746	1065	1341	canon	U2	0	0	0	0	0	0	1	1	0	0	0	0	0	0	0	0	0	0	0	0	0	0	0	3	0	0	3	0	0	1	0	5'ss_bulge	stringent	0	4	1	6	present	present
ENSG00000087263	ENST00000566157	NM_018233	OGFOD1	protein_coding	4587	58	1629	2898	noncanon	NC	0	0	0	0	0	0	0	0	0	0	0	0	0	0	0	0	0	0	0	0	0	0	0	18	0	1	17	0	0	0	0	5'ss_bulge	stringent	0	7	2	10	absent	absent
ENSG00000087266	ENST00000503393	NM_001122681	SH3BP2	protein_coding	9006	53	1686	7261	canon	U2	0	0	0	0	0	0	3	0	1	2	0	0	0	0	0	0	0	0	0	0	0	0	0	18	0	0	18	0	0	3	2	5'ss_bulge	stringent	0	19	2	23	present	present
ENSG00000087269	ENST00000416614	NM_001291978	NOP14	protein_coding	3556	86	2574	894	noncanon	NC	0	0	0	0	0	0	0	0	0	0	0	0	0	0	0	0	0	0	0	0	0	0	0	6	0	3	3	0	0	0	0	5'ss_bulge	consensus	0	8	0	1	present	present
ENSG00000087274	ENST00000683351	NM_001354761	ADD1	protein_coding	4140	180	2400	1538	noncanon	NC	0	0	0	0	0	0	0	0	0	0	0	0	0	0	0	0	0	0	0	0	0	0	0	2	0	1	1	0	0	0	0	5'ss_bulge	stringent	0	6	1	6	present	present
ENSG00000087299	ENST00000267436	NM_024884	L2HGDH	protein_coding	6095	78	1392	4623	canon	U2	0	0	0	0	0	0	2	0	0	2	0	0	0	0	0	0	0	0	0	0	0	0	0	28	0	4	24	0	0	2	2	5'ss_bulge	stringent	0	8	1	16	present	present
ENSG00000087301	ENST00000281741	NM_020784	TXNDC16	protein_coding	4557	189	2478	1707	canon	U2	0	0	0	0	0	0	2	0	2	0	0	0	1	0	0	1	0	0	0	0	0	0	0	16	0	6	10	0	0	3	1	5'ss_bulge	consensus	0	3	0	13	present	present
ENSG00000087302	ENST00000261700	NM_016039	RTRAF	protein_coding	7007	93	735	6177	canon	U1	2	0	0	2	0	0	0	0	0	0	0	0	0	0	0	0	0	0	0	0	0	0	0	21	0	0	21	0	0	2	2	5'ss_bulge	consensus	0	10	0	18	present	present
ENSG00000087303	ENST00000216286	NM_007361	NID2	protein_coding	4870	64	4128	676	canon	U2	0	0	0	0	0	0	1	0	0	1	0	0	0	0	0	0	0	0	0	0	0	0	0	7	0	4	3	0	0	1	1	5'ss_bulge	consensus	0	6	0	9	present	present
ENSG00000087338	ENST00000282570	NM_178439	GMCL1	protein_coding	4161	232	1548	2379	canon	U2	1	0	1	0	0	0	1	0	0	1	0	0	0	0	0	0	0	0	0	0	0	0	0	15	0	3	12	0	0	2	1	5'ss_bulge	consensus	0	6	0	14	present	present
ENSG00000087365	ENST00000322535	NM_006842	SF3B2	protein_coding	3272	20	2688	562	noncanon	NC	0	0	0	0	0	0	0	0	0	0	0	0	0	0	0	0	0	0	0	0	0	0	0	3	0	2	1	0	0	0	0	5'ss_bulge	consensus	0	1	0	3	present	present
ENSG00000087448	ENST00000381271	NM_020782	KLHL42	protein_coding	6490	97	1518	4873	canon	U2	0	0	0	0	0	0	1	0	0	1	0	0	0	0	0	0	0	0	0	0	0	0	0	18	0	1	17	0	0	1	1	5'ss	stringent	1	11	4	15	present	present
ENSG00000087460	ENST00000371085	NM_000516	GNAS	protein_coding	1854	305	1185	362	noncanon	NC	0	0	0	0	0	0	0	0	0	0	0	0	0	0	0	0	0	0	0	0	0	0	0	2	0	2	0	0	0	0	0	5'ss_bulge	consensus	0	2	0	3	present	present
ENSG00000087470	ENST00000549701	NM_012062	DNM1L	protein_coding	4514	62	2211	2239	canon	U1	1	0	1	0	0	0	0	0	0	0	0	0	0	0	0	0	0	0	0	0	0	0	0	8	0	3	5	0	0	1	0	5'ss_bulge	stringent	0	2	3	6	present	present
ENSG00000087494	ENST00000545234	NM_198965	PTHLH	protein_coding	1578	242	534	474	canon	U5	0	0	0	0	0	0	0	0	0	0	0	0	1	0	0	1	0	0	0	0	0	0	0	1	0	0	1	0	0	1	1	No 5'ss	stringent	0	0	1	1	present	present
ENSG00000087495	ENST00000371015	NM_080672	PHACTR3	protein_coding	2736	474	1680	580	noncanon	NC	0	0	0	0	0	0	0	0	0	0	0	0	0	0	0	0	0	0	0	0	0	0	0	1	0	1	0	0	0	0	0	5'ss_bulge	consensus	0	4	0	5	present	present
ENSG00000087502	ENST00000360150	NM_016570	ERGIC2	protein_coding	5033	57	1134	3803	canon	U2	0	0	0	0	0	0	2	0	0	2	0	0	0	0	0	0	0	0	0	0	0	0	0	20	0	5	15	0	0	2	2	5'ss_bulge	stringent	0	8	1	11	present	present
ENSG00000087510	ENST00000201031	NM_003222	TFAP2C	protein_coding	2862	238	1353	1269	noncanon	NC	0	0	0	0	0	0	0	0	0	0	0	0	0	0	0	0	0	0	0	0	0	0	0	4	0	2	2	0	0	0	0	5'ss	stringent	1	6	2	3	present	present
ENSG00000087586	ENST00000395915	NM_198437	AURKA	protein_coding	2033	47	1212	767	noncanon	NC	0	0	0	0	0	0	0	0	0	0	0	0	0	0	0	0	0	0	0	0	0	0	0	6	0	2	4	0	0	0	0	5'ss_bulge	consensus	0	2	0	4	present	present
ENSG00000087589	ENST00000679887	NM_020356	CASS4	protein_coding	4195	198	2361	1634	canon	U2	0	0	0	0	0	0	3	0	0	3	0	0	0	0	0	0	0	0	0	0	0	0	0	11	0	1	10	0	0	3	3	5'ss_bulge	consensus	0	6	0	8	present	present
ENSG00000087842	ENST00000380420	NM_001018109	PIR	protein_coding	1274	143	873	204	noncanon	NC	0	0	0	0	0	0	0	0	0	0	0	0	0	0	0	0	0	0	0	0	0	0	0	1	0	0	1	0	0	0	0	5'ss_bulge	No Bpt	0	4	0	0	present	present
ENSG00000087884	ENST00000393427	NM_024684	AAMDC	protein_coding	522	97	369	36	absent	NA	0	0	0	0	0	0	0	0	0	0	0	0	0	0	0	0	0	0	0	0	0	0	0	0	0	0	0	0	0	0	0	5'ss_bulge	No Bpt	0	1	0	0	present	present
ENSG00000087903	ENST00000303657	NM_000635	RFX2	protein_coding	3959	107	2172	1670	noncanon	NC	0	0	0	0	0	0	0	0	0	0	0	0	0	0	0	0	0	0	0	0	0	0	0	3	0	0	3	0	0	0	0	5'ss_bulge	consensus	0	4	0	3	present	present
ENSG00000087995	ENST00000311506	NM_181725	METTL2A	protein_coding	5799	5	1137	4655	canon	U1	1	0	1	0	0	0	0	0	0	0	0	0	1	0	0	1	0	0	0	0	0	0	0	13	0	2	11	0	0	2	1	5'ss_bulge	consensus	0	12	0	13	present	present
ENSG00000088002	ENST00000201586	NM_177973	SULT2B1	protein_coding	1196	80	1098	16	absent	NA	0	0	0	0	0	0	0	0	0	0	0	0	0	0	0	0	0	0	0	0	0	0	0	0	0	0	0	0	0	0	0	5'ss_bulge	No Bpt	0	3	0	0	present	present
ENSG00000088035	ENST00000263440	NM_013339	ALG6	protein_coding	3325	206	1524	1532	canon	U1	1	0	0	1	0	0	0	0	0	0	0	0	1	0	0	1	0	0	0	0	0	0	0	14	0	5	9	0	0	2	2	5'ss_bulge	consensus	0	4	0	5	present	present
ENSG00000088038	ENST00000221232	NM_014516	CNOT3	protein_coding	2818	231	2262	273	canon	U5	0	0	0	0	0	0	0	0	0	0	0	0	1	0	0	1	0	0	0	0	0	0	0	1	0	0	1	0	0	1	1	5'ss	consensus	1	7	0	4	present	present
ENSG00000088053	ENST00000417454	NM_016363	GP6	protein_coding	2264	27	1020	1215	noncanon	NC	0	0	0	0	0	0	0	0	0	0	0	0	0	0	0	0	0	0	0	0	0	0	0	6	0	0	6	0	0	0	0	5'ss_bulge	consensus	0	8	0	5	absent	absent
ENSG00000088179	ENST00000263708	NM_002830	PTPN4	protein_coding	11090	462	2781	7828	canon	U2	3	0	1	2	0	0	3	0	1	2	0	0	2	0	1	1	0	0	0	0	0	0	0	42	0	3	39	0	0	8	5	5'ss_bulge	stringent	0	17	4	25	present	present
ENSG00000088205	ENST00000263239	NM_006773	DDX18	protein_coding	3753	86	2013	1652	canon	U2	0	0	0	0	0	0	2	0	0	2	0	0	2	0	0	2	0	0	0	0	0	0	0	7	0	2	5	0	0	4	4	5'ss_bulge	consensus	0	4	0	9	present	present
ENSG00000088247	ENST00000600480	NM_001366299	KHSRP	protein_coding	4276	109	2244	1921	noncanon	NC	0	0	0	0	0	0	0	0	0	0	0	0	0	0	0	0	0	0	0	0	0	0	0	2	0	0	2	0	0	0	0	5'ss_bulge	consensus	0	1	0	6	present	present
ENSG00000088256	ENST00000078429	NM_002067	GNA11	protein_coding	4190	289	1080	2819	noncanon	NC	0	0	0	0	0	0	0	0	0	0	0	0	0	0	0	0	0	0	0	0	0	0	0	5	0	1	4	0	0	0	0	5'ss_bulge	consensus	0	7	0	5	present	present
ENSG00000088280	ENST00000336689	NM_017707	ASAP3	protein_coding	4051	45	2712	1292	noncanon	NC	0	0	0	0	0	0	0	0	0	0	0	0	0	0	0	0	0	0	0	0	0	0	0	2	0	1	1	0	0	0	0	5'ss_bulge	stringent	0	7	1	4	present	present
ENSG00000088298	ENST00000374492	NM_018217	EDEM2	protein_coding	1884	77	1737	68	noncanon	NC	0	0	0	0	0	0	0	0	0	0	0	0	0	0	0	0	0	0	0	0	0	0	0	2	0	0	2	0	0	0	0	5'ss_bulge	consensus	0	2	0	3	present	present
ENSG00000088305	ENST00000328111	NM_006892	DNMT3B	protein_coding	4336	314	2562	1452	noncanon	NC	0	0	0	0	0	0	0	0	0	0	0	0	0	0	0	0	0	0	0	0	0	0	0	11	0	4	7	0	0	0	0	5'ss_bulge	consensus	0	5	0	8	present	present
ENSG00000088320	ENST00000201979	NM_014012	REM1	protein_coding	1660	218	897	464	absent	NA	0	0	0	0	0	0	0	0	0	0	0	0	0	0	0	0	0	0	0	0	0	0	0	0	0	0	0	0	0	0	0	5'ss_bulge	No Bpt	0	1	0	0	absent	absent
ENSG00000088325	ENST00000300403	NM_012112	TPX2	protein_coding	3473	331	2244	719	noncanon	NC	0	0	0	0	0	0	0	0	0	0	0	0	0	0	0	0	0	0	0	0	0	0	0	2	1	1	0	0	0	0	0	5'ss_bulge	stringent	0	7	1	8	present	present
ENSG00000088356	ENST00000202017	NM_030815	PDRG1	protein_coding	1957	84	402	1469	noncanon	NC	0	0	0	0	0	0	0	0	0	0	0	0	0	0	0	0	0	0	0	0	0	0	0	2	0	1	1	0	0	0	0	5'ss_bulge	No Bpt	0	5	0	0	present	present
ENSG00000088367	ENST00000338074	NM_012156	EPB41L1	protein_coding	6276	156	2646	3458	noncanon	NC	0	0	0	0	0	0	0	0	0	0	0	0	0	0	0	0	0	0	0	0	0	0	0	4	0	0	4	0	0	0	0	5'ss_bulge	stringent	0	11	2	11	present	present
ENSG00000088386	ENST00000376503	NM_005073	SLC15A1	protein_coding	3124	73	2127	922	canon	U2	0	0	0	0	0	0	1	0	1	0	0	0	0	0	0	0	0	0	0	0	0	0	0	6	0	5	1	0	0	1	0	5'ss_bulge	stringent	0	3	1	5	present	present
ENSG00000088387	ENST00000682017	NM_001366683	DOCK9	protein_coding	7631	154	6279	1196	canon	U2	2	0	1	1	0	0	2	0	0	2	0	0	0	0	0	0	0	0	0	0	0	0	0	22	0	16	6	0	0	4	3	5'ss_bulge	stringent	0	14	3	8	present	present
ENSG00000088448	ENST00000267339	NM_017664	ANKRD10	protein_coding	2495	134	1263	1096	canon	U2	1	0	0	1	0	0	1	0	0	1	0	0	0	0	0	0	0	0	0	0	0	0	0	6	0	1	5	0	0	2	2	5'ss_bulge	stringent	0	2	2	4	present	present
ENSG00000088451	ENST00000261296	NM_014305	TGDS	protein_coding	1797	15	1053	727	noncanon	NC	0	0	0	0	0	0	0	0	0	0	0	0	0	0	0	0	0	0	0	0	0	0	0	7	0	5	2	0	0	0	0	No 5'ss	No Bpt	0	0	0	0	present	present
ENSG00000088538	ENST00000266037	NM_004947	DOCK3	protein_coding	9069	336	6093	2638	canon	U5	0	0	0	0	0	0	0	0	0	0	0	0	1	0	1	0	0	0	0	0	0	0	0	16	0	11	5	0	0	1	0	5'ss_bulge	stringent	0	14	1	10	present	present
ENSG00000088543	ENST00000357203	NM_016210	C3orf18	protein_coding	2657	284	489	1631	canon	U2	0	0	0	0	0	0	1	0	0	1	0	0	0	0	0	0	0	0	0	0	0	0	0	2	0	0	2	0	0	1	1	5'ss_bulge	consensus	0	5	0	4	present	present
ENSG00000088682	ENST00000262507	NM_020312	COQ9	protein_coding	1630	26	957	645	absent	NA	0	0	0	0	0	0	0	0	0	0	0	0	0	0	0	0	0	0	0	0	0	0	0	0	0	0	0	0	0	0	0	5'ss_bulge	consensus	0	4	0	4	present	present
ENSG00000088726	ENST00000314124	NM_018306	TMEM40	protein_coding	2025	68	702	1245	noncanon	NC	0	0	0	0	0	0	0	0	0	0	0	0	0	0	0	0	0	0	0	0	0	0	0	7	0	0	7	0	0	0	0	5'ss_bulge	stringent	0	5	1	5	present	present
ENSG00000088727	ENST00000684063	NM_182902	KIF9	protein_coding	3337	304	2373	653	noncanon	NC	0	0	0	0	0	0	0	0	0	0	0	0	0	0	0	0	0	0	0	0	0	0	0	2	0	1	1	0	0	0	0	5'ss_bulge	consensus	0	8	0	6	present	present
ENSG00000088756	ENST00000383472	NM_001366230	ARHGAP28	protein_coding	5858	105	2190	3561	canon	U2	1	0	0	1	0	0	2	0	2	0	0	0	1	0	1	0	0	0	0	0	0	0	0	23	0	3	20	0	0	4	1	5'ss_bulge	stringent	0	5	1	11	present	present
ENSG00000088766	ENST00000378863	NM_019095	CRLS1	protein_coding	3925	123	906	2894	noncanon	NC	0	0	0	0	0	0	0	0	0	0	0	0	0	0	0	0	0	0	0	0	0	0	0	11	0	1	10	0	0	0	0	5'ss_bulge	stringent	0	3	1	5	absent	absent
ENSG00000088782	ENST00000382388	NM_139074	DEFB127	protein_coding	530	90	300	138	absent	NA	0	0	0	0	0	0	0	0	0	0	0	0	0	0	0	0	0	0	0	0	0	0	0	0	0	0	0	0	0	0	0	5'ss_bulge	consensus	0	1	0	2	absent	absent
ENSG00000088808	ENST00000202556	NM_015316	PPP1R13B	protein_coding	5500	267	3273	1958	canon	U2	0	0	0	0	0	0	1	0	1	0	0	0	0	0	0	0	0	0	0	0	0	0	0	5	0	2	3	0	0	1	0	5'ss	stringent	2	18	2	6	present	present
ENSG00000088812	ENST00000262919	NM_139321	ATRN	protein_coding	8651	89	4290	4270	canon	U1	1	0	0	1	0	0	0	0	0	0	0	0	2	0	0	2	0	0	0	0	0	0	0	26	1	12	13	0	0	3	3	5'ss_bulge	stringent	0	13	1	19	present	present
ENSG00000088826	ENST00000305958	NM_175839	SMOX	protein_coding	2164	149	1668	319	noncanon	NC	0	0	0	0	0	0	0	0	0	0	0	0	0	0	0	0	0	0	0	0	0	0	0	2	0	1	1	0	0	0	0	5'ss_bulge	stringent	0	7	1	4	present	present
ENSG00000088827	ENST00000344754	NM_023068	SIGLEC1	protein_coding	6960	130	5130	1589	noncanon	NC	0	0	0	0	0	0	0	0	0	0	0	0	0	0	0	0	0	0	0	0	0	0	0	5	0	3	2	0	0	0	0	5'ss_bulge	consensus	0	8	0	16	present	present
ENSG00000088832	ENST00000400137	NM_000801	FKBP1A	protein_coding	1514	55	327	1094	canon	U5	0	0	0	0	0	0	0	0	0	0	0	0	1	0	0	1	0	0	0	0	0	0	0	3	0	0	3	0	0	1	1	5'ss_bulge	stringent	0	1	1	3	absent	absent
ENSG00000088833	ENST00000216879	NM_016143	NSFL1C	protein_coding	2721	24	1113	1582	noncanon	NC	0	0	0	0	0	0	0	0	0	0	0	0	0	0	0	0	0	0	0	0	0	0	0	7	0	0	7	0	0	0	0	5'ss_bulge	consensus	0	3	0	2	present	present
ENSG00000088836	ENST00000642402	NM_001174089	SLC4A11	protein_coding	3046	52	2628	364	noncanon	NC	0	0	0	0	0	0	0	0	0	0	0	0	0	0	0	0	0	0	0	0	0	0	0	2	0	2	0	0	0	0	0	5'ss_bulge	consensus	0	1	0	3	present	present
ENSG00000088854	ENST00000252032	NM_001009984	DNAAF9	protein_coding	6912	111	3534	3265	canon	U2	0	0	0	0	0	0	2	0	1	1	0	0	0	0	0	0	0	0	0	0	0	0	0	14	0	10	4	0	0	2	1	5'ss_bulge	consensus	0	10	0	18	present	present
ENSG00000088876	ENST00000278772	NM_024325	ZNF343	protein_coding	3415	148	1800	1343	canon	U1	1	0	1	0	0	0	0	0	0	0	0	0	0	0	0	0	0	0	0	0	0	0	0	6	0	3	3	0	0	1	0	5'ss_bulge	consensus	0	10	0	5	present	present
ENSG00000088881	ENST00000609451	NM_001395167	EBF4	protein_coding	3521	865	1809	840	absent	NA	0	0	0	0	0	0	0	0	0	0	0	0	0	0	0	0	0	0	0	0	0	0	0	0	0	0	0	0	0	0	0	5'ss_bulge	consensus	0	4	0	1	present	present
ENSG00000088882	ENST00000380605	NM_019609	CPXM1	protein_coding	2376	54	2205	115	absent	NA	0	0	0	0	0	0	0	0	0	0	0	0	0	0	0	0	0	0	0	0	0	0	0	0	0	0	0	0	0	0	0	5'ss_bulge	consensus	0	3	0	1	present	present
ENSG00000088888	ENST00000428216	NM_020746	MAVS	protein_coding	11731	69	1623	9970	canon	U2	0	0	0	0	0	0	1	0	0	1	0	0	0	0	0	0	0	0	0	0	0	0	0	19	0	2	17	0	0	1	1	5'ss_bulge	consensus	0	18	0	18	present	present
ENSG00000088899	ENST00000337576	NM_001365618	LZTS3	protein_coding	4196	223	2022	1836	noncanon	NC	0	0	0	0	0	0	0	0	0	0	0	0	0	0	0	0	0	0	0	0	0	0	0	2	0	1	1	0	0	0	0	5'ss_bulge	consensus	0	6	0	8	present	present
ENSG00000088926	ENST00000403665	NM_000128	F11	protein_coding	3053	106	1878	1066	noncanon	NC	0	0	0	0	0	0	0	0	0	0	0	0	0	0	0	0	0	0	0	0	0	0	0	7	0	5	2	0	0	0	0	5'ss_bulge	stringent	0	3	1	4	present	present
ENSG00000088930	ENST00000377191	NM_012255	XRN2	protein_coding	3408	67	2853	486	canon	U2	2	0	1	1	0	0	1	0	1	0	0	0	0	0	0	0	0	0	0	0	0	0	0	4	0	2	2	0	0	3	1	5'ss_bulge	stringent	0	4	1	5	present	present
ENSG00000088970	ENST00000619189	NM_018474	KIZ	protein_coding	2102	33	2022	45	noncanon	NC	0	0	0	0	0	0	0	0	0	0	0	0	0	0	0	0	0	0	0	0	0	0	0	3	0	3	0	0	0	0	0	5'ss_bulge	No Bpt	0	3	0	0	present	present
ENSG00000088986	ENST00000242577	NM_003746	DYNLL1	protein_coding	663	103	270	282	absent	NA	0	0	0	0	0	0	0	0	0	0	0	0	0	0	0	0	0	0	0	0	0	0	0	0	0	0	0	0	0	0	0	No 5'ss	consensus	0	0	0	1	present	present
ENSG00000088992	ENST00000335209	NM_017899	TESC	protein_coding	989	133	645	209	absent	NA	0	0	0	0	0	0	0	0	0	0	0	0	0	0	0	0	0	0	0	0	0	0	0	0	0	0	0	0	0	0	0	5'ss_bulge	stringent	0	1	1	1	present	present
ENSG00000089006	ENST00000377759	NM_014426	SNX5	protein_coding	2341	368	1215	756	noncanon	NC	0	0	0	0	0	0	0	0	0	0	0	0	0	0	0	0	0	0	0	0	0	0	0	6	0	4	2	0	0	0	0	5'ss_bulge	stringent	0	7	2	4	present	present
ENSG00000089009	ENST00000202773	NM_000970	RPL6	protein_coding	921	18	867	34	noncanon	NC	0	0	0	0	0	0	0	0	0	0	0	0	0	0	0	0	0	0	0	0	0	0	0	1	0	1	0	0	0	0	0	5'ss_bulge	consensus	0	2	0	1	present	present
ENSG00000089012	ENST00000303415	NM_018556	SIRPG	protein_coding	1716	64	1164	484	absent	NA	0	0	0	0	0	0	0	0	0	0	0	0	0	0	0	0	0	0	0	0	0	0	0	0	0	0	0	0	0	0	0	5'ss	consensus	2	8	0	2	present	present
ENSG00000089022	ENST00000550735	NM_003668	MAPKAPK5	protein_coding	11083	505	1416	9160	canon	U2	1	0	0	1	0	0	2	0	0	2	0	0	0	0	0	0	0	0	0	0	0	0	0	28	0	1	27	0	0	3	3	5'ss_bulge	stringent	0	13	3	25	present	present
ENSG00000089041	ENST00000328963	NM_002562	P2RX7	protein_coding	5113	94	1788	3229	canon	U5	0	0	0	0	0	0	0	0	0	0	0	0	1	0	0	1	0	0	0	0	0	0	0	14	0	4	10	0	0	1	1	5'ss_bulge	stringent	0	13	2	6	present	present
ENSG00000089048	ENST00000617257	NM_001276380	ESF1	protein_coding	3188	42	2556	548	noncanon	NC	0	0	0	0	0	0	0	0	0	0	0	0	0	0	0	0	0	0	0	0	0	0	0	7	0	1	6	0	0	0	0	5'ss_bulge	consensus	0	8	0	5	present	present
ENSG00000089050	ENST00000337227	NM_006606	RBBP9	protein_coding	3843	57	561	3223	canon	U2	1	0	0	1	0	0	2	0	0	2	0	0	1	0	0	1	0	0	0	0	0	0	0	5	0	0	5	0	0	4	4	5'ss_bulge	consensus	0	5	0	14	present	present
ENSG00000089053	ENST00000261819	NM_016237	ANAPC5	protein_coding	2574	70	2268	234	noncanon	NC	0	0	0	0	0	0	0	0	0	0	0	0	0	0	0	0	0	0	0	0	0	0	0	5	0	4	1	0	0	0	0	5'ss_bulge	consensus	0	3	0	4	present	present
ENSG00000089057	ENST00000338244	NM_005116	SLC23A2	protein_coding	6953	153	1953	4613	canon	U1	1	0	0	1	0	0	0	0	0	0	0	0	0	0	0	0	0	0	0	0	0	0	0	13	0	2	11	0	0	1	1	5'ss	stringent	1	11	1	15	present	present
ENSG00000089060	ENST00000680972	NM_001358345	SLC8B1	protein_coding	3510	666	1755	1005	canon	U1	1	0	1	0	0	0	0	0	0	0	0	0	0	0	0	0	0	0	0	0	0	0	0	1	0	0	1	0	0	1	0	5'ss_bulge	consensus	0	3	0	2	present	present
ENSG00000089063	ENST00000202834	NM_001009925	TMEM230	protein_coding	1435	115	363	940	canon	U5	0	0	0	0	0	0	0	0	0	0	0	0	1	0	0	1	0	0	0	0	0	0	0	8	0	0	8	0	0	1	1	5'ss_bulge	consensus	0	1	0	4	present	present
ENSG00000089091	ENST00000699568	NM_001367614	DZANK1	protein_coding	3420	34	2334	1031	canon	U1	1	0	1	0	0	0	0	0	0	0	0	0	0	0	0	0	0	0	0	0	0	0	0	6	0	2	4	0	0	1	0	5'ss_bulge	consensus	0	3	0	5	present	present
ENSG00000089094	ENST00000377071	NM_032590	KDM2B	protein_coding	5315	111	4011	1191	canon	U2	0	0	0	0	0	0	1	0	0	1	0	0	1	0	1	0	0	0	0	0	0	0	0	3	1	2	0	0	0	2	1	5'ss_bulge	consensus	0	10	0	10	present	present
ENSG00000089101	ENST00000245957	NM_015585	CFAP61	protein_coding	4098	59	3714	287	noncanon	NC	0	0	0	0	0	0	0	0	0	0	0	0	0	0	0	0	0	0	0	0	0	0	0	5	0	5	0	0	0	0	0	5'ss_bulge	stringent	0	3	1	7	present	present
ENSG00000089116	ENST00000261731	NM_022363	LHX5	protein_coding	2739	372	1209	1156	noncanon	NC	0	0	0	0	0	0	0	0	0	0	0	0	0	0	0	0	0	0	0	0	0	0	0	5	0	1	4	0	0	0	0	5'ss_bulge	consensus	0	6	0	1	present	present
ENSG00000089123	ENST00000337743	NM_017714	TASP1	protein_coding	2342	73	1263	965	noncanon	NC	0	0	0	0	0	0	0	0	0	0	0	0	0	0	0	0	0	0	0	0	0	0	0	12	0	3	9	0	0	0	0	5'ss_bulge	stringent	0	4	1	5	present	present
ENSG00000089127	ENST00000202917	NM_016816	OAS1	protein_coding	1631	77	1203	349	absent	NA	0	0	0	0	0	0	0	0	0	0	0	0	0	0	0	0	0	0	0	0	0	0	0	0	0	0	0	0	0	0	0	5'ss_bulge	consensus	0	4	0	5	present	present
ENSG00000089154	ENST00000300648	NM_006836	GCN1	protein_coding	8681	17	8016	646	noncanon	NC	0	0	0	0	0	0	0	0	0	0	0	0	0	0	0	0	0	0	0	0	0	0	0	6	0	2	4	0	0	0	0	5'ss_bulge	consensus	0	12	0	8	present	present
ENSG00000089157	ENST00000392514	NM_001002	RPLP0	protein_coding	1105	47	954	73	noncanon	NC	0	0	0	0	0	0	0	0	0	0	0	0	0	0	0	0	0	0	0	0	0	0	0	1	0	1	0	0	0	0	0	5'ss_bulge	consensus	0	2	0	1	present	present
ENSG00000089159	ENST00000637617	NM_001385981	PXN	protein_coding	5214	100	3246	1866	noncanon	NC	0	0	0	0	0	0	0	0	0	0	0	0	0	0	0	0	0	0	0	0	0	0	0	4	0	0	4	0	0	0	0	5'ss_bulge	consensus	0	5	0	9	present	present
ENSG00000089163	ENST00000202967	NM_012240	SIRT4	protein_coding	1217	57	945	212	absent	NA	0	0	0	0	0	0	0	0	0	0	0	0	0	0	0	0	0	0	0	0	0	0	0	0	0	0	0	0	0	0	0	No 5'ss	consensus	0	0	0	3	present	present
ENSG00000089169	ENST00000389385	NM_001143854	RPH3A	protein_coding	4590	264	2085	2100	noncanon	NC	0	0	0	0	0	0	0	0	0	0	0	0	0	0	0	0	0	0	0	0	0	0	0	2	0	0	2	0	0	0	0	5'ss_bulge	stringent	0	4	2	13	present	present
ENSG00000089177	ENST00000354981	NM_024704	KIF16B	protein_coding	5276	172	3954	1148	canon	U1	1	0	1	0	0	0	0	0	0	0	0	0	2	0	0	2	0	0	0	0	0	0	0	12	0	6	6	0	0	3	2	5'ss_bulge	stringent	0	9	1	1	present	present
ENSG00000089195	ENST00000203001	NM_015939	TRMT6	protein_coding	2929	127	1494	1306	canon	U2	0	0	0	0	0	0	1	0	0	1	0	0	0	0	0	0	0	0	0	0	0	0	0	9	0	2	7	0	0	1	1	5'ss_bulge	consensus	0	3	0	3	present	present
ENSG00000089199	ENST00000378961	NM_001819	CHGB	protein_coding	2462	123	2034	303	noncanon	NC	0	0	0	0	0	0	0	0	0	0	0	0	0	0	0	0	0	0	0	0	0	0	0	2	0	0	2	0	0	0	0	5'ss	stringent	1	17	1	1	present	present
ENSG00000089220	ENST00000261313	NM_002567	PEBP1	protein_coding	1431	85	564	780	noncanon	NC	0	0	0	0	0	0	0	0	0	0	0	0	0	0	0	0	0	0	0	0	0	0	0	1	0	0	1	0	0	0	0	5'ss_bulge	consensus	0	2	0	1	present	present
ENSG00000089225	ENST00000405440	NM_181486	TBX5	protein_coding	3733	516	1557	1620	noncanon	NC	0	0	0	0	0	0	0	0	0	0	0	0	0	0	0	0	0	0	0	0	0	0	0	6	0	1	5	0	0	0	0	5'ss_bulge	consensus	0	8	0	1	present	present
ENSG00000089234	ENST00000419234	NM_006768	BRAP	protein_coding	3996	163	1779	2052	canon	U2	0	0	0	0	0	0	1	0	0	1	0	0	0	0	0	0	0	0	0	0	0	0	0	9	0	3	6	0	0	1	1	5'ss	stringent	1	12	1	7	present	present
ENSG00000089248	ENST00000261735	NM_006817	ERP29	protein_coding	1623	39	786	796	absent	NA	0	0	0	0	0	0	0	0	0	0	0	0	0	0	0	0	0	0	0	0	0	0	0	0	0	0	0	0	0	0	0	5'ss_bulge	stringent	0	4	1	1	present	present
ENSG00000089250	ENST00000317775	NM_000620	NOS1	protein_coding	12007	419	4305	7166	canon	U2	0	0	0	0	0	0	1	0	0	1	0	0	0	0	0	0	0	0	0	0	0	0	0	8	0	1	7	0	0	1	1	5'ss_bulge	stringent	0	20	2	25	present	present
ENSG00000089280	ENST00000254108	NM_004960	FUS	protein_coding	1824	75	1581	166	noncanon	NC	0	0	0	0	0	0	0	0	0	0	0	0	0	0	0	0	0	0	0	0	0	0	0	1	0	1	0	0	0	0	0	5'ss_bulge	No Bpt	0	1	0	0	present	present
ENSG00000089289	ENST00000356413	NM_001551	IGBP1	protein_coding	1682	224	1020	342	noncanon	NC	0	0	0	0	0	0	0	0	0	0	0	0	0	0	0	0	0	0	0	0	0	0	0	1	0	0	1	0	0	0	0	5'ss_bulge	consensus	0	3	0	4	present	present
ENSG00000089327	ENST00000392219	NM_014164	FXYD5	protein_coding	878	74	537	265	absent	NA	0	0	0	0	0	0	0	0	0	0	0	0	0	0	0	0	0	0	0	0	0	0	0	0	0	0	0	0	0	0	0	5'ss	consensus	1	3	0	1	present	present
ENSG00000089335	ENST00000505242	NM_001289187	ZNF302	protein_coding	2853	425	1200	1158	noncanon	NC	0	0	0	0	0	0	0	0	0	0	0	0	0	0	0	0	0	0	0	0	0	0	0	5	0	1	4	0	0	0	0	5'ss_bulge	consensus	0	5	0	4	present	present
ENSG00000089351	ENST00000317991	NM_020895	GRAMD1A	protein_coding	2659	155	2175	327	noncanon	NC	0	0	0	0	0	0	0	0	0	0	0	0	0	0	0	0	0	0	0	0	0	0	0	3	0	2	1	0	0	0	0	5'ss_bulge	stringent	0	4	1	4	present	present
ENSG00000089356	ENST00000604404	NM_005971	FXYD3	protein_coding	1378	136	264	866	absent	NA	0	0	0	0	0	0	0	0	0	0	0	0	0	0	0	0	0	0	0	0	0	0	0	0	0	0	0	0	0	0	0	5'ss_bulge	consensus	0	1	0	1	absent	absent
ENSG00000089472	ENST00000343002	NM_001367233	HEPH	protein_coding	4431	223	3477	716	noncanon	NC	0	0	0	0	0	0	0	0	0	0	0	0	0	0	0	0	0	0	0	0	0	0	0	6	0	4	2	0	0	0	0	5'ss_bulge	consensus	0	7	0	4	present	present
ENSG00000089486	ENST00000567695	NM_013399	CDIP1	protein_coding	2706	89	627	1902	noncanon	NC	0	0	0	0	0	0	0	0	0	0	0	0	0	0	0	0	0	0	0	0	0	0	0	2	0	0	2	0	0	0	0	5'ss_bulge	stringent	0	4	1	5	present	present
ENSG00000089505	ENST00000379500	NM_052999	CMTM1	protein_coding	1070	74	861	133	absent	NA	0	0	0	0	0	0	0	0	0	0	0	0	0	0	0	0	0	0	0	0	0	0	0	0	0	0	0	0	0	0	0	5'ss_bulge	consensus	0	2	0	1	absent	absent
ENSG00000089558	ENST00000264661	NM_012285	KCNH4	protein_coding	3788	196	3054	308	noncanon	NC	0	0	0	0	0	0	0	0	0	0	0	0	0	0	0	0	0	0	0	0	0	0	0	1	0	1	0	0	0	0	0	5'ss_bulge	consensus	0	7	0	8	present	present
ENSG00000089597	ENST00000356638	NM_198334	GANAB	protein_coding	3835	13	2835	985	canon	U1	1	0	0	1	0	0	0	0	0	0	0	0	0	0	0	0	0	0	0	0	0	0	0	8	0	5	3	0	0	1	1	5'ss_bulge	consensus	0	3	0	7	present	present
ENSG00000089639	ENST00000203556	NM_016573	GMIP	protein_coding	3528	127	2913	486	noncanon	NC	0	0	0	0	0	0	0	0	0	0	0	0	0	0	0	0	0	0	0	0	0	0	0	2	0	2	0	0	0	0	0	5'ss_bulge	consensus	0	1	0	4	present	present
ENSG00000089682	ENST00000685964	NM_001324242	RBM41	protein_coding	7005	48	1314	5641	noncanon	NC	0	0	0	0	0	0	0	0	0	0	0	0	0	0	0	0	0	0	0	0	0	0	0	23	0	3	20	0	0	0	0	5'ss_bulge	stringent	0	8	2	6	present	present
ENSG00000089685	ENST00000350051	NM_001168	BIRC5	protein_coding	2574	63	429	2080	canon	U2	1	0	0	1	0	0	2	0	1	1	0	0	0	0	0	0	0	0	0	0	0	0	0	6	0	0	6	0	0	3	2	5'ss_bulge	consensus	0	3	0	6	present	present
ENSG00000089692	ENST00000203629	NM_002286	LAG3	protein_coding	1976	332	1578	64	absent	NA	0	0	0	0	0	0	0	0	0	0	0	0	0	0	0	0	0	0	0	0	0	0	0	0	0	0	0	0	0	0	0	No 5'ss	consensus	0	0	0	7	present	present
ENSG00000089693	ENST00000203630	NM_001382226	2	protein_coding	1555	202	747	551	canon	U1	1	0	0	1	0	0	0	0	0	0	0	0	1	0	0	1	0	0	0	0	0	0	0	1	0	1	0	0	0	2	2	5'ss_bulge	stringent	0	1	1	6	present	present
ENSG00000089723	ENST00000203664	NM_023112	OTUB2	protein_coding	3911	197	705	3007	canon	U1	2	0	0	2	0	0	0	0	0	0	0	0	0	0	0	0	0	0	0	0	0	0	0	4	0	0	4	0	0	2	2	5'ss_bulge	stringent	0	7	1	4	present	present
ENSG00000089737	ENST00000621632	NM_020414	DDX24	protein_coding	5573	83	2580	2903	canon	U1	1	0	0	1	0	0	0	0	0	0	0	0	0	0	0	0	0	0	0	0	0	0	0	7	0	3	4	0	0	1	1	5'ss_bulge	stringent	0	13	1	5	present	present
ENSG00000089775	ENST00000608382	NM_006977	ZBTB25	protein_coding	10365	177	1308	8871	canon	U2	1	0	0	1	0	0	2	0	0	2	0	0	2	0	0	2	0	0	0	0	0	0	0	30	0	3	27	0	0	5	5	5'ss_bulge	stringent	0	12	4	33	present	present
ENSG00000089818	ENST00000339754	NM_015509	NECAP1	protein_coding	2634	14	828	1790	noncanon	NC	0	0	0	0	0	0	0	0	0	0	0	0	0	0	0	0	0	0	0	0	0	0	0	10	0	0	10	0	0	0	0	5'ss_bulge	consensus	0	6	0	7	present	present
ENSG00000089820	ENST00000350060	NM_001666	ARHGAP4	protein_coding	3254	61	2841	350	absent	NA	0	0	0	0	0	0	0	0	0	0	0	0	0	0	0	0	0	0	0	0	0	0	0	0	0	0	0	0	0	0	0	5'ss_bulge	consensus	0	5	0	5	present	present
ENSG00000089847	ENST00000318934	NM_001393985	ANKRD24	protein_coding	3838	51	3441	308	noncanon	NC	0	0	0	0	0	0	0	0	0	0	0	0	0	0	0	0	0	0	0	0	0	0	0	1	0	1	0	0	0	0	0	5'ss_bulge	consensus	0	7	0	2	present	present
ENSG00000089876	ENST00000284690	NM_018180	DHX32	protein_coding	3050	467	2232	349	noncanon	NC	0	0	0	0	0	0	0	0	0	0	0	0	0	0	0	0	0	0	0	0	0	0	0	5	0	5	0	0	0	0	0	5'ss_bulge	consensus	0	4	0	7	present	present
ENSG00000089902	ENST00000262241	NM_015156	RCOR1	protein_coding	5751	237	1458	4054	canon	U2	1	0	0	1	0	0	1	0	0	1	0	0	0	0	0	0	0	0	0	0	0	0	0	14	0	1	13	0	0	2	2	5'ss_bulge	consensus	0	8	0	8	present	present
ENSG00000089916	ENST00000261530	NM_017926	GPATCH2L	protein_coding	14021	69	1449	12491	canon	U2	2	0	0	2	0	0	2	0	0	2	0	0	1	0	0	1	0	0	0	0	0	0	0	43	0	2	41	0	0	5	5	5'ss_bulge	stringent	0	27	5	32	present	present
ENSG00000090006	ENST00000396819	NM_001042545	LTBP4	protein_coding	4961	18	4674	267	canon	U1	1	0	1	0	0	0	0	0	0	0	0	0	0	0	0	0	0	0	0	0	0	0	0	4	0	4	0	0	0	1	0	5'ss_bulge	stringent	0	2	1	0	present	present
ENSG00000090013	ENST00000263368	NM_000713	BLVRB	protein_coding	799	56	621	120	absent	NA	0	0	0	0	0	0	0	0	0	0	0	0	0	0	0	0	0	0	0	0	0	0	0	0	0	0	0	0	0	0	0	5'ss_bulge	stringent	0	1	1	0	present	present
ENSG00000090020	ENST00000263980	NM_003047	SLC9A1	protein_coding	4737	790	2448	1497	noncanon	NC	0	0	0	0	0	0	0	0	0	0	0	0	0	0	0	0	0	0	0	0	0	0	0	4	0	2	2	0	0	0	0	5'ss_bulge	stringent	0	5	1	15	present	present
ENSG00000090054	ENST00000262554	NM_006415	SPTLC1	protein_coding	2783	42	1422	1317	canon	U2	0	0	0	0	0	0	1	0	1	0	0	0	0	0	0	0	0	0	0	0	0	0	0	11	0	1	10	0	0	1	0	No 5'ss	stringent	0	0	2	8	present	present
ENSG00000090060	ENST00000216277	NM_032632	PAPOLA	protein_coding	4515	210	2238	2065	noncanon	NC	0	0	0	0	0	0	0	0	0	0	0	0	0	0	0	0	0	0	0	0	0	0	0	16	0	6	10	0	0	0	0	5'ss_bulge	stringent	0	2	2	7	present	present
ENSG00000090061	ENST00000389879	NM_001099402	CCNK	protein_coding	3524	70	1743	1657	noncanon	NC	0	0	0	0	0	0	0	0	0	0	0	0	0	0	0	0	0	0	0	0	0	0	0	7	0	3	4	0	0	0	0	5'ss_bulge	consensus	0	6	0	6	present	present
ENSG00000090097	ENST00000461554	NM_001174100	PCBP4	protein_coding	2156	147	1212	602	absent	NA	0	0	0	0	0	0	0	0	0	0	0	0	0	0	0	0	0	0	0	0	0	0	0	0	0	0	0	0	0	0	0	5'ss_bulge	No Bpt	0	5	0	0	present	present
ENSG00000090104	ENST00000367459	NM_002922	RGS1	protein_coding	1352	19	630	701	canon	U1	1	0	1	0	0	0	0	0	0	0	0	0	0	0	0	0	0	0	0	0	0	0	0	3	0	1	2	0	0	1	0	5'ss_bulge	stringent	0	3	1	4	absent	absent
ENSG00000090238	ENST00000398841	NM_031477	YPEL3	protein_coding	1601	730	474	395	noncanon	NC	0	0	0	0	0	0	0	0	0	0	0	0	0	0	0	0	0	0	0	0	0	0	0	1	0	1	0	0	0	0	0	5'ss	consensus	1	14	0	2	present	present
ENSG00000090263	ENST00000324787	NM_053035	MRPS33	protein_coding	4210	41	321	3819	noncanon	NC	0	0	0	0	0	0	0	0	0	0	0	0	0	0	0	0	0	0	0	0	0	0	0	13	0	0	13	0	0	0	0	5'ss_bulge	consensus	0	10	0	8	present	present
ENSG00000090266	ENST00000247866	NM_004546	NDUFB2	protein_coding	465	36	318	80	absent	NA	0	0	0	0	0	0	0	0	0	0	0	0	0	0	0	0	0	0	0	0	0	0	0	0	0	0	0	0	0	0	0	5'ss_bulge	consensus	0	1	0	1	present	present
ENSG00000090273	ENST00000321265	NM_006600	NUDC	protein_coding	1792	105	996	689	noncanon	NC	0	0	0	0	0	0	0	0	0	0	0	0	0	0	0	0	0	0	0	0	0	0	0	1	0	1	0	0	0	0	0	5'ss_bulge	consensus	0	4	0	1	present	present
ENSG00000090316	ENST00000303400	NM_001017405	MAEA	protein_coding	2182	22	1191	967	canon	U2	0	0	0	0	0	0	1	0	0	1	0	0	0	0	0	0	0	0	0	0	0	0	0	0	0	0	0	0	0	1	1	No 5'ss	consensus	0	0	0	3	present	present
ENSG00000090339	ENST00000264832	NM_000201	ICAM1	protein_coding	2967	39	1599	1327	noncanon	NC	0	0	0	0	0	0	0	0	0	0	0	0	0	0	0	0	0	0	0	0	0	0	0	3	0	0	3	0	0	0	0	5'ss_bulge	consensus	0	8	0	3	present	present
ENSG00000090372	ENST00000263280	NM_013403	STRN4	protein_coding	3176	19	2262	827	noncanon	NC	0	0	0	0	0	0	0	0	0	0	0	0	0	0	0	0	0	0	0	0	0	0	0	3	0	2	1	0	0	0	0	5'ss	consensus	1	8	0	2	present	present
ENSG00000090376	ENST00000261233	NM_007199	IRAK3	protein_coding	8328	85	1791	6450	canon	U2	0	0	0	0	0	0	2	0	1	1	0	0	0	0	0	0	0	0	0	0	0	0	0	27	0	4	23	0	0	2	1	5'ss	consensus	1	14	0	18	present	present
ENSG00000090382	ENST00000261267	NM_000239	LYZ	protein_coding	1490	27	447	1014	noncanon	NC	0	0	0	0	0	0	0	0	0	0	0	0	0	0	0	0	0	0	0	0	0	0	0	8	0	2	6	0	0	0	0	5'ss_bulge	consensus	0	1	0	2	absent	absent
ENSG00000090402	ENST00000264382	NM_001041	SI	protein_coding	6012	63	5484	463	canon	U1	2	0	2	0	0	0	0	0	0	0	0	0	0	0	0	0	0	0	0	0	0	0	0	16	0	13	3	0	0	2	0	5'ss_bulge	stringent	0	2	1	9	present	present
ENSG00000090432	ENST00000264198	NM_024544	MUL1	protein_coding	2428	126	1059	1241	noncanon	NC	0	0	0	0	0	0	0	0	0	0	0	0	0	0	0	0	0	0	0	0	0	0	0	1	0	0	1	0	0	0	0	5'ss_bulge	consensus	0	3	0	3	present	present
ENSG00000090447	ENST00000204517	NM_003223	TFAP4	protein_coding	2163	276	1017	868	noncanon	NC	0	0	0	0	0	0	0	0	0	0	0	0	0	0	0	0	0	0	0	0	0	0	0	1	0	0	1	0	0	0	0	5'ss	consensus	1	4	0	4	present	present
ENSG00000090470	ENST00000204549	NM_005707	PDCD7	protein_coding	2823	26	1458	1337	noncanon	NC	0	0	0	0	0	0	0	0	0	0	0	0	0	0	0	0	0	0	0	0	0	0	0	5	0	0	5	0	0	0	0	5'ss_bulge	consensus	0	4	0	6	present	present
ENSG00000090487	ENST00000204566	NM_016630	SPG21	protein_coding	1799	249	927	597	noncanon	NC	0	0	0	0	0	0	0	0	0	0	0	0	0	0	0	0	0	0	0	0	0	0	0	4	0	1	3	0	0	0	0	No 5'ss	consensus	0	0	0	4	present	present
ENSG00000090512	ENST00000265029	NM_014375	FETUB	protein_coding	1721	61	1149	509	canon	U5	0	0	0	0	0	0	0	0	0	0	0	0	1	0	1	0	0	0	0	0	0	0	0	6	0	4	2	0	0	1	0	No 5'ss	stringent	0	0	2	3	absent	absent
ENSG00000090520	ENST00000265028	NM_016306	DNAJB11	protein_coding	1640	177	1077	384	noncanon	NC	0	0	0	0	0	0	0	0	0	0	0	0	0	0	0	0	0	0	0	0	0	0	0	5	0	3	2	0	0	0	0	5'ss_bulge	consensus	0	2	0	2	present	present
ENSG00000090530	ENST00000319332	NM_018192	P3H2	protein_coding	3477	165	2127	1183	canon	U2	1	0	0	1	0	0	2	0	0	2	0	0	0	0	0	0	0	0	0	0	0	0	0	4	0	2	2	0	0	3	3	5'ss_bulge	consensus	0	4	0	3	present	present
ENSG00000090534	ENST00000647395	NM_000460	THPO	protein_coding	1918	144	1062	577	noncanon	NC	0	0	0	0	0	0	0	0	0	0	0	0	0	0	0	0	0	0	0	0	0	0	0	3	0	0	3	0	0	0	0	5'ss_bulge	stringent	0	5	2	6	present	present
ENSG00000090539	ENST00000204604	NM_003741	CHRD	protein_coding	3540	264	2868	406	canon	U5	0	0	0	0	0	0	0	0	0	0	0	0	1	0	1	0	0	0	0	0	0	0	0	1	0	1	0	0	0	1	0	5'ss_bulge	consensus	0	6	0	3	present	present
ENSG00000090554	ENST00000597551	NM_001459	FLT3LG	protein_coding	1050	66	708	216	absent	NA	0	0	0	0	0	0	0	0	0	0	0	0	0	0	0	0	0	0	0	0	0	0	0	0	0	0	0	0	0	0	0	No 5'ss	consensus	0	0	0	2	absent	absent
ENSG00000090565	ENST00000262305	NM_014700	RAB11FIP3	protein_coding	4801	357	2271	2171	noncanon	NC	0	0	0	0	0	0	0	0	0	0	0	0	0	0	0	0	0	0	0	0	0	0	0	3	0	0	3	0	0	0	0	5'ss_bulge	consensus	0	11	0	3	present	present
ENSG00000090581	ENST00000204679	NM_032520	GNPTG	protein_coding	1975	34	918	1021	noncanon	NC	0	0	0	0	0	0	0	0	0	0	0	0	0	0	0	0	0	0	0	0	0	0	0	1	0	1	0	0	0	0	0	5'ss	consensus	1	5	0	1	present	present
ENSG00000090612	ENST00000536435	NM_003415	ZNF268	protein_coding	13390	191	2844	10301	canon	U1	2	0	0	2	0	0	0	0	0	0	0	0	0	0	0	0	0	0	0	0	0	0	0	31	0	5	26	0	0	2	2	5'ss	stringent	1	24	1	15	absent	absent
ENSG00000090615	ENST00000450791	NM_001389683	GOLGA3	protein_coding	8938	182	4497	4190	canon	U1	2	1	0	1	0	0	0	0	0	0	0	0	0	0	0	0	0	0	0	0	0	0	0	14	0	1	13	0	0	2	1	5'ss_bulge	consensus	0	23	0	10	present	present
ENSG00000090621	ENST00000372858	NM_001135653	PABPC4	protein_coding	3142	838	1983	306	canon	U1	1	0	1	0	0	0	0	0	0	0	0	0	1	1	0	0	0	0	0	0	0	0	0	7	2	4	1	0	0	2	0	5'ss_bulge	consensus	0	7	0	6	present	present
ENSG00000090659	ENST00000315599	NM_021155	CD209	protein_coding	4284	22	1215	3045	canon	U2	0	0	0	0	0	0	1	0	0	1	0	0	0	0	0	0	0	0	0	0	0	0	0	5	0	0	5	0	0	1	1	5'ss	consensus	1	4	0	10	present	present
ENSG00000090661	ENST00000251363	NM_024552	CERS4	protein_coding	1780	156	1185	311	noncanon	NC	0	0	0	0	0	0	0	0	0	0	0	0	0	0	0	0	0	0	0	0	0	0	0	1	0	0	1	0	0	0	0	5'ss_bulge	consensus	0	3	0	1	present	present
ENSG00000090674	ENST00000264079	NM_020533	MCOLN1	protein_coding	2084	126	1743	213	noncanon	NC	0	0	0	0	0	0	0	0	0	0	0	0	0	0	0	0	0	0	0	0	0	0	0	2	0	1	1	0	0	0	0	No 5'ss	consensus	0	0	0	8	present	present
ENSG00000090686	ENST00000308271	NM_032236	USP48	protein_coding	4419	191	3108	1118	canon	U2	1	0	1	0	0	0	1	0	1	0	0	0	0	0	0	0	0	0	0	0	0	0	0	9	0	6	3	0	0	2	0	5'ss_bulge	consensus	0	7	0	1	present	present
ENSG00000090776	ENST00000204961	NM_004429	EFNB1	protein_coding	3303	755	1041	1505	canon	U1	1	0	0	1	0	0	0	0	0	0	0	0	0	0	0	0	0	0	0	0	0	0	0	1	0	0	1	0	0	1	1	5'ss	consensus	1	9	0	7	present	present
ENSG00000090857	ENST00000288050	NM_017990	PDPR	protein_coding	8549	109	2640	5657	noncanon	NC	0	0	0	0	0	0	0	0	0	0	0	0	0	0	0	0	0	0	0	0	0	0	0	9	0	3	6	0	0	0	0	5'ss_bulge	stringent	0	8	4	24	present	present
ENSG00000090861	ENST00000261772	NM_001605	AARS1	protein_coding	3437	85	2907	422	noncanon	NC	0	0	0	0	0	0	0	0	0	0	0	0	0	0	0	0	0	0	0	0	0	0	0	4	0	3	1	0	0	0	0	5'ss_bulge	consensus	0	1	0	2	present	present
ENSG00000090863	ENST00000422840	NM_001145667	GLG1	protein_coding	9287	19	3540	5726	noncanon	NC	0	0	0	0	0	0	0	0	0	0	0	0	0	0	0	0	0	0	0	0	0	0	0	17	0	6	11	0	0	0	0	5'ss	consensus	1	18	0	13	present	present
ENSG00000090889	ENST00000374403	NM_012310	KIF4A	protein_coding	4388	46	3699	620	canon	U1	1	0	0	1	0	0	0	0	0	0	0	0	0	0	0	0	0	0	0	0	0	0	0	7	0	3	4	0	0	1	1	5'ss_bulge	consensus	0	5	0	7	present	present
ENSG00000090905	ENST00000395799	NM_014494	TNRC6A	protein_coding	8491	190	5889	2410	canon	U5	0	0	0	0	0	0	0	0	0	0	0	0	2	0	0	2	0	0	0	0	0	0	0	15	0	6	9	0	0	2	2	5'ss_bulge	stringent	0	5	3	11	present	present
ENSG00000090924	ENST00000425673	NM_022835	PLEKHG2	protein_coding	8048	743	4161	3120	canon	U2	0	0	0	0	0	0	1	0	0	1	0	0	0	0	0	0	0	0	0	0	0	0	0	8	0	3	5	0	0	1	1	5'ss_bulge	consensus	0	12	0	11	present	present
ENSG00000090932	ENST00000356433	NM_203486	DLL3	protein_coding	2004	27	1764	211	canon	U2	0	0	0	0	0	0	1	0	0	1	0	0	0	0	0	0	0	0	0	0	0	0	0	0	0	0	0	0	0	1	1	5'ss_bulge	consensus	0	1	0	2	present	present
ENSG00000090971	ENST00000205194	NM_020378	NAT14	protein_coding	1350	70	621	609	absent	NA	0	0	0	0	0	0	0	0	0	0	0	0	0	0	0	0	0	0	0	0	0	0	0	0	0	0	0	0	0	0	0	5'ss_bulge	No Bpt	0	3	0	0	present	present
ENSG00000090975	ENST00000320201	NM_020845	PITPNM2	protein_coding	7134	337	4050	2546	canon	U2	0	0	0	0	0	0	1	0	0	1	0	0	0	0	0	0	0	0	0	0	0	0	0	4	0	1	3	0	0	1	1	5'ss_bulge	stringent	0	11	1	13	present	present
ENSG00000090989	ENST00000381295	NM_001024924	EXOC1	protein_coding	3592	305	2685	590	canon	U2	1	0	0	1	0	0	2	0	1	1	0	0	0	0	0	0	0	0	0	0	0	0	0	7	0	7	0	0	0	3	2	5'ss_bulge	stringent	0	7	2	3	present	present
ENSG00000091009	ENST00000265271	NM_018989	RBM27	protein_coding	6537	160	3183	3192	canon	U2	0	0	0	0	0	0	1	0	0	1	0	0	1	0	0	1	0	0	0	0	0	0	0	26	0	4	22	0	0	2	2	5'ss_bulge	stringent	0	8	2	15	absent	absent
ENSG00000091010	ENST00000646991	NM_002700	POU4F3	protein_coding	2575	273	1017	1283	noncanon	NC	0	0	0	0	0	0	0	0	0	0	0	0	0	0	0	0	0	0	0	0	0	0	0	5	0	1	4	0	0	0	0	5'ss_bulge	consensus	0	6	0	10	absent	absent
ENSG00000091039	ENST00000261183	NM_020841	OSBPL8	protein_coding	7204	374	2670	4091	canon	U2	0	0	0	0	0	0	1	0	0	1	0	0	2	0	0	2	0	0	0	0	0	0	0	33	0	2	31	0	0	3	3	5'ss	stringent	1	17	1	17	present	present
ENSG00000091073	ENST00000430490	NM_001102594	DTX2	protein_coding	2641	164	1869	389	canon	U1	1	1	0	0	0	0	0	0	0	0	0	0	0	0	0	0	0	0	0	0	0	0	0	0	0	0	0	0	0	1	0	5'ss_bulge	consensus	0	2	0	3	present	present
ENSG00000091106	ENST00000402280	NM_001199138	NLRC4	protein_coding	3362	148	3075	19	canon	U5	0	0	0	0	0	0	0	0	0	0	0	0	1	0	0	1	0	0	0	0	0	0	0	4	0	4	0	0	0	1	1	5'ss_bulge	consensus	0	5	0	5	present	present
ENSG00000091127	ENST00000469408	NM_019042	PUS7	protein_coding	3525	219	1986	1286	noncanon	NC	0	0	0	0	0	0	0	0	0	0	0	0	0	0	0	0	0	0	0	0	0	0	0	7	0	2	5	0	0	0	0	5'ss_bulge	stringent	0	4	1	7	present	present
ENSG00000091128	ENST00000388781	NM_007356	LAMB4	protein_coding	5861	55	5286	485	canon	U1	1	0	1	0	0	0	0	0	0	0	0	0	0	0	0	0	0	0	0	0	0	0	0	10	0	8	2	0	0	1	0	5'ss_bulge	stringent	0	7	3	5	present	present
ENSG00000091129	ENST00000379028	NM_001037132	NRCAM	protein_coding	6701	193	3915	2260	canon	U1	1	0	0	1	0	0	0	0	0	0	0	0	0	0	0	0	0	0	0	0	0	0	0	17	0	6	11	0	0	1	1	5'ss_bulge	consensus	0	8	0	12	present	present
ENSG00000091136	ENST00000222399	NM_002291	LAMB1	protein_coding	5650	85	5361	151	canon	U1	2	0	2	0	0	0	0	0	0	0	0	0	0	0	0	0	0	0	0	0	0	0	0	7	0	6	1	0	0	2	0	5'ss_bulge	consensus	0	7	0	4	present	present
ENSG00000091137	ENST00000644269	NM_000441	SLC26A4	protein_coding	4737	27	2343	2362	canon	U1	2	0	0	2	0	0	0	0	0	0	0	0	0	0	0	0	0	0	0	0	0	0	0	13	0	8	5	0	0	2	2	5'ss_bulge	stringent	0	5	1	7	present	present
ENSG00000091138	ENST00000340010	NM_000111	SLC26A3	protein_coding	2882	112	2295	385	canon	U2	0	0	0	0	0	0	2	0	0	2	0	0	1	0	0	1	0	0	0	0	0	0	0	12	0	7	5	0	0	3	3	5'ss_bulge	stringent	0	2	1	4	present	present
ENSG00000091140	ENST00000205402	NM_000108	DLD	protein_coding	3537	67	1530	1938	canon	U1	1	0	0	1	0	0	0	0	0	0	0	0	0	0	0	0	0	0	0	0	0	0	0	15	0	3	12	0	0	1	1	5'ss_bulge	consensus	0	2	0	6	present	present
ENSG00000091157	ENST00000254442	NM_015285	WDR7	protein_coding	7295	217	4473	2584	noncanon	NC	0	0	0	0	0	0	0	0	0	0	0	0	0	0	0	0	0	0	0	0	0	0	0	26	0	10	16	0	0	0	0	5'ss_bulge	consensus	0	7	0	8	present	present
ENSG00000091164	ENST00000217515	NM_004786	TXNL1	protein_coding	6840	151	870	5817	canon	U2	0	0	0	0	0	0	4	0	1	3	0	0	0	0	0	0	0	0	0	0	0	0	0	18	0	2	16	0	0	4	3	5'ss	stringent	1	14	3	12	present	present
ENSG00000091181	ENST00000446632	NM_175726	IL5RA	protein_coding	5739	429	1263	3900	noncanon	NC	0	0	0	0	0	0	0	0	0	0	0	0	0	0	0	0	0	0	0	0	0	0	0	12	0	1	11	0	0	0	0	5'ss_bulge	stringent	0	5	4	11	present	present
ENSG00000091262	ENST00000205557	NM_001171	ABCC6	protein_coding	5140	59	4512	567	noncanon	NC	0	0	0	0	0	0	0	0	0	0	0	0	0	0	0	0	0	0	0	0	0	0	0	2	0	2	0	0	0	0	0	5'ss_bulge	consensus	0	9	0	2	present	present
ENSG00000091317	ENST00000205636	NM_017801	CMTM6	protein_coding	3307	106	552	2647	canon	U2	0	0	0	0	0	0	2	0	1	1	0	0	0	0	0	0	0	0	0	0	0	0	0	13	0	4	9	0	0	2	1	5'ss_bulge	stringent	0	4	1	8	present	present
ENSG00000091409	ENST00000684293	NM_000210	ITGA6	protein_coding	5816	202	3222	2368	canon	U2	0	0	0	0	0	0	2	0	0	2	0	0	0	0	0	0	0	0	0	0	0	0	0	11	0	3	8	0	0	2	2	5'ss_bulge	stringent	0	4	4	12	present	present
ENSG00000091428	ENST00000397081	NM_007023	RAPGEF4	protein_coding	4301	138	3036	1125	canon	U2	0	0	0	0	0	0	1	0	1	0	0	0	0	0	0	0	0	0	0	0	0	0	0	9	0	4	5	0	0	1	0	5'ss_bulge	consensus	0	4	0	7	present	present
ENSG00000091436	ENST00000375213	NM_016653	MAP3K20	protein_coding	3859	156	2403	1264	canon	U2	1	0	0	1	0	0	1	0	0	1	0	0	0	0	0	0	0	0	0	0	0	0	0	12	0	4	8	0	0	2	2	5'ss_bulge	stringent	0	4	2	5	present	present
ENSG00000091482	ENST00000379494	NM_014332	SMPX	protein_coding	885	174	267	416	canon	U2	0	0	0	0	0	0	1	0	0	1	0	0	0	0	0	0	0	0	0	0	0	0	0	2	0	0	2	0	0	1	1	No 5'ss	consensus	0	0	0	3	present	present
ENSG00000091483	ENST00000366560	NM_000143	FH	protein_coding	1791	32	1533	224	canon	U2	0	0	0	0	0	0	1	0	1	0	0	0	0	0	0	0	0	0	0	0	0	0	0	1	0	1	0	0	0	1	0	5'ss_bulge	consensus	0	3	0	1	present	present
ENSG00000091490	ENST00000399878	NM_015187	SEL1L3	protein_coding	4543	151	3399	991	noncanon	NC	0	0	0	0	0	0	0	0	0	0	0	0	0	0	0	0	0	0	0	0	0	0	0	12	0	7	5	0	0	0	0	5'ss_bulge	consensus	0	7	0	4	present	present
ENSG00000091513	ENST00000402696	NM_001063	TF	protein_coding	20166	47	2097	18020	canon	U2	1	0	0	1	0	0	3	0	0	3	0	0	1	0	0	1	0	0	0	0	0	0	0	65	0	4	61	0	0	5	5	5'ss	stringent	1	43	5	27	present	present
ENSG00000091527	ENST00000264993	NM_017548	CDV3	protein_coding	3351	358	777	2214	noncanon	NC	0	0	0	0	0	0	0	0	0	0	0	0	0	0	0	0	0	0	0	0	0	0	0	7	0	0	7	0	0	0	0	5'ss_bulge	stringent	0	5	1	2	present	present
ENSG00000091536	ENST00000647165	NM_016239	MYO15A	protein_coding	11811	218	10593	929	noncanon	NC	0	0	0	0	0	0	0	0	0	0	0	0	0	0	0	0	0	0	0	0	0	0	0	9	0	7	2	0	0	0	0	5'ss_bulge	stringent	0	14	3	7	present	present
ENSG00000091542	ENST00000399138	NM_017758	ALKBH5	protein_coding	3159	415	1185	1557	noncanon	NC	0	0	0	0	0	0	0	0	0	0	0	0	0	0	0	0	0	0	0	0	0	0	0	5	0	0	5	0	0	0	0	5'ss_bulge	consensus	0	4	0	4	present	present
ENSG00000091583	ENST00000205948	NM_000042	APOH	protein_coding	1174	35	1038	99	noncanon	NC	0	0	0	0	0	0	0	0	0	0	0	0	0	0	0	0	0	0	0	0	0	0	0	2	0	2	0	0	0	0	0	5'ss_bulge	No Bpt	0	2	0	0	present	present
ENSG00000091592	ENST00000572272	NM_033004	NLRP1	protein_coding	5610	551	4422	635	U7	U7	0	0	0	0	0	0	0	0	0	0	0	0	0	0	0	0	0	0	1	0	0	1	0	5	1	3	1	0	0	0	0	5'ss_bulge	stringent	0	9	1	16	present	present
ENSG00000091622	ENST00000262483	NM_031220	PITPNM3	protein_coding	7149	148	2925	4074	canon	U1	1	0	0	1	0	0	0	0	0	0	0	0	0	0	0	0	0	0	0	0	0	0	0	5	0	0	5	0	0	1	1	5'ss_bulge	stringent	0	10	1	7	present	present
ENSG00000091640	ENST00000206020	NM_004890	SPAG7	protein_coding	1005	12	684	307	noncanon	NC	0	0	0	0	0	0	0	0	0	0	0	0	0	0	0	0	0	0	0	0	0	0	0	2	0	0	2	0	0	0	0	5'ss_bulge	consensus	0	2	0	1	present	present
ENSG00000091651	ENST00000219097	NM_014321	ORC6	protein_coding	1615	46	759	808	canon	U2	0	0	0	0	0	0	1	0	0	1	0	0	0	0	0	0	0	0	0	0	0	0	0	2	0	1	1	0	0	1	1	5'ss_bulge	consensus	0	2	0	1	present	present
ENSG00000091656	ENST00000651372	NM_024721	ZFHX4	protein_coding	13987	373	10851	2715	noncanon	NC	0	0	0	0	0	0	0	0	0	0	0	0	0	0	0	0	0	0	0	0	0	0	0	22	0	8	14	0	0	0	0	5'ss_bulge	stringent	0	12	4	19	present	present
ENSG00000091664	ENST00000263160	NM_020346	SLC17A6	protein_coding	3665	152	1749	1762	canon	U1	2	0	0	2	0	0	0	0	0	0	0	0	0	0	0	0	0	0	0	0	0	0	0	18	0	8	10	0	0	2	2	5'ss_bulge	consensus	0	3	0	7	present	present
ENSG00000091704	ENST00000011292	NM_001868	CPA1	protein_coding	1384	26	1260	96	noncanon	NC	0	0	0	0	0	0	0	0	0	0	0	0	0	0	0	0	0	0	0	0	0	0	0	1	0	1	0	0	0	0	0	5'ss_bulge	consensus	0	1	0	4	present	present
ENSG00000091732	ENST00000358303	NM_016478	ZC3HC1	protein_coding	1889	7	1509	371	noncanon	NC	0	0	0	0	0	0	0	0	0	0	0	0	0	0	0	0	0	0	0	0	0	0	0	1	0	1	0	0	0	0	0	5'ss_bulge	consensus	0	7	0	1	present	present
ENSG00000091831	ENST00000206249	NM_000125	ESR1	protein_coding	6327	230	1788	4307	canon	U2	0	0	0	0	0	0	2	0	0	2	0	0	0	0	0	0	0	0	0	0	0	0	0	17	0	4	13	0	0	2	2	5'ss_bulge	stringent	0	10	3	15	present	present
ENSG00000091844	ENST00000206262	NM_012419	RGS17	protein_coding	7932	158	633	7114	canon	U2	0	0	0	0	0	0	3	0	0	3	0	0	0	0	0	0	0	0	0	0	0	0	0	39	0	0	39	0	0	3	3	5'ss_bulge	stringent	0	10	1	15	present	present
ENSG00000091879	ENST00000629816	NM_001118887	ANGPT2	protein_coding	5268	310	1488	3468	canon	U2	1	0	0	1	0	0	1	0	0	1	0	0	0	0	0	0	0	0	0	0	0	0	0	13	0	0	13	0	0	2	2	5'ss_bulge	stringent	0	5	1	10	present	present
ENSG00000091947	ENST00000206380	NM_032376	TMEM101	protein_coding	1525	10	774	739	noncanon	NC	0	0	0	0	0	0	0	0	0	0	0	0	0	0	0	0	0	0	0	0	0	0	0	3	0	1	2	0	0	0	0	5'ss_bulge	consensus	0	2	0	1	present	present
ENSG00000091972	ENST00000315711	NM_005944	CD200	protein_coding	2129	56	810	1261	noncanon	NC	0	0	0	0	0	0	0	0	0	0	0	0	0	0	0	0	0	0	0	0	0	0	0	7	0	2	5	0	0	0	0	5'ss_bulge	stringent	0	2	1	4	present	present
ENSG00000091986	ENST00000206423	NM_199511	CCDC80	protein_coding	12301	816	2853	8619	canon	U2	1	0	0	1	0	0	5	0	0	5	0	0	1	0	0	1	0	0	0	0	0	0	0	27	0	2	25	0	0	7	7	5'ss	stringent	2	31	6	35	present	present
ENSG00000092009	ENST00000250378	NM_001836	CMA1	protein_coding	937	29	744	162	absent	NA	0	0	0	0	0	0	0	0	0	0	0	0	0	0	0	0	0	0	0	0	0	0	0	0	0	0	0	0	0	0	0	5'ss_bulge	No Bpt	0	2	0	0	present	present
ENSG00000092010	ENST00000206451	NM_006263	PSME1	protein_coding	965	68	750	145	noncanon	NC	0	0	0	0	0	0	0	0	0	0	0	0	0	0	0	0	0	0	0	0	0	0	0	4	0	2	2	0	0	0	0	No 5'ss	No Bpt	0	0	0	0	present	present
ENSG00000092020	ENST00000261475	NM_017917	PPP2R3C	protein_coding	1511	30	1362	117	noncanon	NC	0	0	0	0	0	0	0	0	0	0	0	0	0	0	0	0	0	0	0	0	0	0	0	3	0	3	0	0	0	0	0	5'ss_bulge	consensus	0	1	0	1	present	present
ENSG00000092036	ENST00000541587	NM_001166269	HAUS4	protein_coding	1586	174	1092	296	noncanon	NC	0	0	0	0	0	0	0	0	0	0	0	0	0	0	0	0	0	0	0	0	0	0	0	2	0	1	1	0	0	0	0	5'ss_bulge	consensus	0	5	0	3	absent	absent
ENSG00000092051	ENST00000356300	NM_001146028	JPH4	protein_coding	4265	610	1887	1595	canon	U1	1	0	1	0	0	0	0	0	0	0	0	0	0	0	0	0	0	0	0	0	0	0	0	1	0	0	1	0	0	1	0	5'ss_bulge	consensus	0	6	0	12	present	present
ENSG00000092054	ENST00000355349	NM_000257	MYH7	protein_coding	6027	55	5808	113	noncanon	NC	0	0	0	0	0	0	0	0	0	0	0	0	0	0	0	0	0	0	0	0	0	0	0	2	0	2	0	0	0	0	0	5'ss_bulge	consensus	0	10	0	3	present	present
ENSG00000092067	ENST00000206513	NM_001805	CEBPE	protein_coding	1191	163	846	180	noncanon	NC	0	0	0	0	0	0	0	0	0	0	0	0	0	0	0	0	0	0	0	0	0	0	0	1	0	1	0	0	0	0	0	5'ss_bulge	consensus	0	4	0	2	present	present
ENSG00000092068	ENST00000316902	NM_012244	SLC7A8	protein_coding	4236	745	1608	1881	canon	U1	1	0	1	0	0	0	0	0	0	0	0	0	0	0	0	0	0	0	0	0	0	0	0	6	1	0	5	0	0	1	0	5'ss_bulge	consensus	0	10	0	11	present	present
ENSG00000092094	ENST00000206542	NM_017807	OSGEP	protein_coding	1976	128	1008	838	noncanon	NC	0	0	0	0	0	0	0	0	0	0	0	0	0	0	0	0	0	0	0	0	0	0	0	3	0	3	0	0	0	0	0	5'ss_bulge	stringent	0	5	1	3	present	present
ENSG00000092096	ENST00000354772	NM_016609	SLC22A17	protein_coding	2372	145	1896	329	absent	NA	0	0	0	0	0	0	0	0	0	0	0	0	0	0	0	0	0	0	0	0	0	0	0	0	0	0	0	0	0	0	0	5'ss_bulge	consensus	0	3	0	1	present	present
ENSG00000092098	ENST00000324103	NM_017999	RNF31	protein_coding	3502	200	3219	81	noncanon	NC	0	0	0	0	0	0	0	0	0	0	0	0	0	0	0	0	0	0	0	0	0	0	0	3	0	3	0	0	0	0	0	5'ss_bulge	consensus	0	2	0	3	present	present
ENSG00000092108	ENST00000458591	NM_016106	SCFD1	protein_coding	2190	19	1929	240	noncanon	NC	0	0	0	0	0	0	0	0	0	0	0	0	0	0	0	0	0	0	0	0	0	0	0	8	0	4	4	0	0	0	0	5'ss_bulge	stringent	0	3	2	5	present	present
ENSG00000092140	ENST00000206595	NM_017769	G2E3	protein_coding	5770	114	2121	3529	canon	U2	1	0	0	1	0	0	1	0	1	0	0	0	2	0	0	2	0	0	0	0	0	0	0	21	0	4	17	0	0	4	3	5'ss	stringent	1	10	3	11	present	present
ENSG00000092148	ENST00000399332	NM_015382	HECTD1	protein_coding	9445	777	7833	812	canon	U2	3	0	2	1	0	0	2	0	2	0	0	0	0	0	0	0	0	0	0	0	0	0	0	12	0	9	3	0	0	5	1	5'ss_bulge	stringent	0	10	1	13	present	present
ENSG00000092199	ENST00000553300	NM_004500	HNRNPC	protein_coding	3165	144	882	2075	canon	U2	0	0	0	0	0	0	2	0	0	2	0	0	0	0	0	0	0	0	0	0	0	0	0	8	0	1	7	0	0	2	2	5'ss_bulge	stringent	0	4	1	7	present	present
ENSG00000092200	ENST00000400017	NM_020366	RPGRIP1	protein_coding	4061	76	3861	84	noncanon	NC	0	0	0	0	0	0	0	0	0	0	0	0	0	0	0	0	0	0	0	0	0	0	0	4	0	4	0	0	0	0	0	5'ss_bulge	stringent	0	6	1	3	present	present
ENSG00000092201	ENST00000216297	NM_007192	SUPT16H	protein_coding	4433	91	3144	1196	canon	U1	1	0	0	1	0	0	0	0	0	0	0	0	0	0	0	0	0	0	0	0	0	0	0	8	0	6	2	0	0	1	1	5'ss_bulge	consensus	0	7	0	5	present	present
ENSG00000092203	ENST00000448790	NM_014828	TOX4	protein_coding	4514	83	1866	2563	noncanon	NC	0	0	0	0	0	0	0	0	0	0	0	0	0	0	0	0	0	0	0	0	0	0	0	8	0	0	8	0	0	0	0	5'ss_bulge	consensus	0	3	0	5	present	present
ENSG00000092208	ENST00000308317	NM_003616	GEMIN2	protein_coding	1320	15	810	493	noncanon	NC	0	0	0	0	0	0	0	0	0	0	0	0	0	0	0	0	0	0	0	0	0	0	0	3	0	1	2	0	0	0	0	5'ss_bulge	stringent	0	1	1	2	present	present
ENSG00000092295	ENST00000206765	NM_000359	TGM1	protein_coding	2744	88	2454	198	canon	U2	0	0	0	0	0	0	1	0	1	0	0	0	0	0	0	0	0	0	0	0	0	0	0	2	0	2	0	0	0	1	0	5'ss_bulge	consensus	0	5	0	2	present	present
ENSG00000092330	ENST00000267415	NM_001099274	TINF2	protein_coding	1801	290	1356	153	noncanon	NC	0	0	0	0	0	0	0	0	0	0	0	0	0	0	0	0	0	0	0	0	0	0	0	2	0	0	2	0	0	0	0	5'ss_bulge	No Bpt	0	5	0	0	present	present
ENSG00000092345	ENST00000399444	NM_001351	DAZL	protein_coding	2974	217	888	1867	canon	U2	0	0	0	0	0	0	1	0	0	1	0	0	0	0	0	0	0	0	0	0	0	0	0	12	1	4	7	0	0	1	1	5'ss_bulge	consensus	0	3	0	7	present	present
ENSG00000092377	ENST00000383032	NM_033284	TBL1Y	protein_coding	2396	285	1569	190	canon	U1	1	0	1	0	0	0	0	0	0	0	0	0	0	0	0	0	0	0	0	0	0	0	0	3	0	2	1	0	0	1	0	5'ss_bulge	stringent	0	3	1	1	present	present
ENSG00000092421	ENST00000343348	NM_020796	SEMA6A	protein_coding	6828	638	3093	3057	noncanon	NC	0	0	0	0	0	0	0	0	0	0	0	0	0	0	0	0	0	0	0	0	0	0	0	8	0	2	6	0	0	0	0	5'ss_bulge	stringent	0	9	3	20	present	present
ENSG00000092439	ENST00000646667	NM_017672	TRPM7	protein_coding	10382	263	5598	4519	canon	U2	0	0	0	0	0	0	2	0	1	1	0	0	0	0	0	0	0	0	0	0	0	0	0	31	0	15	16	0	0	2	1	5'ss_bulge	stringent	0	11	3	24	present	present
ENSG00000092445	ENST00000263798	NM_006293	TYRO3	protein_coding	8032	45	2673	5312	noncanon	NC	0	0	0	0	0	0	0	0	0	0	0	0	0	0	0	0	0	0	0	0	0	0	0	13	0	2	11	0	0	0	0	5'ss_bulge	stringent	0	16	2	10	present	present
ENSG00000092470	ENST00000263795	NM_024908	WDR76	protein_coding	3932	30	1881	2019	canon	U2	1	0	0	1	0	0	2	0	2	0	0	0	0	0	0	0	0	0	0	0	0	0	0	20	0	8	12	0	0	3	1	5'ss_bulge	consensus	0	7	0	10	present	present
ENSG00000092529	ENST00000397163	NM_000070	CAPN3	protein_coding	3315	304	2466	543	absent	NA	0	0	0	0	0	0	0	0	0	0	0	0	0	0	0	0	0	0	0	0	0	0	0	0	0	0	0	0	0	0	0	5'ss_bulge	stringent	0	7	1	6	present	present
ENSG00000092531	ENST00000249647	NM_003825	SNAP23	protein_coding	2310	79	636	1579	canon	U2	0	0	0	0	0	0	2	0	0	2	0	0	1	0	0	1	0	0	0	0	0	0	0	4	0	1	3	0	0	3	3	5'ss_bulge	stringent	0	1	1	7	present	present
ENSG00000092607	ENST00000369429	NM_001330677	TBX15	protein_coding	4042	547	1809	1684	noncanon	NC	0	0	0	0	0	0	0	0	0	0	0	0	0	0	0	0	0	0	0	0	0	0	0	5	0	3	2	0	0	0	0	5'ss_bulge	consensus	0	3	0	8	present	present
ENSG00000092621	ENST00000641023	NM_006623	PHGDH	protein_coding	1866	88	1602	174	absent	NA	0	0	0	0	0	0	0	0	0	0	0	0	0	0	0	0	0	0	0	0	0	0	0	0	0	0	0	0	0	0	0	5'ss_bulge	No Bpt	0	5	0	0	present	present
ENSG00000092758	ENST00000649368	NM_001853	COL9A3	protein_coding	2497	14	2055	426	absent	NA	0	0	0	0	0	0	0	0	0	0	0	0	0	0	0	0	0	0	0	0	0	0	0	0	0	0	0	0	0	0	0	5'ss_bulge	consensus	0	7	0	1	present	present
ENSG00000092820	ENST00000367075	NM_001111077	EZR	protein_coding	3052	72	1761	1165	noncanon	NC	0	0	0	0	0	0	0	0	0	0	0	0	0	0	0	0	0	0	0	0	0	0	0	3	0	0	3	0	0	0	0	5'ss_bulge	consensus	0	7	0	5	present	present
ENSG00000092841	ENST00000550697	NM_021019	MYL6	protein_coding	708	42	456	192	noncanon	NC	0	0	0	0	0	0	0	0	0	0	0	0	0	0	0	0	0	0	0	0	0	0	0	2	0	1	1	0	0	0	0	5'ss_bulge	No Bpt	0	2	0	0	present	present
ENSG00000092847	ENST00000373204	NM_012199	AGO1	protein_coding	13712	212	2574	10924	canon	U2	0	0	0	0	0	0	1	0	0	1	0	0	0	0	0	0	0	0	0	0	0	0	0	32	0	3	29	0	0	1	1	5'ss_bulge	stringent	0	25	3	24	present	present
ENSG00000092850	ENST00000207457	NM_014466	TEKT2	protein_coding	1490	55	1293	88	absent	NA	0	0	0	0	0	0	0	0	0	0	0	0	0	0	0	0	0	0	0	0	0	0	0	0	0	0	0	0	0	0	0	5'ss_bulge	stringent	0	1	1	1	present	present
ENSG00000092853	ENST00000318121	NM_022111	CLSPN	protein_coding	8512	107	4020	4383	canon	U2	2	0	1	1	0	0	1	0	0	1	0	0	0	0	0	0	0	0	0	0	0	0	0	10	0	3	7	0	0	3	2	5'ss_bulge	consensus	0	20	0	17	present	present
ENSG00000092871	ENST00000394597	NM_001017368	RFFL	protein_coding	7210	131	1092	5977	canon	U2	1	0	0	1	0	0	1	0	0	1	0	0	0	0	0	0	0	0	0	0	0	0	0	19	0	2	17	0	0	2	2	5'ss_bulge	consensus	0	9	0	16	absent	absent
ENSG00000092929	ENST00000207549	NM_199242	UNC13D	protein_coding	4080	66	3273	739	noncanon	NC	0	0	0	0	0	0	0	0	0	0	0	0	0	0	0	0	0	0	0	0	0	0	0	2	0	1	1	0	0	0	0	5'ss_bulge	consensus	0	7	0	1	present	present
ENSG00000092931	ENST00000685175	NM_001242532	MFSD11	protein_coding	2573	233	1350	988	noncanon	NC	0	0	0	0	0	0	0	0	0	0	0	0	0	0	0	0	0	0	0	0	0	0	0	11	0	6	5	0	0	0	0	5'ss_bulge	stringent	0	1	1	4	present	present
ENSG00000092964	ENST00000521913	NM_001197293	DPYSL2	protein_coding	4798	294	2034	2468	canon	U2	0	0	0	0	0	0	1	0	0	1	0	0	0	0	0	0	0	0	0	0	0	0	0	10	0	2	8	0	0	1	1	5'ss_bulge	consensus	0	7	0	4	present	present
ENSG00000092969	ENST00000366930	NM_003238	TGFB2	protein_coding	5868	1365	1245	3256	canon	U2	0	0	0	0	0	0	3	0	0	3	0	0	0	0	0	0	0	0	0	0	0	0	0	15	0	0	15	0	0	3	3	5'ss_bulge	stringent	0	5	1	10	present	present
ENSG00000092978	ENST00000366935	NM_018040	GPATCH2	protein_coding	5859	118	1587	4152	noncanon	NC	0	0	0	0	0	0	0	0	0	0	0	0	0	0	0	0	0	0	0	0	0	0	0	25	0	1	24	0	0	0	0	5'ss_bulge	stringent	0	8	2	6	present	present
ENSG00000093000	ENST00000347635	NM_007172	NUP50	protein_coding	5151	371	1407	3361	canon	U2	0	0	0	0	0	0	1	0	0	1	0	0	0	0	0	0	0	0	0	0	0	0	0	10	0	0	10	0	0	1	1	5'ss_bulge	stringent	0	6	1	10	present	present
ENSG00000093009	ENST00000263201	NM_003504	CDC45	protein_coding	1879	48	1701	127	absent	NA	0	0	0	0	0	0	0	0	0	0	0	0	0	0	0	0	0	0	0	0	0	0	0	0	0	0	0	0	0	0	0	5'ss_bulge	consensus	0	2	0	4	present	present
ENSG00000093010	ENST00000361682	NM_000754	COMT	protein_coding	2272	125	816	1238	absent	NA	0	0	0	0	0	0	0	0	0	0	0	0	0	0	0	0	0	0	0	0	0	0	0	0	0	0	0	0	0	0	0	5'ss_bulge	stringent	0	1	1	4	present	present
ENSG00000093072	ENST00000399837	NM_001282225	ADA2	protein_coding	4355	79	1536	2692	canon	U2	0	0	0	0	0	0	1	0	0	1	0	0	0	0	0	0	0	0	0	0	0	0	0	8	0	1	7	0	0	1	1	5'ss_bulge	consensus	0	6	0	15	present	present
ENSG00000093144	ENST00000454859	NM_001002030	ECHDC1	protein_coding	2339	273	906	1156	canon	U1	1	0	0	1	0	0	0	0	0	0	0	0	0	0	0	0	0	0	0	0	0	0	0	5	0	0	5	0	0	1	1	5'ss_bulge	stringent	0	2	1	4	present	present
ENSG00000093167	ENST00000336686	NM_006309	LRRFIP2	protein_coding	3490	54	2166	1224	canon	U1	1	0	0	1	0	0	0	0	0	0	0	0	0	0	0	0	0	0	0	0	0	0	0	10	0	4	6	0	0	1	1	5'ss_bulge	consensus	0	2	0	8	present	present
ENSG00000093183	ENST00000264454	NM_032970	SEC22C	protein_coding	6340	121	912	5278	canon	U2	0	0	0	0	0	0	1	0	0	1	0	0	1	0	1	0	0	0	0	0	0	0	0	18	0	3	15	0	0	2	1	5'ss	stringent	1	13	1	14	present	present
ENSG00000093217	ENST00000207870	NM_005108	XYLB	protein_coding	3667	83	1611	1971	noncanon	NC	0	0	0	0	0	0	0	0	0	0	0	0	0	0	0	0	0	0	0	0	0	0	0	6	0	2	4	0	0	0	0	5'ss_bulge	consensus	0	6	0	9	present	present
[truncated: 68,629 more rows]

## Sheet: mouse_smsite
mouse_smsite
[truncated: 57,187 more rows]
