# Supplementary material for: Sm-site containing mRNAs can accept Sm-rings and are downregulated in Spinal Muscular Atrophy
Source: Nucleic Acids Res. 2025 Aug 18;53(15):gkaf794. doi: 10.1093/nar/gkaf794 (PMC12359035; doi:10.1093/nar/gkaf794)
Supplement: gkaf794_Supplemental_Files [file gkaf794_supplemental_files.zip › supplementary_file_05_sm_rips.xlsx]

## Sheet: lu_y12_rip
lu_y12_rip
external_gene_name	Lu enrichment ratio	q_value	Sm_enriched	ATP_enriched	ensembl_gene_id	ensembl_transcript_id	refseq_id	gene_biotype	transcript_length	utr5_length	cds_length	utr3_length	smsite	smtype	u1_freq	u1_5utr	u1_cds	u1_3utr	u1_exon_mismatch	u1_na	u2_freq	u2_5utr	u2_cds	u2_3utr	u2_exon_mismatch	u2_na	u5_freq	u5_5utr	u5_cds	u5_3utr	u5_exon_mismatch	u5_na	u7_freq	u7_5utr	u7_cds	u7_3utr	u7_na	nc_freq	nc_5utr	nc_cds	nc_3utr	nc_exon_mismatch	nc_na	canon_freq	canon_3utr
RNU1-1	237	NA	yes	yes	ENSG00000206652	ENST00000383925	NR_004430	snRNA	164	0	0	0	canon	U1	1	0	0	0	0	1	0	0	0	0	0	0	0	0	0	0	0	0	0	0	0	0	0	0	0	0	0	0	0	1	0
RNU2-1	90	NA	yes	yes	ENSG00000274585	ENST00000618664	NR_002716	snRNA	191	0	0	0	canon	U2	0	0	0	0	0	0	1	0	0	0	0	1	0	0	0	0	0	0	0	0	0	0	0	1	0	0	0	0	1	1	0
RNU4-1	305	NA	yes	yes	ENSG00000200795	ENST00000363925	NR_003925	snRNA	141	0	0	0	canon	U2	0	0	0	0	0	0	1	0	0	0	0	1	0	0	0	0	0	0	0	0	0	0	0	0	0	0	0	0	0	1	0
RNU5A-1	330	NA	yes	yes	ENSG00000199568	ENST00000362698	NR_002756	snRNA	116	0	0	0	canon	U5	0	0	0	0	0	0	0	0	0	0	0	0	2	0	0	0	0	2	0	0	0	0	0	0	0	0	0	0	0	2	0
RNU6-1	26	NA	yes	no	ENSG00000206625	ENST00000383898	NR_004394	snRNA	107	0	0	0	absent	NA	0	0	0	0	0	0	0	0	0	0	0	0	0	0	0	0	0	0	0	0	0	0	0	0	0	0	0	0	0	0	0
RNU4ATAC	550	NA	yes	yes	ENSG00000264229	ENST00000580972	NR_023343	snRNA	127	0	0	0	absent	NA	0	0	0	0	0	0	0	0	0	0	0	0	0	0	0	0	0	0	0	0	0	0	0	0	0	0	0	0	0	0	0
RNU6ATAC	373	NA	yes	no	ENSG00000221676	ENST00000408749	NR_023344	snRNA	126	0	0	0	absent	NA	0	0	0	0	0	0	0	0	0	0	0	0	0	0	0	0	0	0	0	0	0	0	0	0	0	0	0	0	0	0	0
RNU11	343	NA	no	no	ENSG00000274978	ENST00000387069	NR_004407	snRNA	134	0	0	0	canon	U5	0	0	0	0	0	0	0	0	0	0	0	0	2	0	0	0	0	2	0	0	0	0	0	0	0	0	0	0	0	2	0
RNU12	325	NA	no	no	ENSG00000276027	ENST00000362512	NR_029422	snRNA	150	0	0	0	canon	U2	0	0	0	0	0	0	1	0	0	0	0	1	0	0	0	0	0	0	0	0	0	0	0	0	0	0	0	0	0	1	0
SCARNA2	2.1	0.052	no	no	ENSG00000278249	ENST00000458748	NR_003023	scaRNA	420	0	0	0	absent	NA	0	0	0	0	0	0	0	0	0	0	0	0	0	0	0	0	0	0	0	0	0	0	0	0	0	0	0	0	0	0	0
SCARNA5	5.1	0.12	yes	no	ENSG00000252010	ENST00000516201	NR_003008	scaRNA	276	0	0	0	noncanon	NC	0	0	0	0	0	0	0	0	0	0	0	0	0	0	0	0	0	0	0	0	0	0	0	1	0	0	0	0	1	0	0
SCARNA9	9.7	0.067	yes	no	ENSG00000254911	ENST00000530422	NR_023358	lncRNA	353	0	0	0	noncanon	NC	0	0	0	0	0	0	0	0	0	0	0	0	0	0	0	0	0	0	0	0	0	0	0	1	0	0	0	0	1	0	0
SCARNA10	2.6	0.083	yes	yes	ENSG00000239002	ENST00000459255	NR_004387	snoRNA	330	0	0	0	noncanon	NC	0	0	0	0	0	0	0	0	0	0	0	0	0	0	0	0	0	0	0	0	0	0	0	1	0	0	0	0	1	0	0
SCARNA12	2.8	0.017	no	no	ENSG00000238795	ENST00000459155	NR_003010	snoRNA	270	0	0	0	absent	NA	0	0	0	0	0	0	0	0	0	0	0	0	0	0	0	0	0	0	0	0	0	0	0	0	0	0	0	0	0	0	0
SCARNA16	15.4	0	no	no	ENSG00000275143	ENST00000515981	NR_003013	scaRNA	187	0	0	0	absent	NA	0	0	0	0	0	0	0	0	0	0	0	0	0	0	0	0	0	0	0	0	0	0	0	0	0	0	0	0	0	0	0
SCARNA17	7.1	0.048	no	no	ENSG00000251992	ENST00000516183	NA	scaRNA	144	0	0	0	absent	NA	0	0	0	0	0	0	0	0	0	0	0	0	0	0	0	0	0	0	0	0	0	0	0	0	0	0	0	0	0	0	0
SNORD118	3.9	0.068	no	no	ENSG00000200463	ENST00000363593	NR_033294	snoRNA	134	0	0	0	absent	NA	0	0	0	0	0	0	0	0	0	0	0	0	0	0	0	0	0	0	0	0	0	0	0	0	0	0	0	0	0	0	0
H2AC21	9.7	1.1e-07	yes	no	ENSG00000184270	ENST00000331128	NM_175065	protein_coding	497	48	393	54	absent	NA	0	0	0	0	0	0	0	0	0	0	0	0	0	0	0	0	0	0	0	0	0	0	0	0	0	0	0	0	0	0	0
H2AC17	2.6	0.011	no	no	ENSG00000278677	ENST00000359611	NM_003514	protein_coding	487	35	393	57	absent	NA	0	0	0	0	0	0	0	0	0	0	0	0	0	0	0	0	0	0	0	0	0	0	0	0	0	0	0	0	0	0	0
RPL23	5.6	0	no	no	ENSG00000125691	ENST00000479035	NM_000978	protein_coding	2706	10	423	2271	canon	U2	0	0	0	0	0	0	2	0	0	2	0	0	0	0	0	0	0	0	0	0	0	0	0	8	0	0	8	0	0	2	2
RPS6	2.1	0.0012	no	yes	ENSG00000137154	ENST00000380394	NM_001010	protein_coding	1369	40	750	577	noncanon	NC	0	0	0	0	0	0	0	0	0	0	0	0	0	0	0	0	0	0	0	0	0	0	0	4	0	0	4	0	0	0	0
EIF3G	4.1	4.4e-07	no	no	ENSG00000130811	ENST00000253108	NM_003755	protein_coding	1103	39	963	99	noncanon	NC	0	0	0	0	0	0	0	0	0	0	0	0	0	0	0	0	0	0	0	0	0	0	0	1	0	1	0	0	0	0	0
MCAT	6.9	0.0017	no	yes	ENSG00000100294	ENST00000290429	NM_173467	protein_coding	2057	49	1173	833	noncanon	NC	0	0	0	0	0	0	0	0	0	0	0	0	0	0	0	0	0	0	0	0	0	0	0	2	0	0	2	0	0	0	0
NQO2	3.2	0.00047	no	no	ENSG00000124588	ENST00000380455	NM_000904	protein_coding	1073	191	696	99	noncanon	NC	0	0	0	0	0	0	0	0	0	0	0	0	0	0	0	0	0	0	0	0	0	0	0	2	0	2	0	0	0	0	0
PFKM	3.6	1e-06	no	no	ENSG00000152556	ENST00000359794	NM_000289	protein_coding	3090	42	2343	695	canon	U1	2	0	2	0	0	0	0	0	0	0	0	0	0	0	0	0	0	0	0	0	0	0	0	3	0	2	1	0	0	2	0
UQCRC2	2.3	0.0011	yes	no	ENSG00000140740	ENST00000268379	NM_003366	protein_coding	1914	62	1362	488	noncanon	NC	0	0	0	0	0	0	0	0	0	0	0	0	0	0	0	0	0	0	0	0	0	0	0	4	0	1	3	0	0	0	0
LDOC1	6	0.00014	no	no	ENSG00000182195	ENST00000370526	NM_012317	protein_coding	3895	107	441	3345	noncanon	NC	0	0	0	0	0	0	0	0	0	0	0	0	0	0	0	0	0	0	0	0	0	0	0	11	0	0	11	0	0	0	0
TAF5L	6	0.01	no	no	ENSG00000135801	ENST00000258281	NM_014409	protein_coding	3174	237	1770	1162	canon	U1	1	0	0	1	0	0	0	0	0	0	0	0	0	0	0	0	0	0	0	0	0	0	0	4	0	1	3	0	0	1	1
FLYWCH2	5.4	4.4e-08	no	no	ENSG00000162076	ENST00000396958	NM_138439	protein_coding	990	151	423	215	absent	NA	0	0	0	0	0	0	0	0	0	0	0	0	0	0	0	0	0	0	0	0	0	0	0	0	0	0	0	0	0	0	0
FKBP2	9.7	6.1e-10	no	no	ENSG00000173486	ENST00000309366	NM_004470	protein_coding	574	37	429	102	absent	NA	0	0	0	0	0	0	0	0	0	0	0	0	0	0	0	0	0	0	0	0	0	0	0	0	0	0	0	0	0	0	0
PKD1P1	5.3	0.021	yes	no	ENSG00000244257	ENST00000458669	NR_187118	unprocessed_pseudogene	6805	0	0	0	absent	NA	0	0	0	0	0	0	0	0	0	0	0	0	0	0	0	0	0	0	0	0	0	0	0	0	0	0	0	0	0	0	0
CDIP1	4.6	7.8e-05	no	no	ENSG00000089486	ENST00000567695	NM_013399	protein_coding	2706	89	627	1902	noncanon	NC	0	0	0	0	0	0	0	0	0	0	0	0	0	0	0	0	0	0	0	0	0	0	0	2	0	0	2	0	0	0	0
KLHL12	3.7	0.02	no	no	ENSG00000117153	ENST00000367261	NM_021633	protein_coding	3311	145	1707	1412	noncanon	NC	0	0	0	0	0	0	0	0	0	0	0	0	0	0	0	0	0	0	0	0	0	0	0	5	0	0	5	0	0	0	0
TBCB	3.6	0.00048	no	no	ENSG00000105254	ENST00000221855	NM_001281	protein_coding	987	92	735	158	absent	NA	0	0	0	0	0	0	0	0	0	0	0	0	0	0	0	0	0	0	0	0	0	0	0	0	0	0	0	0	0	0	0
CDCA7L	3.2	0.0012	no	no	ENSG00000164649	ENST00000406877	NM_018719	protein_coding	2883	94	1365	1422	noncanon	NC	0	0	0	0	0	0	0	0	0	0	0	0	0	0	0	0	0	0	0	0	0	0	0	4	0	2	2	0	0	0	0
FSTL3	2.9	0.00088	no	no	ENSG00000070404	ENST00000166139	NM_005860	protein_coding	2501	31	792	1676	noncanon	NC	0	0	0	0	0	0	0	0	0	0	0	0	0	0	0	0	0	0	0	0	0	0	0	1	0	0	1	0	0	0	0
DNER	2.7	0.0029	no	no	ENSG00000187957	ENST00000341772	NM_139072	protein_coding	3257	131	2214	910	noncanon	NC	0	0	0	0	0	0	0	0	0	0	0	0	0	0	0	0	0	0	0	0	0	0	0	7	0	3	4	0	0	0	0
CCT5	2.6	9.1e-05	no	no	ENSG00000150753	ENST00000280326	NM_012073	protein_coding	3293	60	1626	1605	noncanon	NC	0	0	0	0	0	0	0	0	0	0	0	0	0	0	0	0	0	0	0	0	0	0	0	8	0	2	6	0	0	0	0
AVPI1	2.5	0.00022	no	no	ENSG00000119986	ENST00000370626	NM_021732	protein_coding	1375	475	444	444	absent	NA	0	0	0	0	0	0	0	0	0	0	0	0	0	0	0	0	0	0	0	0	0	0	0	0	0	0	0	0	0	0	0
WDR1	2.5	0.00014	no	no	ENSG00000071127	ENST00000499869	NM_017491	protein_coding	2993	132	1821	1038	noncanon	NC	0	0	0	0	0	0	0	0	0	0	0	0	0	0	0	0	0	0	0	0	0	0	0	7	0	3	4	0	0	0	0
ERGIC3	2.3	0.00099	no	no	ENSG00000125991	ENST00000348547	NM_015966	protein_coding	1302	19	1152	129	absent	NA	0	0	0	0	0	0	0	0	0	0	0	0	0	0	0	0	0	0	0	0	0	0	0	0	0	0	0	0	0	0	0
ASNS	2.3	0.00044	no	no	ENSG00000070669	ENST00000394308	NM_001673	protein_coding	2385	57	1686	581	canon	U2	0	0	0	0	0	0	2	0	1	1	0	0	0	0	0	0	0	0	0	0	0	0	0	9	0	6	3	0	0	2	1
ADSL	2.3	0.049	yes	no	ENSG00000239900	ENST00000623063	NM_000026	protein_coding	4359	58	1455	2844	canon	U2	0	0	0	0	0	0	2	0	0	2	0	0	0	0	0	0	0	0	0	0	0	0	0	9	0	2	7	0	0	2	2
ATG13	2.3	0.03	no	no	ENSG00000175224	ENST00000683050	NM_001346311	protein_coding	4246	337	1653	2185	canon	U5	0	0	0	0	0	0	0	0	0	0	0	0	1	0	1	0	0	0	0	0	0	0	0	13	0	5	8	0	0	1	0
SPTBN2	2.2	0.043	yes	no	ENSG00000173898	ENST00000533211	NM_006946	protein_coding	11136	475	7173	3373	noncanon	NC	0	0	0	0	0	0	0	0	0	0	0	0	0	0	0	0	0	0	0	0	0	0	0	10	0	3	7	0	0	0	0
CTSL	2.2	0.011	no	no	ENSG00000135047	ENST00000343150	NM_001912	protein_coding	1654	279	1002	361	canon	U2	0	0	0	0	0	0	1	0	0	1	0	0	0	0	0	0	0	0	0	0	0	0	0	1	0	0	1	0	0	1	1
LAMA5	2.2	0.014	no	no	ENSG00000130702	ENST00000252999	NM_005560	protein_coding	11426	66	11088	270	noncanon	NC	0	0	0	0	0	0	0	0	0	0	0	0	0	0	0	0	0	0	0	0	0	0	0	5	0	3	2	0	0	0	0
TARDBP	2.1	0.0079	no	no	ENSG00000120948	ENST00000240185	NM_007375	protein_coding	4185	89	1245	2837	canon	U2	0	0	0	0	0	0	1	0	0	1	0	0	1	0	0	1	0	0	0	0	0	0	0	17	0	0	17	0	0	2	2
AGRN	2.1	0.034	no	no	ENSG00000188157	ENST00000379370	NM_198576	protein_coding	7326	52	6138	1134	noncanon	NC	0	0	0	0	0	0	0	0	0	0	0	0	0	0	0	0	0	0	0	0	0	0	0	4	0	2	2	0	0	0	0
GSTP1	2	0.012	no	no	ENSG00000084207	ENST00000398606	NM_000852	protein_coding	741	31	633	75	noncanon	NC	0	0	0	0	0	0	0	0	0	0	0	0	0	0	0	0	0	0	0	0	0	0	0	1	0	1	0	0	0	0	0
SH3BP4	1.9	0.02	yes	no	ENSG00000130147	ENST00000392011	NM_014521	protein_coding	5150	153	2892	1897	canon	U2	0	0	0	0	0	0	1	0	1	0	0	0	1	0	0	1	0	0	0	0	0	0	0	5	0	0	5	0	0	2	1
SHAN (new)	38.2	0.067	NA	NA	NA	NA	NA	scaRNA	NA	NA	NA	NA	NA	NA	NA	NA	NA	NA	NA	NA	NA	NA	NA	NA	NA	NA	NA	NA	NA	NA	NA	NA	NA	NA	NA	NA	NA	NA	NA	NA	NA	NA	NA	NA	NA
RP1-278E11.3	5	4.7e-05	no	no	ENSG00000180211	ENST00000325612	NA	processed_pseudogene	420	0	0	0	absent	NA	0	0	0	0	0	0	0	0	0	0	0	0	0	0	0	0	0	0	0	0	0	0	0	0	0	0	0	0	0	0	0

## Sheet: briese_smb_clip_medium_vs_strin
briese_smb_clip_medium_vs_stringent
baseMean	log2FoldChange (medium/stringent)	lfcSE	stat	pvalue	padj	ensembl_gene_id	ensembl_transcript_id	refseq_id	external_gene_name	gene_biotype	transcript_length	utr5_length	cds_length	utr3_length	smsite	smtype	u1_freq	u1_5utr	u1_cds	u1_3utr	u1_exon_mismatch	u1_na	u2_freq	u2_5utr	u2_cds	u2_3utr	u2_exon_mismatch	u2_na	u5_freq	u5_5utr	u5_cds	u5_3utr	u5_exon_mismatch	u5_na	u7_freq	u7_5utr	u7_cds	u7_3utr	u7_na	nc_freq	nc_5utr	nc_cds	nc_3utr	nc_exon_mismatch	nc_na	canon_freq	canon_3utr
4.186	0.990602	1.40304	0.706038	0.480164	0.568931	ENSG00000248527	ENST00000514057	NA	MTATP6P1	unprocessed_pseudogene	681	0	0	0	absent	NA	0	0	0	0	0	0	0	0	0	0	0	0	0	0	0	0	0	0	0	0	0	0	0	0	0	0	0	0	0	0	0
2.63111	2.08667	1.56505	1.33329	0.182435	0.27037	ENSG00000228794	ENST00000445118	NR_047521	LINC01128	lncRNA	6616	0	0	0	noncanon	NC	0	0	0	0	0	0	0	0	0	0	0	0	0	0	0	0	0	0	0	0	0	0	0	21	0	0	0	0	21	0	0
10.8684	2.571	1.35922	1.89153	0.0585539	0.128721	ENSG00000223764	ENST00000417705	NR_122045	LINC02593	lncRNA	1389	0	0	0	absent	NA	0	0	0	0	0	0	0	0	0	0	0	0	0	0	0	0	0	0	0	0	0	0	0	0	0	0	0	0	0	0	0
13.8461	2.94804	1.37139	2.14967	0.0315814	0.0884549	ENSG00000187634	ENST00000616016	NM_001385641	SAMD11	protein_coding	3465	508	2535	420	absent	NA	0	0	0	0	0	0	0	0	0	0	0	0	0	0	0	0	0	0	0	0	0	0	0	0	0	0	0	0	0	0	0
18.2942	0.298254	0.619897	0.481135	0.63042	0.704859	ENSG00000188976	ENST00000327044	NM_015658	NOC2L	protein_coding	2757	15	2250	490	canon	U5	0	0	0	0	0	0	0	0	0	0	0	0	1	0	0	1	0	0	0	0	0	0	0	1	0	0	1	0	0	1	1
14.9586	0.0181419	0.621151	0.0292069	0.9767	0.983222	ENSG00000187961	ENST00000338591	NM_198317	KLHL17	protein_coding	2567	109	1929	527	noncanon	NC	0	0	0	0	0	0	0	0	0	0	0	0	0	0	0	0	0	0	0	0	0	0	0	1	0	0	1	0	0	0	0
5.83935	1.59966	1.3738	1.16441	0.244258	0.33061	ENSG00000272512	ENST00000606034	NA	NA	lncRNA	2086	0	0	0	noncanon	NC	0	0	0	0	0	0	0	0	0	0	0	0	0	0	0	0	0	0	0	0	0	0	0	2	0	0	0	0	2	0	0
30.7698	2.07816	0.736288	2.82249	0.0047653	0.0281046	ENSG00000188290	ENST00000304952	NM_021170	HES4	protein_coding	885	123	666	94	absent	NA	0	0	0	0	0	0	0	0	0	0	0	0	0	0	0	0	0	0	0	0	0	0	0	0	0	0	0	0	0	0	0
2.94463	2.23713	1.52488	1.46709	0.142352	0.228646	ENSG00000187608	ENST00000649529	NM_005101	ISG15	protein_coding	637	76	498	61	noncanon	NC	0	0	0	0	0	0	0	0	0	0	0	0	0	0	0	0	0	0	0	0	0	0	0	1	1	0	0	0	0	0	0
57.1249	1.08582	0.421163	2.57814	0.00993343	0.0432973	ENSG00000188157	ENST00000379370	NM_198576	AGRN	protein_coding	7326	52	6138	1134	noncanon	NC	0	0	0	0	0	0	0	0	0	0	0	0	0	0	0	0	0	0	0	0	0	0	0	4	0	2	2	0	0	0	0
16.3198	-0.125719	0.58633	-0.214417	0.830222	0.871217	ENSG00000131591	ENST00000421241	NM_017891	C1orf159	protein_coding	1832	112	597	1069	absent	NA	0	0	0	0	0	0	0	0	0	0	0	0	0	0	0	0	0	0	0	0	0	0	0	0	0	0	0	0	0	0	0
11.8803	2.64018	1.35284	1.95159	0.0509868	0.118612	ENSG00000078808	ENST00000360001	NM_016176	SDF4	protein_coding	1933	173	1068	580	noncanon	NC	0	0	0	0	0	0	0	0	0	0	0	0	0	0	0	0	0	0	0	0	0	0	0	3	0	1	2	0	0	0	0
6.13563	-0.386923	0.915149	-0.422797	0.672443	0.740854	ENSG00000176022	ENST00000379198	NM_080605	B3GALT6	protein_coding	2805	41	990	1772	noncanon	NC	0	0	0	0	0	0	0	0	0	0	0	0	0	0	0	0	0	0	0	0	0	0	0	2	0	0	2	0	0	0	0
15.4682	4.62602	1.47712	3.13178	0.00173748	0.0155367	ENSG00000160087	ENST00000349431	NM_058167	UBE2J2	protein_coding	2260	188	780	1290	noncanon	NC	0	0	0	0	0	0	0	0	0	0	0	0	0	0	0	0	0	0	0	0	0	0	0	5	0	2	3	0	0	0	0
3.14881	2.33591	1.63412	1.42946	0.152873	0.239555	ENSG00000162572	ENST00000379116	NM_001130413	SCNN1D	protein_coding	3050	225	2409	414	absent	NA	0	0	0	0	0	0	0	0	0	0	0	0	0	0	0	0	0	0	0	0	0	0	0	0	0	0	0	0	0	0	0
31.2761	0.300822	0.466293	0.645135	0.51884	0.60493	ENSG00000131584	ENST00000354700	NM_030649	ACAP3	protein_coding	3793	114	2505	1172	noncanon	NC	0	0	0	0	0	0	0	0	0	0	0	0	0	0	0	0	0	0	0	0	0	0	0	1	0	1	0	0	0	0	0
4.39774	2.80528	1.52236	1.84271	0.0653707	0.137223	ENSG00000169972	ENST00000379031	NM_153339	PUSL1	protein_coding	1257	46	912	297	absent	NA	0	0	0	0	0	0	0	0	0	0	0	0	0	0	0	0	0	0	0	0	0	0	0	0	0	0	0	0	0	0	0
24.672	1.02699	0.615073	1.66971	0.0949769	0.175258	ENSG00000127054	ENST00000435064	NM_017871	INTS11	protein_coding	2114	51	1803	258	noncanon	NC	0	0	0	0	0	0	0	0	0	0	0	0	0	0	0	0	0	0	0	0	0	0	0	1	0	1	0	0	0	0	0
9.82296	-2.87973	0.633452	-4.5461	5.46489e-06	0.000166092	ENSG00000169962	ENST00000339381	NM_152228	TAS1R3	protein_coding	3475	65	2559	849	absent	NA	0	0	0	0	0	0	0	0	0	0	0	0	0	0	0	0	0	0	0	0	0	0	0	0	0	0	0	0	0	0	0
9.27021	3.89198	1.45695	2.67132	0.00755542	0.0367563	ENSG00000107404	ENST00000378888	NM_001330311	DVL1	protein_coding	3305	352	2088	863	noncanon	NC	0	0	0	0	0	0	0	0	0	0	0	0	0	0	0	0	0	0	0	0	0	0	0	2	0	1	1	0	0	0	0
11.0453	-0.854625	0.952816	-0.896946	0.369747	0.460799	ENSG00000162576	ENST00000309212	NM_032348	MXRA8	protein_coding	2293	50	1329	912	noncanon	NC	0	0	0	0	0	0	0	0	0	0	0	0	0	0	0	0	0	0	0	0	0	0	0	1	0	0	1	0	0	0	0
7.24679	0.775121	1.07995	0.717739	0.472918	0.562054	ENSG00000175756	ENST00000338338	NM_017900	AURKAIP1	protein_coding	753	53	600	64	absent	NA	0	0	0	0	0	0	0	0	0	0	0	0	0	0	0	0	0	0	0	0	0	0	0	0	0	0	0	0	0	0	0
95.7448	0.53892	0.301565	1.78708	0.073925	0.148375	ENSG00000221978	ENST00000400809	NM_030937	CCNL2	protein_coding	3112	28	1563	1519	noncanon	NC	0	0	0	0	0	0	0	0	0	0	0	0	0	0	0	0	0	0	0	0	0	0	0	10	0	2	8	0	0	0	0
6.8035	-0.185772	0.889583	-0.208831	0.83458	0.874573	ENSG00000224870	ENST00000448629	NR_015434	MRPL20-AS1	lncRNA	1763	0	0	0	noncanon	NC	0	0	0	0	0	0	0	0	0	0	0	0	0	0	0	0	0	0	0	0	0	0	0	2	0	0	0	0	2	0	0
8.26581	3.69573	1.46954	2.51488	0.0119074	0.0481146	ENSG00000242485	ENST00000344843	NM_017971	MRPL20	protein_coding	700	75	450	173	noncanon	NC	0	0	0	0	0	0	0	0	0	0	0	0	0	0	0	0	0	0	0	0	0	0	0	1	0	0	1	0	0	0	0
15.1823	0.0623794	0.628191	0.0993	0.9209	0.941535	ENSG00000160072	ENST00000673477	NM_031921	ATAD3B	protein_coding	4098	119	1947	2030	noncanon	NC	0	0	0	0	0	0	0	0	0	0	0	0	0	0	0	0	0	0	0	0	0	0	0	1	0	0	1	0	0	0	0
8.02022	-0.476327	0.77289	-0.616293	0.537701	0.62281	ENSG00000197785	ENST00000378756	NM_001170535	ATAD3A	protein_coding	2481	106	1761	612	noncanon	NC	0	0	0	0	0	0	0	0	0	0	0	0	0	0	0	0	0	0	0	0	0	0	0	1	0	0	1	0	0	0	0
9.48103	3.9155	1.4565	2.68829	0.00718179	0.0356598	ENSG00000160075	ENST00000291386	NM_014188	SSU72	protein_coding	1284	305	585	392	noncanon	NC	0	0	0	0	0	0	0	0	0	0	0	0	0	0	0	0	0	0	0	0	0	0	0	1	0	1	0	0	0	0	0
14.2712	4.50828	1.45166	3.1056	0.00189891	0.0163922	ENSG00000197530	ENST00000355826	NM_001170687	MIB2	protein_coding	3206	133	2868	74	noncanon	NC	0	0	0	0	0	0	0	0	0	0	0	0	0	0	0	0	0	0	0	0	0	0	0	1	0	1	0	0	0	0	0
5.06167	3.01573	1.51301	1.9932	0.0462397	0.112138	ENSG00000248333	ENST00000341832	NM_033486	CDK11B	protein_coding	2992	90	2349	538	absent	NA	0	0	0	0	0	0	0	0	0	0	0	0	0	0	0	0	0	0	0	0	0	0	0	0	0	0	0	0	0	0	0
21.6498	1.78488	0.854501	2.0888	0.0367259	0.0966449	ENSG00000189339	ENST00000617444	NM_001290264	SLC35E2B	protein_coding	6434	417	1218	4303	canon	U1	1	0	0	1	0	0	0	0	0	0	0	0	0	0	0	0	0	0	0	0	0	0	0	9	0	0	9	0	0	1	1
6.87345	-2.30827	0.881945	-2.61725	0.00886413	0.0403453	ENSG00000008128	ENST00000404249	NM_024011	CDK11A	protein_coding	2984	99	2343	527	absent	NA	0	0	0	0	0	0	0	0	0	0	0	0	0	0	0	0	0	0	0	0	0	0	0	0	0	0	0	0	0	0	0
3.70849	-2.57996	1.41007	-1.82967	0.0672995	0.139895	ENSG00000268575	ENST00000598846	NA	NA	lncRNA	5079	0	0	0	canon	U5	0	0	0	0	0	0	0	0	0	0	0	0	1	0	0	0	0	1	0	0	0	0	0	5	0	0	0	0	5	1	0
2.34557	1.8923	1.63095	1.16024	0.245949	0.331945	ENSG00000215790	ENST00000643943	NA	SLC35E2A	transcribed_unprocessed_pseudogene	732	0	0	0	absent	NA	0	0	0	0	0	0	0	0	0	0	0	0	0	0	0	0	0	0	0	0	0	0	0	0	0	0	0	0	0	0	0
21.4212	1.77506	0.861812	2.05969	0.0394286	0.101221	ENSG00000008130	ENST00000341426	NM_023018	NADK	protein_coding	3235	181	1341	1671	canon	U2	0	0	0	0	0	0	1	0	0	1	0	0	0	0	0	0	0	0	0	0	0	0	0	4	0	0	4	0	0	1	1
20.1688	2.503	1.03386	2.42103	0.0154767	0.0561913	ENSG00000078369	ENST00000378609	NM_002074	GNB1	protein_coding	3163	267	1023	1767	canon	U1	1	0	0	1	0	0	0	0	0	0	0	0	0	0	0	0	0	0	0	0	0	0	0	1	0	0	1	0	0	1	1
5.36975	3.1122	1.47619	2.10826	0.0350081	0.09397	ENSG00000067606	ENST00000378567	NM_002744	PRKCZ	protein_coding	2385	219	1779	385	noncanon	NC	0	0	0	0	0	0	0	0	0	0	0	0	0	0	0	0	0	0	0	0	0	0	0	4	0	4	0	0	0	0	0
12.1706	0.596138	0.875179	0.681161	0.495769	0.583689	ENSG00000162585	ENST00000378546	NM_182533	FAAP20	protein_coding	727	22	543	160	absent	NA	0	0	0	0	0	0	0	0	0	0	0	0	0	0	0	0	0	0	0	0	0	0	0	0	0	0	0	0	0	0	0
34.9631	-0.470075	0.408651	-1.15031	0.250017	0.335931	ENSG00000157933	ENST00000378536	NM_003036	SKI	protein_coding	6083	447	2187	3447	noncanon	NC	0	0	0	0	0	0	0	0	0	0	0	0	0	0	0	0	0	0	0	0	0	0	0	3	0	0	3	0	0	0	0
9.78241	1.04396	1.04245	1.00144	0.316613	0.40544	ENSG00000116151	ENST00000378531	NM_024848	MORN1	protein_coding	1645	20	1494	129	absent	NA	0	0	0	0	0	0	0	0	0	0	0	0	0	0	0	0	0	0	0	0	0	0	0	0	0	0	0	0	0	0	0
23.4341	0.661301	0.656519	1.00729	0.313798	0.40234	ENSG00000157916	ENST00000605895	NM_007033	RER1	protein_coding	3028	117	591	2311	noncanon	NC	0	0	0	0	0	0	0	0	0	0	0	0	0	0	0	0	0	0	0	0	0	0	0	5	0	1	4	0	0	0	0
4.92375	-0.00214992	1.1127	-0.00193216	0.998458	0.998684	ENSG00000157911	ENST00000447513	NM_002617	PEX10	protein_coding	2835	61	981	1791	noncanon	NC	0	0	0	0	0	0	0	0	0	0	0	0	0	0	0	0	0	0	0	0	0	0	0	3	0	0	3	0	0	0	0
2.77675	0.208885	1.57199	0.13288	0.894289	0.921484	ENSG00000149527	ENST00000378486	NM_014638	PLCH2	protein_coding	4870	299	4251	318	noncanon	NC	0	0	0	0	0	0	0	0	0	0	0	0	0	0	0	0	0	0	0	0	0	0	0	1	0	0	1	0	0	0	0
11.6359	4.21933	1.45527	2.89934	0.00373949	0.0246811	ENSG00000157881	ENST00000378466	NM_018216	PANK4	protein_coding	2641	8	2322	309	noncanon	NC	0	0	0	0	0	0	0	0	0	0	0	0	0	0	0	0	0	0	0	0	0	0	0	1	0	0	1	0	0	0	0
11.0382	-3.7916	0.621702	-6.09874	1.06909e-09	5.59591e-08	ENSG00000157870	ENST00000419916	NM_152371	PRXL2B	protein_coding	2747	108	597	2040	noncanon	NC	0	0	0	0	0	0	0	0	0	0	0	0	0	0	0	0	0	0	0	0	0	0	0	2	0	0	2	0	0	0	0
4.53244	-3.18234	1.24668	-2.55266	0.0106903	0.0449932	ENSG00000142611	ENST00000270722	NM_022114	PRDM16	protein_coding	8698	56	3831	4809	canon	U2	0	0	0	0	0	0	1	0	0	1	0	0	0	0	0	0	0	0	0	0	0	0	0	8	0	3	5	0	0	1	1
4.06094	-1.54109	1.19121	-1.29372	0.195763	0.284088	ENSG00000158109	ENST00000378344	NM_182752	TPRG1L	protein_coding	2401	57	819	1523	noncanon	NC	0	0	0	0	0	0	0	0	0	0	0	0	0	0	0	0	0	0	0	0	0	0	0	5	0	1	4	0	0	0	0
17.4479	3.32692	1.35451	2.45618	0.0140423	0.0531835	ENSG00000116213	ENST00000270708	NM_017818	WRAP73	protein_coding	1692	103	1383	204	canon	U2	0	0	0	0	0	0	1	0	0	1	0	0	0	0	0	0	0	0	0	0	0	0	0	2	0	0	2	0	0	1	1
6.15983	3.29566	1.47319	2.23709	0.0252806	0.0762599	ENSG00000078900	ENST00000378295	NM_005427	TP73	protein_coding	5192	125	1911	3121	canon	U2	0	0	0	0	0	0	1	0	0	1	0	0	0	0	0	0	0	0	0	0	0	0	0	7	0	1	6	0	0	1	1
13.6253	-0.564377	0.591424	-0.954267	0.339949	0.429917	ENSG00000227372	ENST00000637775	NA	GFOD3P	transcribed_unitary_pseudogene	1455	0	0	0	noncanon	NC	0	0	0	0	0	0	0	0	0	0	0	0	0	0	0	0	0	0	0	0	0	0	0	1	0	0	0	0	1	0	0
6.7288	1.83605	1.38564	1.32506	0.185153	0.272953	ENSG00000130764	ENST00000378251	NM_020710	LRRC47	protein_coding	4303	21	1752	2528	noncanon	NC	0	0	0	0	0	0	0	0	0	0	0	0	0	0	0	0	0	0	0	0	0	0	0	7	0	1	6	0	0	0	0
12.8544	4.3666	1.45659	2.99782	0.00271914	0.0203977	ENSG00000116198	ENST00000378230	NM_014704	CEP104	protein_coding	6431	322	2778	3315	canon	U2	1	0	0	1	0	0	1	0	1	0	0	0	1	0	0	1	0	0	0	0	0	0	0	11	0	3	8	0	0	3	2
3.79354	2.6049	1.51279	1.72192	0.0850846	0.162974	ENSG00000198912	ENST00000361605	NM_207356	C1orf174	protein_coding	1645	85	732	826	noncanon	NC	0	0	0	0	0	0	0	0	0	0	0	0	0	0	0	0	0	0	0	0	0	0	0	2	0	0	2	0	0	0	0
31.1014	-0.990381	0.386491	-2.56249	0.0103924	0.0443826	ENSG00000131697	ENST00000378156	NM_015102	NPHP4	protein_coding	4955	181	4281	453	noncanon	NC	0	0	0	0	0	0	0	0	0	0	0	0	0	0	0	0	0	0	0	0	0	0	0	4	0	2	2	0	0	0	0
3.29445	2.40537	1.55226	1.54959	0.121239	0.205815	ENSG00000069424	ENST00000378083	NM_001199862	KCNAB2	protein_coding	4176	295	1248	2605	absent	NA	0	0	0	0	0	0	0	0	0	0	0	0	0	0	0	0	0	0	0	0	0	0	0	0	0	0	0	0	0	0	0
4.83557	2.93574	1.47934	1.9845	0.0472006	0.113123	ENSG00000116251	ENST00000234875	NM_000983	RPL22	protein_coding	2061	21	387	1651	noncanon	NC	0	0	0	0	0	0	0	0	0	0	0	0	0	0	0	0	0	0	0	0	0	0	0	6	0	0	6	0	0	0	0
4.98622	1.34382	1.39885	0.960665	0.336721	0.426407	ENSG00000158286	ENST00000377939	NM_207396	RNF207	protein_coding	3981	183	1905	1891	canon	U2	0	0	0	0	0	0	1	0	0	1	0	0	0	0	0	0	0	0	0	0	0	0	0	2	0	0	2	0	0	1	1
13.8426	0.917442	0.855598	1.07228	0.283594	0.370972	ENSG00000116237	ENST00000343813	NM_012405	ICMT	protein_coding	4795	52	855	3886	noncanon	NC	0	0	0	0	0	0	0	0	0	0	0	0	0	0	0	0	0	0	0	0	0	0	0	8	0	2	6	0	0	0	0
10.7951	-1.39718	0.671469	-2.08078	0.037454	0.0977729	ENSG00000097021	ENST00000361521	NM_007274	ACOT7	protein_coding	1806	367	1113	324	absent	NA	0	0	0	0	0	0	0	0	0	0	0	0	0	0	0	0	0	0	0	0	0	0	0	0	0	0	0	0	0	0	0
4.80185	1.27279	1.39465	0.912629	0.361438	0.452237	ENSG00000171680	ENST00000377728	NM_020631	PLEKHG5	protein_coding	3580	86	3021	440	noncanon	NC	0	0	0	0	0	0	0	0	0	0	0	0	0	0	0	0	0	0	0	0	0	0	0	1	0	1	0	0	0	0	0
16.6551	1.2726	0.860103	1.47959	0.138984	0.225412	ENSG00000162408	ENST00000377705	NM_024654	NOL9	protein_coding	6627	10	2109	4506	canon	U2	0	0	0	0	0	0	2	0	1	1	0	0	0	0	0	0	0	0	0	0	0	0	0	19	0	8	11	0	0	2	1
11.2099	0.429572	0.862159	0.498252	0.618307	0.694612	ENSG00000204859	ENST00000377674	NM_005341	ZBTB48	protein_coding	2347	142	2067	67	noncanon	NC	0	0	0	0	0	0	0	0	0	0	0	0	0	0	0	0	0	0	0	0	0	0	0	1	0	1	0	0	0	0	0
6.86415	-0.136632	0.918659	-0.14873	0.881767	0.91185	ENSG00000162413	ENST00000377658	NM_014851	KLHL21	protein_coding	4487	51	1794	2640	canon	U2	0	0	0	0	0	0	1	0	0	1	0	0	0	0	0	0	0	0	0	0	0	0	0	4	0	0	4	0	0	1	1
9.87654	-0.492496	0.71221	-0.691504	0.489249	0.577675	ENSG00000116273	ENST00000377648	NM_153812	PHF13	protein_coding	3632	335	903	2392	canon	U2	0	0	0	0	0	0	1	0	0	1	0	0	0	0	0	0	0	0	0	0	0	0	0	4	0	0	4	0	0	1	1
3.35751	2.43725	1.52376	1.59949	0.109711	0.192787	ENSG00000041988	ENST00000054650	NM_001195753	THAP3	protein_coding	1361	86	720	484	canon	U2	0	0	0	0	0	0	1	0	0	1	0	0	0	0	0	0	0	0	0	0	0	0	0	2	1	0	1	0	0	1	1
11.1214	4.16852	1.47838	2.81966	0.00480741	0.0282939	ENSG00000007923	ENST00000377577	NM_018198	DNAJC11	protein_coding	3201	15	1680	1504	noncanon	NC	0	0	0	0	0	0	0	0	0	0	0	0	0	0	0	0	0	0	0	0	0	0	0	3	0	1	2	0	0	0	0
7.44898	3.56022	1.46298	2.43355	0.0149517	0.0550272	ENSG00000171735	ENST00000303635	NM_015215	CAMTA1	protein_coding	8314	76	5022	3214	canon	U2	0	0	0	0	0	0	2	0	0	2	0	0	0	0	0	0	0	0	0	0	0	0	0	20	0	1	19	0	0	2	2
4.33903	-2.1097	0.99673	-2.11662	0.0342924	0.0929363	ENSG00000207056	ENST00000384328	NA	RNU1-8P	snRNA	165	0	0	0	canon	U1	1	0	0	0	0	1	0	0	0	0	0	0	0	0	0	0	0	0	0	0	0	0	0	1	0	0	0	0	1	1	0
3.68147	0.791607	1.46042	0.54204	0.587791	0.667943	ENSG00000049245	ENST00000054666	NM_004781	VAMP3	protein_coding	2178	87	303	1786	noncanon	NC	0	0	0	0	0	0	0	0	0	0	0	0	0	0	0	0	0	0	0	0	0	0	0	5	0	0	5	0	0	0	0
4.02025	2.69457	1.51008	1.78439	0.0743597	0.149009	ENSG00000049246	ENST00000377532	NM_001377275	PER3	protein_coding	6365	223	3633	2421	canon	U2	0	0	0	0	0	0	1	0	0	1	0	0	0	0	0	0	0	0	0	0	0	0	0	11	0	0	11	0	0	1	1
9.71002	0.548648	0.868169	0.63196	0.527413	0.613092	ENSG00000116288	ENST00000338639	NM_007262	PARK7	protein_coding	1127	82	570	450	noncanon	NC	0	0	0	0	0	0	0	0	0	0	0	0	0	0	0	0	0	0	0	0	0	0	0	3	0	2	1	0	0	0	0
10.8928	-0.486726	0.796173	-0.611332	0.540979	0.62571	ENSG00000116285	ENST00000377482	NM_018948	ERRFI1	protein_coding	3097	151	1389	1482	noncanon	NC	0	0	0	0	0	0	0	0	0	0	0	0	0	0	0	0	0	0	0	0	0	0	0	7	0	1	6	0	0	0	0
34.3312	-2.17081	0.356232	-6.09381	1.10253e-09	5.74432e-08	ENSG00000200975	ENST00000364105	NA	RNU1-7P	snRNA	164	0	0	0	canon	U1	1	0	0	0	0	1	0	0	0	0	0	0	0	0	0	0	0	0	0	0	0	0	0	0	0	0	0	0	0	1	0
29.2914	4.05103	1.34513	3.01162	0.00259857	0.0197178	ENSG00000142599	ENST00000400908	NM_001042681	RERE	protein_coding	8009	480	4701	2682	canon	U2	0	0	0	0	0	0	1	0	1	0	0	0	0	0	0	0	0	0	0	0	0	0	0	9	0	4	5	0	0	1	0
85.8817	0.516002	0.334723	1.54158	0.123176	0.208197	ENSG00000074800	ENST00000234590	NM_001428	ENO1	protein_coding	1781	106	1305	359	noncanon	NC	0	0	0	0	0	0	0	0	0	0	0	0	0	0	0	0	0	0	0	0	0	0	0	1	0	1	0	0	0	0	0
2.59481	2.04314	1.60185	1.27549	0.202135	0.290733	ENSG00000180758	ENST00000377411	NM_024980	GPR157	protein_coding	5197	74	1008	4113	canon	U2	0	0	0	0	0	0	2	0	0	2	0	0	0	0	0	0	0	0	0	0	0	0	0	4	0	1	3	0	0	2	2
11.6557	4.2169	1.45778	2.89268	0.00381967	0.0249668	ENSG00000228526	ENST00000635687	NR_132742	MIR34AHG	lncRNA	4211	0	0	0	canon	U2	0	0	0	0	0	0	1	0	0	0	0	1	0	0	0	0	0	0	0	0	0	0	0	7	0	0	0	0	7	1	0
11.9936	0.31847	0.795895	0.400141	0.689053	0.753937	ENSG00000049239	ENST00000377403	NM_004285	H6PD	protein_coding	9147	292	2376	6467	noncanon	NC	0	0	0	0	0	0	0	0	0	0	0	0	0	0	0	0	0	0	0	0	0	0	0	11	0	0	11	0	0	0	0
17.8289	-0.80576	0.646113	-1.24709	0.212365	0.301104	ENSG00000188807	ENST00000340381	NM_001130924	TMEM201	protein_coding	3815	19	2001	1793	noncanon	NC	0	0	0	0	0	0	0	0	0	0	0	0	0	0	0	0	0	0	0	0	0	0	0	4	0	2	2	0	0	0	0
3.8979	-1.74541	1.13592	-1.53657	0.124399	0.209606	ENSG00000171608	ENST00000377346	NM_005026	PIK3CD	protein_coding	5412	104	3135	2067	noncanon	NC	0	0	0	0	0	0	0	0	0	0	0	0	0	0	0	0	0	0	0	0	0	0	0	7	1	3	3	0	0	0	0
39.1493	-0.160485	0.430444	-0.372835	0.709271	0.770319	ENSG00000171603	ENST00000377298	NM_001009566	CLSTN1	protein_coding	4760	231	2946	1581	canon	U1	1	0	1	0	0	0	0	0	0	0	0	0	0	0	0	0	0	0	0	0	0	0	0	2	0	1	1	0	0	1	0
2.98245	2.26287	1.60269	1.41192	0.157973	0.245134	ENSG00000162441	ENST00000377223	NM_032368	LZIC	protein_coding	4989	158	573	4105	canon	U2	2	0	0	2	0	0	1	0	0	1	0	0	0	0	0	0	0	0	0	0	0	0	0	21	0	0	21	0	0	3	3
20.1773	0.647639	0.614033	1.05473	0.291548	0.37949	ENSG00000130939	ENST00000343090	NM_001105562	UBE4B	protein_coding	5905	712	3909	1282	canon	U1	1	0	0	1	0	0	0	0	0	0	0	0	0	0	0	0	0	0	0	0	0	0	0	14	0	5	9	0	0	1	1
45.3837	3.11059	0.840618	3.70036	0.000215294	0.00363301	ENSG00000054523	ENST00000676179	NM_001365951	KIF1B	protein_coding	10855	308	5451	5015	canon	U2	1	0	0	1	0	0	2	0	2	0	0	0	0	0	0	0	0	0	0	0	0	0	0	18	0	5	13	0	0	3	1
3.50843	-3.94119	1.37002	-2.87674	0.00401813	0.0256516	ENSG00000199562	ENST00000362692	NA	RNU6-37P	snRNA	107	0	0	0	absent	NA	0	0	0	0	0	0	0	0	0	0	0	0	0	0	0	0	0	0	0	0	0	0	0	0	0	0	0	0	0	0	0
11.5415	1.59371	1.03916	1.53364	0.125118	0.210496	ENSG00000142657	ENST00000270776	NM_002631	PGD	protein_coding	2268	53	1452	761	canon	U1	1	0	1	0	0	0	0	0	0	0	0	0	0	0	0	0	0	0	0	0	0	0	0	2	0	1	1	0	0	1	0
11.7606	-0.449378	0.879934	-0.510695	0.609564	0.686975	ENSG00000160049	ENST00000377038	NM_004401	DFFA	protein_coding	6035	70	996	4967	noncanon	NC	0	0	0	0	0	0	0	0	0	0	0	0	0	0	0	0	0	0	0	0	0	0	0	10	0	1	9	0	0	0	0
4.01753	2.70401	1.52735	1.77039	0.0766619	0.15174	ENSG00000142655	ENST00000356607	NM_004565	PEX14	protein_coding	1922	16	1134	770	absent	NA	0	0	0	0	0	0	0	0	0	0	0	0	0	0	0	0	0	0	0	0	0	0	0	0	0	0	0	0	0	0	0
4.1857	0.987594	1.41113	0.699861	0.484014	0.572712	ENSG00000130940	ENST00000377022	NM_001079843	CASZ1	protein_coding	7934	156	5280	2337	noncanon	NC	0	0	0	0	0	0	0	0	0	0	0	0	0	0	0	0	0	0	0	0	0	0	0	8	0	2	6	0	0	0	0
15.3181	4.59657	1.45943	3.14957	0.00163511	0.014981	ENSG00000120948	ENST00000240185	NM_007375	TARDBP	protein_coding	4185	89	1245	2837	canon	U2	0	0	0	0	0	0	1	0	0	1	0	0	1	0	0	1	0	0	0	0	0	0	0	17	0	0	17	0	0	2	2
3.88336	2.61675	1.52617	1.71459	0.0864208	0.164564	ENSG00000116649	ENST00000376957	NM_003132	SRM	protein_coding	1260	74	909	275	absent	NA	0	0	0	0	0	0	0	0	0	0	0	0	0	0	0	0	0	0	0	0	0	0	0	0	0	0	0	0	0	0	0
26.9546	2.33461	0.847129	2.7559	0.00585302	0.0317382	ENSG00000171824	ENST00000376936	NM_001001998	EXOSC10	protein_coding	2796	37	2658	99	noncanon	NC	0	0	0	0	0	0	0	0	0	0	0	0	0	0	0	0	0	0	0	0	0	0	0	3	0	3	0	0	0	0	0
42.8138	1.62975	0.564899	2.88502	0.00391384	0.0253364	ENSG00000198793	ENST00000361445	NM_004958	MTOR	protein_coding	8721	106	7650	949	canon	U2	1	0	1	0	0	0	3	0	3	0	0	0	0	0	0	0	0	0	0	0	0	0	0	7	0	6	1	0	0	4	0
23.4559	-6.46759	0.793259	-8.15318	3.5447e-16	3.4849e-14	ENSG00000253086	ENST00000517277	NA	RNU6-537P	snRNA	103	0	0	0	absent	NA	0	0	0	0	0	0	0	0	0	0	0	0	0	0	0	0	0	0	0	0	0	0	0	0	0	0	0	0	0	0	0
3.43601	-6.43727	1.97098	-3.26603	0.00109067	0.0115785	ENSG00000207451	ENST00000384720	NA	RNU6-291P	snRNA	107	0	0	0	absent	NA	0	0	0	0	0	0	0	0	0	0	0	0	0	0	0	0	0	0	0	0	0	0	0	0	0	0	0	0	0	0	0
4.33815	-0.239785	1.1306	-0.212087	0.832039	0.872557	ENSG00000120942	ENST00000376810	NM_013319	UBIAD1	protein_coding	3654	333	1017	2302	canon	U2	0	0	0	0	0	0	1	0	0	1	0	0	0	0	0	0	0	0	0	0	0	0	0	3	0	0	3	0	0	1	1
3.84404	2.58996	1.52535	1.69795	0.0895181	0.168282	ENSG00000132879	ENST00000251547	NM_033182	FBXO44	protein_coding	2928	75	768	2053	absent	NA	0	0	0	0	0	0	0	0	0	0	0	0	0	0	0	0	0	0	0	0	0	0	0	0	0	0	0	0	0	0	0
4.68235	0.930622	1.395	0.667114	0.504699	0.592106	ENSG00000116670	ENST00000376692	NM_006341	MAD2L2	protein_coding	1053	109	636	294	absent	NA	0	0	0	0	0	0	0	0	0	0	0	0	0	0	0	0	0	0	0	0	0	0	0	0	0	0	0	0	0	0	0
2.32213	1.89465	1.57264	1.20476	0.228296	0.315501	ENSG00000177674	ENST00000314340	NM_020350	AGTRAP	protein_coding	1130	72	480	576	noncanon	NC	0	0	0	0	0	0	0	0	0	0	0	0	0	0	0	0	0	0	0	0	0	0	0	2	0	1	1	0	0	0	0
5.13972	3.05042	1.4858	2.05305	0.0400673	0.102315	ENSG00000177000	ENST00000376590	NM_005957	MTHFR	protein_coding	7018	76	1971	4956	canon	U5	0	0	0	0	0	0	0	0	0	0	0	0	1	0	0	1	0	0	0	0	0	0	0	10	0	2	8	0	0	1	1
10.6058	1.46111	1.04287	1.40104	0.161201	0.248146	ENSG00000011021	ENST00000346436	NM_001286	CLCN6	protein_coding	5589	71	2610	2906	canon	U1	1	0	0	1	0	0	0	0	0	0	0	0	0	0	0	0	0	0	0	0	0	0	0	8	0	1	7	0	0	1	1
14593.1	-6.8213	0.489129	-13.9458	3.33629e-44	1.50881e-41	ENSG00000201801	ENST00000364931	NA	RNU5E-4P	snRNA	120	0	0	0	noncanon	NC	0	0	0	0	0	0	0	0	0	0	0	0	0	0	0	0	0	0	0	0	0	0	0	1	0	0	0	0	1	0	0
4.67162	2.87821	1.48736	1.93511	0.0529772	0.121296	ENSG00000116685	ENST00000376572	NM_138346	KIAA2013	protein_coding	2819	189	1905	723	noncanon	NC	0	0	0	0	0	0	0	0	0	0	0	0	0	0	0	0	0	0	0	0	0	0	0	2	0	0	2	0	0	0	0
4.64517	2.89107	1.49042	1.93977	0.0524077	0.120603	ENSG00000083444	ENST00000196061	NM_000302	PLOD1	protein_coding	2976	62	2184	728	noncanon	NC	0	0	0	0	0	0	0	0	0	0	0	0	0	0	0	0	0	0	0	0	0	0	0	1	0	0	1	0	0	0	0
18.1709	1.67855	0.853327	1.96707	0.0491757	0.116023	ENSG00000116688	ENST00000235329	NM_014874	MFN2	protein_coding	4407	144	2274	1942	noncanon	NC	0	0	0	0	0	0	0	0	0	0	0	0	0	0	0	0	0	0	0	0	0	0	0	8	1	3	4	0	0	0	0
4.05667	2.66861	1.59664	1.6714	0.0946433	0.174785	ENSG00000116691	ENST00000235332	NM_021933	MIIP	protein_coding	1541	81	1167	236	noncanon	NC	0	0	0	0	0	0	0	0	0	0	0	0	0	0	0	0	0	0	0	0	0	0	0	1	0	1	0	0	0	0	0
54.5835	2.25001	0.608322	3.69871	0.000216701	0.00364346	ENSG00000048707	ENST00000620676	NM_015378	VPS13D	protein_coding	16357	90	13167	3022	canon	U1	1	0	0	1	0	0	0	0	0	0	0	0	0	0	0	0	0	0	0	0	0	0	0	27	0	23	4	0	0	1	1
3.50346	2.49543	1.5121	1.6503	0.0988808	0.179916	ENSG00000162496	ENST00000616661	NM_004753	DHRS3	protein_coding	2201	861	909	429	noncanon	NC	0	0	0	0	0	0	0	0	0	0	0	0	0	0	0	0	0	0	0	0	0	0	0	1	0	1	0	0	0	0	0
12.0567	-2.60902	0.591909	-4.4078	1.04424e-05	0.000295894	ENSG00000162493	ENST00000621990	NM_006474	PDPN	protein_coding	2737	201	489	2045	canon	U2	0	0	0	0	0	0	1	0	0	1	0	0	1	0	0	1	0	0	0	0	0	0	0	10	0	0	10	0	0	2	2
24.8943	-0.384671	0.461289	-0.833905	0.404335	0.493939	ENSG00000116731	ENST00000311066	NM_001393986	PRDM2	protein_coding	7279	112	5157	1920	noncanon	NC	0	0	0	0	0	0	0	0	0	0	0	0	0	0	0	0	0	0	0	0	0	0	0	9	0	6	3	0	0	0	0
5.21711	-0.629793	1.13945	-0.552719	0.580456	0.66089	ENSG00000142634	ENST00000375980	NM_024329	EFHD2	protein_coding	2422	83	723	1614	canon	U5	0	0	0	0	0	0	0	0	0	0	0	0	1	0	0	1	0	0	0	0	0	0	0	4	0	0	4	0	0	1	1
9.60974	0.520922	0.877791	0.593446	0.552883	0.636353	ENSG00000116138	ENST00000375847	NM_015291	DNAJC16	protein_coding	6034	110	2349	3555	noncanon	NC	0	0	0	0	0	0	0	0	0	0	0	0	0	0	0	0	0	0	0	0	0	0	0	25	0	5	20	0	0	0	0
10.0872	2.49261	1.36074	1.8318	0.0669807	0.139463	ENSG00000197312	ENST00000480945	NM_032341	DDI2	protein_coding	10667	212	1200	9207	canon	U2	2	0	0	2	0	0	3	0	0	3	0	0	1	0	1	0	0	0	0	0	0	0	0	29	0	0	29	0	0	6	5
20.5698	-0.457389	0.542666	-0.842857	0.399309	0.488856	ENSG00000116786	ENST00000375799	NM_015164	PLEKHM2	protein_coding	4134	238	3060	834	noncanon	NC	0	0	0	0	0	0	0	0	0	0	0	0	0	0	0	0	0	0	0	0	0	0	0	1	0	1	0	0	0	0	0
6.56606	1.78931	1.36782	1.30815	0.190823	0.278775	ENSG00000162458	ENST00000375766	NM_017556	FBLIM1	protein_coding	3314	189	1122	1927	noncanon	NC	0	0	0	0	0	0	0	0	0	0	0	0	0	0	0	0	0	0	0	0	0	0	0	4	1	2	1	0	0	0	0
4.38275	2.78149	1.50163	1.85232	0.0639805	0.135309	ENSG00000179743	ENST00000317122	NR_024279	SPEN-AS1	lncRNA	2473	0	0	0	canon	U2	0	0	0	0	0	0	1	0	0	0	0	1	0	0	0	0	0	0	0	0	0	0	0	1	0	0	0	0	1	1	0
109.666	1.33032	0.337101	3.94634	7.93554e-05	0.00160213	ENSG00000065526	ENST00000375759	NM_015001	SPEN	protein_coding	12385	360	10995	1028	canon	U5	0	0	0	0	0	0	0	0	0	0	0	0	1	0	0	1	0	0	0	0	0	0	0	5	0	1	4	0	0	1	1
10.4931	0.721075	0.861918	0.836593	0.402822	0.492357	ENSG00000116809	ENST00000375743	NM_003443	ZBTB17	protein_coding	2720	118	2412	99	absent	NA	0	0	0	0	0	0	0	0	0	0	0	0	0	0	0	0	0	0	0	0	0	0	0	0	0	0	0	0	0	0	0
6.76674	3.4181	1.46767	2.32893	0.0198627	0.0654334	ENSG00000142627	ENST00000358432	NM_004431	EPHA2	protein_coding	3946	136	2931	877	noncanon	NC	0	0	0	0	0	0	0	0	0	0	0	0	0	0	0	0	0	0	0	0	0	0	0	4	0	1	3	0	0	0	0
4.99128	-3.97354	1.39371	-2.85106	0.00435742	0.0266874	ENSG00000288398	ENST00000671994	NA	NA	lncRNA	2662	0	0	0	canon	U2	0	0	0	0	0	0	1	0	0	0	0	1	0	0	0	0	0	0	0	0	0	0	0	3	0	0	0	0	3	1	0
10.9543	0.358171	0.896236	0.399639	0.689422	0.754122	ENSG00000037637	ENST00000375592	NM_018994	FBXO42	protein_coding	6227	225	2154	3829	canon	U1	1	0	0	1	0	0	0	0	0	0	0	0	1	0	0	1	0	0	0	0	0	0	0	18	0	1	17	0	0	2	2
4.72955	2.9186	1.5066	1.93721	0.0527199	0.12099	ENSG00000055070	ENST00000401088	NM_001114600	SZRD1	protein_coding	3480	15	459	3004	canon	U2	0	0	0	0	0	0	1	0	0	1	0	0	1	0	0	1	0	0	0	0	0	0	0	3	0	0	3	0	0	2	2
6.29139	3.30457	1.47933	2.23383	0.0254946	0.0767582	ENSG00000157191	ENST00000337132	NM_018090	NECAP2	protein_coding	2018	37	792	1187	noncanon	NC	0	0	0	0	0	0	0	0	0	0	0	0	0	0	0	0	0	0	0	0	0	0	0	10	0	0	10	0	0	0	0
7.32133	1.93884	1.36896	1.41629	0.156691	0.243727	ENSG00000080947	ENST00000420820	NA	CROCCP3	transcribed_unprocessed_pseudogene	2137	0	0	0	absent	NA	0	0	0	0	0	0	0	0	0	0	0	0	0	0	0	0	0	0	0	0	0	0	0	0	0	0	0	0	0	0	0
15.0248	4.57361	1.63957	2.78952	0.00527859	0.0298847	ENSG00000206652	ENST00000383925	NR_004430	RNU1-1	snRNA	164	0	0	0	canon	U1	1	0	0	0	0	1	0	0	0	0	0	0	0	0	0	0	0	0	0	0	0	0	0	0	0	0	0	0	0	1	0
8.88787	1.1361	1.04727	1.08482	0.278002	0.365051	ENSG00000219481	ENST00000430580	NM_001405693	NBPF1	protein_coding	5932	271	3420	1623	canon	U2	0	0	0	0	0	0	1	0	0	1	0	0	0	0	0	0	0	0	0	0	0	0	0	2	0	0	2	0	0	1	1
14.7892	4.56382	1.45263	3.14176	0.00167933	0.015238	ENSG00000215908	ENST00000412962	NA	CROCCP2	transcribed_unprocessed_pseudogene	2773	0	0	0	absent	NA	0	0	0	0	0	0	0	0	0	0	0	0	0	0	0	0	0	0	0	0	0	0	0	0	0	0	0	0	0	0	0
7.50006	-3.23948	1.3307	-2.43441	0.0149159	0.0549492	ENSG00000207513	ENST00000384782	NR_004408	RNU1-3	snRNA	164	0	0	0	canon	U1	1	0	0	0	0	1	0	0	0	0	0	0	0	0	0	0	0	0	0	0	0	0	0	0	0	0	0	0	0	1	0
4.47517	2.85387	1.52506	1.87132	0.0613014	0.131996	ENSG00000058453	ENST00000375541	NM_014675	CROCC	protein_coding	6660	87	6054	517	noncanon	NC	0	0	0	0	0	0	0	0	0	0	0	0	0	0	0	0	0	0	0	0	0	0	0	2	0	0	2	0	0	0	0
15.2513	-9.43475	1.26031	-7.48605	7.09759e-14	5.90039e-12	ENSG00000223643	ENST00000422345	NA	NA	lncRNA	735	0	0	0	noncanon	NC	0	0	0	0	0	0	0	0	0	0	0	0	0	0	0	0	0	0	0	0	0	0	0	2	0	0	0	0	2	0	0
10.9253	-4.56895	0.701713	-6.51115	7.45797e-11	4.4851e-09	ENSG00000228549	ENST00000660907	NA	NA	lncRNA	1193	0	0	0	noncanon	NC	0	0	0	0	0	0	0	0	0	0	0	0	0	0	0	0	0	0	0	0	0	0	0	1	0	0	0	0	1	0	0
4.21731	-7.644	2.67567	-2.85685	0.00427866	0.0264342	ENSG00000238142	ENST00000654227	NA	NA	lncRNA	1666	0	0	0	canon	U2	1	0	0	0	0	1	1	0	0	0	0	1	0	0	0	0	0	0	0	0	0	0	0	6	0	0	0	0	6	2	0
2.97818	-2.53763	1.83008	-1.38662	0.165556	0.252883	ENSG00000207005	ENST00000384278	NR_004427	RNU1-2	snRNA	164	0	0	0	canon	U1	1	0	0	0	0	1	0	0	0	0	0	0	0	0	0	0	0	0	0	0	0	0	0	0	0	0	0	0	0	1	0
3.02237	2.29284	1.5813	1.44997	0.147066	0.233529	ENSG00000117122	ENST00000375535	NM_002403	MFAP2	protein_coding	1045	40	552	417	noncanon	NC	0	0	0	0	0	0	0	0	0	0	0	0	0	0	0	0	0	0	0	0	0	0	0	1	0	1	0	0	0	0	0
16.2065	-0.102952	0.626755	-0.164263	0.869524	0.902492	ENSG00000159363	ENST00000326735	NM_022089	ATP13A2	protein_coding	3996	189	3543	262	absent	NA	0	0	0	0	0	0	0	0	0	0	0	0	0	0	0	0	0	0	0	0	0	0	0	0	0	0	0	0	0	0	0
5.48892	0.208096	1.10336	0.188602	0.850404	0.887617	ENSG00000117118	ENST00000375499	NM_003000	SDHB	protein_coding	1015	12	843	158	noncanon	NC	0	0	0	0	0	0	0	0	0	0	0	0	0	0	0	0	0	0	0	0	0	0	0	1	0	1	0	0	0	0	0
33.8121	0.809973	0.530255	1.52752	0.126632	0.212073	ENSG00000179051	ENST00000375436	NM_018715	RCC2	protein_coding	4040	132	1569	2329	canon	U2	1	0	1	0	0	0	1	0	1	0	0	0	0	0	0	0	0	0	0	0	0	0	0	3	0	0	3	0	0	2	0
4.72382	2.92819	1.50971	1.93957	0.0524324	0.120611	ENSG00000074964	ENST00000361221	NM_018125	ARHGEF10L	protein_coding	4625	252	3840	488	absent	NA	0	0	0	0	0	0	0	0	0	0	0	0	0	0	0	0	0	0	0	0	0	0	0	0	0	0	0	0	0	0	0
2.31047	1.85938	1.76778	1.05182	0.292884	0.380649	ENSG00000159423	ENST00000375341	NM_003748	ALDH4A1	protein_coding	3139	31	1692	1414	noncanon	NC	0	0	0	0	0	0	0	0	0	0	0	0	0	0	0	0	0	0	0	0	0	0	0	3	0	0	3	0	0	0	0
129.749	1.56972	0.346224	4.53384	5.79206e-06	0.000174162	ENSG00000127481	ENST00000375254	NM_020765	UBR4	protein_coding	15892	17	15552	321	canon	U5	0	0	0	0	0	0	0	0	0	0	0	0	1	0	1	0	0	0	0	0	0	0	0	11	0	10	1	0	0	1	0
17.5578	3.3333	1.34858	2.47171	0.0134468	0.0519269	ENSG00000127463	ENST00000477853	NM_015047	EMC1	protein_coding	6640	14	2982	3642	canon	U2	1	0	0	1	0	0	2	0	1	1	0	0	1	0	0	1	0	0	0	0	0	0	0	14	0	2	12	0	0	4	3
10.5688	0.265122	0.870166	0.30468	0.76061	0.814497	ENSG00000053372	ENST00000330263	NM_016183	MRTO4	protein_coding	2049	30	720	1297	noncanon	NC	0	0	0	0	0	0	0	0	0	0	0	0	0	0	0	0	0	0	0	0	0	0	0	1	0	0	1	0	0	0	0
2.47442	1.95852	1.65345	1.1845	0.236215	0.322569	ENSG00000211454	ENST00000429712	NR_040288	AKR7L	protein_coding	1313	119	996	196	noncanon	NC	0	0	0	0	0	0	0	0	0	0	0	0	0	0	0	0	0	0	0	0	0	0	0	1	0	1	0	0	0	0	0
7.90846	-1.09946	0.732255	-1.50147	0.133235	0.219489	ENSG00000053371	ENST00000235835	NM_003689	AKR7A2	protein_coding	1360	19	1080	259	noncanon	NC	0	0	0	0	0	0	0	0	0	0	0	0	0	0	0	0	0	0	0	0	0	0	0	1	0	0	1	0	0	0	0
8.18095	-0.692101	0.866605	-0.798635	0.424502	0.514187	ENSG00000200403	ENST00000363533	NA	RNU6-1099P	snRNA	107	0	0	0	absent	NA	0	0	0	0	0	0	0	0	0	0	0	0	0	0	0	0	0	0	0	0	0	0	0	0	0	0	0	0	0	0	0
5.17511	1.40141	1.39635	1.00363	0.315558	0.404409	ENSG00000040487	ENST00000375153	NM_001040125	SLC66A1	protein_coding	2175	563	876	656	noncanon	NC	0	0	0	0	0	0	0	0	0	0	0	0	0	0	0	0	0	0	0	0	0	0	0	1	0	0	1	0	0	0	0
24.1141	-0.042484	0.542029	-0.0783796	0.937526	0.953637	ENSG00000077549	ENST00000264202	NM_004930	CAPZB	protein_coding	1675	100	819	754	noncanon	NC	0	0	0	0	0	0	0	0	0	0	0	0	0	0	0	0	0	0	0	0	0	0	0	1	0	1	0	0	0	0	0
8.03476	3.68709	1.55901	2.36502	0.0180292	0.061739	ENSG00000169914	ENST00000375120	NM_015207	OTUD3	protein_coding	6515	118	1197	5198	noncanon	NC	0	0	0	0	0	0	0	0	0	0	0	0	0	0	0	0	0	0	0	0	0	0	0	22	0	0	22	0	0	0	0
3.11115	-3.00445	1.16932	-2.5694	0.0101876	0.0438227	ENSG00000162545	ENST00000375078	NM_018584	CAMK2N1	protein_coding	2326	830	237	1257	noncanon	NC	0	0	0	0	0	0	0	0	0	0	0	0	0	0	0	0	0	0	0	0	0	0	0	4	0	0	4	0	0	0	0
4.65016	-0.0915888	1.10795	-0.0826648	0.934118	0.951337	ENSG00000090432	ENST00000264198	NM_024544	MUL1	protein_coding	2428	126	1059	1241	noncanon	NC	0	0	0	0	0	0	0	0	0	0	0	0	0	0	0	0	0	0	0	0	0	0	0	1	0	0	1	0	0	0	0
6.2309	1.50758	1.41472	1.06564	0.286587	0.373979	ENSG00000158828	ENST00000321556	NM_032409	PINK1	protein_coding	2657	90	1746	819	noncanon	NC	0	0	0	0	0	0	0	0	0	0	0	0	0	0	0	0	0	0	0	0	0	0	0	3	0	0	3	0	0	0	0
3.11006	-0.118573	1.47383	-0.0804518	0.935878	0.952474	ENSG00000117242	ENST00000451424	NR_046507	PINK1-AS	lncRNA	4443	0	0	0	canon	U2	0	0	0	0	0	0	1	0	0	0	0	1	0	0	0	0	0	0	0	0	0	0	0	8	0	0	0	0	8	1	0
28.5488	-1.14875	0.422584	-2.7184	0.00655993	0.0336204	ENSG00000244038	ENST00000602624	NM_005216	DDOST	protein_coding	1941	18	1320	601	noncanon	NC	0	0	0	0	0	0	0	0	0	0	0	0	0	0	0	0	0	0	0	0	0	0	0	1	0	0	1	0	0	0	0
101.715	0.316027	0.295589	1.06915	0.285004	0.372515	ENSG00000127483	ENST00000438032	NM_001372052	HP1BP3	protein_coding	6406	112	1662	4530	canon	U2	2	0	0	2	0	0	1	0	0	1	0	0	0	0	0	0	0	0	0	0	0	0	0	17	0	2	15	0	0	3	3
99.8416	0.940802	0.332833	2.82665	0.00470377	0.0278725	ENSG00000075151	ENST00000602326	NM_001391906	EIF4G3	protein_coding	6397	183	4926	839	canon	U2	0	0	0	0	0	0	1	0	1	0	0	0	0	0	0	0	0	0	0	0	0	0	0	11	0	1	10	0	0	1	0
11.9825	0.406507	0.750223	0.541848	0.587923	0.667979	ENSG00000117298	ENST00000374893	NM_001397	ECE1	protein_coding	5067	48	2313	2704	canon	U5	0	0	0	0	0	0	0	0	0	0	0	0	1	0	0	1	0	0	0	0	0	0	0	5	0	0	5	0	0	1	1
3.85539	2.63424	1.49997	1.75619	0.0790558	0.155013	ENSG00000142794	ENST00000318249	NM_032264	NBPF3	protein_coding	3767	211	1902	1513	canon	U2	0	0	0	0	0	0	1	0	0	1	0	0	0	0	0	0	0	0	0	0	0	0	0	4	0	0	4	0	0	1	1
39.1865	1.74775	0.60311	2.8979	0.00375672	0.0247263	ENSG00000090686	ENST00000308271	NM_032236	USP48	protein_coding	4419	191	3108	1118	canon	U2	1	0	1	0	0	0	1	0	1	0	0	0	0	0	0	0	0	0	0	0	0	0	0	9	0	6	3	0	0	2	0
9.62184	3.94906	1.4567	2.71096	0.00670886	0.0341668	ENSG00000142798	ENST00000374695	NM_005529	HSPG2	protein_coding	14341	92	13176	1071	canon	U2	0	0	0	0	0	0	1	0	0	1	0	0	0	0	0	0	0	0	0	0	0	0	0	7	0	7	0	0	0	1	1
22.1023	1.52968	0.745882	2.05084	0.0402825	0.102668	ENSG00000070831	ENST00000656825	NM_001791	CDC42	protein_coding	10503	49	576	9842	canon	U2	2	0	0	2	0	0	2	0	0	2	0	0	2	0	0	2	0	0	0	0	0	0	0	35	1	1	33	0	0	6	6
22.3908	-0.34087	0.505557	-0.674246	0.500155	0.587703	ENSG00000184677	ENST00000375647	NM_014870	ZBTB40	protein_coding	8701	153	3720	4757	canon	U1	1	0	0	1	0	0	0	0	0	0	0	0	0	0	0	0	0	0	0	0	0	0	0	10	0	6	4	0	0	1	1
4.40968	1.11416	1.39962	0.796042	0.426008	0.515624	ENSG00000133216	ENST00000374630	NM_017449	EPHB2	protein_coding	11035	143	2961	7929	canon	U5	0	0	0	0	0	0	0	0	0	0	0	0	1	0	0	1	0	0	0	0	0	0	0	12	0	1	11	0	0	1	1
35.355	2.64984	0.840598	3.15232	0.00161977	0.0149194	ENSG00000004487	ENST00000400181	NM_001009999	KDM1A	protein_coding	3085	128	2631	324	noncanon	NC	0	0	0	0	0	0	0	0	0	0	0	0	0	0	0	0	0	0	0	0	0	0	0	1	0	1	0	0	0	0	0
11.4367	1.58218	1.03918	1.52253	0.127877	0.213305	ENSG00000169641	ENST00000302291	NM_001395462	LUZP1	protein_coding	8412	118	3231	4864	canon	U2	0	0	0	0	0	0	2	0	0	2	0	0	0	0	0	0	0	0	0	0	0	0	0	13	0	4	9	0	0	2	2
13.7791	4.44795	1.46377	3.03869	0.00237606	0.0187204	ENSG00000261326	ENST00000655082	NA	LINC01355	lncRNA	5301	0	0	0	canon	U2	0	0	0	0	0	0	1	0	0	0	0	1	0	0	0	0	0	0	0	0	0	0	0	20	0	0	0	0	20	1	0
68.9184	0.899429	0.731422	1.2297	0.21881	0.307122	ENSG00000125944	ENST00000302271	NM_005826	HNRNPR	protein_coding	7751	73	1902	5765	canon	U1	2	0	0	2	0	0	0	0	0	0	0	0	0	0	0	0	0	0	0	0	0	0	0	56	0	6	50	0	0	2	2
2.74317	2.10639	1.58197	1.3315	0.183025	0.270952	ENSG00000125945	ENST00000314011	NM_001077195	ZNF436	protein_coding	4465	470	1413	2520	noncanon	NC	0	0	0	0	0	0	0	0	0	0	0	0	0	0	0	0	0	0	0	0	0	0	0	15	0	2	13	0	0	0	0
4.68116	2.92369	1.51076	1.93524	0.0529609	0.121296	ENSG00000088280	ENST00000336689	NM_017707	ASAP3	protein_coding	4051	45	2712	1292	noncanon	NC	0	0	0	0	0	0	0	0	0	0	0	0	0	0	0	0	0	0	0	0	0	0	0	2	0	1	1	0	0	0	0
13.9125	-1.50385	0.596894	-2.51946	0.0117536	0.0477444	ENSG00000007968	ENST00000361729	NM_004091	E2F2	protein_coding	5196	439	1314	3441	canon	U2	0	0	0	0	0	0	1	0	0	1	0	0	0	0	0	0	0	0	0	0	0	0	0	1	0	0	1	0	0	1	1
7.9762	0.940738	1.05652	0.890416	0.373243	0.464182	ENSG00000117318	ENST00000374561	NM_002167	ID3	protein_coding	950	74	360	489	absent	NA	0	0	0	0	0	0	0	0	0	0	0	0	0	0	0	0	0	0	0	0	0	0	0	0	0	0	0	0	0	0	0
19.1708	0.528414	0.613666	0.861077	0.389196	0.479068	ENSG00000142676	ENST00000643754	NM_000975	RPL11	protein_coding	1017	17	537	461	noncanon	NC	0	0	0	0	0	0	0	0	0	0	0	0	0	0	0	0	0	0	0	0	0	0	0	1	0	1	0	0	0	0	0
14.5975	1.31799	0.856829	1.53822	0.123995	0.209112	ENSG00000011007	ENST00000613537	NM_003198	ELOA	protein_coding	4838	32	2319	2485	canon	U2	0	0	0	0	0	0	2	0	0	2	0	0	0	0	0	0	0	0	0	0	0	0	0	11	0	3	8	0	0	2	2
10.5002	-0.352158	0.688663	-0.511365	0.609096	0.686652	ENSG00000057757	ENST00000246151	NM_020362	PITHD1	protein_coding	1590	97	636	855	canon	U1	1	0	0	1	0	0	0	0	0	0	0	0	0	0	0	0	0	0	0	0	0	0	0	3	0	0	3	0	0	1	1
3.8392	2.61054	1.5192	1.71837	0.0857294	0.16383	ENSG00000011009	ENST00000374514	NM_007260	LYPLA2	protein_coding	1635	105	696	806	noncanon	NC	0	0	0	0	0	0	0	0	0	0	0	0	0	0	0	0	0	0	0	0	0	0	0	1	0	1	0	0	0	0	0
6.44778	1.73066	1.37097	1.26236	0.206818	0.2953	ENSG00000117308	ENST00000617979	NM_001008216	GALE	protein_coding	1516	70	1047	349	noncanon	NC	0	0	0	0	0	0	0	0	0	0	0	0	0	0	0	0	0	0	0	0	0	0	0	1	0	1	0	0	0	0	0
3.71549	2.55222	1.50344	1.69758	0.0895863	0.168334	ENSG00000117305	ENST00000374490	NM_000191	HMGCL	protein_coding	1570	13	978	577	canon	U2	1	0	0	1	0	0	1	0	0	1	0	0	0	0	0	0	0	0	0	0	0	0	0	3	0	3	0	0	0	2	2
15.9736	-2.53367	0.483028	-5.24539	1.55951e-07	5.99721e-06	ENSG00000189266	ENST00000334351	NM_017761	PNRC2	protein_coding	2400	205	420	1584	canon	U2	0	0	0	0	0	0	1	0	0	1	0	0	0	0	0	0	0	0	0	0	0	0	0	6	0	0	6	0	0	1	1
60.475	0.694368	0.381142	1.82181	0.0684841	0.141322	ENSG00000188529	ENST00000492112	NM_054016	SRSF10	protein_coding	7656	71	789	6794	canon	U2	2	0	1	1	0	0	3	0	0	3	0	0	0	0	0	0	0	0	0	0	0	0	0	29	0	2	27	0	0	5	4
11.0659	-1.93176	0.887663	-2.17623	0.0295382	0.0847396	ENSG00000001460	ENST00000337248	NM_001199013	STPG1	protein_coding	2726	108	1005	1543	noncanon	NC	0	0	0	0	0	0	0	0	0	0	0	0	0	0	0	0	0	0	0	0	0	0	0	2	0	1	1	0	0	0	0
7.80001	3.63893	1.46372	2.48609	0.0129157	0.0508088	ENSG00000001461	ENST00000374399	NM_020448	NIPAL3	protein_coding	5372	256	1221	3790	canon	U1	1	0	0	1	0	0	0	0	0	0	0	0	0	0	0	0	0	0	0	0	0	0	0	19	0	3	16	0	0	1	1
3.6178	-0.745112	1.1809	-0.630968	0.528062	0.61372	ENSG00000117602	ENST00000374395	NM_013441	RCAN3	protein_coding	6863	314	726	5762	canon	U2	1	0	0	1	0	0	1	0	0	1	0	0	2	0	0	2	0	0	0	0	0	0	0	15	0	2	13	0	0	4	4
70.9645	2.30572	0.521364	4.42249	9.75714e-06	0.000280698	ENSG00000133226	ENST00000323848	NM_005839	SRRM1	protein_coding	3735	24	2715	994	canon	U2	0	0	0	0	0	0	1	0	0	1	0	0	0	0	0	0	0	0	0	0	0	0	0	10	0	1	9	0	0	1	1
9.26341	-0.117993	0.77761	-0.151738	0.879393	0.909728	ENSG00000169504	ENST00000374379	NM_013943	CLIC4	protein_coding	4253	106	762	3383	canon	U2	1	0	0	1	0	0	1	0	0	1	0	0	2	0	0	2	0	0	0	0	0	0	0	16	0	1	15	0	0	4	4
4.10615	2.71486	1.49068	1.82122	0.0685732	0.141424	ENSG00000117614	ENST00000236273	NM_015484	SYF2	protein_coding	1757	34	732	989	canon	U2	0	0	0	0	0	0	1	0	0	1	0	0	0	0	0	0	0	0	0	0	0	0	0	6	0	0	6	0	0	1	1
28.8871	2.42248	0.846489	2.86179	0.00421254	0.0263423	ENSG00000117616	ENST00000243189	NM_020317	RSRP1	protein_coding	1425	145	873	339	noncanon	NC	0	0	0	0	0	0	0	0	0	0	0	0	0	0	0	0	0	0	0	0	0	0	0	1	0	0	1	0	0	0	0
6.88227	1.68819	1.36693	1.23502	0.216822	0.305228	ENSG00000183726	ENST00000374358	NM_014313	TMEM50A	protein_coding	2266	122	474	1655	canon	U2	0	0	0	0	0	0	1	0	0	1	0	0	0	0	0	0	0	0	0	0	0	0	0	8	0	3	5	0	0	1	1
11.0131	4.13806	1.45447	2.84507	0.0044402	0.0269318	ENSG00000204178	ENST00000374343	NM_018202	MACO1	protein_coding	3940	201	1995	1742	canon	U2	1	0	1	0	0	0	1	0	0	1	0	0	0	0	0	0	0	0	0	0	0	0	0	7	0	1	6	0	0	2	1
4.33104	2.80808	1.50031	1.87166	0.0612538	0.131973	ENSG00000157978	ENST00000374338	NM_015627	LDLRAP1	protein_coding	2914	92	927	1893	canon	U1	1	0	0	1	0	0	0	0	0	0	0	0	0	0	0	0	0	0	0	0	0	0	0	6	0	0	6	0	0	1	1
13.7239	0.00530948	0.676725	0.00784585	0.99374	0.995589	ENSG00000162430	ENST00000361547	NM_020451	SELENON	protein_coding	4314	37	1773	2502	noncanon	NC	0	0	0	0	0	0	0	0	0	0	0	0	0	0	0	0	0	0	0	0	0	0	0	3	0	1	2	0	0	0	0
6.41148	3.3474	1.46558	2.284	0.0223714	0.0703955	ENSG00000117640	ENST00000374303	NM_001099625	MTFR1L	protein_coding	1953	85	879	911	noncanon	NC	0	0	0	0	0	0	0	0	0	0	0	0	0	0	0	0	0	0	0	0	0	0	0	4	0	0	4	0	0	0	0
8.62791	-1.42156	0.665473	-2.13617	0.0326656	0.0902323	ENSG00000127423	ENST00000374298	NM_024037	AUNIP	protein_coding	2161	99	1074	986	canon	U2	0	0	0	0	0	0	1	0	0	1	0	0	0	0	0	0	0	0	0	0	0	0	0	6	0	3	3	0	0	1	1
4.31863	-1.42993	1.06383	-1.34414	0.178904	0.266916	ENSG00000182749	ENST00000675840	NM_178422	PAQR7	protein_coding	2685	220	1041	1314	noncanon	NC	0	0	0	0	0	0	0	0	0	0	0	0	0	0	0	0	0	0	0	0	0	0	0	1	0	0	1	0	0	0	0
34.2435	0.862978	0.529511	1.62976	0.103152	0.185116	ENSG00000117632	ENST00000455785	NM_005563	STMN1	protein_coding	1443	61	450	899	canon	U1	1	0	0	1	0	0	0	0	0	0	0	0	1	0	0	1	0	0	0	0	0	0	0	4	0	0	4	0	0	2	2
2.68041	2.07273	1.57496	1.31605	0.188156	0.276235	ENSG00000158006	ENST00000374282	NM_000437	PAFAH2	protein_coding	3487	46	1179	2221	noncanon	NC	0	0	0	0	0	0	0	0	0	0	0	0	0	0	0	0	0	0	0	0	0	0	0	4	0	2	2	0	0	0	0
2.63202	2.08035	1.56528	1.32906	0.183828	0.271575	ENSG00000175087	ENST00000374269	NM_152835	PDIK1L	protein_coding	4113	91	1026	2977	canon	U2	1	0	1	0	0	0	3	0	1	2	0	0	2	0	0	2	0	0	0	0	0	0	0	16	0	2	14	0	0	6	4
3.52615	-2.18611	1.21653	-1.797	0.0723358	0.146328	ENSG00000142675	ENST00000361530	NM_006314	CNKSR1	protein_coding	2535	56	2142	335	noncanon	NC	0	0	0	0	0	0	0	0	0	0	0	0	0	0	0	0	0	0	0	0	0	0	0	3	0	3	0	0	0	0	0
12.1864	1.01647	0.874774	1.16199	0.245241	0.331188	ENSG00000130695	ENST00000451429	NM_001319944	CEP85	protein_coding	3934	110	2286	1514	canon	U2	0	0	0	0	0	0	2	0	1	1	0	0	0	0	0	0	0	0	0	0	0	0	0	3	0	0	3	0	0	2	1
10.7074	1.18094	1.05319	1.1213	0.262161	0.348664	ENSG00000158062	ENST00000374222	NM_001389556	UBXN11	protein_coding	1660	44	1563	16	noncanon	NC	0	0	0	0	0	0	0	0	0	0	0	0	0	0	0	0	0	0	0	0	0	0	0	1	0	1	0	0	0	0	0
10.4461	-1.29923	0.625646	-2.07661	0.0378373	0.0985233	ENSG00000117682	ENST00000236342	NM_205861	DHDDS	protein_coding	3288	55	1002	2174	canon	U1	1	0	0	1	0	0	0	0	0	0	0	0	0	0	0	0	0	0	0	0	0	0	0	0	0	0	0	0	0	1	1
70.7921	1.10306	0.636772	1.73227	0.0832263	0.160502	ENSG00000198830	ENST00000361427	NM_005517	HMGN2	protein_coding	1940	172	273	1493	canon	U2	0	0	0	0	0	0	3	0	0	3	0	0	0	0	0	0	0	0	0	0	0	0	0	10	0	0	10	0	0	3	3
3.98092	2.67744	1.49519	1.7907	0.0733417	0.147545	ENSG00000117676	ENST00000374168	NM_002953	RPS6KA1	protein_coding	3192	159	2208	823	noncanon	NC	0	0	0	0	0	0	0	0	0	0	0	0	0	0	0	0	0	0	0	0	0	0	0	4	0	4	0	0	0	0	0
51.6741	0.593988	0.419935	1.41448	0.157222	0.244343	ENSG00000117713	ENST00000324856	NM_006015	ARID1A	protein_coding	8595	388	6858	1347	canon	U1	3	0	3	0	0	0	0	0	0	0	0	0	0	0	0	0	0	0	0	0	0	0	0	9	0	4	5	0	0	3	0
7.20142	0.780192	1.05819	0.737291	0.460946	0.55037	ENSG00000204160	ENST00000374142	NM_032283	ZDHHC18	protein_coding	5045	116	1167	3760	canon	U2	1	0	0	1	0	0	1	0	0	1	0	0	0	0	0	0	0	0	0	0	0	0	0	3	0	0	3	0	0	2	2
7.05335	-0.110137	0.883669	-0.124636	0.900811	0.926294	ENSG00000142751	ENST00000374135	NM_018066	GPN2	protein_coding	4665	186	933	3544	canon	U5	0	0	0	0	0	0	0	0	0	0	0	0	1	0	0	1	0	0	0	0	0	0	0	9	0	0	9	0	0	1	1
8.12498	-1.67798	0.73066	-2.29652	0.021646	0.0691133	ENSG00000198746	ENST00000361720	NM_022078	GPATCH3	protein_coding	2125	24	1578	521	canon	U1	1	0	0	1	0	0	0	0	0	0	0	0	0	0	0	0	0	0	0	0	0	0	0	0	0	0	0	0	0	1	1
10.7644	4.10768	1.46337	2.80699	0.00500061	0.0289191	ENSG00000090273	ENST00000321265	NM_006600	NUDC	protein_coding	1792	105	996	689	noncanon	NC	0	0	0	0	0	0	0	0	0	0	0	0	0	0	0	0	0	0	0	0	0	0	0	1	0	1	0	0	0	0	0
3.31683	-2.49767	1.14408	-2.18311	0.0290274	0.0837828	ENSG00000253368	ENST00000522111	NM_001013642	TRNP1	protein_coding	1961	94	684	1039	absent	NA	0	0	0	0	0	0	0	0	0	0	0	0	0	0	0	0	0	0	0	0	0	0	0	0	0	0	0	0	0	0	0
5.85235	3.20938	1.48433	2.16217	0.0306051	0.0865485	ENSG00000090020	ENST00000263980	NM_003047	SLC9A1	protein_coding	4737	790	2448	1497	noncanon	NC	0	0	0	0	0	0	0	0	0	0	0	0	0	0	0	0	0	0	0	0	0	0	0	4	0	2	2	0	0	0	0
10.2744	4.01696	1.45771	2.75566	0.00585739	0.0317467	ENSG00000142784	ENST00000319394	NM_001276252	WDTC1	protein_coding	4706	319	2034	2252	canon	U1	1	0	0	1	0	0	0	0	0	0	0	0	0	0	0	0	0	0	0	0	0	0	0	8	1	3	4	0	0	1	1
6.96353	0.754212	1.15395	0.653589	0.513377	0.600045	ENSG00000186501	ENST00000374076	NM_032125	TMEM222	protein_coding	1596	34	627	933	noncanon	NC	0	0	0	0	0	0	0	0	0	0	0	0	0	0	0	0	0	0	0	0	0	0	0	1	0	0	1	0	0	0	0
5.83103	3.20586	1.47061	2.17995	0.0292612	0.0842299	ENSG00000142765	ENST00000616558	NM_001193308	SYTL1	protein_coding	1936	128	1689	79	noncanon	NC	0	0	0	0	0	0	0	0	0	0	0	0	0	0	0	0	0	0	0	0	0	0	0	1	0	1	0	0	0	0	0
3.92148	2.63645	1.50494	1.75187	0.0797969	0.156114	ENSG00000142733	ENST00000357582	NM_004672	MAP3K6	protein_coding	4438	363	3867	206	noncanon	NC	0	0	0	0	0	0	0	0	0	0	0	0	0	0	0	0	0	0	0	0	0	0	0	3	0	3	0	0	0	0	0
27.5342	-1.37906	0.410582	-3.35879	0.000782831	0.00927744	ENSG00000158195	ENST00000618852	NM_006990	WASF2	protein_coding	5681	181	1497	3958	canon	U1	2	0	1	1	0	0	0	0	0	0	0	0	0	0	0	0	0	0	0	0	0	0	0	4	0	0	4	0	0	2	1
3.6668	2.56866	1.51907	1.69095	0.0908464	0.16949	ENSG00000126705	ENST00000673934	NM_001371928	AHDC1	protein_coding	6428	225	4812	671	noncanon	NC	0	0	0	0	0	0	0	0	0	0	0	0	0	0	0	0	0	0	0	0	0	0	0	2	0	1	1	0	0	0	0
7.28262	3.53104	1.46171	2.41569	0.0157056	0.0568397	ENSG00000126709	ENST00000361157	NM_002038	IFI6	protein_coding	812	69	393	316	absent	NA	0	0	0	0	0	0	0	0	0	0	0	0	0	0	0	0	0	0	0	0	0	0	0	0	0	0	0	0	0	0	0
2.92361	2.22937	1.52827	1.45876	0.144632	0.231092	ENSG00000009780	ENST00000373954	NM_152660	FAM76A	protein_coding	3579	119	924	2534	canon	U2	0	0	0	0	0	0	1	0	0	1	0	0	0	0	0	0	0	0	0	0	0	0	0	11	0	0	11	0	0	1	1
10.9378	0.262791	0.80928	0.324721	0.745392	0.801541	ENSG00000117758	ENST00000373943	NM_177424	STX12	protein_coding	3034	88	831	2113	canon	U2	1	0	0	1	0	0	1	0	0	1	0	0	0	0	0	0	0	0	0	0	0	0	0	8	0	1	7	0	0	2	2
4.83477	-6.69713	1.48414	-4.51246	6.40794e-06	0.000191662	ENSG00000223062	ENST00000411130	NA	RNU6-1245P	snRNA	106	0	0	0	absent	NA	0	0	0	0	0	0	0	0	0	0	0	0	0	0	0	0	0	0	0	0	0	0	0	0	0	0	0	0	0	0	0
6.8693	0.691633	1.06499	0.649425	0.516064	0.602664	ENSG00000117751	ENST00000311772	NM_014110	PPP1R8	protein_coding	2340	53	1056	1229	canon	U2	1	0	0	1	0	0	1	0	0	1	0	0	0	0	0	0	0	0	0	0	0	0	0	8	0	1	7	0	0	2	2
92.5578	-3.18853	0.386445	-8.25091	1.5719e-16	1.63045e-14	ENSG00000252947	ENST00000517138	NR_002997	SCARNA1	scaRNA	166	0	0	0	noncanon	NC	0	0	0	0	0	0	0	0	0	0	0	0	0	0	0	0	0	0	0	0	0	0	0	1	0	0	0	0	1	0	0
14.2067	-1.10947	0.642369	-1.72716	0.0841394	0.161645	ENSG00000117748	ENST00000373912	NM_002946	RPA2	protein_coding	1584	131	813	638	noncanon	NC	0	0	0	0	0	0	0	0	0	0	0	0	0	0	0	0	0	0	0	0	0	0	0	7	0	1	6	0	0	0	0
11.4635	4.20904	1.45675	2.88933	0.00386066	0.0251287	ENSG00000158161	ENST00000373871	NM_001990	EYA3	protein_coding	5999	86	1722	4121	canon	U2	1	0	0	1	0	0	3	0	1	2	0	0	0	0	0	0	0	0	0	0	0	0	0	10	0	4	6	0	0	4	3
6.94294	3.48557	1.48673	2.34446	0.0190546	0.0638464	ENSG00000126698	ENST00000263697	NM_014280	DNAJC8	protein_coding	1763	30	762	969	noncanon	NC	0	0	0	0	0	0	0	0	0	0	0	0	0	0	0	0	0	0	0	0	0	0	0	2	0	0	2	0	0	0	0
15.1379	-1.46506	0.688143	-2.129	0.033254	0.0913434	ENSG00000130770	ENST00000335514	NM_016311	ATP5IF1	protein_coding	503	59	321	121	noncanon	NC	0	0	0	0	0	0	0	0	0	0	0	0	0	0	0	0	0	0	0	0	0	0	0	3	0	1	2	0	0	0	0
7.16481	0.743784	1.05856	0.702636	0.482283	0.570902	ENSG00000130766	ENST00000253063	NM_031459	SESN2	protein_coding	3462	329	1443	1688	noncanon	NC	0	0	0	0	0	0	0	0	0	0	0	0	0	0	0	0	0	0	0	0	0	0	0	1	0	0	1	0	0	0	0
14.9701	4.59246	1.48607	3.09033	0.00199936	0.0168991	ENSG00000204138	ENST00000373839	NM_001048183	PHACTR4	protein_coding	6048	85	2109	3814	canon	U2	0	0	0	0	0	0	1	0	0	1	0	0	1	0	0	1	0	0	0	0	0	0	0	6	0	1	5	0	0	2	2
3.37385	-7.31633	3.07111	-2.38231	0.0172045	0.0599209	ENSG00000221216	ENST00000408289	NA	RNU6ATAC27P	snRNA	119	0	0	0	absent	NA	0	0	0	0	0	0	0	0	0	0	0	0	0	0	0	0	0	0	0	0	0	0	0	0	0	0	0	0	0	0	0
16.2059	-0.38549	0.664177	-0.580403	0.561643	0.643902	ENSG00000180198	ENST00000683442	NM_001381865	RCC1	protein_coding	2551	142	1266	981	noncanon	NC	0	0	0	0	0	0	0	0	0	0	0	0	0	0	0	0	0	0	0	0	0	0	0	5	2	0	3	0	0	0	0
10.7655	-0.681463	0.725536	-0.939255	0.3476	0.438123	ENSG00000242125	ENST00000413987	NR_036473	SNHG3	lncRNA	2201	0	0	0	canon	U2	1	0	0	0	0	1	1	0	0	0	0	1	0	0	0	0	0	0	0	0	0	0	0	6	0	0	0	0	6	2	0
23.9687	-0.212718	0.545846	-0.389704	0.696755	0.760305	ENSG00000200087	ENST00000363217	NR_004404	SNORA73B	snoRNA	204	0	0	0	absent	NA	0	0	0	0	0	0	0	0	0	0	0	0	0	0	0	0	0	0	0	0	0	0	0	0	0	0	0	0	0	0	0
20.0836	-0.2291	0.540167	-0.424128	0.671472	0.740026	ENSG00000180098	ENST00000373830	NM_017846	TRNAU1AP	protein_coding	1799	25	864	908	noncanon	NC	0	0	0	0	0	0	0	0	0	0	0	0	0	0	0	0	0	0	0	0	0	0	0	3	0	0	3	0	0	0	0
19.7903	-0.662387	0.62979	-1.05176	0.292911	0.380649	ENSG00000197989	ENST00000648127	NA	SNHG12	lncRNA	1871	0	0	0	canon	U1	1	0	0	0	0	1	0	0	0	0	0	0	0	0	0	0	0	0	0	0	0	0	0	2	0	0	0	0	2	1	0
4.8876	-2.04808	0.879596	-2.32843	0.0198892	0.0655017	ENSG00000221539	ENST00000408612	NR_003077	SNORD99	snoRNA	74	0	0	0	absent	NA	0	0	0	0	0	0	0	0	0	0	0	0	0	0	0	0	0	0	0	0	0	0	0	0	0	0	0	0	0	0	0
2.85873	2.20564	1.56202	1.41204	0.157938	0.245113	ENSG00000162419	ENST00000373816	NM_001319674	GMEB1	protein_coding	6358	55	1692	4579	noncanon	NC	0	0	0	0	0	0	0	0	0	0	0	0	0	0	0	0	0	0	0	0	0	0	0	13	0	1	12	0	0	0	0
15.3054	4.61497	1.45133	3.17982	0.00147367	0.0140839	ENSG00000198492	ENST00000373812	NM_016258	YTHDF2	protein_coding	2744	180	1740	822	canon	U2	0	0	0	0	0	0	3	0	2	1	0	0	0	0	0	0	0	0	0	0	0	0	0	4	0	3	1	0	0	3	1
28.4153	0.517384	0.502997	1.0286	0.303667	0.392283	ENSG00000159023	ENST00000343067	NM_001376013	EPB41	protein_coding	6031	199	2595	3222	canon	U2	0	0	0	0	0	0	1	0	0	1	0	0	0	0	0	0	0	0	0	0	0	0	0	8	0	2	6	0	0	1	1
57.7302	1.52879	0.473727	3.22715	0.00125029	0.0127235	ENSG00000116350	ENST00000373795	NM_005626	SRSF4	protein_coding	2300	147	1485	666	canon	U2	0	0	0	0	0	0	2	0	0	2	0	0	0	0	0	0	0	0	0	0	0	0	0	5	0	2	3	0	0	2	2
4.99861	2.99933	1.47711	2.03054	0.0423016	0.106257	ENSG00000116353	ENST00000263702	NM_016011	MECR	protein_coding	2515	27	1122	1364	noncanon	NC	0	0	0	0	0	0	0	0	0	0	0	0	0	0	0	0	0	0	0	0	0	0	0	3	0	1	2	0	0	0	0
10.4763	0.583911	0.873268	0.66865	0.503719	0.591263	ENSG00000060656	ENST00000373779	NM_133178	PTPRU	protein_coding	5573	122	4311	1138	canon	U2	0	0	0	0	0	0	1	0	0	1	0	0	0	0	0	0	0	0	0	0	0	0	0	3	0	1	2	0	0	1	1
3.00316	2.27841	1.56324	1.45749	0.14498	0.231452	ENSG00000162512	ENST00000339394	NM_014654	SDC3	protein_coding	5246	171	1329	3744	noncanon	NC	0	0	0	0	0	0	0	0	0	0	0	0	0	0	0	0	0	0	0	0	0	0	0	4	0	0	4	0	0	0	0
60.635	2.24369	0.556032	4.03519	5.45593e-05	0.00118624	ENSG00000134644	ENST00000426105	NM_001020658	PUM1	protein_coding	5385	101	3567	1704	canon	U5	0	0	0	0	0	0	0	0	0	0	0	0	1	0	0	1	0	0	0	0	0	0	0	10	0	1	9	0	0	1	1
18.5667	1.00901	0.738794	1.36575	0.172018	0.259311	ENSG00000060688	ENST00000263694	NM_004814	SNRNP40	protein_coding	1615	36	1074	503	noncanon	NC	0	0	0	0	0	0	0	0	0	0	0	0	0	0	0	0	0	0	0	0	0	0	0	3	0	2	1	0	0	0	0
5.0656	3.00331	1.49745	2.00561	0.0448976	0.110471	ENSG00000121766	ENST00000344147	NM_016505	ZCCHC17	protein_coding	1568	54	726	742	noncanon	NC	0	0	0	0	0	0	0	0	0	0	0	0	0	0	0	0	0	0	0	0	0	0	0	1	0	1	0	0	0	0	0
36.957	-7.36912	0.679238	-10.8491	2.01421e-27	4.29674e-25	ENSG00000206981	ENST00000384254	NA	RNU6-40P	snRNA	107	0	0	0	absent	NA	0	0	0	0	0	0	0	0	0	0	0	0	0	0	0	0	0	0	0	0	0	0	0	0	0	0	0	0	0	0	0
4.62171	-0.134521	1.24812	-0.107779	0.914171	0.936373	ENSG00000162517	ENST00000373703	NM_012392	PEF1	protein_coding	1614	11	855	746	noncanon	NC	0	0	0	0	0	0	0	0	0	0	0	0	0	0	0	0	0	0	0	0	0	0	0	4	0	1	3	0	0	0	0
12.235	-0.849837	0.59976	-1.41696	0.156494	0.243507	ENSG00000121753	ENST00000373658	NM_001364857	ADGRB2	protein_coding	5708	456	4758	302	noncanon	NC	0	0	0	0	0	0	0	0	0	0	0	0	0	0	0	0	0	0	0	0	0	0	0	2	0	1	1	0	0	0	0
13.4193	-0.744987	0.593103	-1.25608	0.209086	0.297236	ENSG00000184007	ENST00000647444	NM_080391	PTP4A2	protein_coding	3910	592	504	2430	canon	U2	0	0	0	0	0	0	1	0	0	1	0	0	1	0	1	0	0	0	0	0	0	0	0	7	0	0	7	0	0	2	1
19.4176	4.94875	1.44978	3.41345	0.000641456	0.00809409	ENSG00000121774	ENST00000327300	NM_006559	KHDRBS1	protein_coding	2713	127	1332	1252	noncanon	NC	0	0	0	0	0	0	0	0	0	0	0	0	0	0	0	0	0	0	0	0	0	0	0	3	0	1	2	0	0	0	0
5.64577	-2.38663	0.863021	-2.76544	0.00568459	0.0313206	ENSG00000121775	ENST00000336294	NM_018056	TMEM39B	protein_coding	1778	108	1479	189	canon	U2	0	0	0	0	0	0	1	0	0	1	0	0	0	0	0	0	0	0	0	0	0	0	0	0	0	0	0	0	0	1	1
36.723	-0.821663	0.38764	-2.11966	0.034035	0.0926112	ENSG00000025800	ENST00000373625	NM_012316	KPNA6	protein_coding	7355	74	1611	5668	noncanon	NC	0	0	0	0	0	0	0	0	0	0	0	0	0	0	0	0	0	0	0	0	0	0	0	13	0	2	11	0	0	0	0
31.1771	-0.197296	0.44249	-0.445877	0.655686	0.726356	ENSG00000084652	ENST00000373610	NM_175852	TXLNA	protein_coding	4865	101	1641	3089	noncanon	NC	0	0	0	0	0	0	0	0	0	0	0	0	0	0	0	0	0	0	0	0	0	0	0	7	0	0	7	0	0	0	0
6.88985	3.4446	1.46464	2.35184	0.0186807	0.0630459	ENSG00000160055	ENST00000309777	NM_019118	TMEM234	protein_coding	1107	30	423	652	noncanon	NC	0	0	0	0	0	0	0	0	0	0	0	0	0	0	0	0	0	0	0	0	0	0	0	1	0	1	0	0	0	0	0
8.6146	2.24503	1.36549	1.64412	0.100151	0.181547	ENSG00000084623	ENST00000677711	NM_003757	EIF3I	protein_coding	1421	34	978	407	noncanon	NC	0	0	0	0	0	0	0	0	0	0	0	0	0	0	0	0	0	0	0	0	0	0	0	1	0	1	0	0	0	0	0
35.4748	-0.0563222	0.42305	-0.133134	0.894088	0.921389	ENSG00000116478	ENST00000373548	NM_004964	HDAC1	protein_coding	2118	86	1449	581	canon	U2	0	0	0	0	0	0	1	0	0	1	0	0	0	0	0	0	0	0	0	0	0	0	0	1	0	0	1	0	0	1	1
18.0398	-1.53585	0.496097	-3.09586	0.0019624	0.0167507	ENSG00000175130	ENST00000329421	NM_023009	MARCKSL1	protein_coding	1546	199	588	757	absent	NA	0	0	0	0	0	0	0	0	0	0	0	0	0	0	0	0	0	0	0	0	0	0	0	0	0	0	0	0	0	0	0
5.85266	3.21162	1.5078	2.13001	0.0331711	0.0912568	ENSG00000225828	ENST00000432622	NM_001167676	FAM229A	protein_coding	941	393	384	162	absent	NA	0	0	0	0	0	0	0	0	0	0	0	0	0	0	0	0	0	0	0	0	0	0	0	0	0	0	0	0	0	0	0
20.4598	3.56549	1.34787	2.64528	0.00816231	0.0385083	ENSG00000160058	ENST00000455895	NM_018045	BSDC1	protein_coding	3309	26	1293	1988	noncanon	NC	0	0	0	0	0	0	0	0	0	0	0	0	0	0	0	0	0	0	0	0	0	0	0	1	0	0	1	0	0	0	0
6.2752	3.29627	1.49166	2.20981	0.0271186	0.0798852	ENSG00000176261	ENST00000468695	NM_178547	ZBTB8OS	protein_coding	1567	20	504	1041	canon	U2	0	0	0	0	0	0	1	0	0	1	0	0	0	0	0	0	0	0	0	0	0	0	0	6	0	0	6	0	0	1	1
39.5734	-0.205218	0.379781	-0.540358	0.58895	0.668743	ENSG00000162521	ENST00000373493	NM_005610	RBBP4	protein_coding	7883	98	1278	6505	canon	U2	0	0	0	0	0	0	2	0	0	2	0	0	0	0	0	0	0	0	0	0	0	0	0	24	0	4	20	0	0	2	2
12.8268	-0.614842	0.778683	-0.789592	0.429766	0.519351	ENSG00000162522	ENST00000401073	NM_020888	NHSL3	protein_coding	5493	124	3285	2082	noncanon	NC	0	0	0	0	0	0	0	0	0	0	0	0	0	0	0	0	0	0	0	0	0	0	0	2	0	0	2	0	0	0	0
21.8921	0.301521	0.597539	0.504605	0.613836	0.690551	ENSG00000134684	ENST00000373477	NM_003680	YARS1	protein_coding	2443	113	1587	741	noncanon	NC	0	0	0	0	0	0	0	0	0	0	0	0	0	0	0	0	0	0	0	0	0	0	0	1	0	1	0	0	0	0	0
21.718	0.530084	0.659721	0.803497	0.421688	0.511545	ENSG00000116497	ENST00000373475	NM_022753	S100PBP	protein_coding	4220	116	1227	2836	canon	U1	2	0	1	1	0	0	0	0	0	0	0	0	0	0	0	0	0	0	0	0	0	0	0	9	0	0	9	0	0	2	1
3.48365	2.47756	1.51306	1.63745	0.101536	0.183206	ENSG00000116514	ENST00000235150	NM_001300826	RNF19B	protein_coding	2677	123	2196	356	noncanon	NC	0	0	0	0	0	0	0	0	0	0	0	0	0	0	0	0	0	0	0	0	0	0	0	5	0	2	3	0	0	0	0
43.3511	-0.463631	0.362392	-1.27936	0.200769	0.289158	ENSG00000004455	ENST00000672715	NM_001625	AK2	protein_coding	5970	54	720	5194	canon	U2	0	0	0	0	0	0	1	0	0	1	0	0	1	0	0	1	0	0	0	0	0	0	0	22	0	1	21	0	0	2	2
7.9685	-1.73577	0.712628	-2.43573	0.0148619	0.0548267	ENSG00000142920	ENST00000294517	NM_052998	AZIN2	protein_coding	5240	211	1383	3309	noncanon	NC	0	0	0	0	0	0	0	0	0	0	0	0	0	0	0	0	0	0	0	0	0	0	0	4	0	1	3	0	0	0	0
2.30504	1.86191	1.61505	1.15285	0.24897	0.334942	ENSG00000116525	ENST00000291416	NM_018207	TRIM62	protein_coding	3817	610	1428	1777	noncanon	NC	0	0	0	0	0	0	0	0	0	0	0	0	0	0	0	0	0	0	0	0	0	0	0	2	0	0	2	0	0	0	0
3.40258	2.43599	1.50592	1.61761	0.105746	0.18813	ENSG00000160094	ENST00000539719	NM_152493	ZNF362	protein_coding	3187	162	1263	1672	noncanon	NC	0	0	0	0	0	0	0	0	0	0	0	0	0	0	0	0	0	0	0	0	0	0	0	4	0	1	3	0	0	0	0
6.07845	3.2756	1.4673	2.2324	0.0255888	0.0768396	ENSG00000134686	ENST00000683057	NM_001385109	PHC2	protein_coding	3993	119	2580	1238	canon	U1	1	0	1	0	0	0	0	0	0	0	0	0	0	0	0	0	0	0	0	0	0	0	0	1	0	1	0	0	0	1	0
8.1075	-1.62432	0.710288	-2.28684	0.022205	0.0700474	ENSG00000121903	ENST00000684572	NM_001377376	ZSCAN20	protein_coding	9456	109	3132	6166	canon	U2	0	0	0	0	0	0	2	0	1	1	0	0	0	0	0	0	0	0	0	0	0	0	0	15	0	2	13	0	0	2	1
3.86522	-0.561563	1.12428	-0.499487	0.617436	0.69371	ENSG00000163866	ENST00000521580	NM_138428	SMIM12	protein_coding	5694	72	279	5336	canon	U2	0	0	0	0	0	0	2	0	0	2	0	0	0	0	0	0	0	0	0	0	0	0	0	6	0	0	6	0	0	2	2
7.02333	-1.07414	0.938414	-1.14463	0.252362	0.338017	ENSG00000163867	ENST00000357182	NM_007167	ZMYM6	protein_coding	5122	130	3978	938	canon	U2	2	0	2	0	0	0	1	0	1	0	0	0	0	0	0	0	0	0	0	0	0	0	0	16	0	11	5	0	0	3	0
11.8971	0.93635	0.89115	1.05072	0.293386	0.381168	ENSG00000197056	ENST00000359858	NM_024772	ZMYM1	protein_coding	4161	73	3429	599	canon	U2	1	0	1	0	0	0	1	0	0	1	0	0	0	0	0	0	0	0	0	0	0	0	0	21	0	16	5	0	0	2	1
164.995	1.88521	0.323981	5.8189	5.92373e-09	2.82589e-07	ENSG00000116560	ENST00000357214	NM_005066	SFPQ	protein_coding	3740	95	2124	1519	noncanon	NC	0	0	0	0	0	0	0	0	0	0	0	0	0	0	0	0	0	0	0	0	0	0	0	13	0	4	9	0	0	0	0
39.8255	2.86745	0.844115	3.39699	0.000681308	0.00850206	ENSG00000146463	ENST00000314607	NM_005095	ZMYM4	protein_coding	7366	337	4647	2380	canon	U2	1	0	1	0	0	0	1	0	1	0	0	0	1	0	1	0	0	0	0	0	0	0	0	14	0	4	10	0	0	3	0
3.37385	-7.31633	3.07111	-2.38231	0.0172045	0.0599209	ENSG00000240374	ENST00000475222	NA	RN7SL503P	misc_RNA	303	0	0	0	absent	NA	0	0	0	0	0	0	0	0	0	0	0	0	0	0	0	0	0	0	0	0	0	0	0	0	0	0	0	0	0	0	0
23.5755	1.24573	0.662229	1.88111	0.0599563	0.13066	ENSG00000142687	ENST00000325722	NM_024874	KIAA0319L	protein_coding	4777	196	3150	1401	noncanon	NC	0	0	0	0	0	0	0	0	0	0	0	0	0	0	0	0	0	0	0	0	0	0	0	8	0	3	5	0	0	0	0
6.6267	0.589089	1.06454	0.553376	0.580006	0.660577	ENSG00000020129	ENST00000373243	NM_014284	NCDN	protein_coding	3698	391	2190	1115	noncanon	NC	0	0	0	0	0	0	0	0	0	0	0	0	0	0	0	0	0	0	0	0	0	0	0	3	1	0	2	0	0	0	0
7.12216	1.93824	1.37959	1.40494	0.160039	0.247321	ENSG00000126067	ENST00000373237	NM_002794	PSMB2	protein_coding	4426	93	606	3725	canon	U5	0	0	0	0	0	0	0	0	0	0	0	0	1	0	0	1	0	0	0	0	0	0	0	13	0	1	12	0	0	1	1
4.05776	2.71764	1.55041	1.75285	0.0796277	0.155837	ENSG00000142686	ENST00000270815	NM_152374	C1orf216	protein_coding	2628	177	690	1754	noncanon	NC	0	0	0	0	0	0	0	0	0	0	0	0	0	0	0	0	0	0	0	0	0	0	0	12	0	0	12	0	0	0	0
21.5728	5.10723	1.45346	3.51385	0.000441664	0.00619535	ENSG00000092853	ENST00000318121	NM_022111	CLSPN	protein_coding	8512	107	4020	4383	canon	U2	2	0	1	1	0	0	1	0	0	1	0	0	0	0	0	0	0	0	0	0	0	0	0	10	0	3	7	0	0	3	2
19.6389	1.35137	0.766244	1.76363	0.0777936	0.153406	ENSG00000134698	ENST00000373210	NM_017629	AGO4	protein_coding	7272	400	2586	4284	canon	U2	0	0	0	0	0	0	1	0	0	1	0	0	1	0	0	1	0	0	0	0	0	0	0	24	0	6	18	0	0	2	2
30.3727	0.880924	0.563911	1.56217	0.118248	0.202686	ENSG00000092847	ENST00000373204	NM_012199	AGO1	protein_coding	13712	212	2574	10924	canon	U2	0	0	0	0	0	0	1	0	0	1	0	0	0	0	0	0	0	0	0	0	0	0	0	32	0	3	29	0	0	1	1
46.5738	-0.717555	0.336172	-2.13449	0.0328026	0.0904994	ENSG00000126070	ENST00000373191	NM_024852	AGO3	protein_coding	19660	321	2583	16754	canon	U2	0	0	0	0	0	0	5	0	0	5	0	0	1	0	0	1	0	0	0	0	0	0	0	81	0	8	73	0	0	6	6
2.53567	1.99946	1.65635	1.20715	0.227375	0.314627	ENSG00000116863	ENST00000373178	NM_017825	ADPRS	protein_coding	1651	12	1092	545	absent	NA	0	0	0	0	0	0	0	0	0	0	0	0	0	0	0	0	0	0	0	0	0	0	0	0	0	0	0	0	0	0	0
7.86332	0.493606	1.08291	0.455813	0.648524	0.720772	ENSG00000054116	ENST00000373166	NM_014408	TRAPPC3	protein_coding	1282	107	543	630	noncanon	NC	0	0	0	0	0	0	0	0	0	0	0	0	0	0	0	0	0	0	0	0	0	0	0	2	0	0	2	0	0	0	0
10.5765	4.08508	1.45586	2.80596	0.00501665	0.0289628	ENSG00000116871	ENST00000474796	NM_001388490	MAP7D1	protein_coding	3372	257	2523	590	absent	NA	0	0	0	0	0	0	0	0	0	0	0	0	0	0	0	0	0	0	0	0	0	0	0	0	0	0	0	0	0	0	0
41.3081	1.11997	0.512565	2.18504	0.0288862	0.0835475	ENSG00000054118	ENST00000354618	NM_005119	THRAP3	protein_coding	4405	102	2868	1339	noncanon	NC	0	0	0	0	0	0	0	0	0	0	0	0	0	0	0	0	0	0	0	0	0	0	0	7	0	0	7	0	0	0	0
8.26808	0.234794	0.946799	0.247987	0.804144	0.850801	ENSG00000214193	ENST00000453908	NM_001162530	SH3D21	protein_coding	2544	52	2271	219	absent	NA	0	0	0	0	0	0	0	0	0	0	0	0	0	0	0	0	0	0	0	0	0	0	0	0	0	0	0	0	0	0	0
7.92811	0.129081	0.882912	0.146199	0.883764	0.913247	ENSG00000196182	ENST00000373132	NM_001282547	STK40	protein_coding	3645	201	1308	2126	noncanon	NC	0	0	0	0	0	0	0	0	0	0	0	0	0	0	0	0	0	0	0	0	0	0	0	4	0	0	4	0	0	0	0
28.5918	-10.4315	1.24532	-8.37659	5.44833e-17	5.7569e-15	ENSG00000222821	ENST00000410889	NA	RNU4-27P	snRNA	139	0	0	0	absent	NA	0	0	0	0	0	0	0	0	0	0	0	0	0	0	0	0	0	0	0	0	0	0	0	0	0	0	0	0	0	0	0
6.48953	3.38281	1.46656	2.30662	0.0210758	0.0677912	ENSG00000116898	ENST00000373116	NM_031280	MRPS15	protein_coding	953	108	774	69	noncanon	NC	0	0	0	0	0	0	0	0	0	0	0	0	0	0	0	0	0	0	0	0	0	0	0	1	0	1	0	0	0	0	0
2.61266	-5.36398	2.2583	-2.37523	0.017538	0.0606003	ENSG00000163873	ENST00000373091	NM_000831	GRIK3	protein_coding	9491	406	2760	6323	noncanon	NC	0	0	0	0	0	0	0	0	0	0	0	0	0	0	0	0	0	0	0	0	0	0	0	17	0	0	17	0	0	0	0
3.94006	0.500257	1.41086	0.354576	0.722907	0.781749	ENSG00000163874	ENST00000373087	NM_025079	ZC3H12A	protein_coding	2654	49	1800	765	noncanon	NC	0	0	0	0	0	0	0	0	0	0	0	0	0	0	0	0	0	0	0	0	0	0	0	2	0	0	2	0	0	0	0
8.86776	1.13751	1.07502	1.05813	0.289996	0.37765	ENSG00000163875	ENST00000296214	NM_001270875	MEAF6	protein_coding	4702	19	576	4105	canon	U2	1	0	0	1	0	0	3	0	0	3	0	0	0	0	0	0	0	0	0	0	0	0	0	13	0	1	12	0	0	4	4
3.66106	2.56817	1.62775	1.57774	0.114625	0.19831	ENSG00000163877	ENST00000296215	NM_024700	SNIP1	protein_coding	4554	63	1191	3298	noncanon	NC	0	0	0	0	0	0	0	0	0	0	0	0	0	0	0	0	0	0	0	0	0	0	0	15	1	0	14	0	0	0	0
29.3826	0.393911	0.529213	0.744333	0.456675	0.546193	ENSG00000134697	ENST00000373062	NM_013285	GNL2	protein_coding	2350	114	2196	38	absent	NA	0	0	0	0	0	0	0	0	0	0	0	0	0	0	0	0	0	0	0	0	0	0	0	0	0	0	0	0	0	0	0
6.28732	-0.36854	0.915308	-0.40264	0.687213	0.752653	ENSG00000116922	ENST00000486637	NM_001350770	AIRIM	protein_coding	2696	527	612	1552	noncanon	NC	0	0	0	0	0	0	0	0	0	0	0	0	0	0	0	0	0	0	0	0	0	0	0	11	0	0	11	0	0	0	0
10.4618	4.04553	1.45882	2.77315	0.00555167	0.0307984	ENSG00000134690	ENST00000373055	NM_001256875	CDCA8	protein_coding	2371	174	843	1352	canon	U2	0	0	0	0	0	0	1	0	0	1	0	0	0	0	0	0	0	0	0	0	0	0	0	5	0	0	5	0	0	1	1
2.55367	2.01812	1.60284	1.25909	0.207999	0.296145	ENSG00000185090	ENST00000373045	NM_001113482	MANEAL	protein_coding	2640	335	1374	929	noncanon	NC	0	0	0	0	0	0	0	0	0	0	0	0	0	0	0	0	0	0	0	0	0	0	0	3	0	0	3	0	0	0	0
5.25884	-1.95373	0.986489	-1.98049	0.0476488	0.113725	ENSG00000196449	ENST00000373044	NM_024640	YRDC	protein_coding	1848	27	840	979	noncanon	NC	0	0	0	0	0	0	0	0	0	0	0	0	0	0	0	0	0	0	0	0	0	0	0	6	0	2	4	0	0	0	0
10.1421	0.524487	0.870229	0.6027	0.546708	0.63098	ENSG00000188786	ENST00000373036	NM_005955	MTF1	protein_coding	7937	61	2262	5561	canon	U2	2	0	0	2	0	0	1	0	0	1	0	0	0	0	0	0	0	0	0	0	0	0	0	20	0	1	19	0	0	3	3
13.6429	0.858998	0.857911	1.00127	0.316698	0.405502	ENSG00000204084	ENST00000373024	NM_005540	INPP5B	protein_coding	4450	63	2742	1617	noncanon	NC	0	0	0	0	0	0	0	0	0	0	0	0	0	0	0	0	0	0	0	0	0	0	0	13	0	4	9	0	0	0	0
16.8638	3.28187	1.35665	2.4191	0.0155588	0.0563989	ENSG00000183431	ENST00000373019	NM_006802	SF3A3	protein_coding	2774	56	1506	1210	noncanon	NC	0	0	0	0	0	0	0	0	0	0	0	0	0	0	0	0	0	0	0	0	0	0	0	3	0	2	1	0	0	0	0
2.37549	-6.7005	2.19193	-3.05689	0.00223647	0.0179381	ENSG00000212541	ENST00000391239	NA	RNU6-510P	snRNA	108	0	0	0	absent	NA	0	0	0	0	0	0	0	0	0	0	0	0	0	0	0	0	0	0	0	0	0	0	0	0	0	0	0	0	0	0	0
10.8041	-0.412197	0.772961	-0.53327	0.593847	0.673288	ENSG00000183520	ENST00000373014	NM_016037	UTP11	protein_coding	2023	68	762	1191	noncanon	NC	0	0	0	0	0	0	0	0	0	0	0	0	0	0	0	0	0	0	0	0	0	0	0	8	1	1	6	0	0	0	0
7.70473	0.880949	1.05298	0.836625	0.402803	0.492357	ENSG00000174574	ENST00000432648	NM_024595	AKIRIN1	protein_coding	2688	104	579	2003	noncanon	NC	0	0	0	0	0	0	0	0	0	0	0	0	0	0	0	0	0	0	0	0	0	0	0	9	0	3	6	0	0	0	0
2.38308	1.94001	1.62366	1.19484	0.232151	0.31919	ENSG00000168653	ENST00000372969	NM_004552	NDUFS5	protein_coding	495	52	321	118	absent	NA	0	0	0	0	0	0	0	0	0	0	0	0	0	0	0	0	0	0	0	0	0	0	0	0	0	0	0	0	0	0	0
134.307	1.81596	0.352167	5.15654	2.51559e-07	9.38655e-06	ENSG00000127603	ENST00000564288	NM_001394062	MACF1	protein_coding	24340	327	22668	1343	canon	U1	2	0	2	0	0	0	0	0	0	0	0	0	0	0	0	0	0	0	0	0	0	0	0	30	0	23	7	0	0	2	0
6.82695	0.690438	1.06736	0.646863	0.517721	0.603998	ENSG00000183682	ENST00000331593	NM_181809	BMP8A	protein_coding	5636	355	1209	4070	noncanon	NC	0	0	0	0	0	0	0	0	0	0	0	0	0	0	0	0	0	0	0	0	0	0	0	10	0	1	9	0	0	0	0
15.0909	1.35407	0.866218	1.56319	0.118007	0.202456	ENSG00000243970	ENST00000427240	NA	PPIEL	transcribed_unprocessed_pseudogene	680	0	0	0	absent	NA	0	0	0	0	0	0	0	0	0	0	0	0	0	0	0	0	0	0	0	0	0	0	0	0	0	0	0	0	0	0	0
51.8683	0.636154	0.409537	1.55335	0.12034	0.204892	ENSG00000090621	ENST00000372858	NM_001135653	PABPC4	protein_coding	3142	838	1983	306	canon	U1	1	0	1	0	0	0	0	0	0	0	0	0	1	1	0	0	0	0	0	0	0	0	0	7	2	4	1	0	0	2	0
4.16483	-3.01786	1.12618	-2.67973	0.00736825	0.0362355	ENSG00000228060	ENST00000415255	NR_125979	PABPC4-AS1	lncRNA	1316	0	0	0	absent	NA	0	0	0	0	0	0	0	0	0	0	0	0	0	0	0	0	0	0	0	0	0	0	0	0	0	0	0	0	0	0	0
7.98045	-1.63689	0.765184	-2.13921	0.0324185	0.0897809	ENSG00000201457	ENST00000364587	NR_002983	SNORA55	snoRNA	135	0	0	0	noncanon	NC	0	0	0	0	0	0	0	0	0	0	0	0	0	0	0	0	0	0	0	0	0	0	0	1	0	0	0	0	1	0	0
11.0778	0.815479	0.868688	0.938748	0.34786	0.438305	ENSG00000084072	ENST00000324379	NM_006112	PPIE	protein_coding	4339	18	906	3413	noncanon	NC	0	0	0	0	0	0	0	0	0	0	0	0	0	0	0	0	0	0	0	0	0	0	0	6	0	0	6	0	0	0	0
11.9559	4.27122	1.46892	2.90772	0.00364069	0.0242852	ENSG00000043514	ENST00000316891	NM_017646	TRIT1	protein_coding	5051	12	1404	3633	canon	U1	1	0	0	1	0	0	0	0	0	0	0	0	1	0	0	1	0	0	0	0	0	0	0	14	0	2	12	0	0	2	2
11.2626	1.30216	1.04003	1.25204	0.210555	0.298917	ENSG00000131236	ENST00000372805	NM_006367	CAP1	protein_coding	2626	72	1428	1114	noncanon	NC	0	0	0	0	0	0	0	0	0	0	0	0	0	0	0	0	0	0	0	0	0	0	0	5	0	3	2	0	0	0	0
18.143	-2.18314	0.509344	-4.28617	1.81782e-05	0.000483584	ENSG00000131238	ENST00000642050	NM_000310	PPT1	protein_coding	2284	13	921	1348	noncanon	NC	0	0	0	0	0	0	0	0	0	0	0	0	0	0	0	0	0	0	0	0	0	0	0	4	0	2	2	0	0	0	0
10.3393	-0.414745	0.690676	-0.600491	0.548179	0.632032	ENSG00000117000	ENST00000372771	NM_012421	RLF	protein_coding	6232	12	5745	473	canon	U1	1	0	1	0	0	0	0	0	0	0	0	0	1	0	0	1	0	0	0	0	0	0	0	18	0	17	1	0	0	2	1
10.1823	0.658336	0.867468	0.758917	0.447902	0.537521	ENSG00000084073	ENST00000372759	NM_005857	ZMPSTE24	protein_coding	2975	35	1428	1510	canon	U2	0	0	0	0	0	0	1	0	0	1	0	0	0	0	0	0	0	0	0	0	0	0	0	16	0	5	11	0	0	1	1
7.88819	0.938338	1.05059	0.893149	0.371777	0.462818	ENSG00000084070	ENST00000372718	NM_022733	SMAP2	protein_coding	2905	393	1290	1220	canon	U2	0	0	0	0	0	0	1	0	0	1	0	0	0	0	0	0	0	0	0	0	0	0	0	5	0	2	3	0	0	1	1
2.84465	2.17388	1.60878	1.35126	0.176613	0.264335	ENSG00000187815	ENST00000372706	NM_001320179	ZFP69	protein_coding	2796	604	1581	283	noncanon	NC	0	0	0	0	0	0	0	0	0	0	0	0	0	0	0	0	0	0	0	0	0	0	0	2	1	0	1	0	0	0	0
3.33499	2.4227	1.58372	1.52975	0.126078	0.211615	ENSG00000117010	ENST00000372699	NM_152373	ZNF684	protein_coding	2019	150	1137	706	noncanon	NC	0	0	0	0	0	0	0	0	0	0	0	0	0	0	0	0	0	0	0	0	0	0	0	3	0	0	3	0	0	0	0
3.79308	-1.76413	1.50705	-1.17059	0.241765	0.327903	ENSG00000272145	ENST00000606277	NR_024567	NFYC-AS1	lncRNA	1695	0	0	0	noncanon	NC	0	0	0	0	0	0	0	0	0	0	0	0	0	0	0	0	0	0	0	0	0	0	0	2	0	0	0	0	2	0	0
16.4641	-1.00676	0.506998	-1.98573	0.0470628	0.113079	ENSG00000066136	ENST00000447388	NM_014223	NFYC	protein_coding	1955	163	1008	774	canon	U5	0	0	0	0	0	0	0	0	0	0	0	0	1	0	0	1	0	0	0	0	0	0	0	5	0	1	4	0	0	1	1
59.4591	0.0466025	0.34291	0.135903	0.891898	0.919635	ENSG00000171793	ENST00000650070	NM_001905	CTPS1	protein_coding	2840	133	1776	907	noncanon	NC	0	0	0	0	0	0	0	0	0	0	0	0	0	0	0	0	0	0	0	0	0	0	0	4	0	0	4	0	0	0	0
2.84133	2.18345	1.5293	1.42774	0.153365	0.240126	ENSG00000281207	ENST00000626479	NR_037868	SLFNL1-AS1	lncRNA	4800	0	0	0	canon	U2	0	0	0	0	0	0	2	0	0	0	0	2	0	0	0	0	0	0	0	0	0	0	0	4	0	0	0	0	4	2	0
25.6874	1.40068	0.666168	2.10259	0.0355019	0.0947107	ENSG00000010803	ENST00000695335	NM_001394311	SCMH1	protein_coding	3370	247	2013	991	noncanon	NC	0	0	0	0	0	0	0	0	0	0	0	0	0	0	0	0	0	0	0	0	0	0	0	2	0	1	1	0	0	0	0
4.16589	2.73688	1.55987	1.75456	0.0793349	0.155452	ENSG00000127124	ENST00000372583	NM_024503	HIVEP3	protein_coding	12617	520	7221	4085	canon	U2	1	0	1	0	0	0	1	0	0	1	0	0	0	0	0	0	0	0	0	0	0	0	0	10	0	5	5	0	0	2	1
19.0211	1.53485	0.849023	1.80778	0.0706405	0.144076	ENSG00000198815	ENST00000361346	NM_014947	FOXJ3	protein_coding	5225	176	1869	3161	canon	U1	2	0	1	1	0	0	0	0	0	0	0	0	1	0	0	1	0	0	0	0	0	0	0	15	0	1	14	0	0	3	2
2.53386	1.99513	1.57177	1.26935	0.204316	0.29311	ENSG00000127125	ENST00000372561	NM_024664	PPCS	protein_coding	2269	22	936	1309	noncanon	NC	0	0	0	0	0	0	0	0	0	0	0	0	0	0	0	0	0	0	0	0	0	0	0	8	0	1	7	0	0	0	0
7.1193	-1.44043	0.7351	-1.9595	0.0500546	0.117192	ENSG00000186409	ENST00000657597	NM_001395517	CCDC30	protein_coding	6683	612	2817	3161	canon	U2	0	0	0	0	0	0	1	0	0	1	0	0	0	0	0	0	0	0	0	0	0	0	0	10	1	3	6	0	0	1	1
6.91921	3.48546	1.48017	2.35477	0.0185342	0.0627012	ENSG00000171960	ENST00000304979	NM_006347	PPIH	protein_coding	754	23	534	174	absent	NA	0	0	0	0	0	0	0	0	0	0	0	0	0	0	0	0	0	0	0	0	0	0	0	0	0	0	0	0	0	0	0
5.03667	-0.800365	1.10943	-0.721421	0.470651	0.559947	ENSG00000285728	ENST00000649886	NA	NA	lncRNA	2041	0	0	0	canon	U2	0	0	0	0	0	0	1	0	0	0	0	1	0	0	0	0	0	0	0	0	0	0	0	4	0	0	0	0	4	1	0
19.0959	4.93869	1.45133	3.40288	0.000666799	0.00835079	ENSG00000065978	ENST00000321358	NM_004559	YBX1	protein_coding	2979	147	975	1824	canon	U2	0	0	0	0	0	0	1	0	0	1	0	0	0	0	0	0	0	0	1	0	0	1	0	9	0	1	8	0	0	1	1
7.40119	1.96143	1.36456	1.43742	0.1506	0.237208	ENSG00000117385	ENST00000296388	NM_022356	P3H1	protein_coding	2591	56	2211	322	noncanon	NC	0	0	0	0	0	0	0	0	0	0	0	0	0	0	0	0	0	0	0	0	0	0	0	1	0	1	0	0	0	0	0
2.42301	1.97077	1.59968	1.23198	0.217958	0.306246	ENSG00000164010	ENST00000372517	NM_001017922	ERMAP	protein_coding	3440	131	1428	1758	canon	U2	1	0	0	1	0	0	1	0	0	1	0	0	1	0	0	1	0	0	0	0	0	0	0	8	0	4	4	0	0	3	3
3.04642	2.29609	1.53077	1.49996	0.133626	0.219909	ENSG00000164011	ENST00000651192	NM_001242739	ZNF691	protein_coding	1874	122	948	663	noncanon	NC	0	0	0	0	0	0	0	0	0	0	0	0	0	0	0	0	0	0	0	0	0	0	0	3	1	2	0	0	0	0	0
4.02947	-0.41487	1.21364	-0.341838	0.732473	0.790129	ENSG00000117394	ENST00000426263	NM_006516	SLC2A1	protein_coding	3384	216	1479	1687	canon	U2	0	0	0	0	0	0	1	0	0	1	0	0	0	0	0	0	0	0	0	0	0	0	0	11	0	2	9	0	0	1	1
4.1462	-6.63452	1.5245	-4.35194	1.34939e-05	0.000371197	ENSG00000207256	ENST00000384526	NA	RNU6-880P	snRNA	107	0	0	0	absent	NA	0	0	0	0	0	0	0	0	0	0	0	0	0	0	0	0	0	0	0	0	0	0	0	0	0	0	0	0	0	0	0
4.12505	2.73186	1.51563	1.80246	0.0714726	0.1452	ENSG00000117395	ENST00000236051	NM_006824	EBNA1BP2	protein_coding	1352	171	921	258	noncanon	NC	0	0	0	0	0	0	0	0	0	0	0	0	0	0	0	0	0	0	0	0	0	0	0	1	0	1	0	0	0	0	0
7.94883	0.969118	1.08726	0.891341	0.372746	0.463871	ENSG00000117399	ENST00000310955	NM_001255	CDC20	protein_coding	1649	48	1500	73	noncanon	NC	0	0	0	0	0	0	0	0	0	0	0	0	0	0	0	0	0	0	0	0	0	0	0	3	0	2	1	0	0	0	0
3.5151	-0.837528	1.17485	-0.712881	0.475919	0.564611	ENSG00000159479	ENST00000372457	NM_201542	MED8	protein_coding	1968	35	807	1124	noncanon	NC	0	0	0	0	0	0	0	0	0	0	0	0	0	0	0	0	0	0	0	0	0	0	0	4	0	1	3	0	0	0	0
37.276	1.47551	0.564854	2.61219	0.00899637	0.0406689	ENSG00000198198	ENST00000634258	NM_001365999	SZT2	protein_coding	14136	69	10299	3766	noncanon	NC	0	0	0	0	0	0	0	0	0	0	0	0	0	0	0	0	0	0	0	0	0	0	0	12	0	7	5	0	0	0	0
48.088	-0.141351	0.373815	-0.378129	0.705334	0.767001	ENSG00000142949	ENST00000359947	NM_002840	PTPRF	protein_coding	7720	207	5724	1662	noncanon	NC	0	0	0	0	0	0	0	0	0	0	0	0	0	0	0	0	0	0	0	0	0	0	0	5	0	3	2	0	0	0	0
15.5315	-0.443154	0.58366	-0.759266	0.447693	0.537327	ENSG00000066135	ENST00000372396	NM_014663	KDM4A	protein_coding	4486	103	3195	1147	noncanon	NC	0	0	0	0	0	0	0	0	0	0	0	0	0	0	0	0	0	0	0	0	0	0	0	8	0	4	4	0	0	0	0
10.6306	-1.682	0.909048	-1.85029	0.0642718	0.135748	ENSG00000236200	ENST00000663424	NA	KDM4A-AS1	lncRNA	794	0	0	0	absent	NA	0	0	0	0	0	0	0	0	0	0	0	0	0	0	0	0	0	0	0	0	0	0	0	0	0	0	0	0	0	0	0
4.57786	1.15808	1.39639	0.82934	0.406912	0.496819	ENSG00000126091	ENST00000347631	NM_006279	ST3GAL3	protein_coding	2254	157	1128	937	canon	U1	1	0	1	0	0	0	0	0	0	0	0	0	0	0	0	0	0	0	0	0	0	0	0	0	0	0	0	0	0	1	0
4.45068	-2.48626	0.94817	-2.62216	0.00873738	0.0399453	ENSG00000117407	ENST00000372359	NM_057091	ARTN	protein_coding	1439	148	663	474	absent	NA	0	0	0	0	0	0	0	0	0	0	0	0	0	0	0	0	0	0	0	0	0	0	0	0	0	0	0	0	0	0	0
11.6595	0.897163	0.861855	1.04097	0.297891	0.385967	ENSG00000117408	ENST00000372343	NM_014652	IPO13	protein_coding	3883	650	2892	339	noncanon	NC	0	0	0	0	0	0	0	0	0	0	0	0	0	0	0	0	0	0	0	0	0	0	0	3	0	3	0	0	0	0	0
9.72916	-0.602234	0.776727	-0.775349	0.438134	0.52759	ENSG00000132768	ENST00000255108	NM_001384	DPH2	protein_coding	2466	165	1470	829	noncanon	NC	0	0	0	0	0	0	0	0	0	0	0	0	0	0	0	0	0	0	0	0	0	0	0	4	0	3	1	0	0	0	0
17.7822	-0.226609	0.574942	-0.394142	0.693476	0.75753	ENSG00000117410	ENST00000472174	NM_004047	ATP6V0B	protein_coding	987	80	618	287	canon	U2	0	0	0	0	0	0	1	0	1	0	0	0	0	0	0	0	0	0	0	0	0	0	0	4	0	2	2	0	0	1	0
6.45368	0.593378	1.1386	0.521149	0.602263	0.680442	ENSG00000117411	ENST00000372324	NM_003780	B4GALT2	protein_coding	2193	301	1119	719	absent	NA	0	0	0	0	0	0	0	0	0	0	0	0	0	0	0	0	0	0	0	0	0	0	0	0	0	0	0	0	0	0	0
3.36402	-0.882008	1.20773	-0.730304	0.465204	0.554518	ENSG00000196517	ENST00000372310	NM_001024845	SLC6A9	protein_coding	3206	156	1902	1061	noncanon	NC	0	0	0	0	0	0	0	0	0	0	0	0	0	0	0	0	0	0	0	0	0	0	0	5	0	3	2	0	0	0	0
34.8276	-1.33934	0.395383	-3.38744	0.000705476	0.00869805	ENSG00000178028	ENST00000372289	NM_019100	DMAP1	protein_coding	1742	282	1404	54	noncanon	NC	0	0	0	0	0	0	0	0	0	0	0	0	0	0	0	0	0	0	0	0	0	0	0	1	0	1	0	0	0	0	0
9.49949	0.520248	0.864187	0.602009	0.547168	0.631447	ENSG00000117419	ENST00000372257	NM_024066	ERI3	protein_coding	1733	230	1014	487	canon	U2	0	0	0	0	0	0	1	0	1	0	0	0	0	0	0	0	0	0	0	0	0	0	0	0	0	0	0	0	0	1	0
19.2659	-0.773191	0.53332	-1.44977	0.147123	0.233554	ENSG00000187147	ENST00000361799	NM_018150	RNF220	protein_coding	3042	275	1701	947	canon	U2	0	0	0	0	0	0	1	0	1	0	0	0	0	0	0	0	0	0	0	0	0	0	0	1	0	0	1	0	0	1	0
53196.8	-8.68212	0.440199	-19.7232	1.36441e-86	1.5426e-82	ENSG00000199377	ENST00000362507	NR_002753	RNU5F-1	snRNA	117	0	0	0	canon	U5	0	0	0	0	0	0	0	0	0	0	0	0	1	0	0	0	0	1	0	0	0	0	0	0	0	0	0	0	0	1	0
12333.6	-6.99702	0.421019	-16.6193	5.05558e-62	5.71584e-59	ENSG00000200169	ENST00000363299	NR_002755	RNU5D-1	snRNA	116	0	0	0	canon	U5	0	0	0	0	0	0	0	0	0	0	0	0	1	0	0	0	0	1	0	0	0	0	0	1	0	0	0	0	1	1	0
23.228	0.922872	0.671462	1.37442	0.169311	0.256668	ENSG00000142945	ENST00000372224	NM_006845	KIF2C	protein_coding	2862	95	2178	587	noncanon	NC	0	0	0	0	0	0	0	0	0	0	0	0	0	0	0	0	0	0	0	0	0	0	0	5	0	3	2	0	0	0	0
3.17089	-2.73043	1.30554	-2.09142	0.0364907	0.096236	ENSG00000225721	ENST00000428791	NA	NA	lncRNA	580	0	0	0	absent	NA	0	0	0	0	0	0	0	0	0	0	0	0	0	0	0	0	0	0	0	0	0	0	0	0	0	0	0	0	0	0	0
37.9989	0.68191	0.484217	1.40827	0.15905	0.246196	ENSG00000142937	ENST00000396651	NM_001012	RPS8	protein_coding	778	56	627	93	absent	NA	0	0	0	0	0	0	0	0	0	0	0	0	0	0	0	0	0	0	0	0	0	0	0	0	0	0	0	0	0	0	0
12.5628	1.02499	0.880225	1.16447	0.244235	0.33061	ENSG00000200913	ENST00000364043	NR_000024	SNORD46	snoRNA	104	0	0	0	absent	NA	0	0	0	0	0	0	0	0	0	0	0	0	0	0	0	0	0	0	0	0	0	0	0	0	0	0	0	0	0	0	0
2.34678	1.88582	1.58465	1.19005	0.234025	0.321146	ENSG00000202031	ENST00000365161	NR_001456	SNORD38A	snoRNA	70	0	0	0	absent	NA	0	0	0	0	0	0	0	0	0	0	0	0	0	0	0	0	0	0	0	0	0	0	0	0	0	0	0	0	0	0	0
4.04369	2.68935	1.52335	1.76542	0.0774931	0.15301	ENSG00000173846	ENST00000372201	NM_004073	PLK3	protein_coding	2340	86	1941	311	noncanon	NC	0	0	0	0	0	0	0	0	0	0	0	0	0	0	0	0	0	0	0	0	0	0	0	1	0	1	0	0	0	0	0
4.9304	2.99854	1.49958	1.99959	0.0455449	0.111216	ENSG00000222009	ENST00000450269	NM_001136537	BTBD19	protein_coding	2987	297	876	1812	noncanon	NC	0	0	0	0	0	0	0	0	0	0	0	0	0	0	0	0	0	0	0	0	0	0	0	3	0	1	2	0	0	0	0
8.54593	-1.42312	0.744397	-1.91178	0.055905	0.125334	ENSG00000117425	ENST00000372192	NM_003738	PTCH2	protein_coding	4410	320	3612	476	canon	U2	0	0	0	0	0	0	1	0	0	1	0	0	0	0	0	0	0	0	0	0	0	0	0	3	0	0	3	0	0	1	1
4.26919	2.78528	1.49442	1.86379	0.0623514	0.133159	ENSG00000070785	ENST00000360403	NM_020365	EIF2B3	protein_coding	1900	102	1359	428	noncanon	NC	0	0	0	0	0	0	0	0	0	0	0	0	0	0	0	0	0	0	0	0	0	0	0	1	0	0	1	0	0	0	0
8.4142	-0.349237	0.776873	-0.449542	0.653041	0.724419	ENSG00000126107	ENST00000372172	NM_024602	HECTD3	protein_coding	3597	66	2586	943	noncanon	NC	0	0	0	0	0	0	0	0	0	0	0	0	0	0	0	0	0	0	0	0	0	0	0	1	0	1	0	0	0	0	0
13.0041	-0.782588	0.659037	-1.18747	0.235041	0.3216	ENSG00000126088	ENST00000246337	NM_000374	UROD	protein_coding	1193	11	1104	76	noncanon	NC	0	0	0	0	0	0	0	0	0	0	0	0	0	0	0	0	0	0	0	0	0	0	0	2	0	2	0	0	0	0	0
7.16628	0.337003	1.06758	0.31567	0.752253	0.807556	ENSG00000162415	ENST00000359600	NM_020883	ZSWIM5	protein_coding	5868	254	3558	2054	canon	U1	1	0	0	1	0	0	0	0	0	0	0	0	0	0	0	0	0	0	0	0	0	0	0	20	0	2	18	0	0	1	1
7.53586	-2.38459	1.01653	-2.34582	0.0189852	0.0637605	ENSG00000132781	ENST00000456914	NM_001048174	MUTYH	protein_coding	1708	71	1566	63	absent	NA	0	0	0	0	0	0	0	0	0	0	0	0	0	0	0	0	0	0	0	0	0	0	0	0	0	0	0	0	0	0	0
6.7338	0.699961	1.19911	0.583734	0.559399	0.641879	ENSG00000132773	ENST00000372090	NM_025077	TOE1	protein_coding	1887	82	1533	270	noncanon	NC	0	0	0	0	0	0	0	0	0	0	0	0	0	0	0	0	0	0	0	0	0	0	0	3	0	2	1	0	0	0	0
7.13374	-3.28086	0.813284	-4.03409	5.48147e-05	0.00118723	ENSG00000132763	ENST00000401061	NM_015506	MMACHC	protein_coding	5049	32	849	4166	noncanon	NC	0	0	0	0	0	0	0	0	0	0	0	0	0	0	0	0	0	0	0	0	0	0	0	8	0	1	7	0	0	0	0
19.069	-2.05957	0.47636	-4.32357	1.53527e-05	0.000412298	ENSG00000117450	ENST00000319248	NM_181697	PRDX1	protein_coding	945	55	600	277	noncanon	NC	0	0	0	0	0	0	0	0	0	0	0	0	0	0	0	0	0	0	0	0	0	0	0	3	0	1	2	0	0	0	0
8.5654	2.06968	1.37746	1.50254	0.132958	0.219098	ENSG00000117448	ENST00000351829	NM_153326	AKR1A1	protein_coding	1407	329	978	92	absent	NA	0	0	0	0	0	0	0	0	0	0	0	0	0	0	0	0	0	0	0	0	0	0	0	0	0	0	0	0	0	0	0
58.4624	2.41144	0.601731	4.00749	6.13662e-05	0.00129535	ENSG00000132780	ENST00000350030	NM_002482	NASP	protein_coding	3225	105	2367	751	noncanon	NC	0	0	0	0	0	0	0	0	0	0	0	0	0	0	0	0	0	0	0	0	0	0	0	4	0	0	4	0	0	0	0
24.309	0.689143	0.566943	1.21554	0.224159	0.311613	ENSG00000159592	ENST00000355105	NM_021639	GPBP1L1	protein_coding	3641	1041	1425	951	canon	U2	0	0	0	0	0	0	1	0	0	1	0	0	0	0	0	0	0	0	0	0	0	0	0	14	0	0	14	0	0	1	1
2.70022	2.08821	1.60257	1.30304	0.192561	0.280698	ENSG00000197429	ENST00000396478	NM_005897	IPP	protein_coding	3117	56	1755	1254	canon	U2	0	0	0	0	0	0	1	0	1	0	0	0	2	0	1	1	0	0	0	0	0	0	0	5	0	4	1	0	0	3	1
19.0809	4.93296	1.45501	3.39032	0.000698099	0.00863535	ENSG00000086015	ENST00000361297	NM_015112	MAST2	protein_coding	5737	283	5397	55	noncanon	NC	0	0	0	0	0	0	0	0	0	0	0	0	0	0	0	0	0	0	0	0	0	0	0	1	0	1	0	0	0	0	0
2.94795	2.21884	1.56784	1.41522	0.157003	0.244063	ENSG00000117461	ENST00000262741	NM_003629	PIK3R3	protein_coding	5596	676	1386	3532	canon	U2	1	0	0	1	0	0	1	1	0	0	0	0	0	0	0	0	0	0	0	0	0	0	0	14	1	2	11	0	0	2	1
9.51855	3.93261	1.45675	2.69958	0.00694266	0.0349171	ENSG00000085998	ENST00000371984	NM_017739	POMGNT1	protein_coding	2719	98	1983	586	noncanon	NC	0	0	0	0	0	0	0	0	0	0	0	0	0	0	0	0	0	0	0	0	0	0	0	1	0	1	0	0	0	0	0
28.609	1.90605	0.734272	2.59584	0.00943596	0.0418529	ENSG00000085999	ENST00000371975	NM_003579	RAD54L	protein_coding	3078	642	2244	190	noncanon	NC	0	0	0	0	0	0	0	0	0	0	0	0	0	0	0	0	0	0	0	0	0	0	0	2	0	2	0	0	0	0	0
29.9423	0.834234	0.529295	1.57612	0.114997	0.198741	ENSG00000132128	ENST00000617190	NM_006369	LRRC41	protein_coding	4136	293	2439	1402	noncanon	NC	0	0	0	0	0	0	0	0	0	0	0	0	0	0	0	0	0	0	0	0	0	0	0	5	1	3	1	0	0	0	0
13.0751	-1.02403	0.576643	-1.77584	0.0757589	0.150675	ENSG00000173660	ENST00000311672	NM_006004	UQCRH	protein_coding	537	68	276	191	canon	U1	1	0	0	1	0	0	0	0	0	0	0	0	0	0	0	0	0	0	0	0	0	0	0	4	0	2	2	0	0	1	1
8.60069	0.35604	0.888775	0.400596	0.688718	0.753716	ENSG00000117481	ENST00000474844	NM_199044	NSUN4	protein_coding	4347	19	1155	3171	noncanon	NC	0	0	0	0	0	0	0	0	0	0	0	0	0	0	0	0	0	0	0	0	0	0	0	6	0	2	4	0	0	0	0
5.83904	0.345091	1.08198	0.318943	0.749769	0.805252	ENSG00000117480	ENST00000243167	NM_001441	FAAH	protein_coding	2042	31	1740	269	absent	NA	0	0	0	0	0	0	0	0	0	0	0	0	0	0	0	0	0	0	0	0	0	0	0	0	0	0	0	0	0	0	0
5.81713	3.23201	1.52984	2.11264	0.0346314	0.0934448	ENSG00000079277	ENST00000371945	NM_001135553	MKNK1	protein_coding	2661	167	1239	1167	noncanon	NC	0	0	0	0	0	0	0	0	0	0	0	0	0	0	0	0	0	0	0	0	0	0	0	3	0	1	2	0	0	0	0
23.3182	-1.90877	0.420624	-4.53795	5.68048e-06	0.000171651	ENSG00000123472	ENST00000574428	NM_001394565	ATPAF1	protein_coding	4068	41	987	3038	canon	U2	0	0	0	0	0	0	1	0	0	1	0	0	0	0	0	0	0	0	0	0	0	0	0	17	0	2	15	0	0	1	1
17.7901	3.32826	1.36075	2.4459	0.0144492	0.0539506	ENSG00000159658	ENST00000371933	NM_014774	EFCAB14	protein_coding	5817	1026	1488	3301	canon	U2	0	0	0	0	0	0	2	1	0	1	0	0	0	0	0	0	0	0	0	0	0	0	0	11	0	1	10	0	0	2	1
4.38275	2.78149	1.50163	1.85232	0.0639805	0.135309	ENSG00000186377	ENST00000371901	NM_178033	CYP4X1	protein_coding	2256	148	1530	576	noncanon	NC	0	0	0	0	0	0	0	0	0	0	0	0	0	0	0	0	0	0	0	0	0	0	0	5	0	2	3	0	0	0	0
25.6015	1.7829	0.737999	2.41586	0.0156982	0.056831	ENSG00000123473	ENST00000371877	NM_001048166	STIL	protein_coding	5019	111	3867	996	noncanon	NC	0	0	0	0	0	0	0	0	0	0	0	0	0	0	0	0	0	0	0	0	0	0	0	9	0	7	2	0	0	0	0
9.45276	3.93101	1.45921	2.69393	0.00706147	0.0352637	ENSG00000162368	ENST00000371873	NM_016308	CMPK1	protein_coding	2937	155	687	2093	canon	U2	0	0	0	0	0	0	2	0	1	1	0	0	0	0	0	0	0	0	0	0	0	0	0	10	0	2	8	0	0	2	1
4.79775	2.91874	1.50706	1.93671	0.0527806	0.121037	ENSG00000132122	ENST00000371847	NM_019073	SPATA6	protein_coding	5003	195	1467	3339	canon	U2	1	0	0	1	0	0	1	0	0	1	0	0	0	0	0	0	0	0	0	0	0	0	0	15	0	5	10	0	0	2	2
20.0169	2.36426	1.03013	2.29511	0.0217267	0.0692144	ENSG00000185104	ENST00000396153	NM_007051	FAF1	protein_coding	6821	455	1953	4411	canon	U2	0	0	0	0	0	0	3	0	0	3	0	0	0	0	0	0	0	0	0	0	0	0	0	13	0	1	12	0	0	3	3
3.27217	-4.38193	1.95344	-2.24319	0.0248844	0.0754877	ENSG00000207194	ENST00000384465	NA	RNU6-1026P	snRNA	108	0	0	0	absent	NA	0	0	0	0	0	0	0	0	0	0	0	0	0	0	0	0	0	0	0	0	0	0	0	0	0	0	0	0	0	0	0
7.97984	-2.4094	0.706138	-3.41208	0.000644703	0.00812599	ENSG00000230585	ENST00000453979	NA	PHB1P12	processed_pseudogene	811	0	0	0	noncanon	NC	0	0	0	0	0	0	0	0	0	0	0	0	0	0	0	0	0	0	0	0	0	0	0	1	0	0	0	0	1	0	0
7.19385	-0.0314166	0.887253	-0.0354088	0.971754	0.979685	ENSG00000123080	ENST00000371761	NM_078626	CDKN2C	protein_coding	995	123	507	363	noncanon	NC	0	0	0	0	0	0	0	0	0	0	0	0	0	0	0	0	0	0	0	0	0	0	0	5	1	0	4	0	0	0	0
7.51931	-1.28954	0.757908	-1.70144	0.0888604	0.167331	ENSG00000123091	ENST00000242719	NM_014372	RNF11	protein_coding	3074	483	465	2124	noncanon	NC	0	0	0	0	0	0	0	0	0	0	0	0	0	0	0	0	0	0	0	0	0	0	0	9	0	1	8	0	0	0	0
8.62845	0.729167	1.05169	0.693331	0.488102	0.576764	ENSG00000085831	ENST00000680483	NM_001297663	TTC39A	protein_coding	2718	84	1734	898	noncanon	NC	0	0	0	0	0	0	0	0	0	0	0	0	0	0	0	0	0	0	0	0	0	0	0	3	0	1	2	0	0	0	0
30.5937	1.11376	0.563491	1.97653	0.0480947	0.114427	ENSG00000085832	ENST00000371733	NM_001981	EPS15	protein_coding	5163	34	2691	2436	canon	U2	1	0	1	0	0	0	2	0	0	2	0	0	0	0	0	0	0	0	0	0	0	0	0	15	0	3	12	0	0	3	2
46.7661	0.430159	0.405739	1.06019	0.28906	0.376597	ENSG00000117859	ENST00000428468	NM_024586	OSBPL9	protein_coding	3660	18	2211	1429	canon	U1	1	0	1	0	0	0	0	0	0	0	0	0	0	0	0	0	0	0	0	0	0	0	0	6	0	4	2	0	0	1	0
32.6984	2.19159	0.75412	2.90616	0.00365896	0.0243629	ENSG00000078618	ENST00000352171	NM_001101662	NRDC	protein_coding	3594	111	3456	25	canon	U2	0	0	0	0	0	0	1	0	1	0	0	0	0	0	0	0	0	0	0	0	0	0	0	4	0	4	0	0	0	1	0
5.15908	-0.806893	0.995558	-0.810494	0.417656	0.507363	ENSG00000169213	ENST00000371655	NM_002867	RAB3B	protein_coding	12780	148	660	11970	canon	U1	2	0	0	2	0	0	0	0	0	0	0	0	0	0	0	0	0	0	0	0	0	0	0	23	0	0	23	0	0	2	2
71.9635	-10.7485	1.25185	-8.58615	8.99349e-18	1.00674e-15	ENSG00000200839	ENST00000363969	NA	RNA5SP48	rRNA_pseudogene	126	0	0	0	absent	NA	0	0	0	0	0	0	0	0	0	0	0	0	0	0	0	0	0	0	0	0	0	0	0	0	0	0	0	0	0	0	0
15.834	-1.08433	0.529677	-2.04715	0.0406432	0.103284	ENSG00000134717	ENST00000313334	NM_152265	BTF3L4	protein_coding	4533	84	477	3957	canon	U2	0	0	0	0	0	0	3	0	0	3	0	0	1	0	0	1	0	0	0	0	0	0	0	29	0	0	29	0	0	4	4
13.6687	1.19166	0.855252	1.39335	0.163515	0.250739	ENSG00000157077	ENST00000287727	NM_004799	ZFYVE9	protein_coding	5148	314	4278	412	noncanon	NC	0	0	0	0	0	0	0	0	0	0	0	0	0	0	0	0	0	0	0	0	0	0	0	8	0	7	1	0	0	0	0
16.8723	0.31578	0.661028	0.47771	0.632856	0.707093	ENSG00000154222	ENST00000284376	NM_001330585	CC2D1B	protein_coding	5338	136	2559	2626	noncanon	NC	0	0	0	0	0	0	0	0	0	0	0	0	0	0	0	0	0	0	0	0	0	0	0	4	0	2	2	0	0	0	0
5.29853	3.09689	1.55151	1.99605	0.045929	0.111654	ENSG00000085840	ENST00000371568	NM_004153	ORC1	protein_coding	3121	177	2586	351	canon	U5	0	0	0	0	0	0	0	0	0	0	0	0	1	0	0	1	0	0	0	0	0	0	0	4	0	4	0	0	0	1	1
29.9223	-1.36689	0.409537	-3.33766	0.000844877	0.00979711	ENSG00000134748	ENST00000257181	NM_032864	PRPF38A	protein_coding	5233	147	939	4145	canon	U2	0	0	0	0	0	0	1	0	0	1	0	0	0	0	0	0	0	0	0	0	0	0	0	12	0	0	12	0	0	1	1
62.4793	2.29319	0.556208	4.12291	3.74122e-05	0.000875739	ENSG00000134744	ENST00000257177	NM_001009881	TUT4	protein_coding	5853	161	4938	659	noncanon	NC	0	0	0	0	0	0	0	0	0	0	0	0	0	0	0	0	0	0	0	0	0	0	0	15	0	12	3	0	0	0	0
4.7831	-2.13922	0.912817	-2.34354	0.0191016	0.0638975	ENSG00000162377	ENST00000371538	NM_023077	COA7	protein_coding	3988	20	696	3270	canon	U1	1	0	0	1	0	0	0	0	0	0	0	0	0	0	0	0	0	0	0	0	0	0	0	10	0	0	10	0	0	1	1
7.76884	3.60564	1.47537	2.44388	0.0145301	0.0541811	ENSG00000162378	ENST00000294353	NM_024646	ZYG11B	protein_coding	8143	200	2235	5706	canon	U2	0	0	0	0	0	0	2	0	0	2	0	0	2	0	0	2	0	0	0	0	0	0	0	28	0	5	23	0	0	4	4
11.2221	4.16455	1.4554	2.86144	0.0042172	0.0263439	ENSG00000203995	ENST00000371528	NM_001004339	ZYG11A	protein_coding	4445	123	2280	2040	canon	U2	1	0	1	0	0	0	1	0	0	1	0	0	0	0	0	0	0	0	0	0	0	0	0	14	0	5	9	0	0	2	1
36.3917	1.6951	0.607382	2.79083	0.00525725	0.0298386	ENSG00000121310	ENST00000371522	NM_001198961	ECHDC2	protein_coding	1556	66	879	609	noncanon	NC	0	0	0	0	0	0	0	0	0	0	0	0	0	0	0	0	0	0	0	0	0	0	0	2	0	1	1	0	0	0	0
6.24602	3.30849	1.46734	2.25475	0.0241487	0.074071	ENSG00000116171	ENST00000371514	NM_002979	SCP2	protein_coding	2759	120	1644	993	canon	U2	0	0	0	0	0	0	1	0	1	0	0	0	0	0	0	0	0	0	0	0	0	0	0	8	0	3	5	0	0	1	0
3.89744	2.64502	1.50092	1.76226	0.0780248	0.153609	ENSG00000157184	ENST00000371486	NM_000098	CPT2	protein_coding	2699	119	1977	601	noncanon	NC	0	0	0	0	0	0	0	0	0	0	0	0	0	0	0	0	0	0	0	0	0	0	0	2	0	2	0	0	0	0	0
4.73197	2.90902	1.49173	1.95011	0.0511636	0.118867	ENSG00000162384	ENST00000294360	NM_017887	CZIB	protein_coding	1102	58	483	559	noncanon	NC	0	0	0	0	0	0	0	0	0	0	0	0	0	0	0	0	0	0	0	0	0	0	0	2	0	0	2	0	0	0	0
3.41937	2.45849	1.53378	1.6029	0.108956	0.191789	ENSG00000162385	ENST00000371470	NM_002370	MAGOH	protein_coding	656	69	441	144	absent	NA	0	0	0	0	0	0	0	0	0	0	0	0	0	0	0	0	0	0	0	0	0	0	0	0	0	0	0	0	0	0	0
12.7038	-0.0174084	0.765245	-0.0227488	0.981851	0.987352	ENSG00000157193	ENST00000306052	NM_004631	LRP8	protein_coding	7704	157	2892	4653	canon	U2	0	0	0	0	0	0	3	0	0	3	0	0	0	0	0	0	0	0	0	0	0	0	0	23	0	1	22	0	0	3	3
31.3509	-0.545884	0.404159	-1.35066	0.176803	0.264549	ENSG00000058804	ENST00000371429	NM_018087	NDC1	protein_coding	4552	34	2025	2491	noncanon	NC	0	0	0	0	0	0	0	0	0	0	0	0	0	0	0	0	0	0	0	0	0	0	0	17	0	6	11	0	0	0	0
3.26177	2.35628	1.54016	1.52989	0.126043	0.211587	ENSG00000058799	ENST00000072644	NM_018982	YIPF1	protein_coding	1821	219	921	537	noncanon	NC	0	0	0	0	0	0	0	0	0	0	0	0	0	0	0	0	0	0	0	0	0	0	0	3	0	0	3	0	0	0	0
9.40752	3.88497	1.46654	2.64907	0.00807142	0.0384086	ENSG00000081870	ENST00000194214	NM_016126	IFT25	protein_coding	685	144	435	89	noncanon	NC	0	0	0	0	0	0	0	0	0	0	0	0	0	0	0	0	0	0	0	0	0	0	0	3	0	0	3	0	0	0	0
13.8746	-2.29099	0.580736	-3.94498	7.98074e-05	0.00160838	ENSG00000116212	ENST00000371370	NM_001256409	LRRC42	protein_coding	1764	199	1287	228	noncanon	NC	0	0	0	0	0	0	0	0	0	0	0	0	0	0	0	0	0	0	0	0	0	0	0	3	0	1	2	0	0	0	0
5.84328	3.24227	1.48478	2.18367	0.0289861	0.0837723	ENSG00000116209	ENST00000234831	NM_004872	TMEM59	protein_coding	6457	15	972	5468	canon	U2	1	0	0	1	0	0	2	0	0	2	0	0	0	0	0	0	0	0	0	0	0	0	0	23	0	2	21	0	0	3	3
2.40923	1.93106	1.63543	1.18077	0.237694	0.324209	ENSG00000116205	ENST00000234827	NM_153035	TCEANC2	protein_coding	10429	150	627	9608	canon	U1	2	0	0	2	0	0	0	0	0	0	0	0	0	0	0	0	0	0	0	0	0	0	0	16	0	0	16	0	0	2	2
2.3861	1.92744	1.59958	1.20496	0.228217	0.315469	ENSG00000215883	ENST00000534324	NM_001031672	CYB5RL	protein_coding	6193	122	948	4967	noncanon	NC	0	0	0	0	0	0	0	0	0	0	0	0	0	0	0	0	0	0	0	0	0	0	0	8	0	0	8	0	0	0	0
10.4986	-0.329492	0.834861	-0.394666	0.693089	0.757254	ENSG00000116221	ENST00000360840	NM_016491	MRPL37	protein_coding	1483	76	1272	133	canon	U2	0	0	0	0	0	0	1	0	1	0	0	0	0	0	0	0	0	0	0	0	0	0	0	4	0	4	0	0	0	1	0
10.0274	0.0920002	0.918017	0.100216	0.920173	0.941065	ENSG00000157216	ENST00000610401	NM_145716	SSBP3	protein_coding	3252	385	1167	1698	noncanon	NC	0	0	0	0	0	0	0	0	0	0	0	0	0	0	0	0	0	0	0	0	0	0	0	3	0	1	2	0	0	0	0
25.3359	0.26383	0.533494	0.494531	0.620931	0.696799	ENSG00000116133	ENST00000371269	NM_014762	DHCR24	protein_coding	4233	75	1551	2605	canon	U1	1	0	0	1	0	0	0	0	0	0	0	0	0	0	0	0	0	0	0	0	0	0	0	7	0	1	6	0	0	1	1
55.1612	2.12237	0.56615	3.74877	0.000177705	0.00309097	ENSG00000162402	ENST00000294383	NM_015306	USP24	protein_coding	10800	250	7863	2685	canon	U2	0	0	0	0	0	0	1	0	1	0	0	0	1	0	0	1	0	0	0	0	0	0	0	26	0	13	13	0	0	2	1
3.83694	-1.85635	1.00427	-1.84844	0.0645381	0.136081	ENSG00000162407	ENST00000371250	NM_003713	PLPP3	protein_coding	3273	546	936	1789	canon	U2	0	0	0	0	0	0	1	0	0	1	0	0	0	0	0	0	0	0	0	0	0	0	0	3	0	0	3	0	0	1	1
9.10958	3.85445	1.4596	2.64075	0.00827224	0.038692	ENSG00000162409	ENST00000371244	NM_006252	PRKAA2	protein_coding	9355	73	1659	7621	canon	U2	1	0	0	1	0	0	2	0	0	2	0	0	0	0	0	0	0	0	0	0	0	0	0	48	0	8	40	0	0	3	3
5.05379	1.09304	1.39833	0.781674	0.434406	0.523882	ENSG00000162600	ENST00000371226	NM_145243	OMA1	protein_coding	1861	23	1575	245	noncanon	NC	0	0	0	0	0	0	0	0	0	0	0	0	0	0	0	0	0	0	0	0	0	0	0	6	0	5	1	0	0	0	0
35.2472	1.92399	0.665608	2.89058	0.00384536	0.0250435	ENSG00000162601	ENST00000472487	NM_001085487	MYSM1	protein_coding	7751	9	2487	5253	canon	U2	1	0	0	1	0	0	2	0	0	2	0	0	0	0	0	0	0	0	0	0	0	0	0	28	0	5	23	0	0	3	3
26.5107	0.805755	0.568369	1.41766	0.156289	0.243356	ENSG00000177606	ENST00000371222	NM_002228	JUN	protein_coding	3257	976	996	1283	noncanon	NC	0	0	0	0	0	0	0	0	0	0	0	0	0	0	0	0	0	0	0	0	0	0	0	7	0	0	7	0	0	0	0
11.9812	4.27041	1.46611	2.91275	0.00358265	0.0240389	ENSG00000134709	ENST00000371208	NM_015888	HOOK1	protein_coding	5713	168	2187	3356	noncanon	NC	0	0	0	0	0	0	0	0	0	0	0	0	0	0	0	0	0	0	0	0	0	0	0	22	0	1	21	0	0	0	0
76.6862	0.81764	0.434653	1.88114	0.0599535	0.13066	ENSG00000162599	ENST00000403491	NM_001134673	NFIA	protein_coding	9229	230	1530	7467	canon	U2	1	0	0	1	0	0	2	0	0	2	0	0	0	0	0	0	0	0	0	0	0	0	0	32	0	3	29	0	0	3	3
15.9137	-0.145112	0.598846	-0.242319	0.808533	0.854006	ENSG00000162604	ENST00000606498	NM_032027	TM2D1	protein_coding	969	20	624	304	noncanon	NC	0	0	0	0	0	0	0	0	0	0	0	0	0	0	0	0	0	0	0	0	0	0	0	2	0	1	1	0	0	0	0
46.9295	0.730634	0.433119	1.68691	0.0916205	0.170681	ENSG00000132849	ENST00000642238	NM_001350145	PATJ	protein_coding	8621	75	5649	2860	canon	U2	1	0	0	1	0	0	1	0	0	1	0	0	0	0	0	0	0	0	0	0	0	0	0	19	0	10	9	0	0	2	2
27.681	0.479329	0.51525	0.930283	0.352225	0.442965	ENSG00000162607	ENST00000339950	NM_003368	USP1	protein_coding	3602	351	2358	822	canon	U2	1	0	1	0	0	0	1	0	1	0	0	0	0	0	0	0	0	0	0	0	0	0	0	12	0	2	10	0	0	2	0
25.341	3.87872	1.3473	2.87889	0.00399074	0.0255804	ENSG00000116641	ENST00000635253	NM_001367561	DOCK7	protein_coding	7233	121	6423	687	canon	U2	0	0	0	0	0	0	1	0	1	0	0	0	1	0	1	0	0	0	0	0	0	0	0	20	0	17	3	0	0	2	0
6.17903	3.30911	1.4683	2.2537	0.0242153	0.0741946	ENSG00000125703	ENST00000317868	NM_032852	ATG4C	protein_coding	2944	141	1377	1356	canon	U2	3	0	1	2	0	0	1	0	0	1	0	0	0	0	0	0	0	0	0	0	0	0	0	6	0	1	5	0	0	4	3
10.3596	2.52891	1.35673	1.86397	0.0623253	0.133129	ENSG00000088035	ENST00000263440	NM_013339	ALG6	protein_coding	3325	206	1524	1532	canon	U1	1	0	0	1	0	0	0	0	0	0	0	0	1	0	0	1	0	0	0	0	0	0	0	14	0	5	9	0	0	2	2
11.9689	4.25722	1.4545	2.92693	0.00342324	0.0236763	ENSG00000142856	ENST00000271002	NM_014288	ITGB3BP	protein_coding	961	91	534	333	absent	NA	0	0	0	0	0	0	0	0	0	0	0	0	0	0	0	0	0	0	0	0	0	0	0	0	0	0	0	0	0	0	0
6.01901	3.25423	1.47679	2.20358	0.0275538	0.0807056	ENSG00000203965	ENST00000371088	NM_032437	EFCAB7	protein_coding	2178	109	1890	176	canon	U2	0	0	0	0	0	0	1	0	1	0	0	0	0	0	0	0	0	0	0	0	0	0	0	4	1	3	0	0	0	1	0
5.10721	0.100501	1.12458	0.0893677	0.92879	0.947734	ENSG00000079739	ENST00000371084	NM_002633	PGM1	protein_coding	2337	77	1689	569	noncanon	NC	0	0	0	0	0	0	0	0	0	0	0	0	0	0	0	0	0	0	0	0	0	0	0	4	0	3	1	0	0	0	0
3.88789	2.60878	1.56345	1.66861	0.0951952	0.175546	ENSG00000185483	ENST00000371079	NM_005012	ROR1	protein_coding	5858	400	2814	2642	canon	U2	0	0	0	0	0	0	3	0	1	2	0	0	0	0	0	0	0	0	0	0	0	0	0	20	0	2	18	0	0	3	2
20.8312	1.89801	0.847026	2.24079	0.0250395	0.0758362	ENSG00000158966	ENST00000651257	NM_020925	CACHD1	protein_coding	5933	615	3825	1491	canon	U1	1	0	0	1	0	0	0	0	0	0	0	0	0	0	0	0	0	0	0	0	0	0	0	9	0	2	7	0	0	1	1
20.0554	0.24084	0.570677	0.422026	0.673006	0.741257	ENSG00000162437	ENST00000294428	NM_001366165	RAVER2	protein_coding	4421	97	2076	2246	noncanon	NC	0	0	0	0	0	0	0	0	0	0	0	0	0	0	0	0	0	0	0	0	0	0	0	10	0	5	5	0	0	0	0
13.5028	4.43238	1.4684	3.01851	0.00254024	0.0194185	ENSG00000162434	ENST00000342505	NM_002227	JAK1	protein_coding	5092	216	3465	1332	canon	U2	1	0	1	0	0	0	2	0	0	2	0	0	0	0	0	0	0	0	0	0	0	0	0	11	0	6	5	0	0	3	2
7.17691	-2.17107	0.710174	-3.0571	0.00223492	0.0179381	ENSG00000226891	ENST00000634604	NA	LINC01359	lncRNA	1051	0	0	0	noncanon	NC	0	0	0	0	0	0	0	0	0	0	0	0	0	0	0	0	0	0	0	0	0	0	0	1	0	0	0	0	1	0	0
10.5364	-2.80506	0.910818	-3.07972	0.00207198	0.0173268	ENSG00000162433	ENST00000327299	NM_013410	AK4	protein_coding	6845	204	672	5967	canon	U2	1	0	0	1	0	0	2	0	0	2	0	0	0	0	0	0	0	0	0	0	0	0	0	20	0	1	19	0	0	3	3
3.46474	2.46187	1.50418	1.63668	0.101696	0.183272	ENSG00000116675	ENST00000371069	NM_001256864	DNAJC6	protein_coding	5962	202	2913	2845	canon	U1	1	0	0	1	0	0	0	0	0	0	0	0	2	0	0	2	0	0	0	0	0	0	0	15	0	6	9	0	0	3	3
24.435	-3.46273	0.715034	-4.84275	1.28053e-06	4.32168e-05	ENSG00000222624	ENST00000410692	NA	RNU2-15P	snRNA	191	0	0	0	noncanon	NC	0	0	0	0	0	0	0	0	0	0	0	0	0	0	0	0	0	0	0	0	0	0	0	2	0	0	0	0	2	0	0
4.18782	2.74803	1.49513	1.83799	0.0660636	0.138109	ENSG00000213625	ENST00000371065	NM_017526	LEPROT	protein_coding	4541	56	396	4087	noncanon	NC	0	0	0	0	0	0	0	0	0	0	0	0	0	0	0	0	0	0	0	0	0	0	0	18	0	2	16	0	0	0	0
10.6026	-0.316868	0.725369	-0.436837	0.66223	0.732027	ENSG00000116678	ENST00000349533	NM_002303	LEPR	protein_coding	8211	75	3498	4543	canon	U1	2	0	0	2	0	0	0	0	0	0	0	0	0	0	0	0	0	0	0	0	0	0	0	27	0	10	17	0	0	2	2
20.8923	1.44906	0.757392	1.91323	0.0557191	0.125091	ENSG00000198160	ENST00000401041	NM_001077700	MIER1	protein_coding	5456	38	1698	3718	canon	U2	0	0	0	0	0	0	2	0	0	2	0	0	0	0	0	0	0	0	0	0	0	0	0	29	0	5	24	0	0	2	2
8.8009	3.79363	1.46004	2.59831	0.00936843	0.0416967	ENSG00000116704	ENST00000235345	NM_015139	SLC35D1	protein_coding	6193	134	1068	4989	canon	U2	0	0	0	0	0	0	2	0	0	2	0	0	0	0	0	0	0	0	0	0	0	0	0	23	0	2	21	0	0	2	2
52.5799	0.766504	0.402639	1.9037	0.0569496	0.126769	ENSG00000142864	ENST00000361219	NM_001018069	SERBP1	protein_coding	6681	101	1182	5396	canon	U2	0	0	0	0	0	0	1	0	0	1	0	0	0	0	0	0	0	0	0	0	0	0	0	20	0	1	19	0	0	1	1
13.4359	-0.0662883	0.686215	-0.0965999	0.923044	0.943234	ENSG00000116717	ENST00000370986	NM_001924	GADD45A	protein_coding	1352	293	498	559	canon	U5	0	0	0	0	0	0	0	0	0	0	0	0	1	0	0	1	0	0	0	0	0	0	0	2	0	1	1	0	0	1	1
12.5722	-1.73431	0.82187	-2.1102	0.0348409	0.0937883	ENSG00000172380	ENST00000370982	NM_018841	GNG12	protein_coding	4395	123	219	3975	noncanon	NC	0	0	0	0	0	0	0	0	0	0	0	0	0	0	0	0	0	0	0	0	0	0	0	17	0	0	17	0	0	0	0
19.5108	1.80984	0.861304	2.10127	0.035617	0.0948835	ENSG00000116729	ENST00000262348	NM_024911	WLS	protein_coding	2716	223	1626	865	noncanon	NC	0	0	0	0	0	0	0	0	0	0	0	0	0	0	0	0	0	0	0	0	0	0	0	13	0	5	8	0	0	0	0
12.0302	4.2627	1.45367	2.93236	0.00336396	0.0234546	ENSG00000024526	ENST00000456315	NM_001114120	DEPDC1	protein_coding	5299	82	2436	2779	noncanon	NC	0	0	0	0	0	0	0	0	0	0	0	0	0	0	0	0	0	0	0	0	0	0	0	22	0	4	18	0	0	0	0
16.6617	1.52912	0.854146	1.79024	0.073416	0.147668	ENSG00000033122	ENST00000651989	NM_001370785	LRRC7	protein_coding	27923	717	4728	22476	canon	U2	3	0	0	3	0	0	5	0	0	5	0	0	2	0	0	2	0	0	0	0	0	0	0	87	0	9	78	0	0	10	10
11.06	4.13753	1.46407	2.82604	0.00471267	0.0279107	ENSG00000066557	ENST00000370952	NM_017768	LRRC40	protein_coding	2843	38	1809	994	canon	U2	0	0	0	0	0	0	2	0	0	2	0	0	0	0	0	0	0	0	0	0	0	0	0	12	0	5	7	0	0	2	2
131.68	0.670367	0.628447	1.0667	0.286106	0.373609	ENSG00000116754	ENST00000370949	NM_001350605	SRSF11	protein_coding	3959	256	1455	2246	canon	U1	1	0	0	1	0	0	0	0	0	0	0	0	1	0	0	1	0	0	0	0	0	0	0	11	1	0	10	0	0	2	2
15.1251	1.36109	0.851833	1.59783	0.110081	0.193119	ENSG00000118454	ENST00000370944	NM_030816	ANKRD13C	protein_coding	5658	313	1626	3717	canon	U1	1	0	0	1	0	0	0	0	0	0	0	0	1	0	0	1	0	0	0	0	0	0	0	24	0	5	19	0	0	2	2
59.3903	0.201904	0.344059	0.586829	0.557319	0.640169	ENSG00000132485	ENST00000370920	NM_203350	ZRANB2	protein_coding	2816	39	993	1782	canon	U1	1	0	0	1	0	0	0	0	0	0	0	0	0	0	0	0	0	0	0	0	0	0	0	14	0	2	12	0	0	1	1
3.36265	2.4147	1.52609	1.58228	0.113586	0.197267	ENSG00000116791	ENST00000340866	NM_001889	CRYZ	protein_coding	1908	94	990	809	noncanon	NC	0	0	0	0	0	0	0	0	0	0	0	0	0	0	0	0	0	0	0	0	0	0	0	7	0	1	6	0	0	0	0
21.8292	-1.09949	0.466509	-2.35685	0.0184307	0.0625002	ENSG00000137968	ENST00000370859	NM_001130058	SLC44A5	protein_coding	3896	74	2154	1597	canon	U2	0	0	0	0	0	0	2	0	2	0	0	0	0	0	0	0	0	0	0	0	0	0	0	22	0	10	12	0	0	2	0
10.943	1.27693	1.03994	1.22789	0.219489	0.307654	ENSG00000117054	ENST00000370841	NM_000016	ACADM	protein_coding	2261	78	1266	915	canon	U2	1	0	0	1	0	0	1	0	0	1	0	0	0	0	0	0	0	0	0	0	0	0	0	9	0	2	7	0	0	2	2
27.315	1.83486	0.733335	2.50207	0.0123468	0.0492151	ENSG00000137955	ENST00000319942	NM_004582	RABGGTB	protein_coding	1448	15	996	435	noncanon	NC	0	0	0	0	0	0	0	0	0	0	0	0	0	0	0	0	0	0	0	0	0	0	0	5	0	2	3	0	0	0	0
5.40711	-1.6597	0.84041	-1.97487	0.0482826	0.114729	ENSG00000184005	ENST00000328299	NM_152996	ST6GALNAC3	protein_coding	6836	120	918	5796	canon	U2	1	0	0	1	0	0	1	0	0	1	0	0	0	0	0	0	0	0	0	0	0	0	0	25	0	1	24	0	0	2	2
4.77129	2.93023	1.52842	1.91716	0.0552173	0.12441	ENSG00000142892	ENST00000370812	NM_005482	PIGK	protein_coding	4601	27	1188	3384	canon	U2	0	0	0	0	0	0	1	0	1	0	0	0	0	0	0	0	0	0	0	0	0	0	0	21	0	4	17	0	0	1	0
29.0259	-0.147188	0.445502	-0.330387	0.741108	0.797693	ENSG00000036549	ENST00000370801	NM_015534	ZZZ3	protein_coding	6412	153	2712	3223	canon	U2	1	0	0	1	0	0	1	0	0	1	0	0	1	0	0	1	0	0	0	0	0	0	0	18	0	5	13	0	0	3	3
39.1791	1.24457	0.538931	2.30933	0.0209252	0.067633	ENSG00000077254	ENST00000370794	NM_201624	USP33	protein_coding	4327	209	2736	1329	canon	U2	0	0	0	0	0	0	2	0	1	1	0	0	0	0	0	0	0	0	0	0	0	0	0	22	0	9	13	0	0	2	1
12.563	1.76646	1.0741	1.6446	0.100052	0.181425	ENSG00000180488	ENST00000370791	NM_001416120	MIGA1	protein_coding	6382	87	1803	4475	canon	U2	0	0	0	0	0	0	1	0	0	1	0	0	1	0	1	0	0	0	0	0	0	0	0	23	0	5	18	0	0	2	1
8.24193	1.01565	1.0506	0.966737	0.333676	0.423215	ENSG00000162614	ENST00000334785	NM_144573	NEXN	protein_coding	3282	135	2028	1065	noncanon	NC	0	0	0	0	0	0	0	0	0	0	0	0	0	0	0	0	0	0	0	0	0	0	0	5	0	2	3	0	0	0	0
93.1142	0.710237	0.363623	1.95322	0.0507935	0.118236	ENSG00000162613	ENST00000370768	NM_003902	FUBP1	protein_coding	6714	67	1935	4710	noncanon	NC	0	0	0	0	0	0	0	0	0	0	0	0	0	0	0	0	0	0	0	0	0	0	0	30	0	0	30	0	0	0	0
3.77916	2.58308	1.5649	1.65063	0.098814	0.179916	ENSG00000162616	ENST00000370763	NM_007034	DNAJB4	protein_coding	2903	171	1014	1716	canon	U2	0	0	0	0	0	0	1	0	0	1	0	0	0	0	0	0	0	0	0	0	0	0	0	16	1	1	14	0	0	1	1
13.8742	-9.40696	1.27129	-7.39954	1.3666e-13	1.08047e-11	ENSG00000212308	ENST00000391006	NA	RNA5SP23	rRNA_pseudogene	105	0	0	0	absent	NA	0	0	0	0	0	0	0	0	0	0	0	0	0	0	0	0	0	0	0	0	0	0	0	0	0	0	0	0	0	0	0
6.52052	3.35731	1.47534	2.27561	0.0228692	0.0712858	ENSG00000137959	ENST00000370751	NM_006820	IFI44L	protein_coding	5829	123	1359	4335	canon	U2	1	0	0	1	0	0	1	0	0	1	0	0	0	0	0	0	0	0	0	0	0	0	0	18	0	5	13	0	0	2	2
2.82	2.17667	1.58741	1.37121	0.170311	0.2578	ENSG00000137965	ENST00000370747	NM_006417	IFI44	protein_coding	1682	74	1335	261	noncanon	NC	0	0	0	0	0	0	0	0	0	0	0	0	0	0	0	0	0	0	0	0	0	0	0	3	0	1	2	0	0	0	0
43.1813	0.282767	0.495708	0.570431	0.568385	0.650539	ENSG00000117114	ENST00000686636	NM_001366006	ADGRL2	protein_coding	7432	134	4410	2786	canon	U1	3	0	2	1	0	0	0	0	0	0	0	0	0	0	0	0	0	0	0	0	0	0	0	15	0	6	9	0	0	3	1
13.0787	4.39807	1.45795	3.01662	0.0025561	0.019487	ENSG00000137941	ENST00000260505	NM_024686	TTLL7	protein_coding	7980	201	2664	4937	canon	U2	0	0	0	0	0	0	1	0	0	1	0	0	1	0	0	1	0	0	0	0	0	0	0	17	0	6	11	0	0	2	2
5.81907	3.18799	1.50828	2.11365	0.0345448	0.0933246	ENSG00000142875	ENST00000370685	NM_182948	PRKACB	protein_coding	4481	90	1197	3192	canon	U2	1	0	0	1	0	0	1	0	0	1	0	0	0	0	0	0	0	0	0	0	0	0	0	16	0	1	15	0	0	2	2
4.08512	2.70997	1.49018	1.81856	0.0689787	0.142002	ENSG00000117133	ENST00000370654	NM_025065	RPF1	protein_coding	1948	15	1050	881	noncanon	NC	0	0	0	0	0	0	0	0	0	0	0	0	0	0	0	0	0	0	0	0	0	0	0	4	0	2	2	0	0	0	0
24.0837	-1.15941	0.429643	-2.69853	0.00696456	0.0350117	ENSG00000117155	ENST00000342203	NM_001166293	SSX2IP	protein_coding	5752	90	1845	3726	canon	U2	1	0	0	1	0	0	2	0	0	2	0	0	0	0	0	0	0	0	0	0	0	0	0	24	0	1	23	0	0	3	3
17.9319	-0.449048	0.560759	-0.800787	0.423255	0.513025	ENSG00000153898	ENST00000370608	NM_153259	MCOLN2	protein_coding	3044	240	1701	1101	noncanon	NC	0	0	0	0	0	0	0	0	0	0	0	0	0	0	0	0	0	0	0	0	0	0	0	8	0	4	4	0	0	0	0
39.06	2.11618	0.67387	3.14034	0.00168749	0.0152875	ENSG00000055732	ENST00000370589	NM_018298	MCOLN3	protein_coding	2810	104	1662	1040	noncanon	NC	0	0	0	0	0	0	0	0	0	0	0	0	0	0	0	0	0	0	0	0	0	0	0	13	0	5	8	0	0	0	0
10.0806	0.639575	0.865957	0.738576	0.460164	0.549553	ENSG00000097096	ENST00000341460	NM_032184	SYDE2	protein_coding	5466	19	3585	1860	canon	U1	1	0	1	0	0	0	0	0	0	0	0	0	0	0	0	0	0	0	0	0	0	0	0	25	0	5	20	0	0	1	0
4.89622	2.96117	1.47694	2.00494	0.0449699	0.110511	ENSG00000162642	ENST00000471115	NM_198077	C1orf52	protein_coding	3254	28	549	2675	canon	U1	1	0	0	1	0	0	0	0	0	0	0	0	0	0	0	0	0	0	0	0	0	0	0	18	0	0	18	0	0	1	1
2.8554	2.21104	1.62806	1.35808	0.174438	0.261807	ENSG00000142867	ENST00000648566	NM_003921	BCL10	protein_coding	2833	279	702	1850	canon	U2	0	0	0	0	0	0	1	0	0	1	0	0	0	0	0	0	0	0	0	0	0	0	0	8	0	0	8	0	0	1	1
2.92088	0.296084	1.47046	0.201355	0.840421	0.878739	ENSG00000153904	ENST00000284031	NM_012137	DDAH1	protein_coding	3939	113	858	2966	canon	U5	0	0	0	0	0	0	0	0	0	0	0	0	1	0	1	0	0	0	0	0	0	0	0	9	0	1	8	0	0	1	0
3.39956	2.45229	1.51216	1.62172	0.104864	0.187331	ENSG00000142871	ENST00000451137	NM_001554	CCN1	protein_coding	2278	223	1146	907	canon	U1	1	0	1	0	0	0	0	0	0	0	0	0	0	0	0	0	0	0	0	0	0	0	0	6	0	1	5	0	0	1	0
9.37275	-0.120645	0.772371	-0.1562	0.875875	0.907168	ENSG00000117174	ENST00000370574	NM_017953	ZNHIT6	protein_coding	6203	148	1413	4640	canon	U2	0	0	0	0	0	0	1	0	1	0	0	0	1	0	0	1	0	0	0	0	0	0	0	21	0	1	20	0	0	2	1
2.89896	2.23131	1.57165	1.41972	0.155688	0.24262	ENSG00000171502	ENST00000370571	NM_152890	COL24A1	protein_coding	6834	375	5145	1312	noncanon	NC	0	0	0	0	0	0	0	0	0	0	0	0	0	0	0	0	0	0	0	0	0	0	0	11	0	4	7	0	0	0	0
23.8724	3.78162	1.34636	2.80877	0.00497317	0.0288786	ENSG00000122417	ENST00000460698	NM_001366781	ODF2L	protein_coding	4198	290	1935	1912	noncanon	NC	0	0	0	0	0	0	0	0	0	0	0	0	0	0	0	0	0	0	0	0	0	0	0	7	0	0	7	0	0	0	0
15.5294	1.91135	1.05252	1.81597	0.0693756	0.142507	ENSG00000097033	ENST00000370558	NM_016009	SH3GLB1	protein_coding	6371	323	1098	4948	canon	U5	0	0	0	0	0	0	0	0	0	0	0	0	1	0	0	1	0	0	0	0	0	0	0	15	0	2	13	0	0	1	1
4.03975	2.70755	1.53052	1.76904	0.0768866	0.152105	ENSG00000183291	ENST00000331835	NM_004261	SELENOF	protein_coding	1542	14	498	1028	canon	U1	1	0	0	1	0	0	0	0	0	0	0	0	0	0	0	0	0	0	0	0	0	0	0	3	0	0	3	0	0	1	1
3.02328	2.29082	1.56609	1.46276	0.143533	0.230052	ENSG00000153936	ENST00000370550	NM_012262	HS2ST1	protein_coding	6759	401	1071	5285	canon	U1	2	0	0	2	0	0	0	0	0	0	0	0	0	0	0	0	0	0	0	0	0	0	0	27	0	1	26	0	0	2	2
10.0842	1.37869	1.04712	1.31665	0.187957	0.276088	ENSG00000143013	ENST00000370544	NM_006769	LMO4	protein_coding	4993	364	498	4126	canon	U2	2	0	0	2	0	0	1	0	0	1	0	0	0	0	0	0	0	0	0	0	0	0	0	15	0	1	14	0	0	3	3
39.5253	0.700865	0.469498	1.4928	0.135491	0.221812	ENSG00000065243	ENST00000370521	NM_006256	PKN2	protein_coding	6070	307	2955	2806	canon	U2	0	0	0	0	0	0	2	0	1	1	0	0	1	0	0	1	0	0	0	0	0	0	0	20	0	4	16	0	0	3	2
3.20203	2.32563	1.58515	1.46713	0.142341	0.228646	ENSG00000137947	ENST00000370500	NM_001514	GTF2B	protein_coding	1599	67	951	579	noncanon	NC	0	0	0	0	0	0	0	0	0	0	0	0	0	0	0	0	0	0	0	0	0	0	0	6	0	3	3	0	0	0	0
5.09858	3.04071	1.49667	2.03164	0.0421897	0.106117	ENSG00000137944	ENST00000260508	NM_001008661	KYAT3	protein_coding	1815	44	1365	403	noncanon	NC	0	0	0	0	0	0	0	0	0	0	0	0	0	0	0	0	0	0	0	0	0	0	0	3	0	2	1	0	0	0	0
2.97943	2.26424	1.6855	1.34336	0.179155	0.267043	ENSG00000213516	ENST00000652648	NM_001162536	RBMXL1	protein_coding	4756	239	1173	3197	canon	U1	1	0	0	1	0	0	0	0	0	0	0	0	0	0	0	0	0	0	0	0	0	0	0	15	1	2	12	0	0	1	1
4.98424	2.97054	1.51065	1.96641	0.0492515	0.116098	ENSG00000197147	ENST00000330947	NM_001369817	LRRC8B	protein_coding	7664	193	2412	4817	canon	U2	2	0	0	2	0	0	2	0	0	2	0	0	0	0	0	0	0	0	0	0	0	0	0	31	2	7	22	0	0	4	4
4.51571	2.86579	1.51659	1.88963	0.0588074	0.129027	ENSG00000171488	ENST00000370454	NM_032270	LRRC8C	protein_coding	7170	202	2412	4550	canon	U2	1	0	0	1	0	0	2	0	0	2	0	0	0	0	0	0	0	0	0	0	0	0	0	27	0	4	23	0	0	3	3
3.00437	2.27917	1.5426	1.47749	0.139546	0.225805	ENSG00000171492	ENST00000337338	NM_001134479	LRRC8D	protein_coding	3950	259	2577	965	canon	U1	1	0	1	0	0	0	0	0	0	0	0	0	0	0	0	0	0	0	0	0	0	0	0	9	0	6	3	0	0	1	0
33.5503	-0.317678	0.400326	-0.793546	0.42746	0.516938	ENSG00000162664	ENST00000340281	NM_182976	ZNF326	protein_coding	9729	147	1749	7831	canon	U2	1	0	0	1	0	0	3	0	0	3	0	0	1	0	0	1	0	0	0	0	0	0	0	31	0	0	31	0	0	5	5
4.59609	-7.68475	4.39032	-1.75038	0.0800523	0.156505	ENSG00000212459	ENST00000391157	NA	RNU6-695P	snRNA	104	0	0	0	absent	NA	0	0	0	0	0	0	0	0	0	0	0	0	0	0	0	0	0	0	0	0	0	0	0	0	0	0	0	0	0	0	0
6.7477	-8.27373	4.36958	-1.89348	0.0582937	0.128423	ENSG00000287076	ENST00000659815	NA	NA	lncRNA	2626	0	0	0	noncanon	NC	0	0	0	0	0	0	0	0	0	0	0	0	0	0	0	0	0	0	0	0	0	0	0	7	0	0	0	0	7	0	0
32.4502	0.988644	0.553584	1.7859	0.0741156	0.148616	ENSG00000122482	ENST00000337393	NM_201269	ZNF644	protein_coding	5541	45	3984	1493	canon	U2	2	0	1	1	0	0	2	0	1	1	0	0	1	0	1	0	0	0	0	0	0	0	0	14	0	6	8	0	0	5	2
8.98889	3.82857	1.4671	2.60963	0.00906407	0.0408932	ENSG00000162669	ENST00000370425	NM_001017975	HFM1	protein_coding	4899	39	4308	523	canon	U1	1	0	1	0	0	0	0	0	0	0	0	0	0	0	0	0	0	0	0	0	0	0	0	15	0	9	6	0	0	1	0
35.2538	-1.13142	0.357001	-3.16924	0.00152839	0.014388	ENSG00000097046	ENST00000234626	NM_003503	CDC7	protein_coding	3215	97	1725	1328	noncanon	NC	0	0	0	0	0	0	0	0	0	0	0	0	0	0	0	0	0	0	0	0	0	0	0	13	0	4	9	0	0	0	0
4.9797	2.98017	1.48831	2.00239	0.0452429	0.110838	ENSG00000069702	ENST00000212355	NM_003243	TGFBR3	protein_coding	6339	273	2556	3395	canon	U1	1	0	0	1	0	0	0	0	0	0	0	0	0	0	0	0	0	0	0	0	0	0	0	21	0	2	19	0	0	1	1
4.00013	2.68346	1.51448	1.77187	0.0764164	0.151493	ENSG00000189195	ENST00000636805	NM_001376131	BTBD8	protein_coding	5999	226	5379	392	canon	U2	1	0	1	0	0	0	1	0	1	0	0	0	0	0	0	0	0	0	0	0	0	0	0	12	0	9	3	0	0	2	0
17.5811	4.79627	1.45381	3.29911	0.00096993	0.0107405	ENSG00000174842	ENST00000370360	NM_053274	GLMN	protein_coding	2006	62	1785	127	noncanon	NC	0	0	0	0	0	0	0	0	0	0	0	0	0	0	0	0	0	0	0	0	0	0	0	2	0	1	1	0	0	0	0
15.6564	4.64548	1.45574	3.19114	0.0014171	0.0137408	ENSG00000122484	ENST00000610020	NM_024813	RPAP2	protein_coding	16899	14	1839	15044	canon	U2	0	0	0	0	0	0	1	0	0	1	0	0	0	0	0	0	0	0	0	0	0	0	0	27	0	2	25	0	0	1	1
3.05457	2.25971	1.5557	1.45253	0.146353	0.233039	ENSG00000162676	ENST00000294702	NM_005263	GFI1	protein_coding	4554	199	1269	2985	canon	U1	1	0	0	1	0	0	0	0	0	0	0	0	0	0	0	0	0	0	0	0	0	0	0	16	0	0	16	0	0	1	1
16.6542	1.54301	0.855822	1.80295	0.0713959	0.145102	ENSG00000067208	ENST00000684568	NM_001350197	EVI5	protein_coding	7795	272	2481	4959	canon	U2	0	0	0	0	0	0	2	0	0	2	0	0	0	0	0	0	0	0	0	0	0	0	0	32	0	2	30	0	0	2	2
9.19218	-8.69507	4.35911	-1.99469	0.0460768	0.111935	ENSG00000201317	ENST00000364447	NA	RNU4-59P	snRNA	116	0	0	0	absent	NA	0	0	0	0	0	0	0	0	0	0	0	0	0	0	0	0	0	0	0	0	0	0	0	0	0	0	0	0	0	0	0
53.6207	0.579747	0.661696	0.876153	0.380947	0.471327	ENSG00000122406	ENST00000370321	NM_000969	RPL5	protein_coding	1028	74	894	58	noncanon	NC	0	0	0	0	0	0	0	0	0	0	0	0	0	0	0	0	0	0	0	0	0	0	0	1	0	1	0	0	0	0	0
6.06982	-1.6259	0.919444	-1.76835	0.0770028	0.152228	ENSG00000154511	ENST00000370310	NM_001006605	DIPK1A	protein_coding	2536	32	1287	1215	canon	U1	1	0	1	0	0	0	0	0	0	0	0	0	0	0	0	0	0	0	0	0	0	0	0	7	1	6	0	0	0	1	0
24.6811	-2.73996	0.431942	-6.34335	2.24824e-10	1.24601e-08	ENSG00000207523	ENST00000384792	NR_002444	SNORA66	snoRNA	133	0	0	0	noncanon	NC	0	0	0	0	0	0	0	0	0	0	0	0	0	0	0	0	0	0	0	0	0	0	0	1	0	0	0	0	1	0	0
17.5578	-9.64851	3.18284	-3.03141	0.00243411	0.0189532	ENSG00000252752	ENST00000516943	NA	RNU6-210P	snRNA	95	0	0	0	absent	NA	0	0	0	0	0	0	0	0	0	0	0	0	0	0	0	0	0	0	0	0	0	0	0	0	0	0	0	0	0	0	0
26.8184	0.420439	0.540752	0.777508	0.436859	0.526223	ENSG00000143033	ENST00000370298	NM_007358	MTF2	protein_coding	4075	243	1782	2048	noncanon	NC	0	0	0	0	0	0	0	0	0	0	0	0	0	0	0	0	0	0	0	0	0	0	0	16	1	6	9	0	0	0	0
8.23089	2.13571	1.35931	1.57117	0.116142	0.199985	ENSG00000117500	ENST00000370282	NM_016040	TMED5	protein_coding	5789	170	690	4927	canon	U2	1	0	0	1	0	0	1	0	0	1	0	0	0	0	0	0	0	0	0	0	0	0	0	16	0	0	16	0	0	2	2
26.2533	1.46	0.682373	2.13959	0.0323882	0.0897284	ENSG00000122483	ENST00000690025	NM_001378204	CCDC18	protein_coding	4752	128	4368	252	canon	U2	0	0	0	0	0	0	1	0	0	1	0	0	0	0	0	0	0	0	0	0	0	0	0	10	0	5	5	0	0	1	1
30.14	-0.666345	1.29739	-0.513606	0.607527	0.684953	ENSG00000223745	ENST00000413606	NA	CCDC18-AS1	lncRNA	770	0	0	0	noncanon	NC	0	0	0	0	0	0	0	0	0	0	0	0	0	0	0	0	0	0	0	0	0	0	0	2	0	0	0	0	2	0	0
20.1625	-1.59135	0.55858	-2.84893	0.00438672	0.0267761	ENSG00000117505	ENST00000370272	NM_001938	DR1	protein_coding	10124	738	531	8853	noncanon	NC	0	0	0	0	0	0	0	0	0	0	0	0	0	0	0	0	0	0	0	0	0	0	0	33	0	0	33	0	0	0	0
20.0835	-0.102333	0.553686	-0.184821	0.85337	0.889809	ENSG00000137942	ENST00000271234	NM_001164473	FNBP1L	protein_coding	4227	163	1818	2244	canon	U1	1	0	0	1	0	0	0	0	0	0	0	0	0	0	0	0	0	0	0	0	0	0	0	16	0	3	13	0	0	1	1
2.8017	2.15054	1.53328	1.40258	0.160743	0.247836	ENSG00000137936	ENST00000260502	NM_003567	BCAR3	protein_coding	3229	239	2478	499	noncanon	NC	0	0	0	0	0	0	0	0	0	0	0	0	0	0	0	0	0	0	0	0	0	0	0	6	0	2	4	0	0	0	0
94.7542	-5.71637	0.400945	-14.2573	4.0396e-46	2.07599e-43	ENSG00000260464	ENST00000565336	NA	NA	lncRNA	1766	0	0	0	noncanon	NC	0	0	0	0	0	0	0	0	0	0	0	0	0	0	0	0	0	0	0	0	0	0	0	5	0	0	0	0	5	0	0
13.3337	4.42095	1.45531	3.03781	0.00238303	0.0187529	ENSG00000067334	ENST00000436063	NM_014597	DNTTIP2	protein_coding	5896	57	2271	3566	noncanon	NC	0	0	0	0	0	0	0	0	0	0	0	0	0	0	0	0	0	0	0	0	0	0	0	16	0	3	13	0	0	0	0
4.60221	2.88857	1.48412	1.94631	0.0516171	0.119489	ENSG00000023909	ENST00000370238	NM_002061	GCLM	protein_coding	4883	266	825	3790	canon	U2	1	0	0	1	0	0	1	0	0	1	0	0	1	0	0	1	0	0	0	0	0	0	0	25	0	0	25	0	0	3	3
13.0436	2.7844	1.37149	2.0302	0.0423364	0.106321	ENSG00000137962	ENST00000260526	NM_004815	ARHGAP29	protein_coding	8952	169	3786	4963	canon	U2	5	0	1	4	0	0	1	0	1	0	0	0	1	0	0	1	0	0	0	0	0	0	0	47	0	13	34	0	0	7	5
17.96	4.84747	1.45084	3.34115	0.000834327	0.00970463	ENSG00000117528	ENST00000370214	NM_002858	ABCD3	protein_coding	3604	89	1980	1533	canon	U1	2	0	1	1	0	0	0	0	0	0	0	0	0	0	0	0	0	0	0	0	0	0	0	15	0	6	9	0	0	2	1
11.3122	4.1578	1.46358	2.84084	0.00449944	0.0271012	ENSG00000117519	ENST00000370206	NM_001839	CNN3	protein_coding	1991	215	990	784	noncanon	NC	0	0	0	0	0	0	0	0	0	0	0	0	0	0	0	0	0	0	0	0	0	0	0	5	0	1	4	0	0	0	0
8.53837	-2.07949	0.649028	-3.204	0.00135533	0.0133015	ENSG00000122481	ENST00000370202	NM_015485	RWDD3	protein_coding	1180	20	804	354	noncanon	NC	0	0	0	0	0	0	0	0	0	0	0	0	0	0	0	0	0	0	0	0	0	0	0	3	0	1	2	0	0	0	0
38.5585	-10.836	1.28338	-8.44331	3.08484e-17	3.32164e-15	ENSG00000200800	ENST00000363930	NA	RNU1-130P	snRNA	160	0	0	0	canon	U1	1	0	0	0	0	1	0	0	0	0	0	0	0	0	0	0	0	0	0	0	0	0	0	1	0	0	0	0	1	1	0
36.6897	1.14624	0.537087	2.13419	0.0328276	0.0905242	ENSG00000117569	ENST00000674951	NM_021190	PTBP2	protein_coding	3321	80	1596	1643	canon	U2	0	0	0	0	0	0	1	0	1	0	0	0	0	0	0	0	0	0	0	0	0	0	0	14	0	3	11	0	0	1	0
4.94931	3.00564	1.50729	1.99407	0.0461439	0.11205	ENSG00000188641	ENST00000370192	NM_000110	DPYD	protein_coding	4423	111	3078	1232	canon	U2	1	0	0	1	0	0	1	0	0	1	0	0	1	0	0	1	0	0	0	0	0	0	0	8	0	5	3	0	0	3	3
3.00739	2.26549	1.52299	1.48753	0.136876	0.223082	ENSG00000162627	ENST00000306121	NM_015976	SNX7	protein_coding	1736	10	1356	368	noncanon	NC	0	0	0	0	0	0	0	0	0	0	0	0	0	0	0	0	0	0	0	0	0	0	0	8	0	1	7	0	0	0	0
11.2583	-2.3833	0.597591	-3.98817	6.65836e-05	0.00138127	ENSG00000156869	ENST00000646001	NM_001361041	FRRS1	protein_coding	6971	104	1779	5057	canon	U2	1	0	0	1	0	0	1	0	0	1	0	0	0	0	0	0	0	0	0	0	0	0	0	34	0	4	30	0	0	2	2
8.51841	-7.61444	3.74005	-2.03592	0.0417582	0.105266	ENSG00000201491	ENST00000364621	NA	RNU4-75P	snRNA	146	0	0	0	absent	NA	0	0	0	0	0	0	0	0	0	0	0	0	0	0	0	0	0	0	0	0	0	0	0	0	0	0	0	0	0	0	0
13.3286	1.83069	1.05038	1.74288	0.0813549	0.158133	ENSG00000162688	ENST00000361915	NM_000642	AGL	protein_coding	7091	67	4599	2368	canon	U2	0	0	0	0	0	0	1	0	0	1	0	0	0	0	0	0	0	0	0	0	0	0	0	23	0	8	15	0	0	1	1
8.07026	2.09565	1.37165	1.52782	0.126556	0.212034	ENSG00000117620	ENST00000533028	NM_012243	SLC35A3	protein_coding	14321	166	978	13157	canon	U2	3	0	0	3	0	0	3	0	1	2	0	0	2	0	0	2	0	0	0	0	0	0	0	67	0	3	64	0	0	8	7
31.7639	1.19401	0.563482	2.11899	0.0340913	0.0926751	ENSG00000156876	ENST00000287482	NM_194292	SASS6	protein_coding	3848	115	1974	1757	noncanon	NC	0	0	0	0	0	0	0	0	0	0	0	0	0	0	0	0	0	0	0	0	0	0	0	9	0	2	7	0	0	0	0
12.2009	4.29977	1.47266	2.91973	0.00350334	0.0238751	ENSG00000122435	ENST00000370141	NM_019083	TRMT13	protein_coding	3128	5	1446	1675	canon	U1	1	0	0	1	0	0	0	0	0	0	0	0	0	0	0	0	0	0	0	0	0	0	0	12	0	4	8	0	0	1	1
10.6943	0.772793	0.885466	0.872753	0.382798	0.473002	ENSG00000137992	ENST00000370132	NM_001918	DBT	protein_coding	10799	13	1449	9335	canon	U2	2	0	1	1	0	0	3	0	0	3	0	0	0	0	0	0	0	0	0	0	0	0	0	27	0	3	24	0	0	5	4
7.30214	-2.10545	0.718537	-2.93018	0.00338762	0.0235405	ENSG00000224616	ENST00000650038	NA	RTCA-AS1	lncRNA	2668	0	0	0	canon	U5	0	0	0	0	0	0	0	0	0	0	0	0	1	0	0	0	0	1	0	0	0	0	0	13	0	0	0	0	13	1	0
9.82934	3.97758	1.45665	2.73064	0.0063212	0.0328586	ENSG00000137996	ENST00000370128	NM_003729	RTCA	protein_coding	2526	159	1101	1264	noncanon	NC	0	0	0	0	0	0	0	0	0	0	0	0	0	0	0	0	0	0	0	0	0	0	0	12	0	1	11	0	0	0	0
4.31334	2.78853	1.54794	1.80144	0.0716331	0.145375	ENSG00000079335	ENST00000336454	NM_003672	CDC14A	protein_coding	4231	448	1785	1996	canon	U2	0	0	0	0	0	0	1	0	1	0	0	0	0	0	0	0	0	0	0	0	0	0	0	20	0	1	19	0	0	1	0
6.74119	3.42432	1.46695	2.33432	0.0195792	0.0648207	ENSG00000162694	ENST00000370114	NM_001033025	EXTL2	protein_coding	2825	209	993	1550	canon	U2	1	0	0	1	0	0	1	0	0	1	0	0	0	0	0	0	0	0	0	0	0	0	0	6	0	1	5	0	0	2	2
11.3192	4.15178	1.46748	2.82918	0.00466669	0.0277401	ENSG00000162695	ENST00000357650	NM_133496	SLC30A7	protein_coding	8204	172	1131	6899	canon	U2	0	0	0	0	0	0	3	0	1	2	0	0	1	0	0	1	0	0	0	0	0	0	0	42	0	7	35	0	0	4	3
5.1857	-6.22316	1.48751	-4.1836	2.86925e-05	0.00069794	ENSG00000230946	ENST00000425806	NA	HNRNPA1P68	processed_pseudogene	979	0	0	0	noncanon	NC	0	0	0	0	0	0	0	0	0	0	0	0	0	0	0	0	0	0	0	0	0	0	0	1	0	0	0	0	1	0	0
5.35735	0.192654	1.07789	0.178732	0.858148	0.893473	ENSG00000117543	ENST00000370109	NM_015958	DPH5	protein_coding	1768	101	858	784	noncanon	NC	0	0	0	0	0	0	0	0	0	0	0	0	0	0	0	0	0	0	0	0	0	0	0	4	0	3	1	0	0	0	0
3.06406	-7.07093	3.56208	-1.98506	0.0471379	0.113079	ENSG00000222069	ENST00000410137	NA	RN7SKP285	misc_RNA	318	0	0	0	noncanon	NC	0	0	0	0	0	0	0	0	0	0	0	0	0	0	0	0	0	0	0	0	0	0	0	2	0	0	0	0	2	0	0
16.9081	4.74966	1.4504	3.27471	0.0010577	0.0113673	ENSG00000185946	ENST00000423855	NM_017619	RNPC3	protein_coding	2144	371	1554	205	canon	U2	0	0	0	0	0	0	1	0	1	0	0	0	0	0	0	0	0	0	0	0	0	0	0	6	1	5	0	0	0	1	0
3.19736	-0.999352	1.38291	-0.722646	0.469898	0.559169	ENSG00000198890	ENST00000370078	NM_018137	PRMT6	protein_coding	2621	41	1128	1450	canon	U1	1	0	0	1	0	0	0	0	0	0	0	0	0	0	0	0	0	0	0	0	0	0	0	3	0	0	3	0	0	1	1
3.86203	2.61731	1.61102	1.62463	0.104241	0.186567	ENSG00000134215	ENST00000370056	NM_006113	VAV3	protein_coding	5025	310	2544	2169	noncanon	NC	0	0	0	0	0	0	0	0	0	0	0	0	0	0	0	0	0	0	0	0	0	0	0	11	0	6	5	0	0	0	0
15.6307	-0.869803	0.903091	-0.96314	0.335477	0.425133	ENSG00000085491	ENST00000565488	NM_013386	SLC25A24	protein_coding	4249	204	1434	2609	canon	U1	1	0	0	1	0	0	0	0	0	0	0	0	1	0	0	1	0	0	0	0	0	0	0	29	0	2	27	0	0	2	2
5.53037	1.49553	1.37553	1.08724	0.276931	0.363771	ENSG00000162636	ENST00000370035	NM_001010883	EEIG2	protein_coding	5584	328	1083	4171	canon	U2	1	0	1	0	0	0	1	0	0	1	0	0	1	0	0	1	0	0	0	0	0	0	0	19	0	1	18	0	0	3	2
30.3302	0.54785	0.501686	1.09202	0.274825	0.361594	ENSG00000134186	ENST00000370025	NM_018061	PRPF38B	protein_coding	4831	281	1641	2907	canon	U2	0	0	0	0	0	0	2	0	0	2	0	0	0	0	0	0	0	0	0	0	0	0	0	18	0	2	16	0	0	2	2
15.3176	1.9909	1.03321	1.92691	0.0539909	0.122722	ENSG00000116266	ENST00000370008	NM_007269	STXBP3	protein_coding	2489	63	1779	645	noncanon	NC	0	0	0	0	0	0	0	0	0	0	0	0	0	0	0	0	0	0	0	0	0	0	0	7	0	2	5	0	0	0	0
12.1466	0.614218	0.856054	0.717499	0.473066	0.56217	ENSG00000121957	ENST00000264126	NM_013296	GPSM2	protein_coding	7152	247	2055	4604	noncanon	NC	0	0	0	0	0	0	0	0	0	0	0	0	0	0	0	0	0	0	0	0	0	0	0	23	0	4	19	0	0	0	0
8.67024	3.79456	1.46203	2.5954	0.00944814	0.0418758	ENSG00000121940	ENST00000369969	NM_001377458	CLCC1	protein_coding	4994	160	1656	2996	canon	U2	0	0	0	0	0	0	1	0	0	1	0	0	0	0	0	0	0	0	0	0	0	0	0	13	0	3	10	0	0	1	1
5.95474	3.23816	1.47478	2.19568	0.0281146	0.0817761	ENSG00000085433	ENST00000369962	NM_001142551	WDR47	protein_coding	4226	240	2760	1215	noncanon	NC	0	0	0	0	0	0	0	0	0	0	0	0	0	0	0	0	0	0	0	0	0	0	0	10	0	2	8	0	0	0	0
7.37837	-2.9217	0.723508	-4.03824	5.38531e-05	0.00117541	ENSG00000197780	ENST00000338366	NM_005645	TAF13	protein_coding	814	55	375	382	noncanon	NC	0	0	0	0	0	0	0	0	0	0	0	0	0	0	0	0	0	0	0	0	0	0	0	2	0	0	2	0	0	0	0
19.967	0.167259	0.593547	0.281796	0.7781	0.829533	ENSG00000031698	ENST00000234677	NM_006513	SARS1	protein_coding	1914	74	1545	293	noncanon	NC	0	0	0	0	0	0	0	0	0	0	0	0	0	0	0	0	0	0	0	0	0	0	0	1	0	1	0	0	0	0	0
33.9667	0.437509	0.475388	0.92032	0.357405	0.448074	ENSG00000143126	ENST00000271332	NM_001408	CELSR2	protein_coding	11015	540	8772	1701	canon	U1	1	0	0	1	0	0	0	0	0	0	0	0	0	0	0	0	0	0	0	0	0	0	0	7	0	5	2	0	0	1	1
9.76189	-0.00886639	0.765694	-0.0115795	0.990761	0.993781	ENSG00000134222	ENST00000369909	NM_001032291	PSRC1	protein_coding	1720	82	1002	596	noncanon	NC	0	0	0	0	0	0	0	0	0	0	0	0	0	0	0	0	0	0	0	0	0	0	0	2	0	1	1	0	0	0	0
17.1832	4.76333	1.45229	3.27987	0.00103857	0.0112427	ENSG00000134243	ENST00000256637	NM_002959	SORT1	protein_coding	6990	25	2496	4467	noncanon	NC	0	0	0	0	0	0	0	0	0	0	0	0	0	0	0	0	0	0	0	0	0	0	0	18	0	6	12	0	0	0	0
8.96546	3.82397	1.46705	2.60657	0.00914532	0.0411444	ENSG00000143106	ENST00000271308	NM_002790	PSMA5	protein_coding	3815	117	726	2970	canon	U2	1	0	0	1	0	0	1	0	0	1	0	0	0	0	0	0	0	0	0	0	0	0	0	14	0	1	13	0	0	2	2
5.67751	1.31021	1.40227	0.934348	0.350124	0.440862	ENSG00000162650	ENST00000683729	NM_001350175	ATXN7L2	protein_coding	2448	48	2265	133	noncanon	NC	0	0	0	0	0	0	0	0	0	0	0	0	0	0	0	0	0	0	0	0	0	0	0	3	0	2	1	0	0	0	0
3.09511	2.28064	1.54456	1.47656	0.139794	0.226079	ENSG00000174151	ENST00000420578	NM_182580	CYB561D1	protein_coding	4912	45	690	4175	canon	U2	1	0	0	1	0	0	1	0	0	1	0	0	0	0	0	0	0	0	0	0	0	0	0	4	0	1	3	0	0	2	2
12.3458	1.46842	1.04853	1.40046	0.161376	0.248234	ENSG00000065135	ENST00000369851	NM_006496	GNAI3	protein_coding	9044	105	1065	7850	canon	U2	1	0	0	1	0	0	1	0	0	1	0	0	1	0	0	1	0	0	0	0	0	0	0	33	0	3	30	0	0	3	3
12.511	0.0484491	0.680488	0.0711976	0.94324	0.958414	ENSG00000116337	ENST00000528667	NM_001368809	AMPD2	protein_coding	4081	441	2478	898	canon	U1	1	0	1	0	0	0	0	0	0	0	0	0	0	0	0	0	0	0	0	0	0	0	0	3	0	2	1	0	0	1	0
3.06835	2.29671	1.53522	1.49601	0.134651	0.221049	ENSG00000184371	ENST00000329608	NM_000757	CSF1	protein_coding	3994	174	1665	2140	noncanon	NC	0	0	0	0	0	0	0	0	0	0	0	0	0	0	0	0	0	0	0	0	0	0	0	5	0	1	4	0	0	0	0
25.8019	-0.0997632	0.490152	-0.203535	0.838717	0.877225	ENSG00000168710	ENST00000369799	NM_006621	AHCYL1	protein_coding	3943	287	1593	2061	noncanon	NC	0	0	0	0	0	0	0	0	0	0	0	0	0	0	0	0	0	0	0	0	0	0	0	9	0	2	7	0	0	0	0
21.7568	5.11965	1.44911	3.53295	0.000410944	0.00590258	ENSG00000143093	ENST00000369795	NM_033088	STRIP1	protein_coding	3257	13	2514	728	noncanon	NC	0	0	0	0	0	0	0	0	0	0	0	0	0	0	0	0	0	0	0	0	0	0	0	2	0	1	1	0	0	0	0
3.48865	-0.762035	1.36298	-0.559094	0.576097	0.657267	ENSG00000258634	ENST00000554749	NA	NA	lncRNA	4216	0	0	0	canon	U1	1	0	0	0	0	1	0	0	0	0	0	0	0	0	0	0	0	0	0	0	0	0	0	11	0	0	0	0	11	1	0
19.4846	-1.77453	0.509427	-3.48339	0.000495113	0.00670389	ENSG00000116396	ENST00000438661	NM_001039574	KCNC4	protein_coding	4139	1185	1881	1071	noncanon	NC	0	0	0	0	0	0	0	0	0	0	0	0	0	0	0	0	0	0	0	0	0	0	0	4	0	1	3	0	0	0	0
28.1258	0.122707	0.480569	0.255336	0.798464	0.845978	ENSG00000162775	ENST00000369784	NM_022768	RBM15	protein_coding	3373	28	2934	369	canon	U1	2	0	0	2	0	0	0	0	0	0	0	0	0	0	0	0	0	0	0	0	0	0	0	4	0	3	1	0	0	2	2
9.61838	0.565612	0.894777	0.632127	0.527304	0.613028	ENSG00000224699	ENST00000626572	NA	LAMTOR5-AS1	lncRNA	1044	0	0	0	noncanon	NC	0	0	0	0	0	0	0	0	0	0	0	0	0	0	0	0	0	0	0	0	0	0	0	2	0	0	0	0	2	0	0
3.42632	2.43393	1.52401	1.59706	0.110252	0.193287	ENSG00000168679	ENST00000369779	NM_004696	SLC16A4	protein_coding	2567	161	1464	908	noncanon	NC	0	0	0	0	0	0	0	0	0	0	0	0	0	0	0	0	0	0	0	0	0	0	0	3	0	1	2	0	0	0	0
3.02751	2.271	1.5999	1.41946	0.155764	0.242677	ENSG00000134248	ENST00000602318	NM_001382293	LAMTOR5	protein_coding	620	73	276	269	noncanon	NC	0	0	0	0	0	0	0	0	0	0	0	0	0	0	0	0	0	0	0	0	0	0	0	3	0	1	2	0	0	0	0
2.67482	-4.76567	1.62926	-2.92505	0.00344406	0.0236763	ENSG00000232811	ENST00000440689	NA	NA	lncRNA	2359	0	0	0	canon	U2	0	0	0	0	0	0	1	0	0	0	0	1	0	0	0	0	0	0	0	0	0	0	0	6	0	0	0	0	6	1	0
3.98243	2.67002	1.49224	1.78927	0.0735712	0.147796	ENSG00000121931	ENST00000369763	NM_018372	LRIF1	protein_coding	3313	233	2310	768	noncanon	NC	0	0	0	0	0	0	0	0	0	0	0	0	0	0	0	0	0	0	0	0	0	0	0	14	0	6	8	0	0	0	0
4.06242	-7.59192	1.5778	-4.81173	1.49632e-06	4.91784e-05	ENSG00000252760	ENST00000516951	NA	RNA5SP54	rRNA_pseudogene	92	0	0	0	absent	NA	0	0	0	0	0	0	0	0	0	0	0	0	0	0	0	0	0	0	0	0	0	0	0	0	0	0	0	0	0	0	0
7.38501	3.55787	1.46133	2.43468	0.0149049	0.0549267	ENSG00000156171	ENST00000484310	NM_001349884	DRAM2	protein_coding	2098	165	801	996	noncanon	NC	0	0	0	0	0	0	0	0	0	0	0	0	0	0	0	0	0	0	0	0	0	0	0	3	0	0	3	0	0	0	0
23.8878	-0.560232	0.535724	-1.04575	0.295678	0.383496	ENSG00000134255	ENST00000357172	NM_006090	CEPT1	protein_coding	2203	84	1251	793	noncanon	NC	0	0	0	0	0	0	0	0	0	0	0	0	0	0	0	0	0	0	0	0	0	0	0	7	1	4	2	0	0	0	0
7.11353	3.51146	1.47875	2.37461	0.0175676	0.0606286	ENSG00000116455	ENST00000235090	NM_024102	WDR77	protein_coding	2456	86	1029	1339	noncanon	NC	0	0	0	0	0	0	0	0	0	0	0	0	0	0	0	0	0	0	0	0	0	0	0	7	0	0	7	0	0	0	0
15.5823	-1.5705	1.01765	-1.54326	0.122768	0.207663	ENSG00000116459	ENST00000369722	NM_001688	ATP5PB	protein_coding	2628	77	771	1778	noncanon	NC	0	0	0	0	0	0	0	0	0	0	0	0	0	0	0	0	0	0	0	0	0	0	0	9	0	1	8	0	0	0	0
3.06406	-7.07093	3.56208	-1.98506	0.0471379	0.113079	ENSG00000200360	ENST00000363490	NA	RNU6-792P	snRNA	107	0	0	0	absent	NA	0	0	0	0	0	0	0	0	0	0	0	0	0	0	0	0	0	0	0	0	0	0	0	0	0	0	0	0	0	0	0
4.99951	2.9976	1.52211	1.96937	0.0489101	0.11571	ENSG00000116473	ENST00000369709	NM_002884	RAP1A	protein_coding	5018	145	555	4260	noncanon	NC	0	0	0	0	0	0	0	0	0	0	0	0	0	0	0	0	0	0	0	0	0	0	0	22	0	2	20	0	0	0	0
3.13926	2.29785	1.58802	1.44699	0.1479	0.234393	ENSG00000197852	ENST00000357260	NM_019099	INKA2	protein_coding	5951	152	894	4903	canon	U2	0	0	0	0	0	0	1	0	0	1	0	0	0	0	0	0	0	0	0	0	0	0	0	9	0	1	8	0	0	1	1
12.72	0.552782	0.767032	0.720677	0.471108	0.560197	ENSG00000064703	ENST00000369702	NM_007204	DDX20	protein_coding	3600	23	2475	1100	canon	U2	0	0	0	0	0	0	1	0	0	1	0	0	0	0	0	0	0	0	0	0	0	0	0	4	0	0	4	0	0	1	1
5.18901	3.04232	1.49765	2.0314	0.0422145	0.106134	ENSG00000143079	ENST00000271277	NM_018704	CTTNBP2NL	protein_coding	5864	123	1920	3751	canon	U2	0	0	0	0	0	0	1	0	0	1	0	0	0	0	0	0	0	0	0	0	0	0	0	21	0	1	20	0	0	1	1
6.90363	-2.27209	0.838868	-2.70852	0.00675837	0.0343202	ENSG00000134245	ENST00000369684	NM_024494	WNT2B	protein_coding	11130	297	1176	9655	canon	U2	1	0	0	1	0	0	1	0	0	1	0	0	1	0	0	1	0	0	0	0	0	0	0	24	0	0	24	0	0	3	3
14.1097	-0.108281	0.631866	-0.171368	0.863935	0.898092	ENSG00000007341	ENST00000358039	NM_017744	ST7L	protein_coding	4255	27	1728	2498	noncanon	NC	0	0	0	0	0	0	0	0	0	0	0	0	0	0	0	0	0	0	0	0	0	0	0	11	0	8	3	0	0	0	0
11.6605	4.21344	1.45546	2.89492	0.00379253	0.0248426	ENSG00000116489	ENST00000263168	NM_006135	CAPZA1	protein_coding	2358	12	861	1483	canon	U2	0	0	0	0	0	0	1	0	0	1	0	0	0	0	0	0	0	0	0	0	0	0	0	5	0	1	4	0	0	1	1
33.3783	1.27265	0.57032	2.23146	0.0256504	0.0769648	ENSG00000155363	ENST00000369645	NM_001321324	MOV10	protein_coding	3380	70	3012	231	noncanon	NC	0	0	0	0	0	0	0	0	0	0	0	0	0	0	0	0	0	0	0	0	0	0	0	2	0	2	0	0	0	0	0
4.23167	2.75513	1.48637	1.85359	0.0637974	0.1352	ENSG00000155366	ENST00000339083	NM_175744	RHOC	protein_coding	1117	68	582	408	absent	NA	0	0	0	0	0	0	0	0	0	0	0	0	0	0	0	0	0	0	0	0	0	0	0	0	0	0	0	0	0	0	0
19.8413	-0.636326	0.653536	-0.973666	0.330222	0.419541	ENSG00000155380	ENST00000369626	NM_003051	SLC16A1	protein_coding	3753	161	1503	2043	canon	U1	4	0	0	4	0	0	0	0	0	0	0	0	0	0	0	0	0	0	0	0	0	0	0	23	0	5	18	0	0	4	4
13.1644	4.37552	1.46244	2.99192	0.00277226	0.0206341	ENSG00000226419	ENST00000715665	NA	SLC16A1-AS1	lncRNA	955	0	0	0	noncanon	NC	0	0	0	0	0	0	0	0	0	0	0	0	0	0	0	0	0	0	0	0	0	0	0	1	0	0	0	0	1	0	0
20.3868	2.39405	1.04368	2.29385	0.0217991	0.0693279	ENSG00000198799	ENST00000361127	NM_014813	LRIG2	protein_coding	11566	208	3198	8158	canon	U2	1	0	0	1	0	0	6	0	0	6	0	0	1	0	0	1	0	0	0	0	0	0	0	37	0	5	32	0	0	8	8
18.1342	1.69919	0.870572	1.95181	0.0509608	0.118576	ENSG00000081026	ENST00000307546	NM_001142782	MAGI3	protein_coding	6874	518	4446	1908	canon	U2	1	0	0	1	0	0	1	0	0	1	0	0	0	0	0	0	0	0	0	0	0	0	0	13	1	6	6	0	0	2	2
14.7454	4.55857	1.45305	3.13725	0.00170543	0.0154006	ENSG00000116793	ENST00000369604	NM_001323043	PHTF1	protein_coding	3657	463	2289	873	noncanon	NC	0	0	0	0	0	0	0	0	0	0	0	0	0	0	0	0	0	0	0	0	0	0	0	12	0	4	8	0	0	0	0
4.31606	2.77846	1.48984	1.86494	0.0621898	0.132977	ENSG00000081019	ENST00000261441	NM_018364	RSBN1	protein_coding	6621	63	2409	4147	canon	U2	0	0	0	0	0	0	1	0	1	0	0	0	0	0	0	0	0	0	0	0	0	0	0	21	0	2	19	0	0	1	0
7.50283	-0.645011	0.784677	-0.822008	0.411073	0.500602	ENSG00000134262	ENST00000369569	NM_001253852	AP4B1	protein_coding	3173	81	2220	870	canon	U1	1	0	0	1	0	0	0	0	0	0	0	0	0	0	0	0	0	0	0	0	0	0	0	9	0	6	3	0	0	1	1
29.9675	-0.653558	0.64704	-1.01007	0.31246	0.401258	ENSG00000163349	ENST00000426820	NM_198268	HIPK1	protein_coding	8201	208	3633	4356	canon	U2	0	0	0	0	0	0	1	0	0	1	0	0	1	0	0	1	0	0	0	0	0	0	0	28	0	7	21	0	0	2	2
29.7299	2.36115	0.84385	2.79807	0.00514092	0.0294444	ENSG00000197323	ENST00000358465	NM_015906	TRIM33	protein_coding	8369	126	3384	4857	canon	U2	2	0	0	2	0	0	3	0	0	3	0	0	1	0	0	1	0	0	0	0	0	0	0	35	0	3	32	0	0	6	6
4.10554	2.71558	1.49768	1.8132	0.0698016	0.143096	ENSG00000116752	ENST00000369541	NM_005872	BCAS2	protein_coding	1275	23	678	572	canon	U2	0	0	0	0	0	0	1	0	0	1	0	0	0	0	0	0	0	0	0	0	0	0	0	5	0	1	4	0	0	1	1
9.18658	0.464769	0.867312	0.535873	0.592046	0.671752	ENSG00000175984	ENST00000393274	NM_001256404	DENND2C	protein_coding	6177	256	2787	2749	canon	U2	0	0	0	0	0	0	1	0	0	1	0	0	0	0	0	0	0	0	0	0	0	0	0	12	0	3	9	0	0	1	1
7.58797	2.00437	1.36149	1.4722	0.140968	0.227312	ENSG00000213281	ENST00000369535	NM_002524	NRAS	protein_coding	4326	113	570	3581	canon	U2	0	0	0	0	0	0	1	0	0	1	0	0	0	0	0	0	0	0	0	0	0	0	0	18	0	2	16	0	0	1	1
52.1297	1.76001	0.531435	3.31181	0.000926954	0.0104524	ENSG00000009307	ENST00000358528	NM_001007553	CSDE1	protein_coding	4097	386	2397	1252	canon	U2	0	0	0	0	0	0	1	0	0	1	0	0	0	0	0	0	0	0	0	0	0	0	0	5	0	1	4	0	0	1	1
9.2578	0.443971	0.877033	0.50622	0.612702	0.689618	ENSG00000052723	ENST00000060969	NM_025073	SIKE1	protein_coding	5494	77	624	4791	canon	U5	0	0	0	0	0	0	0	0	0	0	0	0	1	0	0	1	0	0	0	0	0	0	0	25	0	1	24	0	0	1	1
9.95714	0.00960298	0.79328	0.0121054	0.990342	0.993681	ENSG00000173218	ENST00000355485	NM_138959	VANGL1	protein_coding	8671	136	1575	6841	canon	U1	2	0	1	1	0	0	0	0	0	0	0	0	0	0	0	0	0	0	0	0	0	0	0	21	1	1	19	0	0	2	1
7.29836	-0.000181265	0.893434	-0.000202886	0.999838	0.999838	ENSG00000163393	ENST00000369503	NM_018420	SLC22A15	protein_coding	4705	114	1644	2945	canon	U2	0	0	0	0	0	0	2	0	0	2	0	0	0	0	0	0	0	0	0	0	0	0	0	20	0	4	16	0	0	2	2
56.8072	-0.198547	0.322071	-0.61647	0.537585	0.622739	ENSG00000163399	ENST00000295598	NM_000701	ATP1A1	protein_coding	3670	267	3072	329	noncanon	NC	0	0	0	0	0	0	0	0	0	0	0	0	0	0	0	0	0	0	0	0	0	0	0	8	0	7	1	0	0	0	0
10.9438	-2.63022	0.606598	-4.33603	1.45081e-05	0.000397164	ENSG00000203865	ENST00000675607	NA	ATP1A1-AS1	lncRNA	1014	0	0	0	absent	NA	0	0	0	0	0	0	0	0	0	0	0	0	0	0	0	0	0	0	0	0	0	0	0	0	0	0	0	0	0	0	0
5.29186	-0.825505	0.941917	-0.87641	0.380807	0.471309	ENSG00000116815	ENST00000369489	NM_001779	CD58	protein_coding	1086	53	753	278	noncanon	NC	0	0	0	0	0	0	0	0	0	0	0	0	0	0	0	0	0	0	0	0	0	0	0	2	0	2	0	0	0	0	0
7.57237	1.8339	1.36344	1.34505	0.17861	0.266618	ENSG00000143061	ENST00000369486	NM_001007237	IGSF3	protein_coding	7235	629	3585	2903	noncanon	NC	0	0	0	0	0	0	0	0	0	0	0	0	0	0	0	0	0	0	0	0	0	0	0	11	0	2	9	0	0	0	0
18.8365	0.176535	0.581472	0.3036	0.761433	0.815146	ENSG00000134247	ENST00000393203	NM_020440	PTGFRN	protein_coding	6314	287	2640	3385	canon	U2	0	0	0	0	0	0	1	0	0	1	0	0	0	0	0	0	0	0	0	0	0	0	0	19	0	4	15	0	0	1	1
4.60448	-1.18971	0.975046	-1.22016	0.222405	0.310319	ENSG00000134256	ENST00000682167	NM_001256106	CD101	protein_coding	3542	57	3066	384	noncanon	NC	0	0	0	0	0	0	0	0	0	0	0	0	0	0	0	0	0	0	0	0	0	0	0	2	0	2	0	0	0	0	0
36.623	1.68769	0.607042	2.7802	0.00543262	0.0303758	ENSG00000116830	ENST00000369466	NM_003594	TTF2	protein_coding	9439	20	3489	5928	noncanon	NC	0	0	0	0	0	0	0	0	0	0	0	0	0	0	0	0	0	0	0	0	0	0	0	21	0	4	17	0	0	0	0
10.1337	-0.752502	0.776464	-0.969139	0.332476	0.42193	ENSG00000134253	ENST00000256649	NM_025188	TRIM45	protein_coding	3536	547	1743	1244	noncanon	NC	0	0	0	0	0	0	0	0	0	0	0	0	0	0	0	0	0	0	0	0	0	0	0	6	2	1	3	0	0	0	0
13.7042	4.4643	1.45545	3.0673	0.00216004	0.0177352	ENSG00000198162	ENST00000356554	NM_006699	MAN1A2	protein_coding	8576	734	1926	5914	noncanon	NC	0	0	0	0	0	0	0	0	0	0	0	0	0	0	0	0	0	0	0	0	0	0	0	34	1	3	30	0	0	0	0
23.286	0.480416	0.620988	0.773631	0.439149	0.528475	ENSG00000196505	ENST00000369443	NM_017686	GDAP2	protein_coding	8819	173	1494	7083	canon	U2	1	0	0	1	0	0	1	0	0	1	0	0	0	0	0	0	0	0	0	0	0	0	0	27	0	1	26	0	0	2	2
9.60173	3.94349	1.45651	2.70749	0.00677933	0.0343863	ENSG00000065183	ENST00000349139	NM_006784	WDR3	protein_coding	10004	43	2832	7095	canon	U2	0	0	0	0	0	0	2	0	0	2	0	0	1	0	0	1	0	0	0	0	0	0	0	25	0	2	23	0	0	3	3
2.40863	1.92962	1.58566	1.21692	0.223635	0.311288	ENSG00000155761	ENST00000336338	NM_206996	SPAG17	protein_coding	7203	70	6672	459	canon	U2	0	0	0	0	0	0	2	0	1	1	0	0	0	0	0	0	0	0	0	0	0	0	0	14	0	12	2	0	0	2	1
6.63458	-2.52661	0.778865	-3.24397	0.00117876	0.0121432	ENSG00000116874	ENST00000235521	NM_015836	WARS2	protein_coding	2787	8	1083	1694	canon	U2	1	0	0	1	0	0	1	0	0	1	0	0	0	0	0	0	0	0	0	0	0	0	0	4	0	0	4	0	0	2	2
19.3952	-0.0118336	0.553398	-0.0213835	0.98294	0.988096	ENSG00000231365	ENST00000418015	NR_125975	WARS2-AS1	lncRNA	1529	0	0	0	canon	U2	1	0	0	0	0	1	1	0	0	0	0	1	0	0	0	0	0	0	0	0	0	0	0	3	0	0	0	0	3	2	0
161.916	-3.7436	0.724108	-5.16995	2.34161e-07	8.76631e-06	ENSG00000194297	ENST00000347264	NA	RNU1-75P	snRNA	129	0	0	0	absent	NA	0	0	0	0	0	0	0	0	0	0	0	0	0	0	0	0	0	0	0	0	0	0	0	0	0	0	0	0	0	0	0
11.5347	4.19645	1.45405	2.88605	0.00390112	0.0252757	ENSG00000092621	ENST00000641023	NM_006623	PHGDH	protein_coding	1866	88	1602	174	absent	NA	0	0	0	0	0	0	0	0	0	0	0	0	0	0	0	0	0	0	0	0	0	0	0	0	0	0	0	0	0	0	0
55.3453	-0.939438	0.313902	-2.99278	0.00276452	0.02062	ENSG00000134250	ENST00000256646	NM_024408	NOTCH2	protein_coding	11425	255	7416	3752	canon	U2	0	0	0	0	0	0	1	0	0	1	0	0	0	0	0	0	0	0	0	0	0	0	0	24	0	11	13	0	0	1	1
2.89896	2.23131	1.57165	1.41972	0.155688	0.24262	ENSG00000265808	ENST00000578049	NM_004892	SEC22B	protein_coding	6927	138	648	6139	canon	U2	1	0	0	1	0	0	2	0	0	2	0	0	2	0	0	2	0	0	0	0	0	0	0	16	0	2	14	0	0	5	5
3.15515	2.32654	1.58792	1.46516	0.142879	0.22923	ENSG00000275131	ENST00000612480	NR_144517	PDE4DIPP2	transcribed_unprocessed_pseudogene	6897	0	0	0	noncanon	NC	0	0	0	0	0	0	0	0	0	0	0	0	0	0	0	0	0	0	0	0	0	0	0	10	0	0	0	2	8	0	0
605.111	-7.57831	0.47503	-15.9533	2.70092e-57	2.34897e-54	ENSG00000207349	ENST00000384619	NR_104078	RNVU1-17	snRNA	164	0	0	0	canon	U1	1	0	0	0	0	1	0	0	0	0	0	0	0	0	0	0	0	0	0	0	0	0	0	1	0	0	0	0	1	1	0
111.39	-3.66322	0.419105	-8.74057	2.31943e-18	2.64883e-16	ENSG00000206737	ENST00000384010	NR_004400	RNVU1-18	snRNA	164	0	0	0	canon	U1	1	0	0	0	0	1	0	0	0	0	0	0	0	0	0	0	0	0	0	0	0	0	0	0	0	0	0	0	0	1	0
81.4238	-3.054	0.563325	-5.42138	5.91416e-08	2.41392e-06	ENSG00000207205	ENST00000384476	NR_104076	RNVU1-15	snRNA	165	0	0	0	absent	NA	0	0	0	0	0	0	0	0	0	0	0	0	0	0	0	0	0	0	0	0	0	0	0	0	0	0	0	0	0	0	0
5.81906	3.19368	1.51658	2.10584	0.0352185	0.0943779	ENSG00000266338	ENST00000581897	NM_001385408	NBPF15	protein_coding	4862	288	2013	1622	canon	U2	0	0	0	0	0	0	1	0	0	1	0	0	0	0	0	0	0	0	0	0	0	0	0	5	0	0	5	0	0	1	1
374.905	-3.60375	0.623775	-5.77733	7.58962e-09	3.5903e-07	ENSG00000278099	ENST00000617626	NR_145576	RNVU1-2A	snRNA	165	0	0	0	canon	U1	1	0	0	0	0	1	0	0	0	0	0	0	0	0	0	0	0	0	0	0	0	0	0	0	0	0	0	0	0	1	0
351.241	-0.340858	0.175031	-1.94742	0.0514844	0.119311	ENSG00000277918	ENST00000610976	NA	RNVU1-28	snRNA	164	0	0	0	absent	NA	0	0	0	0	0	0	0	0	0	0	0	0	0	0	0	0	0	0	0	0	0	0	0	0	0	0	0	0	0	0	0
6839.94	1.3593	0.413869	3.28438	0.00102208	0.0111326	ENSG00000270722	ENST00000605806	NA	RNVU1-31	snRNA	164	0	0	0	absent	NA	0	0	0	0	0	0	0	0	0	0	0	0	0	0	0	0	0	0	0	0	0	0	0	0	0	0	0	0	0	0	0
17.1216	0.297263	0.628438	0.47302	0.636199	0.710126	ENSG00000265491	ENST00000582693	NM_014455	RNF115	protein_coding	9135	221	915	7997	canon	U2	0	0	0	0	0	0	1	0	0	1	0	0	1	0	0	1	0	0	0	0	0	0	0	33	0	3	30	0	0	2	2
8.43688	3.76786	1.46501	2.5719	0.0101141	0.0436618	ENSG00000186141	ENST00000334163	NM_006468	POLR3C	protein_coding	3777	169	1605	1981	canon	U1	1	0	1	0	0	0	0	0	0	0	0	0	0	0	0	0	0	0	0	0	0	0	0	7	0	0	7	0	0	1	0
6.42918	3.36617	1.46967	2.29043	0.0219963	0.0696805	ENSG00000131788	ENST00000393045	NM_006099	PIAS3	protein_coding	2902	90	1887	923	noncanon	NC	0	0	0	0	0	0	0	0	0	0	0	0	0	0	0	0	0	0	0	0	0	0	0	1	0	0	1	0	0	0	0
4.32649	0.750486	1.45648	0.515273	0.606362	0.684116	ENSG00000265241	ENST00000583313	NM_005105	RBM8A	protein_coding	4909	57	525	4325	canon	U2	0	0	0	0	0	0	1	0	0	1	0	0	0	0	0	0	0	0	0	0	0	0	0	5	0	0	5	0	0	1	1
3.11418	-1.07885	1.3546	-0.796437	0.425778	0.515512	ENSG00000271601	ENST00000604000	NM_153713	LIX1L	protein_coding	3991	89	1014	2886	canon	U5	0	0	0	0	0	0	0	0	0	0	0	0	2	0	0	2	0	0	0	0	0	0	0	13	0	1	12	0	0	2	2
24.3426	5.28932	1.4498	3.64832	0.000263956	0.0042144	ENSG00000265972	ENST00000582401	NM_006472	TXNIP	protein_coding	2905	312	1176	1415	canon	U5	0	0	0	0	0	0	0	0	0	0	0	0	2	1	0	1	0	0	0	0	0	0	0	7	2	1	4	0	0	2	1
30.5048	-2.20019	0.771204	-2.85293	0.00433183	0.026643	ENSG00000273768	ENST00000615842	NA	RNVU1-29	snRNA	164	0	0	0	absent	NA	0	0	0	0	0	0	0	0	0	0	0	0	0	0	0	0	0	0	0	0	0	0	0	0	0	0	0	0	0	0	0
5.04277	2.99885	1.4772	2.0301	0.0423467	0.106323	ENSG00000268043	ENST00000698835	NM_001278141	NBPF12	protein_coding	7435	688	4374	1622	canon	U1	1	0	0	1	0	0	0	0	0	0	0	0	0	0	0	0	0	0	0	0	0	0	0	5	1	0	4	0	0	1	1
17.1183	-1.62229	0.750797	-2.16076	0.0307138	0.0868127	ENSG00000201142	ENST00000364272	NA	RNU1-151P	snRNA	125	0	0	0	absent	NA	0	0	0	0	0	0	0	0	0	0	0	0	0	0	0	0	0	0	0	0	0	0	0	0	0	0	0	0	0	0	0
13.6539	-4.22733	0.607504	-6.95853	3.43846e-12	2.46046e-10	ENSG00000286172	ENST00000651973	NR_121645	RNVU1-8	snRNA	141	0	0	0	canon	U1	1	0	0	0	0	1	0	0	0	0	0	0	0	0	0	0	0	0	0	0	0	0	0	0	0	0	0	0	0	1	0
5.2235	3.07394	1.49588	2.05493	0.0398855	0.101994	ENSG00000131791	ENST00000254101	NM_005399	PRKAB2	protein_coding	5343	41	819	4458	canon	U2	1	0	0	1	0	0	1	0	0	1	0	0	0	0	0	0	0	0	0	0	0	0	0	15	0	1	14	0	0	2	2
6.94838	3.47612	1.46962	2.36532	0.0180146	0.0617367	ENSG00000131778	ENST00000369258	NM_004284	CHD1L	protein_coding	2967	19	2694	252	canon	U2	0	0	0	0	0	0	1	0	1	0	0	0	0	0	0	0	0	0	0	0	0	0	0	5	0	3	2	0	0	1	0
11.4276	0.877064	0.859443	1.0205	0.30749	0.396173	ENSG00000116128	ENST00000234739	NM_004326	BCL9	protein_coding	6189	258	4281	1256	canon	U2	0	0	0	0	0	0	1	0	0	1	0	0	0	0	0	0	0	0	0	0	0	0	0	8	1	3	4	0	0	1	1
15.4027	-0.24629	0.580341	-0.424388	0.671283	0.739991	ENSG00000162836	ENST00000583509	NM_016361	ACP6	protein_coding	6956	475	1287	5192	canon	U2	0	0	0	0	0	0	1	0	1	0	0	0	0	0	0	0	0	0	0	0	0	0	0	19	0	1	18	0	0	1	0
3811.48	-4.22496	0.418633	-10.0923	5.97776e-24	1.00661e-21	ENSG00000206585	ENST00000383858	NR_004426	RNVU1-7	snRNA	164	0	0	0	canon	U1	1	0	0	0	0	1	0	0	0	0	0	0	0	0	0	0	0	0	0	0	0	0	0	0	0	0	0	0	0	1	0
3.21033	0.0125757	1.47289	0.00853816	0.993188	0.9953	ENSG00000227733	ENST00000599640	NA	NA	lncRNA	4994	0	0	0	noncanon	NC	0	0	0	0	0	0	0	0	0	0	0	0	0	0	0	0	0	0	0	0	0	0	0	4	0	0	0	0	4	0	0
4.49045	1.14777	1.42156	0.807404	0.419434	0.509097	ENSG00000274020	ENST00000640832	NA	LINC01138	lncRNA	1709	0	0	0	noncanon	NC	0	0	0	0	0	0	0	0	0	0	0	0	0	0	0	0	0	0	0	0	0	0	0	1	0	0	0	0	1	0	0
859.386	-5.65103	0.501004	-11.2794	1.65834e-29	4.16649e-27	ENSG00000207340	ENST00000384610	NR_104082	RNVU1-1	snRNA	164	0	0	0	canon	U1	1	0	0	0	0	1	0	0	0	0	0	0	0	0	0	0	0	0	0	0	0	0	0	0	0	0	0	0	0	1	0
10.9592	-3.40247	0.705674	-4.82159	1.4242e-06	4.79228e-05	ENSG00000252135	ENST00000516326	NA	RNU1-155P	snRNA	135	0	0	0	noncanon	NC	0	0	0	0	0	0	0	0	0	0	0	0	0	0	0	0	0	0	0	0	0	0	0	1	0	0	0	0	1	0	0
150.825	-2.33345	0.478735	-4.8742	1.09248e-06	3.75427e-05	ENSG00000238825	ENST00000384499	NA	RNVU1-2	snRNA	162	0	0	0	canon	U1	1	0	0	0	0	1	0	0	0	0	0	0	0	0	0	0	0	0	0	0	0	0	0	1	0	0	0	0	1	1	0
20.0073	-5.7503	0.603101	-9.53456	1.50525e-21	2.26911e-19	ENSG00000201183	ENST00000364313	NR_104081	RNVU1-3	snRNA	161	0	0	0	canon	U1	1	0	0	0	0	1	0	0	0	0	0	0	0	0	0	0	0	0	0	0	0	0	0	0	0	0	0	0	0	1	0
248.162	-5.00615	0.571054	-8.7665	1.84302e-18	2.12624e-16	ENSG00000274210	ENST00000622285	NA	RNVU1-27	snRNA	165	0	0	0	canon	U1	1	0	0	0	0	1	0	0	0	0	0	0	0	0	0	0	0	0	0	0	0	0	0	0	0	0	0	0	0	1	0
4.87263	-1.01534	0.936784	-1.08386	0.278427	0.365524	ENSG00000270629	ENST00000619423	NM_001395631	NBPF14	protein_coding	10779	156	8967	1619	noncanon	NC	0	0	0	0	0	0	0	0	0	0	0	0	0	0	0	0	0	0	0	0	0	0	0	1	0	0	1	0	0	0	0
5.34783	3.10416	1.4831	2.09302	0.0363475	0.0959703	ENSG00000178104	ENST00000695795	NM_001395426	PDE4DIP	protein_coding	8617	346	7239	1030	noncanon	NC	0	0	0	0	0	0	0	0	0	0	0	0	0	0	0	0	0	0	0	0	0	0	0	4	0	1	3	0	0	0	0
2.52963	2.01418	1.58881	1.26773	0.204895	0.29355	ENSG00000269713	ENST00000698832	NM_001388367	NBPF9	protein_coding	7899	268	3336	3469	canon	U2	0	0	0	0	0	0	1	0	0	1	0	0	0	0	0	0	0	0	0	0	0	0	0	21	0	1	20	0	0	1	1
3.05987	-1.22074	1.31995	-0.92484	0.355049	0.445773	ENSG00000261716	ENST00000498492	NR_036461	H2BC20P	transcribed_unprocessed_pseudogene	580	0	0	0	noncanon	NC	0	0	0	0	0	0	0	0	0	0	0	0	0	0	0	0	0	0	0	0	0	0	0	2	0	0	0	0	2	0	0
2.30111	1.8845	1.57263	1.19831	0.230795	0.317903	ENSG00000184678	ENST00000369155	NM_003528	H2BC21	protein_coding	2224	41	381	1800	noncanon	NC	0	0	0	0	0	0	0	0	0	0	0	0	0	0	0	0	0	0	0	0	0	0	0	4	0	0	4	0	0	0	0
8.01766	2.10996	1.37964	1.52936	0.126175	0.211653	ENSG00000159164	ENST00000369146	NM_014849	SV2A	protein_coding	4378	346	2229	1695	noncanon	NC	0	0	0	0	0	0	0	0	0	0	0	0	0	0	0	0	0	0	0	0	0	0	0	5	0	2	3	0	0	0	0
4.63851	1.2005	1.40731	0.853044	0.393635	0.483165	ENSG00000143368	ENST00000271628	NM_005850	SF3B4	protein_coding	1544	43	1275	224	noncanon	NC	0	0	0	0	0	0	0	0	0	0	0	0	0	0	0	0	0	0	0	0	0	0	0	1	0	0	1	0	0	0	0
4.53492	2.87772	1.51804	1.89568	0.0580018	0.12813	ENSG00000014914	ENST00000439741	NM_001145862	MTMR11	protein_coding	2840	231	2130	477	canon	U2	0	0	0	0	0	0	2	0	0	2	0	0	0	0	0	0	0	0	0	0	0	0	0	3	0	2	1	0	0	2	2
16.9904	-0.649185	0.640354	-1.01379	0.310683	0.399566	ENSG00000264522	ENST00000581312	NM_020205	OTUD7B	protein_coding	8922	278	2532	6044	canon	U2	1	0	0	1	0	0	3	0	1	2	0	0	0	0	0	0	0	0	0	0	0	0	0	23	0	1	22	0	0	4	3
26.0975	0.819832	0.569241	1.44022	0.149805	0.23656	ENSG00000136631	ENST00000644510	NM_007259	VPS45	protein_coding	2328	81	1713	532	noncanon	NC	0	0	0	0	0	0	0	0	0	0	0	0	0	0	0	0	0	0	0	0	0	0	0	5	0	3	2	0	0	0	0
4.12596	2.73008	1.49857	1.8218	0.068486	0.141322	ENSG00000023902	ENST00000369124	NM_016274	PLEKHO1	protein_coding	2114	341	1230	541	noncanon	NC	0	0	0	0	0	0	0	0	0	0	0	0	0	0	0	0	0	0	0	0	0	0	0	1	0	0	1	0	0	0	0
25.7195	-1.28912	0.664811	-1.93908	0.052492	0.120685	ENSG00000143401	ENST00000583931	NM_030920	ANP32E	protein_coding	3407	325	807	2273	canon	U2	0	0	0	0	0	0	3	0	1	2	0	0	0	0	0	0	0	0	0	0	0	0	0	13	3	0	10	0	0	3	2
438.674	-9.05045	0.49891	-18.1405	1.52754e-73	3.45407e-70	ENSG00000222222	ENST00000410290	NA	RNU2-17P	snRNA	190	0	0	0	noncanon	NC	0	0	0	0	0	0	0	0	0	0	0	0	0	0	0	0	0	0	0	0	0	0	0	1	0	0	0	0	1	0	0
8.01763	0.204215	1.01216	0.201761	0.840104	0.878488	ENSG00000117362	ENST00000369109	NM_001077628	APH1A	protein_coding	1730	205	798	725	canon	U2	0	0	0	0	0	0	1	0	1	0	0	0	0	0	0	0	0	0	0	0	0	0	0	4	0	3	1	0	0	1	0
4.15242	2.70823	1.49553	1.81088	0.0701593	0.143595	ENSG00000266472	ENST00000614145	NM_031901	MRPS21	protein_coding	1085	37	264	750	absent	NA	0	0	0	0	0	0	0	0	0	0	0	0	0	0	0	0	0	0	0	0	0	0	0	0	0	0	0	0	0	0	0
24.0468	0.688656	0.570744	1.20659	0.227589	0.314832	ENSG00000117360	ENST00000324862	NM_004698	PRPF3	protein_coding	2414	59	2052	253	canon	U1	1	0	1	0	0	0	0	0	0	0	0	0	0	0	0	0	0	0	0	0	0	0	0	4	0	3	1	0	0	1	0
12.6737	4.34121	1.45485	2.98395	0.00284553	0.0209421	ENSG00000163125	ENST00000369068	NM_015203	RPRD2	protein_coding	8186	567	4386	3231	noncanon	NC	0	0	0	0	0	0	0	0	0	0	0	0	0	0	0	0	0	0	0	0	0	0	0	23	1	4	18	0	0	0	0
8.02339	3.68968	1.47868	2.49526	0.0125867	0.049949	ENSG00000143374	ENST00000369064	NM_025150	TARS2	protein_coding	2727	31	2157	537	absent	NA	0	0	0	0	0	0	0	0	0	0	0	0	0	0	0	0	0	0	0	0	0	0	0	0	0	0	0	0	0	0	0
2.94191	2.24366	1.56671	1.43208	0.15212	0.238871	ENSG00000143382	ENST00000271643	NM_019032	ADAMTSL4	protein_coding	4212	91	3225	736	noncanon	NC	0	0	0	0	0	0	0	0	0	0	0	0	0	0	0	0	0	0	0	0	0	0	0	5	0	3	2	0	0	0	0
33.4898	-0.350581	0.408585	-0.858037	0.390872	0.480661	ENSG00000143384	ENST00000369026	NM_021960	MCL1	protein_coding	3950	79	1053	2816	noncanon	NC	0	0	0	0	0	0	0	0	0	0	0	0	0	0	0	0	0	0	0	0	0	0	0	9	0	1	8	0	0	0	0
11.8921	-0.0591032	0.707481	-0.0835403	0.933422	0.950831	ENSG00000143420	ENST00000369014	NM_004436	ENSA	protein_coding	1227	141	366	718	absent	NA	0	0	0	0	0	0	0	0	0	0	0	0	0	0	0	0	0	0	0	0	0	0	0	0	0	0	0	0	0	0	0
4.47638	2.85497	1.49142	1.91425	0.0555877	0.12492	ENSG00000143457	ENST00000271732	NM_018178	GOLPH3L	protein_coding	3124	162	858	2090	canon	U2	0	0	0	0	0	0	2	0	0	2	0	0	0	0	0	0	0	0	0	0	0	0	0	8	0	1	7	0	0	2	2
13.7463	4.46807	1.45424	3.07245	0.00212308	0.0176083	ENSG00000143437	ENST00000358595	NM_001668	ARNT	protein_coding	4710	31	2370	2307	canon	U2	0	0	0	0	0	0	1	0	1	0	0	0	0	0	0	0	0	0	0	0	0	0	0	11	0	4	7	0	0	1	0
26.4295	0.870328	0.57205	1.52142	0.128154	0.213578	ENSG00000143379	ENST00000692827	NM_001366418	SETDB1	protein_coding	4418	154	3879	372	noncanon	NC	0	0	0	0	0	0	0	0	0	0	0	0	0	0	0	0	0	0	0	0	0	0	0	4	0	2	2	0	0	0	0
9.76899	3.96714	1.45685	2.72309	0.00646741	0.0333427	ENSG00000143418	ENST00000368954	NM_022075	CERS2	protein_coding	2323	216	1143	961	noncanon	NC	0	0	0	0	0	0	0	0	0	0	0	0	0	0	0	0	0	0	0	0	0	0	0	3	0	0	3	0	0	0	0
4.63723	-6.62714	2.09715	-3.16007	0.00157733	0.0146655	ENSG00000231073	ENST00000412838	NA	NA	lncRNA	368	0	0	0	absent	NA	0	0	0	0	0	0	0	0	0	0	0	0	0	0	0	0	0	0	0	0	0	0	0	0	0	0	0	0	0	0	0
2.79975	-4.02146	1.36804	-2.93957	0.00328663	0.0230596	ENSG00000143412	ENST00000368947	NM_003568	ANXA9	protein_coding	1551	96	1038	311	noncanon	NC	0	0	0	0	0	0	0	0	0	0	0	0	0	0	0	0	0	0	0	0	0	0	0	1	0	0	1	0	0	0	0
2.37976	1.94455	1.67272	1.16251	0.245029	0.331137	ENSG00000143409	ENST00000683666	NM_001376665	MINDY1	protein_coding	2542	590	1410	451	noncanon	NC	0	0	0	0	0	0	0	0	0	0	0	0	0	0	0	0	0	0	0	0	0	0	0	2	0	1	1	0	0	0	0
9.55172	-0.97817	0.780846	-1.25271	0.210313	0.298654	ENSG00000143363	ENST00000271620	NM_021222	PRUNE1	protein_coding	3025	183	1362	1478	noncanon	NC	0	0	0	0	0	0	0	0	0	0	0	0	0	0	0	0	0	0	0	0	0	0	0	11	0	6	5	0	0	0	0
12.1412	-0.809786	0.629144	-1.28712	0.198051	0.286375	ENSG00000197622	ENST00000357235	NM_020239	CDC42SE1	protein_coding	3006	262	240	2342	noncanon	NC	0	0	0	0	0	0	0	0	0	0	0	0	0	0	0	0	0	0	0	0	0	0	0	5	0	0	5	0	0	0	0
4.04626	-1.65182	1.03976	-1.58865	0.112139	0.195444	ENSG00000213190	ENST00000368921	NM_006818	MLLT11	protein_coding	2483	156	273	2046	canon	U2	0	0	0	0	0	0	1	0	0	1	0	0	0	0	0	0	0	0	0	0	0	0	0	7	1	0	6	0	0	1	1
6.68069	-0.238286	0.890634	-0.267546	0.789049	0.838202	ENSG00000143458	ENST00000368918	NM_144618	GABPB2	protein_coding	8807	173	1347	7285	canon	U2	1	0	0	1	0	0	2	0	0	2	0	0	1	0	0	1	0	0	0	0	0	0	0	19	0	0	19	0	0	4	4
5.58438	1.53168	1.51416	1.01157	0.311743	0.400627	ENSG00000143434	ENST00000368914	NM_030913	SEMA6C	protein_coding	3873	198	2793	776	canon	U5	0	0	0	0	0	0	0	0	0	0	0	0	1	0	0	1	0	0	0	0	0	0	0	0	0	1	1	0	0	1	1
3.48576	2.46809	1.50569	1.63917	0.101178	0.182734	ENSG00000163156	ENST00000368905	NM_024041	SCNM1	protein_coding	1913	8	693	1210	noncanon	NC	0	0	0	0	0	0	0	0	0	0	0	0	0	0	0	0	0	0	0	0	0	0	0	2	0	1	1	0	0	0	0
4.03172	2.65927	1.5293	1.73888	0.0820556	0.158938	ENSG00000163155	ENST00000368908	NM_212551	LYSMD1	protein_coding	2462	643	684	1133	canon	U1	1	1	0	0	0	0	0	0	0	0	0	0	0	0	0	0	0	0	0	0	0	0	0	5	1	0	4	0	0	1	0
9.38469	-1.1085	0.81838	-1.3545	0.175576	0.263153	ENSG00000163159	ENST00000368892	NM_005997	VPS72	protein_coding	1511	75	1095	339	noncanon	NC	0	0	0	0	0	0	0	0	0	0	0	0	0	0	0	0	0	0	0	0	0	0	0	1	0	0	1	0	0	0	0
38.2963	0.76891	0.481779	1.59598	0.110493	0.19362	ENSG00000143398	ENST00000368888	NM_001135638	PIP5K1A	protein_coding	3800	444	1689	1665	noncanon	NC	0	0	0	0	0	0	0	0	0	0	0	0	0	0	0	0	0	0	0	0	0	0	0	12	0	3	9	0	0	0	0
10.4546	4.06108	1.45515	2.79084	0.00525714	0.0298386	ENSG00000159352	ENST00000368884	NM_002810	PSMD4	protein_coding	1319	48	1134	135	noncanon	NC	0	0	0	0	0	0	0	0	0	0	0	0	0	0	0	0	0	0	0	0	0	0	0	1	0	0	1	0	0	0	0
11.8029	-0.0639882	0.693334	-0.0922906	0.926467	0.946047	ENSG00000143373	ENST00000336715	NM_020832	ZNF687	protein_coding	4795	96	3714	966	noncanon	NC	0	0	0	0	0	0	0	0	0	0	0	0	0	0	0	0	0	0	0	0	0	0	0	1	0	0	1	0	0	0	0
10.5497	4.08829	1.47046	2.78027	0.00543129	0.0303758	ENSG00000143393	ENST00000368873	NM_001369623	PI4KB	protein_coding	3673	145	2451	1047	absent	NA	0	0	0	0	0	0	0	0	0	0	0	0	0	0	0	0	0	0	0	0	0	0	0	0	0	0	0	0	0	0	0
5.85627	3.21252	1.51479	2.12077	0.0339411	0.0924297	ENSG00000143390	ENST00000452671	NM_001025603	RFX5	protein_coding	3570	117	1851	1545	noncanon	NC	0	0	0	0	0	0	0	0	0	0	0	0	0	0	0	0	0	0	0	0	0	0	0	4	0	0	4	0	0	0	0
11.0765	-4.20856	0.838333	-5.02015	5.16315e-07	1.85906e-05	ENSG00000143416	ENST00000368868	NM_003944	SELENBP1	protein_coding	1722	63	1419	238	noncanon	NC	0	0	0	0	0	0	0	0	0	0	0	0	0	0	0	0	0	0	0	0	0	0	0	2	0	1	1	0	0	0	0
27.3411	-1.13181	0.398097	-2.84305	0.00446834	0.0270157	ENSG00000159377	ENST00000290541	NM_002796	PSMB4	protein_coding	918	14	795	107	absent	NA	0	0	0	0	0	0	0	0	0	0	0	0	0	0	0	0	0	0	0	0	0	0	0	0	0	0	0	0	0	0	0
42.7888	0.926657	0.479967	1.93067	0.053524	0.121932	ENSG00000143442	ENST00000271715	NM_015100	POGZ	protein_coding	6655	342	4233	2077	canon	U1	2	0	0	2	0	0	0	0	0	0	0	0	1	0	0	1	0	0	0	0	0	0	0	12	0	6	6	0	0	3	3
4.50785	1.1735	1.42932	0.821021	0.411635	0.501178	ENSG00000143375	ENST00000271636	NM_020770	CGN	protein_coding	5101	128	3612	1345	noncanon	NC	0	0	0	0	0	0	0	0	0	0	0	0	0	0	0	0	0	0	0	0	0	0	0	2	0	0	2	0	0	0	0
5.22744	3.05477	1.48499	2.0571	0.0396767	0.101651	ENSG00000143367	ENST00000368849	NM_020127	TUFT1	protein_coding	3107	57	1173	1875	noncanon	NC	0	0	0	0	0	0	0	0	0	0	0	0	0	0	0	0	0	0	0	0	0	0	0	4	0	0	4	0	0	0	0
19.5829	-0.538355	0.5134	-1.04861	0.294358	0.382113	ENSG00000143376	ENST00000458013	NM_001330723	SNX27	protein_coding	6441	151	1626	4662	noncanon	NC	0	0	0	0	0	0	0	0	0	0	0	0	0	0	0	0	0	0	0	0	0	0	0	14	0	4	10	0	0	0	0
3.74666	2.60376	1.55622	1.67314	0.0943004	0.174295	ENSG00000143436	ENST00000368830	NM_031420	MRPL9	protein_coding	1224	16	804	402	noncanon	NC	0	0	0	0	0	0	0	0	0	0	0	0	0	0	0	0	0	0	0	0	0	0	0	1	0	0	1	0	0	0	0
5.96306	0.382127	1.08132	0.35339	0.723796	0.782411	ENSG00000182134	ENST00000368824	NM_001083965	TDRKH	protein_coding	2792	120	1686	957	noncanon	NC	0	0	0	0	0	0	0	0	0	0	0	0	0	0	0	0	0	0	0	0	0	0	0	8	0	3	5	0	0	0	0
3.30502	2.37521	1.57232	1.51064	0.130881	0.216323	ENSG00000159445	ENST00000368814	NM_053055	THEM4	protein_coding	4798	52	723	4021	canon	U5	0	0	0	0	0	0	0	0	0	0	0	0	1	0	1	0	0	0	0	0	0	0	0	7	0	1	6	0	0	1	0
4.16558	0.978741	1.42711	0.685822	0.492826	0.581071	ENSG00000197747	ENST00000368811	NM_002966	S100A10	protein_coding	671	107	294	247	canon	U2	0	0	0	0	0	0	1	0	0	1	0	0	0	0	0	0	0	0	0	0	0	0	0	0	0	0	0	0	0	1	1
2.33559	-0.130484	1.496	-0.0872218	0.930495	0.948993	ENSG00000163191	ENST00000271638	NM_005620	S100A11	protein_coding	563	88	318	155	absent	NA	0	0	0	0	0	0	0	0	0	0	0	0	0	0	0	0	0	0	0	0	0	0	0	0	0	0	0	0	0	0	0
3.58105	-4.73024	1.52713	-3.09746	0.00195188	0.0167181	ENSG00000143520	ENST00000388718	NM_001014342	FLG2	protein_coding	9124	50	7176	1874	noncanon	NC	0	0	0	0	0	0	0	0	0	0	0	0	0	0	0	0	0	0	0	0	0	0	0	4	0	3	1	0	0	0	0
21.6882	1.36118	0.745583	1.82566	0.0679019	0.14063	ENSG00000160679	ENST00000368694	NM_015607	CHTOP	protein_coding	2079	277	747	1036	noncanon	NC	0	0	0	0	0	0	0	0	0	0	0	0	0	0	0	0	0	0	0	0	0	0	0	2	0	0	2	0	0	0	0
50.7944	-1.10172	0.313073	-3.51904	0.000433111	0.00613629	ENSG00000143621	ENST00000361891	NM_004515	ILF2	protein_coding	1852	70	1173	607	canon	U1	1	0	1	0	0	0	0	0	0	0	0	0	0	0	0	0	0	0	0	0	0	0	0	1	0	0	1	0	0	1	0
33.058	2.64927	0.843029	3.14256	0.00167476	0.015238	ENSG00000143624	ENST00000318967	NM_023015	INTS3	protein_coding	5252	584	3129	1537	noncanon	NC	0	0	0	0	0	0	0	0	0	0	0	0	0	0	0	0	0	0	0	0	0	0	0	5	0	2	3	0	0	0	0
2.84435	2.16581	1.53783	1.40836	0.159025	0.246191	ENSG00000143554	ENST00000624995	NM_024330	SLC27A3	protein_coding	2298	90	2052	154	noncanon	NC	0	0	0	0	0	0	0	0	0	0	0	0	0	0	0	0	0	0	0	0	0	0	0	2	1	0	1	0	0	0	0
28.3497	0.98002	0.564389	1.73643	0.0824882	0.15953	ENSG00000143614	ENST00000368655	NM_020699	GATAD2B	protein_coding	7475	239	1782	5451	canon	U1	2	0	0	2	0	0	0	0	0	0	0	0	0	0	0	0	0	0	0	0	0	0	0	21	0	0	21	0	0	2	2
2.38369	1.93259	1.60658	1.20292	0.229008	0.316176	ENSG00000223599	ENST00000417868	NA	NA	processed_pseudogene	1309	0	0	0	noncanon	NC	0	0	0	0	0	0	0	0	0	0	0	0	0	0	0	0	0	0	0	0	0	0	0	1	0	0	0	0	1	0	0
22.6263	3.69321	1.35746	2.72068	0.00651487	0.03351	ENSG00000198837	ENST00000361217	NM_014856	DENND4B	protein_coding	5728	417	4491	795	noncanon	NC	0	0	0	0	0	0	0	0	0	0	0	0	0	0	0	0	0	0	0	0	0	0	0	1	0	0	1	0	0	0	0
9.50689	3.90882	1.46132	2.67485	0.00747619	0.0365516	ENSG00000160741	ENST00000368633	NM_181715	CRTC2	protein_coding	2631	114	2082	433	noncanon	NC	0	0	0	0	0	0	0	0	0	0	0	0	0	0	0	0	0	0	0	0	0	0	0	3	0	2	1	0	0	0	0
3.31804	-2.40646	1.85888	-1.29458	0.195467	0.283763	ENSG00000143543	ENST00000271843	NM_006694	JTB	protein_coding	1273	421	441	409	absent	NA	0	0	0	0	0	0	0	0	0	0	0	0	0	0	0	0	0	0	0	0	0	0	0	0	0	0	0	0	0	0	0
2.61188	-0.683705	1.51209	-0.45216	0.651154	0.722823	ENSG00000143545	ENST00000368575	NM_002870	RAB13	protein_coding	1164	102	612	448	noncanon	NC	0	0	0	0	0	0	0	0	0	0	0	0	0	0	0	0	0	0	0	0	0	0	0	2	0	2	0	0	0	0	0
12.0233	-1.02828	0.665925	-1.54413	0.122556	0.207459	ENSG00000177954	ENST00000651669	NM_001030	RPS27	protein_coding	352	34	255	61	absent	NA	0	0	0	0	0	0	0	0	0	0	0	0	0	0	0	0	0	0	0	0	0	0	0	0	0	0	0	0	0	0	0
15.3754	4.60842	1.45156	3.17481	0.00149936	0.0142141	ENSG00000143549	ENST00000651641	NM_152263	TPM3	protein_coding	7064	81	858	6123	canon	U2	0	0	0	0	0	0	1	0	0	1	0	0	0	0	0	0	0	0	0	0	0	0	0	9	0	0	9	0	0	1	1
14.382	-0.758141	0.554756	-1.36662	0.171745	0.259003	ENSG00000143612	ENST00000368521	NM_001098616	C1orf43	protein_coding	1678	182	762	732	canon	U2	0	0	0	0	0	0	1	0	1	0	0	0	0	0	0	0	0	0	0	0	0	0	0	4	1	1	2	0	0	1	0
54.3303	2.29886	0.607303	3.78536	0.000153487	0.00277209	ENSG00000143569	ENST00000428931	NM_014847	UBAP2L	protein_coding	3877	39	3264	551	noncanon	NC	0	0	0	0	0	0	0	0	0	0	0	0	0	0	0	0	0	0	0	0	0	0	0	4	1	3	0	0	0	0	0
14.6539	-0.263999	0.682819	-0.386632	0.699029	0.761428	ENSG00000143575	ENST00000328703	NM_006118	HAX1	protein_coding	1109	94	840	173	noncanon	NC	0	0	0	0	0	0	0	0	0	0	0	0	0	0	0	0	0	0	0	0	0	0	0	1	0	1	0	0	0	0	0
26.9283	-0.747622	0.431244	-1.73364	0.0829815	0.160237	ENSG00000143515	ENST00000368489	NM_001370597	ATP8B2	protein_coding	5974	177	3573	2185	canon	U2	1	0	0	1	0	0	1	0	1	0	0	0	1	0	0	1	0	0	0	0	0	0	0	5	0	2	3	0	0	3	2
6.07423	3.28927	1.46992	2.23771	0.0252397	0.0761975	ENSG00000160714	ENST00000292211	NM_017582	UBE2Q1	protein_coding	3239	108	1269	1860	noncanon	NC	0	0	0	0	0	0	0	0	0	0	0	0	0	0	0	0	0	0	0	0	0	0	0	8	0	1	7	0	0	0	0
75.8124	1.08564	0.754983	1.43797	0.150442	0.237078	ENSG00000160710	ENST00000368474	NM_001111	ADAR	protein_coding	6610	179	3681	2748	canon	U2	0	0	0	0	0	0	1	0	0	1	0	0	0	0	0	0	0	0	0	0	0	0	0	10	0	6	4	0	0	1	1
8.24921	-2.18166	0.835118	-2.6124	0.00899087	0.0406689	ENSG00000163348	ENST00000368457	NM_138300	PYGO2	protein_coding	3180	205	1221	1752	canon	U2	0	0	0	0	0	0	1	0	0	1	0	0	0	0	0	0	0	0	0	0	0	0	0	8	0	0	8	0	0	1	1
3.60555	2.53988	1.5165	1.67482	0.0939691	0.173827	ENSG00000160691	ENST00000448116	NM_001130040	SHC1	protein_coding	3481	220	1755	1504	noncanon	NC	0	0	0	0	0	0	0	0	0	0	0	0	0	0	0	0	0	0	0	0	0	0	0	3	0	0	3	0	0	0	0
6.99074	3.47364	1.47797	2.35027	0.0187597	0.0632936	ENSG00000160688	ENST00000292180	NM_025207	FLAD1	protein_coding	2189	350	1764	73	noncanon	NC	0	0	0	0	0	0	0	0	0	0	0	0	0	0	0	0	0	0	0	0	0	0	0	1	0	1	0	0	0	0	0
4.92525	0.00337615	1.12035	0.00301348	0.997596	0.998125	ENSG00000160685	ENST00000535420	NM_001256455	ZBTB7B	protein_coding	3606	141	1620	1837	noncanon	NC	0	0	0	0	0	0	0	0	0	0	0	0	0	0	0	0	0	0	0	0	0	0	0	2	0	0	2	0	0	0	0
20.6348	-1.15815	0.509252	-2.27423	0.0229525	0.071342	ENSG00000143537	ENST00000356955	NM_207197	ADAM15	protein_coding	2936	70	2592	272	canon	U1	1	0	1	0	0	0	0	0	0	0	0	0	0	0	0	0	0	0	0	0	0	0	0	4	0	4	0	0	0	1	0
3.17587	2.32726	1.51868	1.53242	0.12542	0.210823	ENSG00000169242	ENST00000368407	NM_004428	EFNA1	protein_coding	1552	101	618	831	noncanon	NC	0	0	0	0	0	0	0	0	0	0	0	0	0	0	0	0	0	0	0	0	0	0	0	3	0	0	3	0	0	0	0
4.61008	-4.10986	1.22295	-3.36061	0.000777697	0.00925541	ENSG00000179085	ENST00000368400	NM_153741	DPM3	protein_coding	396	40	279	70	absent	NA	0	0	0	0	0	0	0	0	0	0	0	0	0	0	0	0	0	0	0	0	0	0	0	0	0	0	0	0	0	0	0
6.80275	-2.42793	0.735899	-3.29927	0.000969352	0.0107405	ENSG00000163463	ENST00000295682	NM_173852	KRTCAP2	protein_coding	523	79	411	31	absent	NA	0	0	0	0	0	0	0	0	0	0	0	0	0	0	0	0	0	0	0	0	0	0	0	0	0	0	0	0	0	0	0
2.27734	-1.16282	1.59507	-0.729006	0.465998	0.555229	ENSG00000231064	ENST00000685687	NR_183237	THBS3-AS1	lncRNA	1632	0	0	0	noncanon	NC	0	0	0	0	0	0	0	0	0	0	0	0	0	0	0	0	0	0	0	0	0	0	0	1	0	0	0	0	1	0	0
6.15847	-0.402709	0.904435	-0.44526	0.656132	0.726699	ENSG00000169231	ENST00000368378	NM_007112	THBS3	protein_coding	3145	20	2871	252	noncanon	NC	0	0	0	0	0	0	0	0	0	0	0	0	0	0	0	0	0	0	0	0	0	0	0	2	0	2	0	0	0	0	0
2.43328	1.93324	1.66547	1.16078	0.245732	0.331771	ENSG00000177628	ENST00000368373	NM_000157	GBA1	protein_coding	2291	136	1611	542	noncanon	NC	0	0	0	0	0	0	0	0	0	0	0	0	0	0	0	0	0	0	0	0	0	0	0	1	0	1	0	0	0	0	0
22.7313	-1.37273	0.442978	-3.09885	0.0019427	0.0166774	ENSG00000160767	ENST00000361361	NM_006589	ENTREP3	protein_coding	3190	605	2007	576	noncanon	NC	0	0	0	0	0	0	0	0	0	0	0	0	0	0	0	0	0	0	0	0	0	0	0	2	0	1	1	0	0	0	0
9.63578	0.583903	0.933999	0.625164	0.531863	0.617574	ENSG00000116521	ENST00000302631	NM_005698	SCAMP3	protein_coding	1545	208	1044	291	absent	NA	0	0	0	0	0	0	0	0	0	0	0	0	0	0	0	0	0	0	0	0	0	0	0	0	0	0	0	0	0	0	0
30.259	2.40674	0.858246	2.80425	0.00504337	0.0290623	ENSG00000176444	ENST00000368361	NM_001294338	CLK2	protein_coding	2154	303	1500	349	noncanon	NC	0	0	0	0	0	0	0	0	0	0	0	0	0	0	0	0	0	0	0	0	0	0	0	20	0	6	14	0	0	0	0
8.81136	-1.32246	0.675728	-1.95709	0.0503374	0.117547	ENSG00000143630	ENST00000368358	NM_020897	HCN3	protein_coding	3838	127	2325	1384	noncanon	NC	0	0	0	0	0	0	0	0	0	0	0	0	0	0	0	0	0	0	0	0	0	0	0	2	0	0	2	0	0	0	0
17.7919	4.81285	1.45728	3.30264	0.000957808	0.0106584	ENSG00000160752	ENST00000368356	NM_002004	FDPS	protein_coding	1417	99	1260	55	noncanon	NC	0	0	0	0	0	0	0	0	0	0	0	0	0	0	0	0	0	0	0	0	0	0	0	2	0	2	0	0	0	0	0
5.85202	1.33533	1.3827	0.965741	0.334174	0.423704	ENSG00000225855	ENST00000443642	NR_145424	RUSC1-AS1	lncRNA	679	0	0	0	canon	U5	0	0	0	0	0	0	0	0	0	0	0	0	1	0	0	0	1	0	0	0	0	0	0	3	0	0	0	1	2	1	0
12.6081	-0.0862043	0.788976	-0.109261	0.912995	0.935417	ENSG00000160753	ENST00000368352	NM_001105203	RUSC1	protein_coding	3436	97	2709	542	absent	NA	0	0	0	0	0	0	0	0	0	0	0	0	0	0	0	0	0	0	0	0	0	0	0	0	0	0	0	0	0	0	0
35.7932	0.960817	0.530631	1.81071	0.0701864	0.143602	ENSG00000116539	ENST00000392403	NM_018489	ASH1L	protein_coding	12037	650	8895	2391	noncanon	NC	0	0	0	0	0	0	0	0	0	0	0	0	0	0	0	0	0	0	0	0	0	0	0	24	0	10	14	0	0	0	0
3.58694	2.5253	1.54804	1.63129	0.102828	0.184653	ENSG00000125459	ENST00000245564	NM_018116	MSTO1	protein_coding	2422	30	1713	677	noncanon	NC	0	0	0	0	0	0	0	0	0	0	0	0	0	0	0	0	0	0	0	0	0	0	0	2	0	0	2	0	0	0	0
19.383	-0.0404759	0.539961	-0.0749609	0.940246	0.955847	ENSG00000163374	ENST00000355499	NM_139119	YY1AP1	protein_coding	2723	130	2253	202	noncanon	NC	0	0	0	0	0	0	0	0	0	0	0	0	0	0	0	0	0	0	0	0	0	0	0	4	0	4	0	0	0	0	0
14.6127	1.33505	0.875451	1.52499	0.127262	0.212492	ENSG00000132676	ENST00000368336	NM_004632	DAP3	protein_coding	2056	83	1197	767	noncanon	NC	0	0	0	0	0	0	0	0	0	0	0	0	0	0	0	0	0	0	0	0	0	0	0	2	0	1	1	0	0	0	0
7.08572	-0.789009	0.791758	-0.996528	0.318994	0.407888	ENSG00000203761	ENST00000314835	NR_024117	MSTO2P	unprocessed_pseudogene	1709	0	0	0	noncanon	NC	0	0	0	0	0	0	0	0	0	0	0	0	0	0	0	0	0	0	0	0	0	0	0	2	0	0	0	0	2	0	0
30.9401	1.72593	0.681093	2.53407	0.0112747	0.0465397	ENSG00000116580	ENST00000368331	NM_001282860	GON4L	protein_coding	7745	67	6726	924	noncanon	NC	0	0	0	0	0	0	0	0	0	0	0	0	0	0	0	0	0	0	0	0	0	0	0	11	0	8	3	0	0	0	0
6.6072	3.41869	1.48947	2.29524	0.0217194	0.0692144	ENSG00000143622	ENST00000368323	NM_006912	RIT1	protein_coding	3390	106	660	2579	noncanon	NC	0	0	0	0	0	0	0	0	0	0	0	0	0	0	0	0	0	0	0	0	0	0	0	17	0	1	16	0	0	0	0
37.3948	3.46097	1.02917	3.36286	0.000771384	0.00920901	ENSG00000132680	ENST00000368321	NM_014949	KHDC4	protein_coding	2961	39	1845	1075	canon	U1	2	0	2	0	0	0	0	0	0	0	0	0	0	0	0	0	0	0	0	0	0	0	0	6	0	1	5	0	0	2	0
8.97772	3.8436	1.47321	2.60899	0.00908095	0.0409367	ENSG00000207475	ENST00000384744	NR_002974	SNORA80E	snoRNA	137	0	0	0	absent	NA	0	0	0	0	0	0	0	0	0	0	0	0	0	0	0	0	0	0	0	0	0	0	0	0	0	0	0	0	0	0	0
17.6275	1.62127	0.876787	1.84911	0.0644421	0.135955	ENSG00000116584	ENST00000361247	NM_001162383	ARHGEF2	protein_coding	4169	119	2961	1087	noncanon	NC	0	0	0	0	0	0	0	0	0	0	0	0	0	0	0	0	0	0	0	0	0	0	0	5	0	1	4	0	0	0	0
10.8163	-1.1672	0.618015	-1.88863	0.0589418	0.129212	ENSG00000163479	ENST00000295702	NM_003145	SSR2	protein_coding	1108	63	552	491	absent	NA	0	0	0	0	0	0	0	0	0	0	0	0	0	0	0	0	0	0	0	0	0	0	0	0	0	0	0	0	0	0	0
9.456	-0.075633	0.895649	-0.0844449	0.932703	0.950355	ENSG00000160803	ENST00000368309	NM_020131	UBQLN4	protein_coding	3582	96	1806	1678	noncanon	NC	0	0	0	0	0	0	0	0	0	0	0	0	0	0	0	0	0	0	0	0	0	0	0	4	0	0	4	0	0	0	0
2.52752	2.01941	1.65307	1.22162	0.221853	0.309851	ENSG00000116586	ENST00000368305	NM_014017	LAMTOR2	protein_coding	621	107	378	134	absent	NA	0	0	0	0	0	0	0	0	0	0	0	0	0	0	0	0	0	0	0	0	0	0	0	0	0	0	0	0	0	0	0
9.34856	3.91681	1.46076	2.68135	0.00733263	0.0361121	ENSG00000160789	ENST00000368300	NM_170707	LMNA	protein_coding	3178	207	1995	974	absent	NA	0	0	0	0	0	0	0	0	0	0	0	0	0	0	0	0	0	0	0	0	0	0	0	0	0	0	0	0	0	0	0
5.21578	3.02888	1.50495	2.01261	0.0441554	0.109425	ENSG00000160785	ENST00000359511	NM_014655	SLC25A44	protein_coding	3467	143	945	2364	noncanon	NC	0	0	0	0	0	0	0	0	0	0	0	0	0	0	0	0	0	0	0	0	0	0	0	6	0	0	6	0	0	0	0
2.54824	2.03648	1.58964	1.2811	0.200159	0.288501	ENSG00000160781	ENST00000292291	NM_198406	PAQR6	protein_coding	1969	99	1035	808	absent	NA	0	0	0	0	0	0	0	0	0	0	0	0	0	0	0	0	0	0	0	0	0	0	0	0	0	0	0	0	0	0	0
37.1997	0.819634	0.510495	1.60557	0.108369	0.191096	ENSG00000198952	ENST00000361813	NM_015327	SMG5	protein_coding	4559	144	3051	1362	noncanon	NC	0	0	0	0	0	0	0	0	0	0	0	0	0	0	0	0	0	0	0	0	0	0	0	3	0	3	0	0	0	0	0
29.369	2.00121	0.742997	2.69343	0.00707202	0.035296	ENSG00000163468	ENST00000295688	NM_005998	CCT3	protein_coding	1977	107	1638	230	noncanon	NC	0	0	0	0	0	0	0	0	0	0	0	0	0	0	0	0	0	0	0	0	0	0	0	2	0	2	0	0	0	0	0
2.33136	-2.29321	1.4882	-1.54093	0.123333	0.208369	ENSG00000125462	ENST00000673141	NA	MIR9-1HG	lncRNA	1395	0	0	0	absent	NA	0	0	0	0	0	0	0	0	0	0	0	0	0	0	0	0	0	0	0	0	0	0	0	0	0	0	0	0	0	0	0
4.06712	2.6968	1.57042	1.71725	0.0859344	0.163979	ENSG00000116604	ENST00000348159	NM_005920	MEF2D	protein_coding	5912	289	1566	3917	canon	U2	1	0	0	1	0	0	1	0	0	1	0	0	0	0	0	0	0	0	0	0	0	0	0	10	0	0	10	0	0	2	2
44.8323	0.206107	0.403556	0.510727	0.609542	0.686975	ENSG00000183856	ENST00000361170	NM_178229	IQGAP3	protein_coding	6013	35	4896	1080	noncanon	NC	0	0	0	0	0	0	0	0	0	0	0	0	0	0	0	0	0	0	0	0	0	0	0	5	0	3	2	0	0	0	0
11.8722	-1.848	0.633716	-2.91614	0.00354394	0.0239783	ENSG00000163382	ENST00000368235	NM_144772	NAXE	protein_coding	1111	28	867	214	noncanon	NC	0	0	0	0	0	0	0	0	0	0	0	0	0	0	0	0	0	0	0	0	0	0	0	2	0	2	0	0	0	0	0
8.18672	0.976001	1.06057	0.92026	0.357437	0.448074	ENSG00000160818	ENST00000368232	NM_015590	GPATCH4	protein_coding	2154	70	1339	685	noncanon	NC	0	0	0	0	0	0	0	0	0	0	0	0	0	0	0	0	0	0	0	0	0	0	0	2	0	2	0	0	0	0	0
5.84049	-2.04187	0.973013	-2.0985	0.0358606	0.0952856	ENSG00000272405	ENST00000605886	NA	NA	lncRNA	3222	0	0	0	noncanon	NC	0	0	0	0	0	0	0	0	0	0	0	0	0	0	0	0	0	0	0	0	0	0	0	1	0	0	0	0	1	0	0
7.40163	3.53742	1.5132	2.3377	0.0194029	0.0645013	ENSG00000143319	ENST00000368219	NM_001370150	ISG20L2	protein_coding	2985	351	1062	1453	noncanon	NC	0	0	0	0	0	0	0	0	0	0	0	0	0	0	0	0	0	0	0	0	0	0	0	4	0	0	4	0	0	0	0
8.4809	0.308026	0.872541	0.353022	0.724072	0.78256	ENSG00000143303	ENST00000368216	NM_015997	METTL25B	protein_coding	2271	635	1428	206	noncanon	NC	0	0	0	0	0	0	0	0	0	0	0	0	0	0	0	0	0	0	0	0	0	0	0	2	0	2	0	0	0	0	0
2.6116	2.07122	1.55177	1.33475	0.181959	0.270046	ENSG00000143314	ENST00000361531	NM_145729	MRPL24	protein_coding	883	76	651	94	noncanon	NC	0	0	0	0	0	0	0	0	0	0	0	0	0	0	0	0	0	0	0	0	0	0	0	1	0	1	0	0	0	0	0
22.2062	-1.62234	0.713298	-2.27442	0.0229407	0.071342	ENSG00000143321	ENST00000357325	NM_004494	HDGF	protein_coding	2309	245	723	1339	noncanon	NC	0	0	0	0	0	0	0	0	0	0	0	0	0	0	0	0	0	0	0	0	0	0	0	3	0	0	3	0	0	0	0
20.485	-0.349711	0.518	-0.675118	0.499601	0.587222	ENSG00000143294	ENST00000271526	NM_005973	PRCC	protein_coding	2068	236	1476	354	noncanon	NC	0	0	0	0	0	0	0	0	0	0	0	0	0	0	0	0	0	0	0	0	0	0	0	1	0	0	1	0	0	0	0
27.0439	0.42726	0.518127	0.824623	0.409586	0.499437	ENSG00000132694	ENST00000368194	NM_198236	ARHGEF11	protein_coding	7261	1411	4689	1159	noncanon	NC	0	0	0	0	0	0	0	0	0	0	0	0	0	0	0	0	0	0	0	0	0	0	0	12	6	3	3	0	0	0	0
5.36733	3.11786	1.48868	2.09438	0.0362263	0.0959265	ENSG00000117036	ENST00000368192	NM_001145312	ETV3	protein_coding	5282	79	1539	3649	canon	U2	1	0	0	1	0	0	1	0	0	1	0	0	1	0	0	1	0	0	0	0	0	0	0	13	0	1	12	0	0	3	3
6.0863	3.25886	1.49226	2.18384	0.0289743	0.0837596	ENSG00000183853	ENST00000359209	NM_018240	KIRREL1	protein_coding	7448	31	2274	5141	canon	U2	0	0	0	0	0	0	3	0	0	3	0	0	0	0	0	0	0	0	0	0	0	0	0	7	0	0	7	0	0	3	3
11.8836	4.25211	1.455	2.92242	0.0034732	0.0237523	ENSG00000163565	ENST00000295809	NM_001376587	IFI16	protein_coding	2883	254	2358	249	noncanon	NC	0	0	0	0	0	0	0	0	0	0	0	0	0	0	0	0	0	0	0	0	0	0	0	6	1	4	1	0	0	0	0
15.0379	0.342041	0.697305	0.490518	0.623767	0.699357	ENSG00000158710	ENST00000368097	NM_003564	TAGLN2	protein_coding	1375	57	600	688	absent	NA	0	0	0	0	0	0	0	0	0	0	0	0	0	0	0	0	0	0	0	0	0	0	0	0	0	0	0	0	0	0	0
3.79504	2.60496	1.52267	1.71079	0.0871207	0.165377	ENSG00000143315	ENST00000368090	NM_145167	PIGM	protein_coding	7038	250	1272	5514	canon	U5	0	0	0	0	0	0	0	0	0	0	0	0	1	0	0	1	0	0	0	0	0	0	0	19	0	0	19	0	0	1	1
5.99132	1.41576	1.37067	1.0329	0.301651	0.390124	ENSG00000162734	ENST00000360472	NM_003768	PEA15	protein_coding	2420	138	393	1885	noncanon	NC	0	0	0	0	0	0	0	0	0	0	0	0	0	0	0	0	0	0	0	0	0	0	0	4	0	1	3	0	0	0	0
27.5478	-0.376055	0.475239	-0.791298	0.42877	0.518357	ENSG00000132716	ENST00000368074	NM_015726	DCAF8	protein_coding	3867	100	1794	1871	noncanon	NC	0	0	0	0	0	0	0	0	0	0	0	0	0	0	0	0	0	0	0	0	0	0	0	5	0	2	3	0	0	0	0
3.94901	-0.516153	1.12272	-0.459735	0.645706	0.718468	ENSG00000162735	ENST00000368072	NM_002857	PEX19	protein_coding	3653	8	900	2743	canon	U1	1	0	0	1	0	0	0	0	0	0	0	0	0	0	0	0	0	0	0	0	0	0	0	11	0	2	9	0	0	1	1
37.8697	3.46959	1.02777	3.37585	0.000735889	0.008927	ENSG00000122218	ENST00000241704	NM_004371	COPA	protein_coding	5318	79	3675	1562	canon	U1	1	0	1	0	0	0	0	0	0	0	0	0	1	0	1	0	0	0	0	0	0	0	0	12	0	7	5	0	0	2	0
10.7719	1.48837	1.07519	1.38429	0.166269	0.253587	ENSG00000162736	ENST00000294785	NM_015331	NCSTN	protein_coding	2822	13	2130	677	canon	U1	1	0	1	0	0	0	0	0	0	0	0	0	0	0	0	0	0	0	0	0	0	0	0	5	0	5	0	0	0	1	0
151.547	-11.8038	1.241	-9.51158	1.87783e-21	2.79352e-19	ENSG00000201608	ENST00000364738	NA	RNU4-42P	snRNA	142	0	0	0	absent	NA	0	0	0	0	0	0	0	0	0	0	0	0	0	0	0	0	0	0	0	0	0	0	0	0	0	0	0	0	0	0	0
4.71367	2.888	1.4893	1.93917	0.0524804	0.120685	ENSG00000162738	ENST00000368061	NM_020335	VANGL2	protein_coding	5354	305	1566	3291	canon	U2	0	0	0	0	0	0	2	0	0	2	0	0	0	0	0	0	0	0	0	0	0	0	0	8	0	1	7	0	0	2	2
6.15098	-1.70266	0.956448	-1.78019	0.0750451	0.149746	ENSG00000158769	ENST00000368026	NM_016946	F11R	protein_coding	4639	78	900	3659	canon	U1	1	0	0	1	0	0	0	0	0	0	0	0	0	0	0	0	0	0	0	0	0	0	0	9	0	0	9	0	0	1	1
4.60176	-2.38232	1.0433	-2.28345	0.0224041	0.0704396	ENSG00000215845	ENST00000423014	NM_001113207	TSTD1	protein_coding	567	74	348	143	absent	NA	0	0	0	0	0	0	0	0	0	0	0	0	0	0	0	0	0	0	0	0	0	0	0	0	0	0	0	0	0	0	0
6.0895	1.6604	1.37427	1.2082	0.22697	0.314322	ENSG00000158773	ENST00000368021	NM_007122	USF1	protein_coding	1807	119	933	668	noncanon	NC	0	0	0	0	0	0	0	0	0	0	0	0	0	0	0	0	0	0	0	0	0	0	0	1	0	0	1	0	0	0	0
2.53597	1.99112	1.60695	1.23907	0.215321	0.303771	ENSG00000186517	ENST00000368013	NM_001025598	ARHGAP30	protein_coding	4342	266	3306	768	canon	U1	1	0	1	0	0	0	0	0	0	0	0	0	0	0	0	0	0	0	0	0	0	0	0	4	0	2	2	0	0	1	0
2.92451	2.22194	1.52673	1.45536	0.145569	0.232064	ENSG00000143256	ENST00000368010	NM_012394	PFDN2	protein_coding	598	10	465	121	noncanon	NC	0	0	0	0	0	0	0	0	0	0	0	0	0	0	0	0	0	0	0	0	0	0	0	1	0	0	1	0	0	0	0
5.45566	3.11633	1.48089	2.10437	0.0353464	0.0945056	ENSG00000158793	ENST00000368009	NM_005600	NIT1	protein_coding	1485	71	984	428	noncanon	NC	0	0	0	0	0	0	0	0	0	0	0	0	0	0	0	0	0	0	0	0	0	0	0	1	0	1	0	0	0	0	0
3.34253	2.40114	1.521	1.57865	0.114416	0.198074	ENSG00000158796	ENST00000368006	NM_032998	DEDD	protein_coding	2344	116	957	1172	noncanon	NC	0	0	0	0	0	0	0	0	0	0	0	0	0	0	0	0	0	0	0	0	0	0	0	7	0	2	5	0	0	0	0
2.71701	2.11927	1.54104	1.37522	0.169063	0.256447	ENSG00000143222	ENST00000368003	NM_016406	UFC1	protein_coding	888	19	504	363	absent	NA	0	0	0	0	0	0	0	0	0	0	0	0	0	0	0	0	0	0	0	0	0	0	0	0	0	0	0	0	0	0	0
8.94611	1.16649	1.04763	1.11346	0.265511	0.352414	ENSG00000143258	ENST00000368002	NM_001014443	USP21	protein_coding	2315	178	1698	275	canon	U2	0	0	0	0	0	0	1	0	0	1	0	0	0	0	0	0	0	0	0	0	0	0	0	1	0	1	0	0	0	1	1
7.08526	1.91274	1.36319	1.40313	0.160577	0.247746	ENSG00000143224	ENST00000367999	NM_001122764	PPOX	protein_coding	1733	246	1434	43	noncanon	NC	0	0	0	0	0	0	0	0	0	0	0	0	0	0	0	0	0	0	0	0	0	0	0	1	0	1	0	0	0	0	0
2.49212	1.97322	1.59806	1.23476	0.216922	0.305305	ENSG00000158850	ENST00000319769	NM_003779	B4GALT3	protein_coding	1933	145	1182	505	noncanon	NC	0	0	0	0	0	0	0	0	0	0	0	0	0	0	0	0	0	0	0	0	0	0	0	4	0	2	2	0	0	0	0
11.5662	1.59869	1.05372	1.51719	0.129218	0.214699	ENSG00000158864	ENST00000676972	NM_001377299	NDUFS2	protein_coding	1613	18	1392	201	noncanon	NC	0	0	0	0	0	0	0	0	0	0	0	0	0	0	0	0	0	0	0	0	0	0	0	3	0	3	0	0	0	0	0
3.56093	-5.08388	1.38452	-3.67194	0.000240717	0.00389906	ENSG00000143257	ENST00000367983	NM_005122	NR1I3	protein_coding	1371	162	1047	127	noncanon	NC	0	0	0	0	0	0	0	0	0	0	0	0	0	0	0	0	0	0	0	0	0	0	0	1	0	1	0	0	0	0	0
5.99845	-0.490206	0.953781	-0.513961	0.60728	0.684741	ENSG00000143252	ENST00000367975	NM_003001	SDHC	protein_coding	1308	24	510	772	canon	U1	1	0	0	1	0	0	0	0	0	0	0	0	0	0	0	0	0	0	0	0	0	0	0	1	0	0	1	0	0	1	1
12.7637	-5.57344	0.953366	-5.84607	5.03316e-09	2.42149e-07	ENSG00000283696	ENST00000636161	NA	NA	lncRNA	997	0	0	0	absent	NA	0	0	0	0	0	0	0	0	0	0	0	0	0	0	0	0	0	0	0	0	0	0	0	0	0	0	0	0	0	0	0
7.19356	-0.0343852	0.902649	-0.0380937	0.969613	0.97798	ENSG00000081721	ENST00000367943	NM_007240	DUSP12	protein_coding	1330	15	1023	290	noncanon	NC	0	0	0	0	0	0	0	0	0	0	0	0	0	0	0	0	0	0	0	0	0	0	0	3	0	0	3	0	0	0	0
12.0276	0.977016	0.862201	1.13316	0.257145	0.343002	ENSG00000118217	ENST00000367942	NM_007348	ATF6	protein_coding	7470	40	2013	5415	canon	U1	1	0	0	1	0	0	0	0	0	0	0	0	2	0	0	2	0	0	0	0	0	0	0	19	0	1	18	0	0	3	3
9.421	-1.16271	0.667298	-1.74241	0.0814362	0.158168	ENSG00000198929	ENST00000361897	NM_014697	NOS1AP	protein_coding	5016	486	1521	3007	canon	U1	1	0	0	1	0	0	0	0	0	0	0	0	0	0	0	0	0	0	0	0	0	0	0	3	0	0	3	0	0	1	1
27.1571	-0.867408	0.446438	-1.94295	0.0520221	0.120008	ENSG00000152332	ENST00000489294	NM_175866	UHMK1	protein_coding	8524	182	1260	7080	canon	U1	2	0	0	2	0	0	0	0	0	0	0	0	1	0	0	1	0	0	0	0	0	0	0	31	0	4	27	0	0	3	3
13.3752	-0.676969	0.846615	-0.799618	0.423932	0.513661	ENSG00000117143	ENST00000367925	NM_001324116	UAP1	protein_coding	3559	56	1569	1876	canon	U2	0	0	0	0	0	0	2	0	0	2	0	0	0	0	0	0	0	0	0	0	0	0	0	11	0	3	8	0	0	2	2
3.46263	2.47142	1.51004	1.63666	0.101702	0.183272	ENSG00000132196	ENST00000254521	NM_016371	HSD17B7	protein_coding	1528	98	1026	402	absent	NA	0	0	0	0	0	0	0	0	0	0	0	0	0	0	0	0	0	0	0	0	0	0	0	0	0	0	0	0	0	0	0
14.9294	4.58104	1.45339	3.15196	0.00162179	0.0149194	ENSG00000143228	ENST00000271452	NM_145697	NUF2	protein_coding	1964	258	1395	289	canon	U2	0	0	0	0	0	0	1	0	1	0	0	0	0	0	0	0	0	0	0	0	0	0	0	3	0	2	1	0	0	1	0
13.2265	1.82474	1.05535	1.72905	0.083801	0.161132	ENSG00000185630	ENST00000420696	NM_002585	PBX1	protein_coding	7087	638	1293	5154	canon	U2	1	0	0	1	0	0	2	0	0	2	0	0	0	0	0	0	0	0	0	0	0	0	0	23	2	4	17	0	0	3	3
4.97819	2.98581	1.48581	2.00955	0.0444792	0.109846	ENSG00000143198	ENST00000367889	NM_004528	MGST3	protein_coding	1158	59	459	631	noncanon	NC	0	0	0	0	0	0	0	0	0	0	0	0	0	0	0	0	0	0	0	0	0	0	0	2	0	2	0	0	0	0	0
6.39184	1.76295	1.41476	1.24611	0.212723	0.301497	ENSG00000143149	ENST00000354775	NM_000696	ALDH9A1	protein_coding	2395	3	1557	833	canon	U2	0	0	0	0	0	0	1	0	0	1	0	0	0	0	0	0	0	0	0	0	0	0	0	6	0	3	3	0	0	1	1
10.5259	0.694233	0.877248	0.791377	0.428724	0.518357	ENSG00000143183	ENST00000367881	NM_019026	TMCO1	protein_coding	1912	116	567	1227	noncanon	NC	0	0	0	0	0	0	0	0	0	0	0	0	0	0	0	0	0	0	0	0	0	0	0	4	0	2	2	0	0	0	0
11.2974	1.54957	1.05535	1.4683	0.142022	0.22835	ENSG00000143179	ENST00000367879	NM_012474	UCK2	protein_coding	4801	219	786	3794	canon	U2	0	0	0	0	0	0	1	0	0	1	0	0	0	0	0	0	0	0	0	0	0	0	0	7	0	0	7	0	0	1	1
9.13273	3.84668	1.46124	2.63248	0.00847637	0.0392689	ENSG00000143157	ENST00000367876	NM_017542	POGK	protein_coding	5751	129	1830	3774	noncanon	NC	0	0	0	0	0	0	0	0	0	0	0	0	0	0	0	0	0	0	0	0	0	0	0	16	0	3	13	0	0	0	0
5.48453	3.10224	1.49554	2.07433	0.0380487	0.0988234	ENSG00000152382	ENST00000367874	NM_053053	TADA1	protein_coding	2096	30	1008	1056	canon	U1	1	0	1	0	0	0	0	0	0	0	0	0	0	0	0	0	0	0	0	0	0	0	0	9	0	2	7	0	0	1	0
4.98711	-0.946311	1.1447	-0.826692	0.408412	0.498112	ENSG00000143195	ENST00000271417	NM_199351	ILDR2	protein_coding	13360	271	1920	11167	canon	U2	1	0	0	1	0	0	1	0	0	1	0	0	0	0	0	0	0	0	0	0	0	0	0	38	0	0	38	0	0	2	2
13.8351	-3.84076	0.654122	-5.87162	4.31553e-09	2.11218e-07	ENSG00000198842	ENST00000361200	NM_001080426	STYXL2	protein_coding	4170	119	3477	556	noncanon	NC	0	0	0	0	0	0	0	0	0	0	0	0	0	0	0	0	0	0	0	0	0	0	0	2	0	0	2	0	0	0	0
29.7814	-0.453775	0.416887	-1.08848	0.276382	0.363345	ENSG00000143190	ENST00000367866	NM_002697	POU2F1	protein_coding	13843	11	2301	11529	canon	U2	0	0	0	0	0	0	1	0	0	1	0	0	0	0	0	0	0	0	0	0	0	0	0	31	0	1	30	0	0	1	1
3.25785	2.3685	1.55124	1.52684	0.1268	0.212179	ENSG00000143162	ENST00000370509	NM_003851	CREG1	protein_coding	1969	20	663	1284	canon	U5	0	0	0	0	0	0	0	0	0	0	0	0	1	0	0	1	0	0	0	0	0	0	0	3	0	0	3	0	0	1	1
14.8343	-0.347485	0.613654	-0.566256	0.57122	0.652872	ENSG00000197965	ENST00000359523	NM_003953	MPZL1	protein_coding	4978	169	810	3997	canon	U2	0	0	0	0	0	0	1	0	0	1	0	0	1	0	0	1	0	0	0	0	0	0	0	9	0	1	8	0	0	2	2
2.94039	0.352592	1.68485	0.209271	0.834236	0.874293	ENSG00000143158	ENST00000271373	NM_001143674	MPC2	protein_coding	2223	133	384	1647	canon	U2	1	0	0	1	0	0	2	0	0	2	0	0	0	0	0	0	0	0	0	0	0	0	0	3	0	0	3	0	0	3	3
16.9123	4.74444	1.45143	3.26881	0.00108001	0.0115303	ENSG00000143164	ENST00000367840	NM_001198956	DCAF6	protein_coding	3486	228	2856	400	noncanon	NC	0	0	0	0	0	0	0	0	0	0	0	0	0	0	0	0	0	0	0	0	0	0	0	11	0	8	3	0	0	0	0
10.8756	-0.277116	0.70271	-0.394354	0.69332	0.757433	ENSG00000143147	ENST00000682931	NM_001375883	GPR161	protein_coding	7815	191	1590	5988	canon	U2	0	0	0	0	0	0	2	0	1	1	0	0	0	0	0	0	0	0	0	0	0	0	0	13	0	2	11	0	0	2	1
3.65182	2.53549	1.49938	1.69103	0.090832	0.16949	ENSG00000143155	ENST00000367833	NM_152902	TIPRL	protein_coding	2998	115	819	2062	noncanon	NC	0	0	0	0	0	0	0	0	0	0	0	0	0	0	0	0	0	0	0	0	0	0	0	12	0	1	11	0	0	0	0
21.4443	-0.732933	0.481668	-1.52166	0.128095	0.213542	ENSG00000213064	ENST00000271375	NM_199344	SFT2D2	protein_coding	11040	75	483	10480	canon	U2	0	0	0	0	0	0	1	0	0	1	0	0	3	0	0	3	0	0	0	0	0	0	0	30	0	0	30	0	0	4	4
2.57153	-6.03349	2.20455	-2.73684	0.00620328	0.0325449	ENSG00000206880	ENST00000384153	NA	RNU6-1310P	snRNA	107	0	0	0	absent	NA	0	0	0	0	0	0	0	0	0	0	0	0	0	0	0	0	0	0	0	0	0	0	0	0	0	0	0	0	0	0	0
4.44008	2.82363	1.501	1.88116	0.0599495	0.13066	ENSG00000143153	ENST00000367815	NM_001677	ATP1B1	protein_coding	2216	139	912	1163	canon	U2	0	0	0	0	0	0	1	0	1	0	0	0	0	0	0	0	0	0	0	0	0	0	0	13	0	2	11	0	0	1	0
3.27343	2.3985	1.54744	1.54998	0.121146	0.20575	ENSG00000143156	ENST00000367811	NM_013330	NME7	protein_coding	1472	86	1131	253	noncanon	NC	0	0	0	0	0	0	0	0	0	0	0	0	0	0	0	0	0	0	0	0	0	0	0	2	0	1	1	0	0	0	0
7.13849	3.4961	1.46579	2.38513	0.0170731	0.0599209	ENSG00000117475	ENST00000367808	NM_001320973	BLZF1	protein_coding	2524	147	1203	1122	canon	U5	0	0	0	0	0	0	0	0	0	0	0	0	1	0	1	0	0	0	0	0	0	0	0	7	0	1	8	0	0	1	0
3.65182	2.53549	1.49938	1.69103	0.090832	0.16949	ENSG00000117479	ENST00000236137	NM_006996	SLC19A2	protein_coding	3612	177	1494	1939	noncanon	NC	0	0	0	0	0	0	0	0	0	0	0	0	0	0	0	0	0	0	0	0	0	0	0	16	0	1	15	0	0	0	0
2.31276	-0.138751	1.68202	-0.0824905	0.934257	0.951338	ENSG00000213062	ENST00000392097	NA	NA	lncRNA	14107	0	0	0	canon	U2	2	0	0	0	0	2	6	0	0	0	0	6	0	0	0	0	0	0	0	0	0	0	0	53	0	0	0	0	53	8	0
16.0321	4.67992	1.45095	3.22541	0.00125792	0.0127508	ENSG00000000460	ENST00000359326	NM_001320047	FIRRM	protein_coding	4011	154	2562	1092	noncanon	NC	0	0	0	0	0	0	0	0	0	0	0	0	0	0	0	0	0	0	0	0	0	0	0	8	0	6	2	0	0	0	0
13.0498	-0.162214	0.689272	-0.235342	0.813944	0.858441	ENSG00000000457	ENST00000367771	NM_020423	SCYL3	protein_coding	6308	108	2067	4081	noncanon	NC	0	0	0	0	0	0	0	0	0	0	0	0	0	0	0	0	0	0	0	0	0	0	0	11	0	2	9	0	0	0	0
8.16874	3.7163	1.46061	2.54434	0.0109485	0.0457444	ENSG00000075945	ENST00000361580	NM_014970	KIFAP3	protein_coding	2954	227	2379	346	canon	U1	1	0	1	0	0	0	0	0	0	0	0	0	0	0	0	0	0	0	0	0	0	0	0	9	0	4	5	0	0	1	0
122.093	0.756489	0.275011	2.75076	0.00594576	0.03195	ENSG00000117523	ENST00000647382	NM_001387844	PRRC2C	protein_coding	10624	205	8697	1663	canon	U2	0	0	0	0	0	0	1	0	0	1	0	0	0	0	0	0	0	0	0	0	0	0	0	13	0	5	8	0	0	1	1
12.3781	-5.32867	0.793967	-6.71145	1.92697e-11	1.25209e-09	ENSG00000283683	ENST00000637642	NM_001391940	MYOCOS	protein_coding	663	89	243	286	noncanon	NC	0	0	0	0	0	0	0	0	0	0	0	0	0	0	0	0	0	0	0	0	0	0	0	2	1	0	1	0	0	0	0
4.26206	2.7406	1.54948	1.76872	0.0769411	0.15216	ENSG00000117533	ENST00000236192	NM_003762	VAMP4	protein_coding	4977	155	426	4345	canon	U2	0	0	0	0	0	0	1	0	0	1	0	0	0	0	0	0	0	0	0	0	0	0	0	26	0	1	25	0	0	1	1
5.51932	3.13371	1.47411	2.12584	0.033517	0.0917538	ENSG00000010165	ENST00000361735	NM_015935	METTL13	protein_coding	3368	307	2100	959	canon	U1	1	0	1	0	0	0	0	0	0	0	0	0	0	0	0	0	0	0	0	0	0	0	0	6	0	2	4	0	0	1	0
4.87157	2.97204	1.48076	2.0071	0.044739	0.110161	ENSG00000197959	ENST00000627582	NM_015569	DNM3	protein_coding	7627	158	2592	4875	canon	U2	0	0	0	0	0	0	2	0	0	2	0	0	0	0	0	0	0	0	0	0	0	0	0	24	0	2	22	0	0	2	2
3.82969	-3.7154	1.16149	-3.19882	0.00137992	0.0134495	ENSG00000230630	ENST00000417354	NR_103486	DNM3OS	lncRNA	2538	0	0	0	canon	U2	0	0	0	0	0	0	2	0	0	0	0	2	1	0	0	0	0	1	0	0	0	0	0	13	0	0	0	0	13	3	0
9.20453	-1.19176	0.70445	-1.69176	0.0906912	0.169339	ENSG00000135845	ENST00000344529	NM_153747	PIGC	protein_coding	1456	207	894	271	canon	U2	0	0	0	0	0	0	1	0	1	0	0	0	0	0	0	0	0	0	0	0	0	0	0	3	0	3	0	0	0	1	0
17.5888	3.31703	1.34917	2.45857	0.0139492	0.0529582	ENSG00000094975	ENST00000263688	NM_014283	SUCO	protein_coding	5625	285	3765	1573	canon	U2	1	0	0	1	0	0	1	0	0	1	0	0	0	0	0	0	0	0	0	0	0	0	0	16	0	9	7	0	0	2	2
11.0438	-0.253619	0.692616	-0.366175	0.714234	0.774445	ENSG00000117592	ENST00000340385	NM_004905	PRDX6	protein_coding	1690	62	675	951	noncanon	NC	0	0	0	0	0	0	0	0	0	0	0	0	0	0	0	0	0	0	0	0	0	0	0	5	0	0	5	0	0	0	0
8.80074	0.994197	1.06474	0.933747	0.350434	0.441204	ENSG00000076321	ENST00000209884	NM_014458	KLHL20	protein_coding	3414	97	1830	1444	noncanon	NC	0	0	0	0	0	0	0	0	0	0	0	0	0	0	0	0	0	0	0	0	0	0	0	6	0	2	4	0	0	0	0
4.83104	2.95729	1.48021	1.99789	0.0457281	0.111471	ENSG00000120334	ENST00000682279	NM_001387287	CENPL	protein_coding	2706	671	1035	897	noncanon	NC	0	0	0	0	0	0	0	0	0	0	0	0	0	0	0	0	0	0	0	0	0	0	0	6	0	0	6	0	0	0	0
12.1559	1.70389	1.04169	1.63569	0.101905	0.183519	ENSG00000117593	ENST00000649689	NM_018122	DARS2	protein_coding	3336	556	1938	840	noncanon	NC	0	0	0	0	0	0	0	0	0	0	0	0	0	0	0	0	0	0	0	0	0	0	0	8	1	4	3	0	0	0	0
154.889	0.647845	0.725096	0.893461	0.37161	0.462661	ENSG00000234741	ENST00000702964	NA	GAS5	lncRNA	768	0	0	0	noncanon	NC	0	0	0	0	0	0	0	0	0	0	0	0	0	0	0	0	0	0	0	0	0	0	0	2	0	0	0	0	2	0	0
11.2155	2.6333	1.3538	1.94511	0.0517611	0.11972	ENSG00000185278	ENST00000367701	NM_001122770	ZBTB37	protein_coding	19183	195	1512	17422	canon	U2	0	0	0	0	0	0	2	0	0	2	0	0	0	0	0	0	0	0	0	0	0	0	0	74	0	1	73	0	0	2	2
23.7898	5.25054	1.44971	3.62179	0.000292568	0.00455798	ENSG00000135870	ENST00000367696	NM_172071	RC3H1	protein_coding	11451	261	3402	7636	canon	U2	5	0	1	4	0	0	3	0	0	3	0	0	0	0	0	0	0	0	0	0	0	0	0	36	0	6	30	0	0	8	7
12.834	4.36564	1.45484	3.00078	0.00269292	0.0202435	ENSG00000152061	ENST00000681986	NM_001366446	RABGAP1L	protein_coding	8634	137	3156	5306	canon	U2	0	0	0	0	0	0	1	0	0	1	0	0	0	0	0	0	0	0	0	0	0	0	0	31	0	9	22	0	0	1	1
5.15673	-3.40397	1.30229	-2.61384	0.0089532	0.0405979	ENSG00000203737	ENST00000367685	NM_005684	GPR52	protein_coding	1582	147	1086	347	canon	U2	0	0	0	0	0	0	1	0	1	0	0	0	0	0	0	0	0	0	0	0	0	0	0	4	0	3	1	0	0	1	0
16.7664	-0.420776	0.636536	-0.661041	0.508586	0.595487	ENSG00000116161	ENST00000367679	NM_014412	CACYBP	protein_coding	2869	233	687	1947	canon	U5	0	0	0	0	0	0	0	0	0	0	0	0	1	0	0	1	0	0	1	0	0	1	0	2	0	0	2	0	0	1	1
5.89453	-0.856824	0.943977	-0.907675	0.36405	0.454851	ENSG00000120333	ENST00000476371	NM_022100	MRPS14	protein_coding	2115	16	387	1710	noncanon	NC	0	0	0	0	0	0	0	0	0	0	0	0	0	0	0	0	0	0	0	0	0	0	0	6	0	0	6	0	0	0	0
2.68041	2.07273	1.57496	1.31605	0.188156	0.276235	ENSG00000235750	ENST00000423313	NM_014656	KIAA0040	protein_coding	4548	175	300	3727	noncanon	NC	0	0	0	0	0	0	0	0	0	0	0	0	0	0	0	0	0	0	0	0	0	0	0	11	0	0	11	0	0	0	0
18.7318	1.26159	0.764306	1.65064	0.0988128	0.179916	ENSG00000143207	ENST00000367669	NM_022457	1	protein_coding	2826	307	2196	321	noncanon	NC	0	0	0	0	0	0	0	0	0	0	0	0	0	0	0	0	0	0	0	0	0	0	0	3	0	3	0	0	0	0	0
21.2892	-4.33843	0.582416	-7.44902	9.40343e-14	7.48698e-12	ENSG00000252906	ENST00000517097	NR_002998	SCARNA3	scaRNA	143	0	0	0	absent	NA	0	0	0	0	0	0	0	0	0	0	0	0	0	0	0	0	0	0	0	0	0	0	0	0	0	0	0	0	0	0	0
13.6394	4.46036	1.45627	3.06286	0.00219233	0.0179093	ENSG00000075391	ENST00000367649	NM_170692	RASAL2	protein_coding	9843	388	3843	5610	canon	U2	0	0	0	0	0	0	2	0	0	2	0	0	0	0	0	0	0	0	0	0	0	0	0	25	0	4	21	0	0	2	2
2.6515	-0.586719	1.49705	-0.391917	0.695119	0.759179	ENSG00000213057	ENST00000521244	NR_033186	C1orf220	lncRNA	2577	0	0	0	canon	U1	1	0	0	0	0	1	0	0	0	0	0	0	0	0	0	0	0	0	0	0	0	0	0	1	0	0	0	0	1	1	0
2.37549	-6.7005	2.19193	-3.05689	0.00223647	0.0179381	ENSG00000201347	ENST00000364477	NA	RNA5SP69	rRNA_pseudogene	117	0	0	0	absent	NA	0	0	0	0	0	0	0	0	0	0	0	0	0	0	0	0	0	0	0	0	0	0	0	0	0	0	0	0	0	0	0
9.6486	3.93636	1.45671	2.70223	0.0068877	0.0347179	ENSG00000116191	ENST00000367635	NM_152663	RALGPS2	protein_coding	7492	175	1752	5480	canon	U1	1	1	0	0	0	0	0	0	0	0	0	0	0	0	0	0	0	0	0	0	0	0	0	33	0	3	30	0	0	1	0
8.28701	3.74499	1.48104	2.52861	0.0114514	0.0468924	ENSG00000116199	ENST00000263733	NM_014864	FAM20B	protein_coding	5991	204	1230	4422	canon	U2	1	0	0	1	0	0	1	0	0	1	0	0	0	0	0	0	0	0	0	0	0	0	0	13	1	3	9	0	0	2	2
39.4543	-2.17636	0.375144	-5.8014	6.57622e-09	3.12398e-07	ENSG00000186283	ENST00000367627	NM_022371	TOR3A	protein_coding	2031	58	1194	777	noncanon	NC	0	0	0	0	0	0	0	0	0	0	0	0	0	0	0	0	0	0	0	0	0	0	0	3	0	2	1	0	0	0	0
28.1221	-0.145517	0.461623	-0.315228	0.752588	0.807819	ENSG00000143322	ENST00000502732	NM_007314	ABL2	protein_coding	12217	279	3549	8387	canon	U2	1	0	0	1	0	0	2	0	0	2	0	0	0	0	0	0	0	0	0	0	0	0	0	21	1	2	18	0	0	3	3
15.2816	0.451351	0.748504	0.603004	0.546506	0.630811	ENSG00000057252	ENST00000367619	NM_003101	SOAT1	protein_coding	6840	139	1653	5038	canon	U2	0	0	0	0	0	0	2	0	1	1	0	0	0	0	0	0	0	0	0	0	0	0	0	27	0	6	21	0	0	2	1
9.1232	-8.71487	2.71671	-3.20788	0.00133719	0.0131922	ENSG00000251875	ENST00000516066	NA	RNU5F-2P	snRNA	82	0	0	0	noncanon	NC	0	0	0	0	0	0	0	0	0	0	0	0	0	0	0	0	0	0	0	0	0	0	0	1	0	0	0	0	1	0	0
3.06406	-7.07093	3.56208	-1.98506	0.0471379	0.113079	ENSG00000243062	ENST00000669730	NR_138090	NA	lncRNA	570	0	0	0	absent	NA	0	0	0	0	0	0	0	0	0	0	0	0	0	0	0	0	0	0	0	0	0	0	0	0	0	0	0	0	0	0	0
25.1861	0.133741	0.527822	0.253383	0.799972	0.847338	ENSG00000169905	ENST00000609928	NM_001199260	TOR1AIP2	protein_coding	8319	418	1413	6094	canon	U2	1	0	0	1	0	0	2	0	0	2	0	0	0	0	0	0	0	0	0	0	0	0	0	18	0	1	17	0	0	3	3
10.4157	0.691673	0.867504	0.797314	0.425268	0.51495	ENSG00000143337	ENST00000606911	NM_015602	TOR1AIP1	protein_coding	3807	217	1752	1836	noncanon	NC	0	0	0	0	0	0	0	0	0	0	0	0	0	0	0	0	0	0	0	0	0	0	0	11	0	1	10	0	0	0	0
63.681	0.653893	0.36711	1.78119	0.0748816	0.149584	ENSG00000135837	ENST00000367607	NM_014810	CEP350	protein_coding	13414	332	9354	3713	canon	U2	1	0	0	1	0	0	1	0	1	0	0	0	0	0	0	0	0	0	0	0	0	0	0	30	0	18	12	0	0	2	1
5.53733	3.1421	1.4851	2.11575	0.0343664	0.093007	ENSG00000116260	ENST00000367602	NM_002826	QSOX1	protein_coding	9276	38	2244	6992	canon	U2	0	0	0	0	0	0	1	0	0	1	0	0	0	0	0	0	0	0	0	0	0	0	0	11	0	1	10	0	0	1	1
8.02734	-1.69663	0.692187	-2.45111	0.0142415	0.0536941	ENSG00000121454	ENST00000263726	NM_033343	LHX4	protein_coding	5844	265	1173	4404	canon	U2	0	0	0	0	0	0	1	0	0	1	0	0	0	0	0	0	0	0	0	0	0	0	0	5	0	0	5	0	0	1	1
18.0309	0.768617	0.668815	1.14922	0.250465	0.336143	ENSG00000230124	ENST00000367595	NM_032360	ACBD6	protein_coding	1293	310	849	132	absent	NA	0	0	0	0	0	0	0	0	0	0	0	0	0	0	0	0	0	0	0	0	0	0	0	0	0	0	0	0	0	0	0
7.85308	-5.11649	0.919853	-5.56229	2.6626e-08	1.13598e-06	ENSG00000236719	ENST00000673955	NA	OVAAL	lncRNA	1786	0	0	0	noncanon	NC	0	0	0	0	0	0	0	0	0	0	0	0	0	0	0	0	0	0	0	0	0	0	0	7	0	0	0	0	7	0	0
15.2965	-1.53876	0.525943	-2.92572	0.00343659	0.0236763	ENSG00000143324	ENST00000367590	NM_004736	XPR1	protein_coding	8484	179	2091	6212	canon	U2	1	0	1	0	0	0	1	0	0	1	0	0	1	0	0	1	0	0	0	0	0	0	0	20	0	1	19	0	0	3	2
2.36947	-2.11536	1.42769	-1.48167	0.138428	0.224738	ENSG00000283575	ENST00000636407	NA	U6	snRNA	96	0	0	0	absent	NA	0	0	0	0	0	0	0	0	0	0	0	0	0	0	0	0	0	0	0	0	0	0	0	0	0	0	0	0	0	0	0
14.8381	-0.624828	0.652052	-0.958248	0.337938	0.427661	ENSG00000135823	ENST00000258301	NM_005819	STX6	protein_coding	4810	196	768	3844	canon	U2	0	0	0	0	0	0	2	0	0	2	0	0	0	0	0	0	0	0	0	0	0	0	0	17	0	0	17	0	0	2	2
8.01857	3.69627	1.4723	2.51054	0.0120547	0.0484551	ENSG00000162783	ENST00000367577	NM_016545	IER5	protein_coding	4201	202	984	3013	canon	U2	0	0	0	0	0	0	1	0	0	1	0	0	0	0	0	0	0	0	0	0	0	0	0	15	0	0	15	0	0	1	1
43.127	0.971563	0.474034	2.04956	0.040407	0.102939	ENSG00000135821	ENST00000331872	NM_001033044	GLUL	protein_coding	7554	111	1122	6306	canon	U1	1	0	0	1	0	0	0	0	0	0	0	0	0	0	0	0	0	0	0	0	0	0	0	15	0	1	14	0	0	1	1
8.55654	-3.59697	1.31077	-2.74415	0.0060667	0.0323367	ENSG00000143333	ENST00000367558	NM_002928	RGS16	protein_coding	2408	129	609	1668	noncanon	NC	0	0	0	0	0	0	0	0	0	0	0	0	0	0	0	0	0	0	0	0	0	0	0	2	0	1	1	0	0	0	0
5.0396	-0.934599	0.927914	-1.0072	0.313837	0.40234	ENSG00000135838	ENST00000367553	NM_030769	NPL	protein_coding	2543	54	963	1475	canon	U2	0	0	0	0	0	0	1	0	1	0	0	0	0	0	0	0	0	0	0	0	0	0	0	3	0	1	2	0	0	1	0
67.6993	1.52322	0.431183	3.53266	0.000411395	0.00590258	ENSG00000135829	ENST00000367549	NM_001357	DHX9	protein_coding	4493	109	3813	547	noncanon	NC	0	0	0	0	0	0	0	0	0	0	0	0	0	0	0	0	0	0	0	0	0	0	0	7	0	5	2	0	0	0	0
85.6819	-0.356835	0.533327	-0.669075	0.503448	0.591006	ENSG00000135862	ENST00000258341	NM_002293	LAMC1	protein_coding	7929	296	4830	2801	canon	U2	0	0	0	0	0	0	1	0	0	1	0	0	0	0	0	0	0	0	0	0	0	0	0	18	0	6	12	0	0	1	1
4.96874	-3.84912	1.24476	-3.09225	0.00198644	0.0168714	ENSG00000232860	ENST00000421703	NR_040063	SMG7-AS1	lncRNA	2220	0	0	0	noncanon	NC	0	0	0	0	0	0	0	0	0	0	0	0	0	0	0	0	0	0	0	0	0	0	0	4	0	0	0	0	4	0	0
27.0661	0.663794	0.545772	1.21625	0.22389	0.311507	ENSG00000116698	ENST00000688051	NM_001375584	SMG7	protein_coding	5946	121	3564	2259	canon	U2	0	0	0	0	0	0	1	0	1	0	0	0	0	0	0	0	0	0	0	0	0	0	0	13	0	6	7	0	0	1	0
2.57153	-6.03349	2.20455	-2.73684	0.00620328	0.0325449	ENSG00000116701	ENST00000367535	NM_000433	NCF2	protein_coding	2267	129	1581	555	noncanon	NC	0	0	0	0	0	0	0	0	0	0	0	0	0	0	0	0	0	0	0	0	0	0	0	1	0	0	1	0	0	0	0
13.2917	-0.624439	0.590267	-1.05789	0.290105	0.377697	ENSG00000162704	ENST00000359856	NM_005717	ARPC5	protein_coding	7266	123	456	6685	canon	U2	1	0	0	1	0	0	1	0	0	1	0	0	0	0	0	0	0	0	0	0	0	0	0	27	0	0	27	0	0	2	2
3.60856	2.53044	1.56167	1.62034	0.10516	0.187649	ENSG00000143344	ENST00000360851	NM_001297671	RGL1	protein_coding	4725	177	2307	2239	canon	U1	1	0	0	1	0	0	0	0	0	0	0	0	0	0	0	0	0	0	0	0	0	0	0	15	0	3	12	0	0	1	1
3.67163	2.55289	1.51831	1.68139	0.0926863	0.172146	ENSG00000198756	ENST00000361927	NM_015101	COLGALT2	protein_coding	5179	370	1881	2926	canon	U2	0	0	0	0	0	0	1	0	0	1	0	0	0	0	0	0	0	0	0	0	0	0	0	7	0	0	7	0	0	1	1
6.21156	-1.13142	0.831894	-1.36005	0.173815	0.261098	ENSG00000198860	ENST00000645668	NM_052965	TSEN15	protein_coding	1907	25	516	1364	noncanon	NC	0	0	0	0	0	0	0	0	0	0	0	0	0	0	0	0	0	0	0	0	0	0	0	6	0	1	5	0	0	0	0
8.18024	-0.385892	0.793299	-0.48644	0.626655	0.701546	ENSG00000116667	ENST00000235307	NM_030806	C1orf21	protein_coding	10293	339	366	9462	canon	U2	0	0	0	0	0	0	1	0	0	1	0	0	0	0	0	0	0	0	0	0	0	0	0	15	0	0	15	0	0	1	1
18.0568	1.45291	0.852515	1.70427	0.088331	0.166894	ENSG00000116406	ENST00000318130	NM_025191	EDEM3	protein_coding	6837	211	2799	3825	canon	U2	0	0	0	0	0	0	1	0	1	0	0	0	1	0	1	0	0	0	0	0	0	0	0	17	0	7	10	0	0	2	0
13.4145	-0.831928	0.652307	-1.27536	0.202181	0.290733	ENSG00000135842	ENST00000367511	NM_052966	NIBAN1	protein_coding	6884	151	2787	3944	canon	U2	0	0	0	0	0	0	1	0	0	1	0	0	0	0	0	0	0	0	0	0	0	0	0	15	0	3	12	0	0	1	1
3.58271	2.53774	1.54294	1.64474	0.100024	0.181425	ENSG00000121481	ENST00000367510	NM_007212	RNF2	protein_coding	3407	91	1011	2301	canon	U1	1	0	0	1	0	0	0	0	0	0	0	0	0	0	0	0	0	0	0	0	0	0	0	21	0	1	20	0	0	1	1
9.73785	-0.00699019	0.768522	-0.00909562	0.992743	0.994967	ENSG00000121486	ENST00000367506	NM_030934	TRMT1L	protein_coding	4361	240	2202	1917	noncanon	NC	0	0	0	0	0	0	0	0	0	0	0	0	0	0	0	0	0	0	0	0	0	0	0	10	0	3	7	0	0	0	0
3.31879	2.40462	1.5084	1.59415	0.110903	0.194188	ENSG00000116668	ENST00000367500	NM_017673	SWT1	protein_coding	3838	147	2703	977	canon	U2	0	0	0	0	0	0	1	0	0	1	0	0	0	0	0	0	0	0	0	0	0	0	0	11	0	4	7	0	0	1	1
37.6594	1.0742	0.534288	2.01053	0.0443748	0.109734	ENSG00000116679	ENST00000367498	NM_006469	IVNS1ABP	protein_coding	4113	290	1929	1646	canon	U2	0	0	0	0	0	0	1	0	0	1	0	0	0	0	0	0	0	0	0	0	0	0	0	17	0	5	12	0	0	1	1
11.671	4.22857	1.4773	2.86235	0.00420507	0.0263247	ENSG00000143341	ENST00000271588	NM_031935	HMCN1	protein_coding	18368	388	16908	1070	canon	U2	2	0	2	0	0	0	2	0	2	0	0	0	1	0	1	0	0	0	0	0	0	0	0	31	0	29	2	0	0	5	0
113.903	2.30135	0.430672	5.34361	9.11114e-08	3.63995e-06	ENSG00000047410	ENST00000367478	NM_003292	TPR	protein_coding	9636	224	7092	2318	canon	U1	2	0	1	1	0	0	0	0	0	0	0	0	0	0	0	0	0	0	0	0	0	0	0	21	0	8	13	0	0	2	1
14.4814	4.52818	1.45439	3.11346	0.00184906	0.0161832	ENSG00000157181	ENST00000287859	NM_017847	ODR4	protein_coding	3820	136	1365	2298	canon	U1	1	0	1	0	0	0	0	0	0	0	0	0	0	0	0	0	0	0	0	0	0	0	0	5	0	3	2	0	0	1	0
23.9817	-0.451599	0.497463	-0.907805	0.363981	0.454851	ENSG00000116750	ENST00000367454	NM_001199261	UCHL5	protein_coding	5184	99	987	4096	canon	U2	2	0	0	2	0	0	2	0	0	2	0	0	0	0	0	0	0	0	0	0	0	0	0	33	1	2	30	0	0	4	4
14.117	0.729798	0.746816	0.977213	0.328464	0.41787	ENSG00000116747	ENST00000400968	NM_001173524	RO60	protein_coding	8291	164	1617	6487	canon	U2	0	0	0	0	0	0	3	0	0	3	0	0	0	0	0	0	0	0	0	0	0	0	0	42	0	5	37	0	0	3	3
2.89775	0.297535	1.45299	0.204774	0.837748	0.876833	ENSG00000023572	ENST00000367439	NM_197962	GLRX2	protein_coding	682	31	495	154	noncanon	NC	0	0	0	0	0	0	0	0	0	0	0	0	0	0	0	0	0	0	0	0	0	0	0	5	0	3	2	0	0	0	0
23.1317	1.53878	0.740672	2.07755	0.0377512	0.0983671	ENSG00000134371	ENST00000367435	NM_024529	CDC73	protein_coding	5869	169	1596	4102	canon	U2	0	0	0	0	0	0	4	0	1	3	0	0	0	0	0	0	0	0	0	0	0	0	0	32	0	1	31	0	0	4	3
68.9576	3.00416	0.668192	4.49595	6.926e-06	0.000205526	ENSG00000066279	ENST00000367409	NM_018136	ASPM	protein_coding	10863	231	10434	196	canon	U2	1	0	1	0	0	0	2	0	2	0	0	0	1	0	1	0	0	0	0	0	0	0	0	23	0	23	0	0	0	4	0
7.16253	3.49676	1.46894	2.38047	0.0172904	0.060131	ENSG00000177888	ENST00000367405	NM_194314	ZBTB41	protein_coding	8595	116	2730	5676	canon	U2	2	0	1	1	0	0	4	0	1	3	0	0	1	0	1	0	0	0	0	0	0	0	0	46	0	10	36	0	0	7	4
10.6684	4.07505	1.45734	2.79622	0.0051705	0.0295971	ENSG00000213047	ENST00000620048	NM_001195215	DENND1B	protein_coding	8365	324	2328	5711	canon	U2	2	0	0	2	0	0	2	0	0	2	0	0	0	0	0	0	0	0	0	0	0	0	0	39	0	3	36	0	0	4	4
9.05226	3.83028	1.46236	2.61925	0.00881228	0.0401578	ENSG00000151414	ENST00000367385	NM_133494	NEK7	protein_coding	4114	278	909	2897	canon	U2	0	0	0	0	0	0	1	0	0	1	0	0	0	0	0	0	0	0	0	0	0	0	0	16	0	3	13	0	0	1	1
7.94747	3.65178	1.46315	2.49584	0.0125661	0.0499023	ENSG00000229989	ENST00000660348	NA	MIR181A1HG	lncRNA	1798	0	0	0	canon	U2	0	0	0	0	0	0	1	0	0	0	0	1	0	0	0	0	0	0	0	0	0	0	0	6	0	0	0	0	6	1	0
8.67478	3.77547	1.46111	2.58398	0.00976664	0.0428558	ENSG00000162702	ENST00000367353	NM_001281293	ZNF281	protein_coding	4864	90	2688	2066	noncanon	NC	0	0	0	0	0	0	0	0	0	0	0	0	0	0	0	0	0	0	0	0	0	0	0	17	0	6	11	0	0	0	0
30.0753	5.59208	1.45649	3.83941	0.000123331	0.00230096	ENSG00000118193	ENST00000367350	NM_014875	KIF14	protein_coding	7291	340	4947	1887	canon	U2	1	0	1	0	0	0	1	0	0	1	0	0	0	0	0	0	0	0	0	0	0	0	0	19	0	8	11	0	0	2	1
5.41965	3.09016	1.49198	2.07119	0.0383415	0.0991755	ENSG00000118197	ENST00000331314	NM_001031725	DDX59	protein_coding	2229	140	1860	216	canon	U1	1	0	1	0	0	0	0	0	0	0	0	0	0	0	0	0	0	0	0	0	0	0	0	3	0	1	2	0	0	1	0
23.659	1.64843	0.743407	2.21739	0.0265963	0.078882	ENSG00000118200	ENST00000358823	NM_203459	CAMSAP2	protein_coding	8017	934	4437	2644	canon	U1	1	0	0	1	0	0	0	0	0	0	0	0	0	0	0	0	0	0	0	0	0	0	0	22	0	8	14	0	0	1	1
6.51812	-1.74711	0.797766	-2.19	0.0285241	0.0826906	ENSG00000116852	ENST00000461742	NM_001252102	KIF21B	protein_coding	9334	330	4872	4130	canon	U5	0	0	0	0	0	0	0	0	0	0	0	0	1	0	0	1	0	0	0	0	0	0	0	6	0	1	5	0	0	1	1
15.2322	-0.898659	0.603171	-1.48989	0.136253	0.222415	ENSG00000116857	ENST00000367330	NM_001288565	TMEM9	protein_coding	1994	550	552	890	noncanon	NC	0	0	0	0	0	0	0	0	0	0	0	0	0	0	0	0	0	0	0	0	0	0	0	3	0	1	2	0	0	0	0
4.70037	2.92746	1.54045	1.9004	0.0573809	0.127355	ENSG00000174307	ENST00000367311	NM_012396	PHLDA3	protein_coding	2749	401	384	1900	noncanon	NC	0	0	0	0	0	0	0	0	0	0	0	0	0	0	0	0	0	0	0	0	0	0	0	3	0	0	3	0	0	0	0
3.28249	2.37147	1.56501	1.51531	0.129694	0.21513	ENSG00000159176	ENST00000340006	NM_004078	CSRP1	protein_coding	1820	53	582	1182	absent	NA	0	0	0	0	0	0	0	0	0	0	0	0	0	0	0	0	0	0	0	0	0	0	0	0	0	0	0	0	0	0	0
11.5122	2.57209	1.35272	1.90142	0.0572474	0.127134	ENSG00000134369	ENST00000685211	NM_001389617	NAV1	protein_coding	13891	215	6495	7036	noncanon	NC	0	0	0	0	0	0	0	0	0	0	0	0	0	0	0	0	0	0	0	0	0	0	0	13	0	3	10	0	0	0	0
72.8196	0.600816	0.337571	1.77982	0.0751052	0.149771	ENSG00000198700	ENST00000361565	NM_018085	IPO9	protein_coding	11416	52	3126	8236	canon	U2	0	0	0	0	0	0	2	0	1	1	0	0	0	0	0	0	0	0	0	0	0	0	0	23	0	9	14	0	0	2	1
10.4829	0.160198	0.764707	0.209489	0.834067	0.874197	ENSG00000134375	ENST00000367287	NM_006335	TIMM17A	protein_coding	1650	23	516	1109	canon	U1	1	0	0	1	0	0	0	0	0	0	0	0	0	0	0	0	0	0	0	0	0	0	0	5	0	0	5	0	0	1	1
13.4595	-0.592534	0.602581	-0.983325	0.325447	0.414686	ENSG00000176393	ENST00000295640	NM_020216	RNPEP	protein_coding	2399	18	1953	426	canon	U2	0	0	0	0	0	0	1	0	1	0	0	0	0	0	0	0	0	0	0	0	0	0	0	2	0	1	1	0	0	1	0
8.02824	-1.68215	0.739153	-2.27578	0.0228593	0.0712858	ENSG00000234678	ENST00000419190	NA	ELF3-AS1	lncRNA	5296	0	0	0	canon	U5	0	0	0	0	0	0	0	0	0	0	0	0	1	0	0	0	0	1	0	0	0	0	0	15	0	0	0	0	15	1	0
3.92269	2.63606	1.57948	1.66894	0.095129	0.175482	ENSG00000143862	ENST00000272217	NM_138795	ARL8A	protein_coding	1789	164	561	1062	noncanon	NC	0	0	0	0	0	0	0	0	0	0	0	0	0	0	0	0	0	0	0	0	0	0	0	2	0	0	2	0	0	0	0
11.7847	0.916783	0.857618	1.06899	0.285076	0.372565	ENSG00000077152	ENST00000646651	NM_014176	UBE2T	protein_coding	878	63	594	177	canon	U2	0	0	0	0	0	0	1	0	0	1	0	0	0	0	0	0	0	0	0	0	0	0	0	5	0	1	4	0	0	1	1
15.1674	1.4031	0.879816	1.59476	0.110765	0.193976	ENSG00000077157	ENST00000608999	NM_002481	PPP1R12B	protein_coding	15244	152	2949	12141	canon	U2	0	0	0	0	0	0	1	0	0	1	0	0	0	0	0	0	0	0	0	0	0	0	0	20	0	1	19	0	0	1	1
3.73063	-1.90219	1.09147	-1.74278	0.0813713	0.158133	ENSG00000143858	ENST00000367268	NM_177402	SYT2	protein_coding	7635	196	1260	6160	canon	U2	0	0	0	0	0	0	1	0	0	1	0	0	0	0	0	0	0	0	0	0	0	0	0	15	0	1	14	0	0	1	1
29.8854	4.07716	1.35514	3.00867	0.00262397	0.019894	ENSG00000117139	ENST00000367265	NM_006618	KDM5B	protein_coding	9292	115	4635	4540	canon	U2	0	0	0	0	0	0	1	0	0	1	0	0	1	0	0	1	0	0	0	0	0	0	0	23	0	5	18	0	0	2	2
6.016	3.25726	1.47029	2.21538	0.0267341	0.0792232	ENSG00000117153	ENST00000367261	NM_021633	KLHL12	protein_coding	3311	145	1707	1412	noncanon	NC	0	0	0	0	0	0	0	0	0	0	0	0	0	0	0	0	0	0	0	0	0	0	0	5	0	0	5	0	0	0	0
6.92465	3.47306	1.47035	2.36207	0.0181733	0.0619999	ENSG00000159346	ENST00000340990	NM_015999	ADIPOR1	protein_coding	2091	127	1128	740	noncanon	NC	0	0	0	0	0	0	0	0	0	0	0	0	0	0	0	0	0	0	0	0	0	0	0	4	0	2	2	0	0	0	0
6.03067	3.2807	1.50604	2.17835	0.0293797	0.0843919	ENSG00000159348	ENST00000367249	NM_016243	CYB5R1	protein_coding	1624	51	918	653	noncanon	NC	0	0	0	0	0	0	0	0	0	0	0	0	0	0	0	0	0	0	0	0	0	0	0	3	0	0	3	0	0	0	0
4.62293	2.89714	1.48654	1.94892	0.0513048	0.11901	ENSG00000163444	ENST00000367242	NM_138391	TMEM183A	protein_coding	3031	91	1131	1807	canon	U1	1	0	0	1	0	0	0	0	0	0	0	0	0	0	0	0	0	0	0	0	0	0	0	11	0	5	6	0	0	1	1
2.84103	2.18667	1.56577	1.39654	0.162552	0.249533	ENSG00000143847	ENST00000295706	NM_001304331	PPFIA4	protein_coding	6508	398	3624	2345	noncanon	NC	0	0	0	0	0	0	0	0	0	0	0	0	0	0	0	0	0	0	0	0	0	0	0	6	0	3	3	0	0	0	0
3.96322	2.6513	1.49481	1.77367	0.0761175	0.151112	ENSG00000159388	ENST00000290551	NM_006763	BTG2	protein_coding	2729	87	477	2163	noncanon	NC	0	0	0	0	0	0	0	0	0	0	0	0	0	0	0	0	0	0	0	0	0	0	0	5	0	0	5	0	0	0	0
23.608	-8.0896	1.88996	-4.2803	1.86641e-05	0.000491878	ENSG00000202300	ENST00000365430	NA	RNU6-487P	snRNA	104	0	0	0	absent	NA	0	0	0	0	0	0	0	0	0	0	0	0	0	0	0	0	0	0	0	0	0	0	0	0	0	0	0	0	0	0	0
8.64227	3.80118	1.4788	2.57044	0.010157	0.0437522	ENSG00000058668	ENST00000357681	NM_001684	ATP2B4	protein_coding	8697	463	3618	4226	noncanon	NC	0	0	0	0	0	0	0	0	0	0	0	0	0	0	0	0	0	0	0	0	0	0	0	17	1	0	16	0	0	0	0
5.70459	3.18254	1.47071	2.16394	0.0304686	0.0863558	ENSG00000182004	ENST00000414487	NM_003094	SNRPE	protein_coding	1560	60	279	1219	noncanon	NC	0	0	0	0	0	0	0	0	0	0	0	0	0	0	0	0	0	0	0	0	0	0	0	2	0	0	2	0	0	0	0
2.81698	2.18435	1.61945	1.34882	0.177393	0.265169	ENSG00000143842	ENST00000367204	NM_005686	SOX13	protein_coding	4076	596	1869	1608	noncanon	NC	0	0	0	0	0	0	0	0	0	0	0	0	0	0	0	0	0	0	0	0	0	0	0	3	0	0	3	0	0	0	0
2.593	2.04607	1.54548	1.32391	0.185534	0.273344	ENSG00000143850	ENST00000272203	NM_014935	PLEKHA6	protein_coding	7412	235	3147	3926	noncanon	NC	0	0	0	0	0	0	0	0	0	0	0	0	0	0	0	0	0	0	0	0	0	0	0	7	0	0	7	0	0	0	0
9.65027	0.532896	0.879445	0.605946	0.54455	0.628939	ENSG00000158615	ENST00000367188	NM_032833	PPP1R15B	protein_coding	5259	405	2142	2710	canon	U2	0	0	0	0	0	0	1	0	0	1	0	0	0	0	0	0	0	0	0	0	0	0	0	17	0	3	14	0	0	1	1
6.016	3.25726	1.47029	2.21538	0.0267341	0.0792232	ENSG00000133056	ENST00000684373	NM_001377334	PIK3C2B	protein_coding	7658	449	4905	2218	canon	U2	0	0	0	0	0	0	1	0	1	0	0	0	0	0	0	0	0	0	0	0	0	0	0	11	0	2	9	0	0	1	0
42.2634	3.03083	0.843109	3.59482	0.000324617	0.00497721	ENSG00000198625	ENST00000367182	NM_002393	MDM4	protein_coding	10050	103	1473	8437	canon	U5	0	0	0	0	0	0	0	0	0	0	0	0	3	0	0	3	0	0	0	0	0	0	0	27	1	1	25	0	0	3	3
3.7223	-0.681997	1.14776	-0.594197	0.552381	0.635904	ENSG00000170382	ENST00000367177	NM_201630	LRRN2	protein_coding	3468	418	2142	680	absent	NA	0	0	0	0	0	0	0	0	0	0	0	0	0	0	0	0	0	0	0	0	0	0	0	0	0	0	0	0	0	0	0
7.62247	-2.60027	0.767698	-3.38709	0.000706374	0.00869963	ENSG00000163531	ENST00000339876	NM_001005388	NFASC	protein_coding	10336	130	3723	6282	canon	U2	0	0	0	0	0	0	3	0	0	3	0	0	0	0	0	0	0	0	0	0	0	0	0	12	0	2	10	0	0	3	3
13.3593	-0.230186	0.632805	-0.363754	0.716041	0.775958	ENSG00000117222	ENST00000264515	NM_005057	RBBP5	protein_coding	4367	104	1617	2644	canon	U1	1	0	0	1	0	0	0	0	0	0	0	0	1	0	0	1	0	0	0	0	0	0	0	10	0	2	8	0	0	2	2
9.89589	1.35603	1.04706	1.29509	0.19529	0.283641	ENSG00000133059	ENST00000367162	NM_015375	DSTYK	protein_coding	8010	166	2790	5052	canon	U2	1	0	0	1	0	0	1	0	0	1	0	0	0	0	0	0	0	0	0	0	0	0	0	15	0	0	15	0	0	2	2
4.70156	0.927142	1.42827	0.649137	0.51625	0.602664	ENSG00000117266	ENST00000429964	NM_212502	CDK18	protein_coding	2986	127	1425	1411	noncanon	NC	0	0	0	0	0	0	0	0	0	0	0	0	0	0	0	0	0	0	0	0	0	0	0	3	0	1	2	0	0	0	0
6.28302	-8.00848	1.43796	-5.56932	2.55736e-08	1.09521e-06	ENSG00000253097	ENST00000517288	NA	RNU2-19P	snRNA	84	0	0	0	absent	NA	0	0	0	0	0	0	0	0	0	0	0	0	0	0	0	0	0	0	0	0	0	0	0	0	0	0	0	0	0	0	0
14.2675	0.736197	0.749312	0.982498	0.325855	0.415065	ENSG00000158711	ENST00000357992	NM_001973	ELK4	protein_coding	10288	379	1296	8602	canon	U2	1	0	0	1	0	0	1	0	0	1	0	0	0	0	0	0	0	0	0	0	0	0	0	49	0	1	48	0	0	2	2
3.3587	0.0970632	1.43662	0.0675636	0.946133	0.960577	ENSG00000158715	ENST00000367145	NM_033102	SLC45A3	protein_coding	3391	229	1662	1382	noncanon	NC	0	0	0	0	0	0	0	0	0	0	0	0	0	0	0	0	0	0	0	0	0	0	0	4	0	0	4	0	0	0	0
106.836	0.234881	0.307631	0.763515	0.445157	0.534793	ENSG00000069275	ENST00000367142	NM_022731	NUCKS1	protein_coding	6399	208	732	5457	noncanon	NC	0	0	0	0	0	0	0	0	0	0	0	0	0	0	0	0	0	0	0	0	0	0	0	23	0	0	23	0	0	0	0
2.82363	2.15505	1.56146	1.38015	0.167539	0.254733	ENSG00000117280	ENST00000367139	NM_003929	RAB29	protein_coding	3308	209	612	2355	canon	U2	1	0	0	1	0	0	4	0	0	4	0	0	0	0	0	0	0	0	0	0	0	0	0	7	0	0	7	0	0	5	5
24.0226	-1.46711	0.784008	-1.87129	0.0613046	0.131996	ENSG00000133065	ENST00000367137	NM_173854	SLC41A1	protein_coding	5017	645	1542	2437	canon	U2	1	0	0	1	0	0	1	0	0	1	0	0	0	0	0	0	0	0	0	0	0	0	0	5	0	0	5	0	0	2	2
14.7197	-1.34673	0.518269	-2.59852	0.00936265	0.0416913	ENSG00000286619	ENST00000656763	NA	PM20D1-AS1	lncRNA	2330	0	0	0	canon	U5	0	0	0	0	0	0	0	0	0	0	0	0	1	0	0	0	0	1	0	0	0	0	0	5	0	0	0	0	5	1	0
14.0698	4.4853	1.47446	3.042	0.00235008	0.0185545	ENSG00000266028	ENST00000573034	NM_015326	SRGAP2	protein_coding	6884	541	3216	3015	canon	U1	1	0	0	1	0	0	0	0	0	0	0	0	0	0	0	0	0	0	0	0	0	0	0	7	0	3	4	0	0	1	1
14.023	0.50816	0.746875	0.680381	0.496263	0.584088	ENSG00000143486	ENST00000271764	NM_006893	EIF2D	protein_coding	2011	122	1755	132	noncanon	NC	0	0	0	0	0	0	0	0	0	0	0	0	0	0	0	0	0	0	0	0	0	0	0	3	0	2	1	0	0	0	0
6.4484	-2.69554	0.859604	-3.13579	0.00171392	0.0154157	ENSG00000143479	ENST00000367109	NM_003582	DYRK3	protein_coding	8128	167	1767	6192	canon	U5	0	0	0	0	0	0	0	0	0	0	0	0	1	0	0	1	0	0	0	0	0	0	0	20	0	1	19	0	0	1	1
10.6029	-0.761007	0.761847	-0.998897	0.317844	0.406832	ENSG00000162889	ENST00000367103	NM_032960	MAPKAPK2	protein_coding	3091	324	1203	1562	canon	U1	1	0	0	1	0	0	0	0	0	0	0	0	0	0	0	0	0	0	0	0	0	0	0	8	0	3	5	0	0	1	1
2.51042	2.00054	1.5629	1.28002	0.200538	0.288899	ENSG00000123836	ENST00000367080	NM_006212	PFKFB2	protein_coding	7073	91	1518	5445	canon	U2	0	0	0	0	0	0	1	0	0	1	0	0	0	0	0	0	0	0	0	0	0	0	0	22	0	1	21	0	0	1	1
5.2661	-0.65334	1.12905	-0.578662	0.562817	0.644898	ENSG00000180667	ENST00000315927	NM_018566	YOD1	protein_coding	6396	177	1047	5170	canon	U2	0	0	0	0	0	0	2	0	0	2	0	0	1	0	0	1	0	0	0	0	0	0	0	31	0	4	27	0	0	3	3
6.89347	3.43563	1.46974	2.33757	0.0194093	0.0645038	ENSG00000196352	ENST00000367064	NM_000574	CD55	protein_coding	2590	87	1146	1355	canon	U5	0	0	0	0	0	0	0	0	0	0	0	0	1	0	0	1	0	0	0	0	0	0	0	9	0	0	9	0	0	1	1
53.9445	0.206572	1.41247	0.146249	0.883725	0.913247	ENSG00000117335	ENST00000367042	NM_172351	CD46	protein_coding	3320	158	1134	1985	canon	U1	1	0	1	0	0	0	0	0	0	0	0	0	1	0	0	1	0	0	0	0	0	0	0	16	0	3	13	0	0	2	1
7.2784	3.53757	1.4924	2.37039	0.0177693	0.0610523	ENSG00000203709	ENST00000710901	NA	MIR29B2CHG	lncRNA	3001	0	0	0	canon	U2	1	0	0	0	0	1	2	0	0	0	0	2	1	0	0	0	0	1	0	0	0	0	0	9	0	0	0	0	9	4	0
9.46454	3.90084	1.45837	2.6748	0.00747748	0.0365516	ENSG00000076356	ENST00000367033	NM_025179	PLXNA2	protein_coding	11508	741	5685	5000	noncanon	NC	0	0	0	0	0	0	0	0	0	0	0	0	0	0	0	0	0	0	0	0	0	0	0	14	0	6	8	0	0	0	0
2.61266	-5.36398	2.2583	-2.37523	0.017538	0.0606003	ENSG00000287220	ENST00000668227	NA	NA	lncRNA	855	0	0	0	noncanon	NC	0	0	0	0	0	0	0	0	0	0	0	0	0	0	0	0	0	0	0	0	0	0	0	4	0	0	0	0	4	0	0
3.53931	-5.07977	1.54443	-3.28908	0.00100515	0.0110012	ENSG00000009790	ENST00000367025	NM_025228	TRAF3IP3	protein_coding	2234	256	1656	161	canon	U1	1	0	0	1	0	0	0	0	0	0	0	0	0	0	0	0	0	0	0	0	0	0	0	1	0	1	0	0	0	1	1
2.67044	2.11214	1.62976	1.29598	0.194981	0.283386	ENSG00000117595	ENST00000367021	NM_006147	IRF6	protein_coding	4478	195	1404	2802	canon	U2	1	0	0	1	0	0	1	0	0	1	0	0	1	0	0	1	0	0	0	0	0	0	0	12	0	2	10	0	0	3	3
13.1584	0.137905	0.677651	0.203505	0.83874	0.877225	ENSG00000117597	ENST00000491415	NM_014388	UTP25	protein_coding	8481	91	2271	6117	canon	U2	0	0	0	0	0	0	1	0	0	1	0	0	1	0	0	1	0	0	0	0	0	0	0	29	0	3	26	0	0	2	2
8.89053	-0.211562	0.873858	-0.242102	0.808701	0.854076	ENSG00000143469	ENST00000367019	NM_001146262	SYT14	protein_coding	12046	47	1725	10272	canon	U2	1	0	0	1	0	0	3	0	1	2	0	0	0	0	0	0	0	0	0	0	0	0	0	46	0	2	44	0	0	4	3
6.68009	-0.233563	0.897389	-0.260269	0.794656	0.842799	ENSG00000082497	ENST00000367012	NM_019605	SERTAD4	protein_coding	5222	215	1071	3917	canon	U2	0	0	0	0	0	0	2	0	1	1	0	0	0	0	0	0	0	0	0	0	0	0	0	9	0	1	8	0	0	2	1
4.53824	2.87531	1.5009	1.91573	0.0553998	0.124647	ENSG00000054392	ENST00000261458	NM_018194	HHAT	protein_coding	3639	202	1482	1910	canon	U1	2	0	0	2	0	0	0	0	0	0	0	0	0	0	0	0	0	0	0	0	0	0	0	14	0	2	12	0	0	2	2
9126.13	-5.90132	0.443739	-13.2991	2.34348e-40	9.13632e-38	ENSG00000200972	ENST00000364102	NA	RNU5A-8P	snRNA	114	0	0	0	canon	U5	0	0	0	0	0	0	0	0	0	0	0	0	1	0	0	0	0	1	0	0	0	0	0	0	0	0	0	0	0	1	0
2.37733	-0.0903026	1.5172	-0.0595194	0.952538	0.965779	ENSG00000143473	ENST00000271751	NM_172362	KCNH1	protein_coding	8140	202	2970	4966	canon	U2	1	0	0	1	0	0	1	0	0	1	0	0	1	0	0	1	0	0	0	0	0	0	0	13	0	4	9	0	0	3	3
20.5082	5.03815	1.45077	3.47274	0.000515165	0.0068847	ENSG00000117625	ENST00000419091	NM_001136223	RCOR3	protein_coding	4474	194	1662	2616	canon	U2	1	0	0	1	0	0	2	0	0	2	0	0	0	0	0	0	0	0	0	0	0	0	0	17	0	0	17	0	0	3	3
12.2017	4.27928	1.46706	2.91691	0.0035352	0.0239783	ENSG00000082512	ENST00000261464	NM_001033910	TRAF5	protein_coding	3976	56	1674	2243	noncanon	NC	0	0	0	0	0	0	0	0	0	0	0	0	0	0	0	0	0	0	0	0	0	0	0	12	0	1	11	0	0	0	0
7.3767	-0.685826	0.781647	-0.877412	0.380263	0.470945	ENSG00000170385	ENST00000367001	NM_021194	SLC30A1	protein_coding	5893	548	1524	3819	canon	U2	0	0	0	0	0	0	2	0	0	2	0	0	0	0	0	0	0	0	0	0	0	0	0	27	0	4	23	0	0	2	2
4.47123	-0.235535	1.13476	-0.207563	0.83557	0.87527	ENSG00000117650	ENST00000366999	NM_002497	NEK2	protein_coding	2134	141	1338	653	noncanon	NC	0	0	0	0	0	0	0	0	0	0	0	0	0	0	0	0	0	0	0	0	0	0	0	4	0	1	3	0	0	0	0
12.2585	4.269	1.47608	2.89211	0.00382662	0.0249935	ENSG00000123684	ENST00000366997	NM_014873	LPGAT1	protein_coding	7773	190	1113	6441	canon	U2	0	0	0	0	0	0	2	0	0	2	0	0	0	0	0	0	0	0	0	0	0	0	0	35	0	3	32	0	0	2	2
27.7412	0.16049	1.43212	0.112065	0.910772	0.933562	ENSG00000143493	ENST00000366994	NM_015434	INTS7	protein_coding	4430	119	2889	1420	canon	U2	1	0	1	0	0	0	1	0	1	0	0	0	0	0	0	0	0	0	0	0	0	0	0	19	0	13	6	0	0	2	0
20.607	5.05029	1.4555	3.46979	0.00052086	0.00693621	ENSG00000143476	ENST00000366991	NM_016448	DTL	protein_coding	4409	142	2193	2072	canon	U2	1	1	0	0	0	0	1	0	0	1	0	0	0	0	0	0	0	0	0	0	0	0	0	11	0	3	8	0	0	2	1
8.38879	1.03692	1.04841	0.989035	0.322646	0.411832	ENSG00000066027	ENST00000261461	NM_006243	PPP2R5A	protein_coding	3245	700	1461	1082	canon	U2	0	0	0	0	0	0	1	0	1	0	0	0	0	0	0	0	0	0	0	0	0	0	0	4	0	3	1	0	0	1	0
5.59918	3.16204	1.47387	2.14539	0.0319215	0.0889777	ENSG00000065600	ENST00000261455	NM_018252	PACC1	protein_coding	2469	128	1053	1286	noncanon	NC	0	0	0	0	0	0	0	0	0	0	0	0	0	0	0	0	0	0	0	0	0	0	0	1	0	0	1	0	0	0	0
7.03156	3.49224	1.46584	2.38241	0.0171996	0.0599209	ENSG00000162772	ENST00000341491	NM_001674	ATF3	protein_coding	1940	169	546	1219	noncanon	NC	0	0	0	0	0	0	0	0	0	0	0	0	0	0	0	0	0	0	0	0	0	0	0	4	0	0	4	0	0	0	0
9.05666	1.16141	1.05715	1.09862	0.271935	0.358668	ENSG00000117697	ENST00000366977	NM_015471	NSL1	protein_coding	13115	13	846	12254	canon	U2	0	0	0	0	0	0	1	0	0	1	0	0	3	0	0	3	0	0	0	0	0	0	0	33	0	0	33	0	0	4	4
2.34013	1.91733	1.62104	1.18278	0.236896	0.323316	ENSG00000203705	ENST00000366974	NM_001042552	TATDN3	protein_coding	2527	27	825	1673	canon	U2	0	0	0	0	0	0	1	0	0	1	0	0	0	0	0	0	0	0	0	0	0	0	0	12	0	2	10	0	0	1	1
21.7328	3.64504	1.34658	2.70689	0.00679171	0.0344021	ENSG00000162769	ENST00000366971	NM_014053	FLVCR1	protein_coding	5919	177	1668	4072	noncanon	NC	0	0	0	0	0	0	0	0	0	0	0	0	0	0	0	0	0	0	0	0	0	0	0	23	0	4	19	0	0	0	0
2.71973	2.10298	1.59385	1.31943	0.187024	0.275075	ENSG00000143494	ENST00000517399	NM_001301056	VASH2	protein_coding	4473	203	1068	3000	canon	U2	0	0	0	0	0	0	1	0	0	1	0	0	0	0	0	0	0	0	0	0	0	0	0	12	0	1	11	0	0	1	1
36.7585	-1.42378	0.347506	-4.09716	4.18257e-05	0.000956051	ENSG00000174606	ENST00000366962	NM_144567	ANGEL2	protein_coding	4690	195	1635	2858	canon	U2	0	0	0	0	0	0	2	0	0	2	0	0	1	0	0	1	0	0	0	0	0	0	0	25	0	8	17	0	0	3	3
11.4854	1.58219	1.05506	1.49963	0.133711	0.219985	ENSG00000136643	ENST00000366960	NM_012424	RPS6KC1	protein_coding	5505	163	3201	2139	canon	U2	0	0	0	0	0	0	3	0	1	2	0	0	0	0	0	0	0	0	0	0	0	0	0	15	0	5	10	0	0	3	2
3.10404	2.33047	1.60515	1.45187	0.146538	0.233051	ENSG00000117707	ENST00000366958	NM_001270616	PROX1	protein_coding	8468	510	2214	5675	canon	U2	0	0	0	0	0	0	5	0	0	5	0	0	1	0	0	1	0	0	0	0	0	0	0	30	0	1	29	0	0	6	6
9.31604	0.475854	0.89292	0.532919	0.59409	0.673496	ENSG00000143499	ENST00000366957	NM_020197	SMYD2	protein_coding	1745	95	1302	346	noncanon	NC	0	0	0	0	0	0	0	0	0	0	0	0	0	0	0	0	0	0	0	0	0	0	0	3	0	1	2	0	0	0	0
30.3829	-0.456613	0.413384	-1.10457	0.269344	0.356123	ENSG00000152104	ENST00000366956	NM_005401	PTPN14	protein_coding	13360	419	3564	9221	canon	U5	0	0	0	0	0	0	0	0	0	0	0	0	1	0	0	1	0	0	0	0	0	0	0	39	0	4	35	0	0	1	1
58.5336	1.9682	0.530629	3.70919	0.000207927	0.00352977	ENSG00000117724	ENST00000366955	NM_016343	CENPF	protein_coding	10290	126	9345	776	noncanon	NC	0	0	0	0	0	0	0	0	0	0	0	0	0	0	0	0	0	0	0	0	0	0	0	13	0	8	5	0	0	0	0
27.4493	5.46265	1.45048	3.7661	0.000165821	0.00292933	ENSG00000136636	ENST00000259154	NM_016121	KCTD3	protein_coding	4019	381	2448	1188	noncanon	NC	0	0	0	0	0	0	0	0	0	0	0	0	0	0	0	0	0	0	0	0	0	0	0	9	0	4	5	0	0	0	0
15.9119	-0.758392	0.614283	-1.2346	0.216981	0.305313	ENSG00000092978	ENST00000366935	NM_018040	GPATCH2	protein_coding	5859	118	1587	4152	noncanon	NC	0	0	0	0	0	0	0	0	0	0	0	0	0	0	0	0	0	0	0	0	0	0	0	25	0	1	24	0	0	0	0
2.37549	-6.7005	2.19193	-3.05689	0.00223647	0.0179381	ENSG00000201493	ENST00000364623	NA	RNU1-141P	snRNA	158	0	0	0	noncanon	NC	0	0	0	0	0	0	0	0	0	0	0	0	0	0	0	0	0	0	0	0	0	0	0	1	0	0	0	0	1	0	0
4.23197	2.75714	1.51619	1.81846	0.0689935	0.142006	ENSG00000067533	ENST00000366932	NM_016052	RRP15	protein_coding	7765	23	849	6891	canon	U2	0	0	0	0	0	0	7	0	0	7	0	0	2	0	0	2	0	0	0	0	0	0	0	36	0	0	36	0	0	9	9
15.9462	1.47202	0.921955	1.59663	0.110348	0.193426	ENSG00000143353	ENST00000366928	NM_138794	LYPLAL1	protein_coding	1857	12	714	1129	canon	U2	1	0	0	1	0	0	1	0	0	1	0	0	0	0	0	0	0	0	0	0	0	0	0	8	0	2	6	0	0	2	2
2.50921	2.00371	1.55452	1.28896	0.197414	0.285672	ENSG00000225920	ENST00000424737	NA	RIMKLBP2	processed_pseudogene	654	0	0	0	noncanon	NC	0	0	0	0	0	0	0	0	0	0	0	0	0	0	0	0	0	0	0	0	0	0	0	3	0	0	0	0	3	0	0
2.73698	-4.32092	1.563	-2.7645	0.00570107	0.0313351	ENSG00000223842	ENST00000420237	NA	NA	lncRNA	1126	0	0	0	noncanon	NC	0	0	0	0	0	0	0	0	0	0	0	0	0	0	0	0	0	0	0	0	0	0	0	3	0	0	0	0	3	0	0
3.38141	-2.4625	1.18281	-2.0819	0.0373515	0.0977675	ENSG00000196660	ENST00000366926	NM_018713	SLC30A10	protein_coding	6579	116	1458	5003	canon	U1	1	0	0	1	0	0	0	0	0	0	0	0	0	0	0	0	0	0	0	0	0	0	0	25	0	1	24	0	0	1	1
19.1732	0.535556	0.626957	0.854215	0.392986	0.482578	ENSG00000136628	ENST00000366923	NM_004446	EPRS1	protein_coding	4862	116	4539	205	noncanon	NC	0	0	0	0	0	0	0	0	0	0	0	0	0	0	0	0	0	0	0	0	0	0	0	13	0	12	1	0	0	0	0
2.75936	2.1387	1.60465	1.33281	0.182593	0.270528	ENSG00000162813	ENST00000322067	NM_006085	BPNT1	protein_coding	2400	102	927	1361	canon	U5	0	0	0	0	0	0	0	0	0	0	0	0	1	0	0	1	0	0	0	0	0	0	0	5	0	0	5	0	0	1	1
24.3096	-0.444387	0.45304	-0.9809	0.326642	0.41588	ENSG00000067704	ENST00000366922	NM_018060	IARS2	protein_coding	3530	84	3039	405	noncanon	NC	0	0	0	0	0	0	0	0	0	0	0	0	0	0	0	0	0	0	0	0	0	0	0	10	0	6	4	0	0	0	0
26.6644	5.41939	1.44963	3.73847	0.000185147	0.00321005	ENSG00000118873	ENST00000358951	NM_012414	RAB3GAP2	protein_coding	7256	115	4182	2957	noncanon	NC	0	0	0	0	0	0	0	0	0	0	0	0	0	0	0	0	0	0	0	0	0	0	0	20	0	10	10	0	0	0	0
12.8493	1.7738	1.03793	1.70898	0.0874546	0.165828	ENSG00000116141	ENST00000366917	NM_018650	MARK1	protein_coding	5370	686	2388	2294	canon	U2	0	0	0	0	0	0	1	0	1	0	0	0	0	0	0	0	0	0	0	0	0	0	0	17	0	5	12	0	0	1	0
2.86568	2.17653	1.59447	1.36504	0.17224	0.25951	ENSG00000233012	ENST00000453661	NA	HDAC1P2	transcribed_processed_pseudogene	1398	0	0	0	noncanon	NC	0	0	0	0	0	0	0	0	0	0	0	0	0	0	0	0	0	0	0	0	0	0	0	3	0	0	0	0	3	0	0
9.10802	0.840567	1.0564	0.795689	0.426213	0.515778	ENSG00000117791	ENST00000366913	NM_017898	MTARC2	protein_coding	2146	209	1008	896	canon	U2	0	0	0	0	0	0	1	0	0	1	0	0	0	0	0	0	0	0	0	0	0	0	0	4	0	1	3	0	0	1	1
3.03083	2.25798	1.53398	1.47197	0.141029	0.227312	ENSG00000186205	ENST00000366910	NM_022746	MTARC1	protein_coding	7287	31	1014	6240	canon	U2	1	0	0	1	0	0	2	0	0	2	0	0	0	0	0	0	0	0	0	0	0	0	0	15	0	0	15	0	0	3	3
3.55684	-0.80117	1.17516	-0.681753	0.495395	0.58337	ENSG00000143507	ENST00000366899	NM_007207	DUSP10	protein_coding	2589	108	1449	987	noncanon	NC	0	0	0	0	0	0	0	0	0	0	0	0	0	0	0	0	0	0	0	0	0	0	0	8	0	0	8	0	0	0	0
3.72715	2.59558	1.54323	1.68191	0.0925856	0.172082	ENSG00000143498	ENST00000352967	NM_005681	TAF1A	protein_coding	1910	206	1353	347	canon	U2	0	0	0	0	0	0	1	0	0	1	0	0	0	0	0	0	0	0	0	0	0	0	0	5	0	2	3	0	0	1	1
39.0406	0.335989	0.443976	0.756772	0.449186	0.538547	ENSG00000154305	ENST00000344922	NM_198551	MIA3	protein_coding	8126	13	5724	2387	canon	U2	0	0	0	0	0	0	1	0	0	1	0	0	0	0	0	0	0	0	0	0	0	0	0	11	0	3	8	0	0	1	1
3.41967	2.46396	1.5183	1.62284	0.104623	0.187133	ENSG00000186063	ENST00000340020	NM_022831	AIDA	protein_coding	2975	173	921	1879	noncanon	NC	0	0	0	0	0	0	0	0	0	0	0	0	0	0	0	0	0	0	0	0	0	0	0	11	0	1	10	0	0	0	0
10.614	2.546	1.35665	1.87669	0.0605611	0.131396	ENSG00000162819	ENST00000340934	NM_144695	BROX	protein_coding	4104	378	1236	2472	canon	U2	0	0	0	0	0	0	1	0	0	1	0	0	0	0	0	0	0	0	0	0	0	0	0	13	0	2	11	0	0	1	1
2.30352	1.86816	1.59123	1.17404	0.240381	0.326637	ENSG00000154309	ENST00000675850	NM_001377229	DISP1	protein_coding	4796	140	4575	22	canon	U2	0	0	0	0	0	0	1	0	1	0	0	0	0	0	0	0	0	0	0	0	0	0	0	10	0	10	0	0	0	1	0
30.1399	2.49994	0.843312	2.96443	0.00303242	0.0219211	ENSG00000162909	ENST00000295006	NM_001748	CAPN2	protein_coding	3366	101	2103	1160	noncanon	NC	0	0	0	0	0	0	0	0	0	0	0	0	0	0	0	0	0	0	0	0	0	0	0	4	0	2	2	0	0	0	0
21.0917	5.07828	1.45375	3.49323	0.000477213	0.00652214	ENSG00000143514	ENST00000343537	NM_001031685	TP53BP2	protein_coding	4632	266	3405	959	noncanon	NC	0	0	0	0	0	0	0	0	0	0	0	0	0	0	0	0	0	0	0	0	0	0	0	12	0	7	5	0	0	0	0
11.2699	4.1516	1.4569	2.84962	0.00437722	0.0267507	ENSG00000272645	ENST00000431663	NA	GTF2IP20	transcribed_unprocessed_pseudogene	360	0	0	0	noncanon	NC	0	0	0	0	0	0	0	0	0	0	0	0	0	0	0	0	0	0	0	0	0	0	0	1	0	0	0	0	1	0	0
7.3094	-1.39025	0.727954	-1.90981	0.0561577	0.125698	ENSG00000185495	ENST00000327086	NA	SEPTIN7P13	transcribed_unprocessed_pseudogene	343	0	0	0	noncanon	NC	0	0	0	0	0	0	0	0	0	0	0	0	0	0	0	0	0	0	0	0	0	0	0	1	0	0	0	0	1	0	0
9.60142	3.9465	1.45738	2.70794	0.00677022	0.0343555	ENSG00000143756	ENST00000366862	NM_015176	FBXO28	protein_coding	5427	18	1107	4300	noncanon	NC	0	0	0	0	0	0	0	0	0	0	0	0	0	0	0	0	0	0	0	0	0	0	0	14	0	2	12	0	0	0	0
23.3379	-1.64468	0.712793	-2.30737	0.021034	0.0677716	ENSG00000143753	ENST00000323699	NM_003676	DEGS1	protein_coding	2032	96	972	962	noncanon	NC	0	0	0	0	0	0	0	0	0	0	0	0	0	0	0	0	0	0	0	0	0	0	0	6	0	3	3	0	0	0	0
84.8669	-1.80223	0.279632	-6.445	1.15604e-10	6.60108e-09	ENSG00000143748	ENST00000281701	NM_002533	NVL	protein_coding	2897	44	2571	280	noncanon	NC	0	0	0	0	0	0	0	0	0	0	0	0	0	0	0	0	0	0	0	0	0	0	0	4	0	3	1	0	0	0	0
20.2888	-1.01889	0.482377	-2.11222	0.0346674	0.093455	ENSG00000143771	ENST00000465271	NM_014184	CNIH4	protein_coding	4096	45	420	3629	canon	U2	0	0	0	0	0	0	1	0	0	1	0	0	1	0	0	1	0	0	0	0	0	0	0	10	0	1	9	0	0	2	2
79.6035	0.731734	0.363242	2.01446	0.0439617	0.109077	ENSG00000162923	ENST00000414423	NM_001379403	WDR26	protein_coding	7367	391	2286	4688	canon	U1	1	0	0	1	0	0	0	0	0	0	0	0	0	0	0	0	0	0	0	0	0	0	0	22	0	2	20	0	0	1	1
2.34738	1.88508	1.59162	1.18438	0.236263	0.322569	ENSG00000143786	ENST00000272133	NM_152495	CNIH3	protein_coding	2539	857	483	1197	canon	U2	0	0	0	0	0	0	1	0	0	1	0	0	0	0	0	0	0	0	0	0	0	0	0	3	0	0	3	0	0	1	1
68.427	2.97748	0.654014	4.55263	5.298e-06	0.00016189	ENSG00000185842	ENST00000682510	NM_001367479	DNAH14	protein_coding	14065	160	13854	16	canon	U2	1	0	1	0	0	0	3	0	3	0	0	0	0	0	0	0	0	0	0	0	0	0	0	29	0	29	0	0	0	4	0
49.153	1.42946	0.501103	2.85262	0.00433602	0.026643	ENSG00000143815	ENST00000272163	NM_002296	LBR	protein_coding	3748	84	1848	1800	noncanon	NC	0	0	0	0	0	0	0	0	0	0	0	0	0	0	0	0	0	0	0	0	0	0	0	16	0	1	15	0	0	0	0
77.097	0.630661	0.338947	1.86065	0.0627937	0.133778	ENSG00000154380	ENST00000366843	NM_018212	ENAH	protein_coding	13092	432	1713	10945	canon	U2	0	0	0	0	0	0	4	0	0	4	0	0	0	0	0	0	0	0	0	0	0	0	0	42	0	1	41	0	0	4	4
11.6004	1.61569	1.04055	1.55272	0.120489	0.204973	ENSG00000143742	ENST00000304786	NM_003133	SRP9	protein_coding	1481	114	261	1104	canon	U5	0	0	0	0	0	0	0	0	0	0	0	0	1	0	0	1	0	0	0	0	0	0	0	12	0	0	12	0	0	1	1
18.2611	-1.81176	0.605974	-2.98984	0.00279126	0.0207073	ENSG00000143819	ENST00000272167	NM_001136018	EPHX1	protein_coding	1635	45	1368	215	noncanon	NC	0	0	0	0	0	0	0	0	0	0	0	0	0	0	0	0	0	0	0	0	0	0	0	1	0	1	0	0	0	0	0
20.9433	5.07071	1.44994	3.49717	0.000470214	0.00645552	ENSG00000196187	ENST00000366835	NM_014698	TMEM63A	protein_coding	4109	190	2424	1396	noncanon	NC	0	0	0	0	0	0	0	0	0	0	0	0	0	0	0	0	0	0	0	0	0	0	0	1	0	0	1	0	0	0	0
17.3158	-0.509765	0.542618	-0.939455	0.347497	0.438043	ENSG00000143811	ENST00000343818	NM_013328	PYCR2	protein_coding	1680	139	963	576	noncanon	NC	0	0	0	0	0	0	0	0	0	0	0	0	0	0	0	0	0	0	0	0	0	0	0	2	0	0	2	0	0	0	0
20.9003	-0.847833	0.539738	-1.57082	0.116224	0.200095	ENSG00000143751	ENST00000272091	NM_152608	SDE2	protein_coding	3987	30	1356	2599	canon	U5	0	0	0	0	0	0	0	0	0	0	0	0	1	0	0	1	0	0	0	0	0	0	0	20	0	1	19	0	0	1	1
14.8807	1.3236	0.856971	1.54451	0.122465	0.207367	ENSG00000163041	ENST00000366815	NM_002107	H3-3A	protein_coding	1070	95	411	539	noncanon	NC	0	0	0	0	0	0	0	0	0	0	0	0	0	0	0	0	0	0	0	0	0	0	0	6	0	0	6	0	0	0	0
10.64	4.10122	1.50883	2.71814	0.006565	0.0336311	ENSG00000182827	ENST00000366812	NM_022735	ACBD3	protein_coding	3584	65	1587	1930	noncanon	NC	0	0	0	0	0	0	0	0	0	0	0	0	0	0	0	0	0	0	0	0	0	0	0	10	0	2	8	0	0	0	0
13.1478	4.39835	1.45288	3.02734	0.00246714	0.019079	ENSG00000183814	ENST00000681046	NM_001366245	LIN9	protein_coding	2998	24	1629	1343	canon	U2	0	0	0	0	0	0	1	0	0	1	0	0	1	0	1	0	0	0	0	0	0	0	0	10	0	3	7	0	0	2	1
66.3947	1.0744	0.403525	2.66253	0.00775546	0.0373669	ENSG00000143799	ENST00000366794	NM_001618	PARP1	protein_coding	3978	163	3045	768	noncanon	NC	0	0	0	0	0	0	0	0	0	0	0	0	0	0	0	0	0	0	0	0	0	0	0	4	0	2	2	0	0	0	0
6.32968	1.75062	1.41522	1.23699	0.216091	0.304591	ENSG00000143772	ENST00000429204	NM_002221	ITPKB	protein_coding	6269	241	2841	2980	noncanon	NC	0	0	0	0	0	0	0	0	0	0	0	0	0	0	0	0	0	0	0	0	0	0	0	5	0	1	4	0	0	0	0
7.49374	3.56874	1.47448	2.42033	0.0155063	0.0562624	ENSG00000143801	ENST00000366783	NM_000447	PSEN2	protein_coding	2249	185	1347	518	absent	NA	0	0	0	0	0	0	0	0	0	0	0	0	0	0	0	0	0	0	0	0	0	0	0	0	0	0	0	0	0	0	0
17.5528	3.30799	1.35164	2.4474	0.0143891	0.0539377	ENSG00000163050	ENST00000366777	NM_020247	COQ8A	protein_coding	2866	105	1944	806	canon	U2	1	0	0	1	0	0	1	0	0	1	0	0	0	0	0	0	0	0	0	0	0	0	0	3	0	1	2	0	0	2	2
50.449	0.428772	0.391492	1.09522	0.273419	0.360204	ENSG00000143776	ENST00000366766	NM_001394014	CDC42BPA	protein_coding	10978	1309	5265	4402	canon	U5	0	0	0	0	0	0	0	0	0	0	0	0	2	0	0	2	0	0	0	0	0	0	0	22	3	9	10	0	0	2	2
2.61417	-6.00644	2.27166	-2.64408	0.00819144	0.0385083	ENSG00000202264	ENST00000365394	NA	RNA5SP77	rRNA_pseudogene	120	0	0	0	absent	NA	0	0	0	0	0	0	0	0	0	0	0	0	0	0	0	0	0	0	0	0	0	0	0	0	0	0	0	0	0	0	0
18.1203	-0.193401	0.547629	-0.353161	0.723967	0.782522	ENSG00000181450	ENST00000343776	NM_001367909	ZNF678	protein_coding	8543	168	1578	6632	canon	U2	0	0	0	0	0	0	2	0	0	2	0	0	0	0	0	0	0	0	0	0	0	0	0	38	1	0	37	0	0	2	2
7.52068	2.01157	1.36133	1.47765	0.139502	0.225805	ENSG00000143740	ENST00000617596	NM_053052	SNAP47	protein_coding	1923	64	1260	552	canon	U1	1	0	0	1	0	0	0	0	0	0	0	0	0	0	0	0	0	0	0	0	0	0	0	1	0	1	0	0	0	1	1
6.87307	-1.59884	0.737407	-2.1682	0.0301438	0.0858238	ENSG00000081692	ENST00000620518	NM_023007	JMJD4	protein_coding	2484	28	1254	1200	noncanon	NC	0	0	0	0	0	0	0	0	0	0	0	0	0	0	0	0	0	0	0	0	0	0	0	1	0	0	1	0	0	0	0
3.00102	-0.178715	1.53237	-0.116627	0.907156	0.931525	ENSG00000143816	ENST00000272164	NM_003395	WNT9A	protein_coding	4005	44	1098	2861	noncanon	NC	0	0	0	0	0	0	0	0	0	0	0	0	0	0	0	0	0	0	0	0	0	0	0	3	0	0	3	0	0	0	0
16.6708	1.52017	0.865893	1.75561	0.0791544	0.155179	ENSG00000143761	ENST00000272102	NM_001658	ARF1	protein_coding	1840	57	546	1198	noncanon	NC	0	0	0	0	0	0	0	0	0	0	0	0	0	0	0	0	0	0	0	0	0	0	0	1	0	0	1	0	0	0	0
10.1872	1.401	1.04452	1.34129	0.179828	0.267735	ENSG00000143793	ENST00000272139	NM_024319	C1orf35	protein_coding	1290	97	792	399	noncanon	NC	0	0	0	0	0	0	0	0	0	0	0	0	0	0	0	0	0	0	0	0	0	0	0	1	0	0	1	0	0	0	0
17.1235	-1.26071	0.566817	-2.22419	0.0261354	0.0780266	ENSG00000162910	ENST00000336520	NM_181463	MRPL55	protein_coding	738	150	387	74	absent	NA	0	0	0	0	0	0	0	0	0	0	0	0	0	0	0	0	0	0	0	0	0	0	0	0	0	0	0	0	0	0	0
21.3446	-0.772458	0.478208	-1.61532	0.106242	0.188746	ENSG00000143774	ENST00000453943	NM_001159390	GUK1	protein_coding	935	23	657	253	noncanon	NC	0	0	0	0	0	0	0	0	0	0	0	0	0	0	0	0	0	0	0	0	0	0	0	2	0	2	0	0	0	0	0
6.45217	-0.311601	0.892026	-0.349318	0.72685	0.785037	ENSG00000181873	ENST00000366711	NM_001010867	IBA57	protein_coding	7828	12	1071	6743	canon	U1	2	0	0	2	0	0	0	0	0	0	0	0	0	0	0	0	0	0	0	0	0	0	0	10	0	1	9	0	0	2	2
40.7537	2.04944	0.657504	3.117	0.00182702	0.0160749	ENSG00000154358	ENST00000680850	NM_001386125	OBSCN	protein_coding	27019	141	26778	80	canon	U1	1	0	1	0	0	0	0	0	0	0	0	0	0	0	0	0	0	0	0	0	0	0	0	15	0	15	0	0	0	1	0
16.6407	0.522847	0.716893	0.729323	0.465804	0.555057	ENSG00000154370	ENST00000284551	NM_145214	TRIM11	protein_coding	2710	273	1407	1028	canon	U2	0	0	0	0	0	0	1	0	0	1	0	0	0	0	0	0	0	0	0	0	0	0	0	2	0	2	0	0	0	1	1
3.90576	-0.527427	1.1239	-0.469283	0.638867	0.712612	ENSG00000162931	ENST00000366698	NM_016102	TRIM17	protein_coding	2064	322	1434	265	canon	U1	1	0	0	1	0	0	0	0	0	0	0	0	0	0	0	0	0	0	0	0	0	0	0	2	0	2	0	0	0	1	1
6.56105	3.36659	1.47091	2.28879	0.0220917	0.0698085	ENSG00000168159	ENST00000305943	NM_001010858	RNF187	protein_coding	3118	106	708	2302	noncanon	NC	0	0	0	0	0	0	0	0	0	0	0	0	0	0	0	0	0	0	0	0	0	0	0	3	0	0	3	0	0	0	0
4.21731	-7.644	2.67567	-2.85685	0.00427866	0.0264342	ENSG00000202056	ENST00000365186	NA	RNA5SP19	rRNA_pseudogene	109	0	0	0	absent	NA	0	0	0	0	0	0	0	0	0	0	0	0	0	0	0	0	0	0	0	0	0	0	0	0	0	0	0	0	0	0	0
5.54729	-3.56473	0.881259	-4.04505	5.23127e-05	0.001144	ENSG00000201321	ENST00000364451	NR_023371	RNA5S9	rRNA	119	0	0	0	absent	NA	0	0	0	0	0	0	0	0	0	0	0	0	0	0	0	0	0	0	0	0	0	0	0	0	0	0	0	0	0	0	0
11.0563	-1.13659	0.65155	-1.74444	0.0810831	0.157893	ENSG00000116574	ENST00000366691	NM_021205	RHOU	protein_coding	3965	263	777	2923	noncanon	NC	0	0	0	0	0	0	0	0	0	0	0	0	0	0	0	0	0	0	0	0	0	0	0	13	0	0	13	0	0	0	0
13.2728	-0.23074	0.626219	-0.368465	0.712526	0.773037	ENSG00000168118	ENST00000366690	NM_004578	RAB4A	protein_coding	2987	228	657	2088	canon	U2	0	0	0	0	0	0	1	0	0	1	0	0	0	0	0	0	0	0	0	0	0	0	0	13	0	2	11	0	0	1	1
13.0097	-0.652312	0.666168	-0.9792	0.327481	0.41676	ENSG00000154429	ENST00000284617	NM_145257	CCSAP	protein_coding	5217	135	813	4219	canon	U2	0	0	0	0	0	0	2	0	0	2	0	0	0	0	0	0	0	0	0	0	0	0	0	22	0	0	22	0	0	2	2
30.9848	2.54823	0.84358	3.02073	0.00252164	0.0193286	ENSG00000069248	ENST00000261396	NM_018230	NUP133	protein_coding	5208	91	3471	1644	canon	U1	1	0	1	0	0	0	0	0	0	0	0	0	1	0	1	0	0	0	0	0	0	0	0	12	0	10	2	0	0	2	0
14.0683	0.296691	0.686811	0.431983	0.665754	0.734916	ENSG00000135776	ENST00000344517	NM_012089	ABCB10	protein_coding	3869	54	2217	1596	noncanon	NC	0	0	0	0	0	0	0	0	0	0	0	0	0	0	0	0	0	0	0	0	0	0	0	11	0	1	10	0	0	0	0
8.75584	3.79847	1.45831	2.60471	0.00919526	0.0412546	ENSG00000135801	ENST00000258281	NM_014409	TAF5L	protein_coding	3174	237	1770	1162	canon	U1	1	0	0	1	0	0	0	0	0	0	0	0	0	0	0	0	0	0	0	0	0	0	0	4	0	1	3	0	0	1	1
25.8107	-0.468963	0.463751	-1.01124	0.311902	0.400725	ENSG00000135763	ENST00000258243	NM_014777	URB2	protein_coding	5601	109	4575	902	canon	U2	0	0	0	0	0	0	1	0	1	0	0	0	0	0	0	0	0	0	0	0	0	0	0	6	0	5	1	0	0	1	0
15.4775	4.62339	1.45307	3.18181	0.0014636	0.0140386	ENSG00000143641	ENST00000366672	NM_004481	GALNT2	protein_coding	4423	42	1716	2663	canon	U1	1	0	1	0	0	0	0	0	0	0	0	0	0	0	0	0	0	0	0	0	0	0	0	9	0	1	8	0	0	1	0
2.69388	2.10687	1.70267	1.23739	0.215942	0.304419	ENSG00000177614	ENST00000391860	NM_001258311	PGBD5	protein_coding	10914	403	1575	8934	canon	U1	1	0	0	1	0	0	0	0	0	0	0	0	0	0	0	0	0	0	0	0	0	0	0	34	0	0	34	0	0	1	1
24.6827	0.486868	0.545297	0.892849	0.371938	0.462942	ENSG00000135775	ENST00000366669	NM_007357	COG2	protein_coding	2932	125	2217	588	noncanon	NC	0	0	0	0	0	0	0	0	0	0	0	0	0	0	0	0	0	0	0	0	0	0	0	1	0	0	1	0	0	0	0
8.06968	-1.68319	0.677557	-2.48421	0.0129841	0.0509185	ENSG00000119280	ENST00000366663	NM_032800	C1orf198	protein_coding	3726	8	984	2732	noncanon	NC	0	0	0	0	0	0	0	0	0	0	0	0	0	0	0	0	0	0	0	0	0	0	0	13	0	0	13	0	0	0	0
22.3119	2.03037	0.848117	2.39397	0.016667	0.059198	ENSG00000143643	ENST00000366661	NM_024525	TTC13	protein_coding	3276	30	2583	661	noncanon	NC	0	0	0	0	0	0	0	0	0	0	0	0	0	0	0	0	0	0	0	0	0	0	0	10	0	2	8	0	0	0	0
5.14455	3.03695	1.4749	2.05909	0.0394852	0.101321	ENSG00000173409	ENST00000310256	NM_022786	ARV1	protein_coding	1428	11	816	595	noncanon	NC	0	0	0	0	0	0	0	0	0	0	0	0	0	0	0	0	0	0	0	0	0	0	0	8	0	5	3	0	0	0	0
17.2154	-1.08889	0.629084	-1.73092	0.0834667	0.160762	ENSG00000143633	ENST00000366649	NM_152379	C1orf131	protein_coding	1430	33	882	513	noncanon	NC	0	0	0	0	0	0	0	0	0	0	0	0	0	0	0	0	0	0	0	0	0	0	0	4	0	0	4	0	0	0	0
16.7564	4.7428	1.45389	3.26214	0.00110575	0.0116531	ENSG00000116906	ENST00000366647	NM_014236	GNPAT	protein_coding	2641	166	2043	430	canon	U2	0	0	0	0	0	0	1	0	1	0	0	0	0	0	0	0	0	0	0	0	0	0	0	11	0	8	3	0	0	1	0
11.7233	4.21519	1.45437	2.89829	0.00375198	0.0247263	ENSG00000116903	ENST00000366645	NM_175876	EXOC8	protein_coding	5100	106	2178	2814	canon	U2	0	0	0	0	0	0	2	0	1	1	0	0	1	0	0	1	0	0	0	0	0	0	0	10	0	0	10	0	0	3	2
8.97045	1.15159	1.04789	1.09897	0.271782	0.358507	ENSG00000010072	ENST00000295050	NM_032018	SPRTN	protein_coding	3223	90	1470	1661	canon	U1	1	0	0	1	0	0	0	0	0	0	0	0	0	0	0	0	0	0	0	0	0	0	0	9	0	1	8	0	0	1	1
4.12173	2.74009	1.51441	1.80934	0.0703983	0.143746	ENSG00000135766	ENST00000366641	NM_022051	EGLN1	protein_coding	4335	398	1281	2654	canon	U2	0	0	0	0	0	0	1	0	0	1	0	0	0	0	0	0	0	0	0	0	0	0	0	16	0	3	13	0	0	1	1
13.0334	-1.36147	0.668257	-2.03734	0.0416159	0.105024	ENSG00000116918	ENST00000366639	NM_005999	TSNAX	protein_coding	2634	141	873	1618	canon	U2	0	0	0	0	0	0	3	0	0	3	0	0	1	0	0	1	0	0	0	0	0	0	0	13	0	5	8	0	0	4	4
4.48984	-0.21018	1.12489	-0.186845	0.851782	0.888563	ENSG00000162946	ENST00000439617	NM_018662	DISC1	protein_coding	7084	77	2565	4440	canon	U5	0	0	0	0	0	0	0	0	0	0	0	0	1	0	0	1	0	0	0	0	0	0	0	13	0	0	13	0	0	1	1
9.65687	-8.79379	1.3057	-6.73492	1.64023e-11	1.09731e-09	ENSG00000222986	ENST00000411054	NA	RNU5A-5P	snRNA	116	0	0	0	noncanon	NC	0	0	0	0	0	0	0	0	0	0	0	0	0	0	0	0	0	0	0	0	0	0	0	1	0	0	0	0	1	0	0
27.1644	5.44418	1.44916	3.75677	0.000172117	0.00302637	ENSG00000116991	ENST00000674635	NM_020808	SIPA1L2	protein_coding	6914	268	5169	1161	noncanon	NC	0	0	0	0	0	0	0	0	0	0	0	0	0	0	0	0	0	0	0	0	0	0	0	12	0	6	6	0	0	0	0
28.3643	-8.57926	1.06641	-8.045	8.62471e-16	8.26364e-14	ENSG00000206835	ENST00000384108	NA	RNU1-74P	snRNA	171	0	0	0	noncanon	NC	0	0	0	0	0	0	0	0	0	0	0	0	0	0	0	0	0	0	0	0	0	0	0	1	0	0	0	0	1	0	0
13.685	4.45066	1.46699	3.03387	0.00241435	0.0188253	ENSG00000135778	ENST00000366628	NM_032324	NTPCR	protein_coding	6324	99	573	5650	canon	U2	0	0	0	0	0	0	1	0	0	1	0	0	0	0	0	0	0	0	0	0	0	0	0	8	0	0	8	0	0	1	1
46.9291	3.79396	1.02661	3.69561	0.000219357	0.00366734	ENSG00000135749	ENST00000258229	NM_014801	PCNX2	protein_coding	7530	246	6414	868	canon	U2	0	0	0	0	0	0	1	0	1	0	0	0	0	0	0	0	0	0	0	0	0	0	0	17	0	16	1	0	0	1	0
27.0662	1.13876	0.619533	1.8381	0.0660482	0.138109	ENSG00000143674	ENST00000366624	NM_032435	MAP3K21	protein_coding	5853	304	3111	2436	canon	U2	0	0	0	0	0	0	1	0	0	1	0	0	0	0	0	0	0	0	0	0	0	0	0	12	0	1	11	0	0	1	1
4.3746	2.81467	1.48692	1.89295	0.0583646	0.128504	ENSG00000135750	ENST00000366621	NM_002245	KCNK1	protein_coding	2061	65	1011	983	canon	U2	0	0	0	0	0	0	1	0	1	0	0	0	0	0	0	0	0	0	0	0	0	0	0	9	0	0	9	0	0	1	0
3.10858	2.32474	1.52885	1.52058	0.128365	0.21374	ENSG00000168275	ENST00000366615	NM_001206641	COA6	protein_coding	1741	10	468	1261	noncanon	NC	0	0	0	0	0	0	0	0	0	0	0	0	0	0	0	0	0	0	0	0	0	0	0	1	0	0	1	0	0	0	0
47.4673	6.24071	1.44797	4.30999	1.63265e-05	0.000437411	ENSG00000059588	ENST00000040877	NM_005646	TARBP1	protein_coding	5206	75	4866	263	canon	U1	1	0	1	0	0	0	0	0	0	0	0	0	1	0	1	0	0	0	0	0	0	0	0	13	0	11	2	0	0	2	0
12.3703	1.71632	1.03898	1.65194	0.0985472	0.179764	ENSG00000168264	ENST00000366609	NM_182972	IRF2BP2	protein_coding	5316	683	1764	2867	canon	U1	1	0	0	1	0	0	0	0	0	0	0	0	0	0	0	0	0	0	0	0	0	0	0	15	0	0	15	0	0	1	1
19.9951	0.674175	0.665304	1.01333	0.310901	0.3998	ENSG00000173726	ENST00000366607	NM_014765	TOMM20	protein_coding	3283	121	438	2722	noncanon	NC	0	0	0	0	0	0	0	0	0	0	0	0	0	0	0	0	0	0	0	0	0	0	0	11	0	0	11	0	0	0	0
20.4735	-0.595209	0.606095	-0.98204	0.32608	0.415258	ENSG00000207181	ENST00000384452	NR_002956	SNORA14B	snoRNA	135	0	0	0	absent	NA	0	0	0	0	0	0	0	0	0	0	0	0	0	0	0	0	0	0	0	0	0	0	0	0	0	0	0	0	0	0	0
48.3667	6.26298	1.44789	4.32559	1.52122e-05	0.000409497	ENSG00000054267	ENST00000264183	NM_016374	ARID4B	protein_coding	6022	410	3939	1622	noncanon	NC	0	0	0	0	0	0	0	0	0	0	0	0	0	0	0	0	0	0	0	0	0	0	0	11	0	3	8	0	0	0	0
13.9452	-3.90414	0.575181	-6.78768	1.13954e-11	7.7612e-10	ENSG00000152904	ENST00000282841	NM_004837	GGPS1	protein_coding	2895	208	903	1759	noncanon	NC	0	0	0	0	0	0	0	0	0	0	0	0	0	0	0	0	0	0	0	0	0	0	0	10	0	2	8	0	0	0	0
13.6152	0.234974	0.718499	0.327034	0.743642	0.799964	ENSG00000284770	ENST00000642610	NM_003193	TBCE	protein_coding	5374	77	1584	3680	canon	U5	0	0	0	0	0	0	0	0	0	0	0	0	1	0	0	1	0	0	0	0	0	0	0	5	0	0	5	0	0	1	1
20.5527	5.03965	1.44942	3.47701	0.000507038	0.00681637	ENSG00000162885	ENST00000366600	NM_152490	B3GALNT2	protein_coding	4719	199	1503	3015	canon	U2	0	0	0	0	0	0	1	0	0	1	0	0	0	0	0	0	0	0	0	0	0	0	0	7	0	1	6	0	0	1	1
52.859	0.85305	0.42919	1.98758	0.0468583	0.112905	ENSG00000143669	ENST00000389793	NM_000081	LYST	protein_coding	13466	89	11406	1898	canon	U2	0	0	0	0	0	0	1	0	1	0	0	0	0	0	0	0	0	0	0	0	0	0	0	42	0	34	8	0	0	1	0
34.8158	0.190932	0.431244	0.442747	0.657948	0.72822	ENSG00000116962	ENST00000264187	NM_002508	NID1	protein_coding	5792	10	3744	2036	noncanon	NC	0	0	0	0	0	0	0	0	0	0	0	0	0	0	0	0	0	0	0	0	0	0	0	12	0	3	9	0	0	0	0
4.55866	2.88325	1.49369	1.93028	0.053572	0.122016	ENSG00000077585	ENST00000366592	NM_003272	GPR137B	protein_coding	2033	83	1200	748	noncanon	NC	0	0	0	0	0	0	0	0	0	0	0	0	0	0	0	0	0	0	0	0	0	0	0	4	0	1	3	0	0	0	0
14.3136	4.51261	1.45179	3.10832	0.00188156	0.0163539	ENSG00000086619	ENST00000354619	NM_019891	ERO1B	protein_coding	4994	174	1404	3414	canon	U2	0	0	0	0	0	0	1	0	0	1	0	0	1	0	0	1	0	0	0	0	0	0	0	23	0	4	19	0	0	2	2
474.666	-6.48904	0.582384	-11.1422	7.81629e-29	1.73276e-26	ENSG00000222650	ENST00000410718	NA	RNU2-70P	snRNA	179	0	0	0	canon	U2	0	0	0	0	0	0	1	0	0	0	0	1	0	0	0	0	0	0	0	0	0	0	0	2	0	0	0	0	2	1	0
19.0253	-0.0690819	0.540908	-0.127715	0.898375	0.924627	ENSG00000116977	ENST00000366584	NM_201544	LGALS8	protein_coding	5957	102	954	4819	canon	U1	1	0	0	1	0	0	0	0	0	0	0	0	0	0	0	0	0	0	0	0	0	0	0	8	0	1	7	0	0	1	1
57.5202	1.77272	0.494242	3.58675	0.000334826	0.00508597	ENSG00000119285	ENST00000366582	NM_018072	HEATR1	protein_coding	8459	94	6435	1896	canon	U2	2	0	2	0	0	0	2	0	1	1	0	0	1	0	1	0	0	0	0	0	0	0	0	19	0	12	7	0	0	5	1
7.12246	0.743759	1.05791	0.703048	0.482026	0.570718	ENSG00000077522	ENST00000366578	NM_001103	ACTN2	protein_coding	4872	174	2685	2011	canon	U1	1	0	1	0	0	0	0	0	0	0	0	0	1	0	0	1	0	0	0	0	0	0	0	13	0	3	10	0	0	2	1
64.2826	2.88676	0.658481	4.38397	1.16536e-05	0.00032775	ENSG00000116984	ENST00000366577	NM_000254	MTR	protein_coding	10547	411	3798	6336	canon	U2	0	0	0	0	0	0	2	0	2	0	0	0	1	0	0	1	0	0	0	0	0	0	0	22	0	8	14	0	0	3	1
15.4193	4.60886	1.45942	3.158	0.00158855	0.0147321	ENSG00000198626	ENST00000366574	NM_001035	RYR2	protein_coding	16583	337	14904	1340	canon	U2	1	0	1	0	0	0	1	0	1	0	0	0	1	0	1	0	0	0	0	0	0	0	0	23	0	20	3	0	0	3	0
2.38157	1.94361	1.65013	1.17785	0.238855	0.325401	ENSG00000133019	ENST00000676153	NM_001375978	CHRM3	protein_coding	9179	659	1773	6225	noncanon	NC	0	0	0	0	0	0	0	0	0	0	0	0	0	0	0	0	0	0	0	0	0	0	0	16	1	2	13	0	0	0	0
12.9441	4.3831	1.48032	2.96092	0.00306717	0.0220682	ENSG00000155816	ENST00000319653	NM_020066	FMN2	protein_coding	6429	226	5169	1032	canon	U1	1	0	0	1	0	0	0	0	0	0	0	0	0	0	0	0	0	0	0	0	0	0	0	4	0	1	3	0	0	1	1
9.1232	-8.71487	2.71671	-3.20788	0.00133719	0.0131922	ENSG00000251750	ENST00000515941	NA	RNU5F-8P	snRNA	111	0	0	0	canon	U5	0	0	0	0	0	0	0	0	0	0	0	0	1	0	0	0	0	1	0	0	0	0	0	0	0	0	0	0	0	1	0
4.09859	2.73208	1.54596	1.76724	0.0771886	0.152542	ENSG00000091483	ENST00000366560	NM_000143	FH	protein_coding	1791	32	1533	224	canon	U2	0	0	0	0	0	0	1	0	1	0	0	0	0	0	0	0	0	0	0	0	0	0	0	1	0	1	0	0	0	1	0
7.19642	3.52809	1.46256	2.41227	0.0158535	0.0572287	ENSG00000203668	ENST00000366553	NM_001381853	CHML	protein_coding	7711	487	1971	4944	canon	U2	0	0	0	0	0	0	1	0	0	1	0	0	0	0	0	0	0	0	0	0	0	0	0	20	0	2	18	0	0	1	1
31.3275	5.6508	1.454	3.88639	0.000101747	0.00196977	ENSG00000174371	ENST00000366548	NM_130398	EXO1	protein_coding	3449	296	2541	338	noncanon	NC	0	0	0	0	0	0	0	0	0	0	0	0	0	0	0	0	0	0	0	0	0	0	0	8	1	4	3	0	0	0	0
20.6687	1.42142	0.739488	1.92217	0.0545849	0.123502	ENSG00000143702	ENST00000366542	NM_014812	CEP170	protein_coding	7059	241	4755	2020	canon	U2	0	0	0	0	0	0	1	0	1	0	0	0	0	0	0	0	0	0	0	0	0	0	0	12	0	4	8	0	0	1	0
21.4462	2.61053	1.03518	2.52182	0.011675	0.0475495	ENSG00000054282	ENST00000366541	NM_006642	SDCCAG8	protein_coding	2581	132	2142	305	canon	U2	0	0	0	0	0	0	2	0	2	0	0	0	0	0	0	0	0	0	0	0	0	0	0	6	0	2	4	0	0	2	0
36.0548	1.39987	0.563241	2.48539	0.0129411	0.0508598	ENSG00000117020	ENST00000673466	NM_005465	AKT3	protein_coding	7281	203	1440	5524	noncanon	NC	0	0	0	0	0	0	0	0	0	0	0	0	0	0	0	0	0	0	0	0	0	0	0	36	0	6	30	0	0	0	0
6.3791	3.3211	1.49211	2.22577	0.0260293	0.0777716	ENSG00000179456	ENST00000358704	NM_205768	ZBTB18	protein_coding	3851	148	1596	2105	noncanon	NC	0	0	0	0	0	0	0	0	0	0	0	0	0	0	0	0	0	0	0	0	0	0	0	9	1	1	7	0	0	0	0
23.3246	0.35543	0.538603	0.659911	0.509311	0.596094	ENSG00000035687	ENST00000366535	NM_001126	ADSS2	protein_coding	2555	91	1371	1091	noncanon	NC	0	0	0	0	0	0	0	0	0	0	0	0	0	0	0	0	0	0	0	0	0	0	0	13	0	0	13	0	0	0	0
10.4033	-1.79851	0.900697	-1.99679	0.0458477	0.11165	ENSG00000179397	ENST00000366534	NM_001130957	CATSPERE	protein_coding	3436	156	2856	422	canon	U1	1	0	1	0	0	0	0	0	0	0	0	0	0	0	0	0	0	0	0	0	0	0	0	9	0	8	1	0	0	1	0
8.81648	2.2367	1.36376	1.6401	0.100984	0.182585	ENSG00000121644	ENST00000302550	NM_016076	DESI2	protein_coding	4017	187	585	3243	canon	U1	2	0	0	2	0	0	0	0	0	0	0	0	0	0	0	0	0	0	0	0	0	0	0	11	0	1	10	0	0	2	2
274.625	1.56256	0.239092	6.53542	6.34331e-11	3.85578e-09	ENSG00000153187	ENST00000640218	NM_031844	HNRNPU	protein_coding	6867	235	2478	4152	canon	U2	2	0	0	2	0	0	1	0	0	1	0	0	0	0	0	0	0	0	0	0	0	0	0	16	0	3	13	0	0	3	3
2.40471	1.94281	1.62068	1.19876	0.23062	0.31779	ENSG00000203666	ENST00000366523	NM_032328	EFCAB2	protein_coding	1418	361	489	476	absent	NA	0	0	0	0	0	0	0	0	0	0	0	0	0	0	0	0	0	0	0	0	0	0	0	0	0	0	0	0	0	0	0
3.90752	-7.3419	1.76185	-4.16714	3.08441e-05	0.000738935	ENSG00000252282	ENST00000516473	NA	RNU6-1089P	snRNA	104	0	0	0	absent	NA	0	0	0	0	0	0	0	0	0	0	0	0	0	0	0	0	0	0	0	0	0	0	0	0	0	0	0	0	0	0	0
5.38397	-2.71003	1.16493	-2.32635	0.0199999	0.0656749	ENSG00000162849	ENST00000407071	NM_018012	KIF26B	protein_coding	13593	439	6327	6825	canon	U1	1	0	0	1	0	0	0	0	0	0	0	0	0	0	0	0	0	0	0	0	0	0	0	13	0	2	11	0	0	1	1
3.59026	2.51001	1.50516	1.66761	0.0953938	0.175798	ENSG00000185420	ENST00000490107	NM_001167740	SMYD3	protein_coding	1565	61	1287	215	noncanon	NC	0	0	0	0	0	0	0	0	0	0	0	0	0	0	0	0	0	0	0	0	0	0	0	1	0	1	0	0	0	0	0
2.42905	1.93957	1.5649	1.23942	0.215191	0.303663	ENSG00000162852	ENST00000366513	NM_152609	CNST	protein_coding	5127	207	2178	2689	canon	U2	1	0	1	0	0	0	2	0	0	2	0	0	0	0	0	0	0	0	0	0	0	0	0	12	0	1	11	0	0	3	2
2.6969	2.10325	1.53694	1.36847	0.171164	0.258473	ENSG00000143653	ENST00000366510	NM_016002	SCCPDH	protein_coding	2141	13	1290	836	noncanon	NC	0	0	0	0	0	0	0	0	0	0	0	0	0	0	0	0	0	0	0	0	0	0	0	9	0	3	6	0	0	0	0
18.2207	1.20124	0.741539	1.61993	0.105247	0.187684	ENSG00000153207	ENST00000648844	NM_001323342	AHCTF1	protein_coding	8887	370	6801	1707	canon	U2	0	0	0	0	0	0	2	0	1	1	0	0	1	0	1	0	0	0	0	0	0	0	0	23	0	13	10	0	0	3	1
5.84736	-1.34768	0.961752	-1.40127	0.161133	0.24813	ENSG00000196418	ENST00000543802	NM_001297568	ZNF124	protein_coding	2776	142	1056	1576	canon	U2	0	0	0	0	0	0	2	0	0	2	0	0	0	0	0	0	0	0	0	0	0	0	0	9	0	1	8	0	0	2	2
5.42874	-1.65497	0.839691	-1.97093	0.0487317	0.115384	ENSG00000227671	ENST00000421406	NA	ZNF731P	transcribed_unprocessed_pseudogene	1465	0	0	0	noncanon	NC	0	0	0	0	0	0	0	0	0	0	0	0	0	0	0	0	0	0	0	0	0	0	0	3	0	0	0	0	3	0	0
4.46291	2.81609	1.48649	1.89446	0.0581646	0.128314	ENSG00000162714	ENST00000682384	NM_032752	ZNF496	protein_coding	5315	215	1764	3103	noncanon	NC	0	0	0	0	0	0	0	0	0	0	0	0	0	0	0	0	0	0	0	0	0	0	0	3	0	0	3	0	0	0	0
2.30534	1.86635	1.7475	1.06801	0.285516	0.373012	ENSG00000175137	ENST00000366472	NM_030645	SH3BP5L	protein_coding	3148	430	1182	1453	noncanon	NC	0	0	0	0	0	0	0	0	0	0	0	0	0	0	0	0	0	0	0	0	0	0	0	1	0	0	1	0	0	0	0
2.90516	-1.2576	1.53786	-0.817761	0.413493	0.50317	ENSG00000171161	ENST00000306562	NM_024836	ZNF672	protein_coding	3045	327	1359	883	noncanon	NC	0	0	0	0	0	0	0	0	0	0	0	0	0	0	0	0	0	0	0	0	0	0	0	1	0	1	0	0	0	0	0
18.1602	-0.900343	0.593761	-1.51634	0.129434	0.214918	ENSG00000171163	ENST00000306601	NM_017865	ZNF692	protein_coding	1942	167	1560	201	absent	NA	0	0	0	0	0	0	0	0	0	0	0	0	0	0	0	0	0	0	0	0	0	0	0	0	0	0	0	0	0	0	0
7.82738	3.61962	1.46555	2.4698	0.0135189	0.0520764	ENSG00000035115	ENST00000356150	NM_015677	SH3YL1	protein_coding	1744	47	1029	666	noncanon	NC	0	0	0	0	0	0	0	0	0	0	0	0	0	0	0	0	0	0	0	0	0	0	0	3	0	2	1	0	0	0	0
11.6703	0.515981	0.861549	0.598899	0.54924	0.633191	ENSG00000143727	ENST00000272065	NM_004300	ACP1	protein_coding	1474	17	477	978	noncanon	NC	0	0	0	0	0	0	0	0	0	0	0	0	0	0	0	0	0	0	0	0	0	0	0	3	0	1	2	0	0	0	0
6.59132	3.41117	1.46891	2.32224	0.0202198	0.0660709	ENSG00000151353	ENST00000281017	NM_152834	TMEM18	protein_coding	6187	60	423	5702	noncanon	NC	0	0	0	0	0	0	0	0	0	0	0	0	0	0	0	0	0	0	0	0	0	0	0	22	0	0	22	0	0	0	0
14.7791	0.820956	0.745258	1.10157	0.270647	0.357427	ENSG00000130508	ENST00000252804	NM_012293	PXDN	protein_coding	6817	59	4440	2316	canon	U1	2	0	1	1	0	0	0	0	0	0	0	0	0	0	0	0	0	0	0	0	0	0	0	10	0	2	8	0	0	2	1
4.29383	2.77587	1.48506	1.86921	0.0615942	0.132191	ENSG00000032389	ENST00000382125	NM_003310	EIPR1	protein_coding	1657	128	1164	363	noncanon	NC	0	0	0	0	0	0	0	0	0	0	0	0	0	0	0	0	0	0	0	0	0	0	0	1	0	0	1	0	0	0	0
20.1871	2.51433	1.04138	2.41444	0.0157596	0.0569624	ENSG00000171853	ENST00000324266	NM_016030	TRAPPC12	protein_coding	2499	182	2208	103	noncanon	NC	0	0	0	0	0	0	0	0	0	0	0	0	0	0	0	0	0	0	0	0	0	0	0	1	0	1	0	0	0	0	0
8.36949	-1.63839	0.835135	-1.96182	0.0497833	0.116801	ENSG00000171865	ENST00000315212	NM_002936	RNASEH1	protein_coding	5289	72	861	4354	canon	U2	0	0	0	0	0	0	1	0	0	1	0	0	0	0	0	0	0	0	0	0	0	0	0	16	0	0	16	0	0	1	1
26.2806	0.469417	0.531101	0.883857	0.376773	0.467874	ENSG00000171863	ENST00000645674	NM_001011	RPS7	protein_coding	732	90	585	37	noncanon	NC	0	0	0	0	0	0	0	0	0	0	0	0	0	0	0	0	0	0	0	0	0	0	0	1	0	1	0	0	0	0	0
26.1216	3.90936	1.34753	2.90114	0.00371805	0.0245844	ENSG00000176887	ENST00000322002	NM_003108	SOX11	protein_coding	9002	337	1326	7337	noncanon	NC	0	0	0	0	0	0	0	0	0	0	0	0	0	0	0	0	0	0	0	0	0	0	0	30	0	0	30	0	0	0	0
6.40075	-1.06732	0.802503	-1.32999	0.183521	0.271387	ENSG00000151692	ENST00000320892	NM_014746	RNF144A	protein_coding	5720	210	879	4418	canon	U2	0	0	0	0	0	0	1	0	1	0	0	0	0	0	0	0	0	0	0	0	0	0	0	13	0	1	12	0	0	1	0
8.68492	3.81091	1.46184	2.60692	0.00913614	0.0411199	ENSG00000115738	ENST00000396290	NM_002166	ID2	protein_coding	1299	109	405	776	noncanon	NC	0	0	0	0	0	0	0	0	0	0	0	0	0	0	0	0	0	0	0	0	0	0	0	2	0	0	2	0	0	0	0
37.753	-0.182715	0.68203	-0.267898	0.788778	0.837993	ENSG00000134313	ENST00000256707	NM_020738	KIDINS220	protein_coding	7348	133	5316	1861	canon	U2	0	0	0	0	0	0	1	0	1	0	0	0	0	0	0	0	0	0	0	0	0	0	0	15	0	7	8	0	0	1	0
14.0295	1.70582	1.06761	1.5978	0.110088	0.193119	ENSG00000143797	ENST00000305997	NM_138799	MBOAT2	protein_coding	7622	69	1563	5988	canon	U2	1	0	0	1	0	0	1	0	0	1	0	0	0	0	0	0	0	0	0	0	0	0	0	28	0	4	24	0	0	2	2
15.2744	1.39276	0.888084	1.56828	0.116817	0.200902	ENSG00000151693	ENST00000281419	NM_003887	ASAP2	protein_coding	5665	292	3021	2350	canon	U1	2	0	0	2	0	0	0	0	0	0	0	0	0	0	0	0	0	0	0	0	0	0	0	12	0	2	10	0	0	2	2
7.37957	3.57506	1.46798	2.43536	0.0148771	0.0548599	ENSG00000119185	ENST00000355346	NM_004763	ITGB1BP1	protein_coding	4153	155	603	3358	noncanon	NC	0	0	0	0	0	0	0	0	0	0	0	0	0	0	0	0	0	0	0	0	0	0	0	14	0	2	12	0	0	0	0
17.3053	0.0305156	0.588569	0.0518472	0.95865	0.969888	ENSG00000119203	ENST00000238112	NM_016207	CPSF3	protein_coding	2259	119	2055	83	noncanon	NC	0	0	0	0	0	0	0	0	0	0	0	0	0	0	0	0	0	0	0	0	0	0	0	3	0	3	0	0	0	0	0
9.37557	0.910003	1.05157	0.86538	0.38683	0.476988	ENSG00000134330	ENST00000497473	NM_001039613	IAH1	protein_coding	2176	15	747	1412	canon	U2	0	0	0	0	0	0	1	0	1	0	0	0	0	0	0	0	0	0	0	0	0	0	0	3	0	1	2	0	0	1	0
31.3886	1.3556	0.603822	2.24504	0.0247658	0.0752895	ENSG00000151694	ENST00000310823	NM_003183	ADAM17	protein_coding	4391	224	2475	1690	canon	U1	1	0	0	1	0	0	0	0	0	0	0	0	0	0	0	0	0	0	0	0	0	0	0	15	0	5	10	0	0	1	1
15.1918	-0.257307	0.601104	-0.428058	0.668609	0.73778	ENSG00000134308	ENST00000238081	NM_006826	YWHAQ	protein_coding	2196	81	738	1318	noncanon	NC	0	0	0	0	0	0	0	0	0	0	0	0	0	0	0	0	0	0	0	0	0	0	0	4	0	0	4	0	0	0	0
15.4963	4.64388	1.46832	3.16272	0.00156301	0.0145738	ENSG00000115750	ENST00000263663	NM_005680	TAF1B	protein_coding	2267	67	1767	431	canon	U2	0	0	0	0	0	0	1	0	1	0	0	0	0	0	0	0	0	0	0	0	0	0	0	10	0	4	6	0	0	1	0
8.54078	3.78438	1.46668	2.58023	0.00987333	0.0431329	ENSG00000134317	ENST00000324907	NM_198182	GRHL1	protein_coding	3568	140	1857	1569	canon	U2	0	0	0	0	0	0	1	0	0	1	0	0	0	0	0	0	0	0	0	0	0	0	0	8	0	2	6	0	0	1	1
3.17678	2.32293	1.53427	1.51403	0.130019	0.215494	ENSG00000172059	ENST00000305883	NM_003597	KLF11	protein_coding	4035	166	1539	2328	noncanon	NC	0	0	0	0	0	0	0	0	0	0	0	0	0	0	0	0	0	0	0	0	0	0	0	15	0	1	14	0	0	0	0
45.9325	0.108502	0.383498	0.282927	0.777233	0.828843	ENSG00000171848	ENST00000304567	NM_001034	RRM2	protein_coding	3258	59	1170	2027	noncanon	NC	0	0	0	0	0	0	0	0	0	0	0	0	0	0	0	0	0	0	0	0	0	0	0	14	0	2	12	0	0	0	0
31.9103	-1.57293	0.511646	-3.07426	0.00211024	0.0175558	ENSG00000115758	ENST00000234111	NM_002539	ODC1	protein_coding	2476	206	1386	755	noncanon	NC	0	0	0	0	0	0	0	0	0	0	0	0	0	0	0	0	0	0	0	0	0	0	0	4	0	0	4	0	0	0	0
7.82253	2.04451	1.37855	1.48308	0.138052	0.224353	ENSG00000206633	ENST00000383906	NR_028374	SNORA80B	snoRNA	136	0	0	0	absent	NA	0	0	0	0	0	0	0	0	0	0	0	0	0	0	0	0	0	0	0	0	0	0	0	0	0	0	0	0	0	0	0
14.6118	4.53646	1.4664	3.09359	0.00197748	0.0168354	ENSG00000115761	ENST00000381685	NM_024894	NOL10	protein_coding	3498	113	2067	1316	canon	U1	1	0	0	1	0	0	0	0	0	0	0	0	0	0	0	0	0	0	0	0	0	0	0	5	0	2	3	0	0	1	1
19.105	0.528185	0.612305	0.862618	0.388348	0.478337	ENSG00000143870	ENST00000272227	NM_005742	PDIA6	protein_coding	2279	88	1323	866	noncanon	NC	0	0	0	0	0	0	0	0	0	0	0	0	0	0	0	0	0	0	0	0	0	0	0	5	0	0	5	0	0	0	0
34.5402	2.26709	0.739667	3.06501	0.00217663	0.0178326	ENSG00000134318	ENST00000315872	NM_004850	ROCK2	protein_coding	8345	499	4167	3677	noncanon	NC	0	0	0	0	0	0	0	0	0	0	0	0	0	0	0	0	0	0	0	0	0	0	0	27	0	9	18	0	0	0	0
6.4042	1.55759	1.36973	1.13715	0.255477	0.341461	ENSG00000169016	ENST00000381525	NM_198256	E2F6	protein_coding	3230	281	846	2101	noncanon	NC	0	0	0	0	0	0	0	0	0	0	0	0	0	0	0	0	0	0	0	0	0	0	0	9	0	2	7	0	0	0	0
3.07106	2.28572	1.51891	1.50484	0.132365	0.21847	ENSG00000196208	ENST00000381486	NM_014668	GREB1	protein_coding	8555	209	5850	2333	canon	U2	0	0	0	0	0	0	1	0	0	1	0	0	0	0	0	0	0	0	0	0	0	0	0	9	1	6	2	0	0	1	1
40.3144	-10.866	1.21549	-8.9396	3.90572e-19	4.77825e-17	ENSG00000251718	ENST00000515909	NA	RNU2-13P	snRNA	113	0	0	0	noncanon	NC	0	0	0	0	0	0	0	0	0	0	0	0	0	0	0	0	0	0	0	0	0	0	0	1	0	0	0	0	1	0	0
10.954	4.12199	1.45452	2.83392	0.00459812	0.0275497	ENSG00000134324	ENST00000674199	NM_001349206	LPIN1	protein_coding	5448	39	2781	2617	canon	U2	1	0	1	0	0	0	1	0	0	1	0	0	0	0	0	0	0	0	0	0	0	0	0	12	0	2	10	0	0	2	1
13.6422	0.670653	0.761368	0.880852	0.378398	0.469395	ENSG00000071575	ENST00000155926	NM_021643	TRIB2	protein_coding	4344	1371	1032	1939	canon	U2	1	0	0	1	0	0	1	1	0	0	0	0	0	0	0	0	0	0	0	0	0	0	0	10	3	2	5	0	0	2	1
3.46021	2.48359	1.52003	1.63392	0.102277	0.183994	ENSG00000162981	ENST00000295092	NM_145175	LRATD1	protein_coding	6319	220	879	5182	canon	U5	0	0	0	0	0	0	0	0	0	0	0	0	1	0	0	1	0	0	0	0	0	0	0	26	0	0	26	0	0	1	1
20.4112	3.54209	1.34773	2.62819	0.0085841	0.0394897	ENSG00000151779	ENST00000281513	NM_015909	NBAS	protein_coding	7278	29	7116	131	noncanon	NC	0	0	0	0	0	0	0	0	0	0	0	0	0	0	0	0	0	0	0	0	0	0	0	13	0	12	1	0	0	0	0
23.0032	5.205	1.47449	3.53004	0.000415503	0.00594642	ENSG00000079785	ENST00000233084	NM_004939	DDX1	protein_coding	2484	65	2223	194	noncanon	NC	0	0	0	0	0	0	0	0	0	0	0	0	0	0	0	0	0	0	0	0	0	0	0	3	0	3	0	0	0	0	0
26.6532	2.306	0.84383	2.73278	0.00628024	0.0327662	ENSG00000163029	ENST00000448223	NM_001142286	SMC6	protein_coding	5240	184	3276	1686	noncanon	NC	0	0	0	0	0	0	0	0	0	0	0	0	0	0	0	0	0	0	0	0	0	0	0	6	0	2	4	0	0	0	0
20.7971	5.06267	1.45041	3.4905	0.000482125	0.00656736	ENSG00000178295	ENST00000381254	NM_001130009	GEN1	protein_coding	9957	207	2727	7006	canon	U2	0	0	0	0	0	0	1	0	0	1	0	0	0	0	0	0	0	0	0	0	0	0	0	26	0	7	19	0	0	1	1
3.13292	2.32033	1.53448	1.51213	0.1305	0.215982	ENSG00000183891	ENST00000333610	NM_001008237	TTC32	protein_coding	941	128	456	355	canon	U2	0	0	0	0	0	0	1	0	0	1	0	0	0	0	0	0	0	0	0	0	0	0	0	6	0	3	3	0	0	1	1
12.9821	4.38098	1.45464	3.01172	0.00259769	0.0197178	ENSG00000118965	ENST00000281405	NM_020779	WDR35	protein_coding	6898	89	3513	3294	canon	U2	1	0	1	0	0	0	2	0	1	1	0	0	0	0	0	0	0	0	0	0	0	0	0	29	0	8	21	0	0	3	1
8.39756	3.75543	1.45954	2.57302	0.0100815	0.0435544	ENSG00000068697	ENST00000175091	NM_014713	LAPTM4A	protein_coding	1365	107	702	554	noncanon	NC	0	0	0	0	0	0	0	0	0	0	0	0	0	0	0	0	0	0	0	0	0	0	0	7	0	2	5	0	0	0	0
8.68599	0.363905	0.906529	0.401426	0.688106	0.753339	ENSG00000115884	ENST00000254351	NM_002997	SDC1	protein_coding	3165	262	933	1968	canon	U1	1	0	0	1	0	0	0	0	0	0	0	0	0	0	0	0	0	0	0	0	0	0	0	3	0	1	2	0	0	1	1
37.3933	3.39455	1.03424	3.28216	0.00103016	0.0111882	ENSG00000055917	ENST00000361078	NM_015317	PUM2	protein_coding	6309	247	3195	2847	canon	U2	1	0	1	0	0	0	1	0	0	1	0	0	0	0	0	0	0	0	0	0	0	0	0	24	0	3	21	0	0	2	1
3.66831	2.56437	1.50759	1.70097	0.0889482	0.167469	ENSG00000143878	ENST00000272233	NM_004040	RHOB	protein_coding	2367	391	591	1383	canon	U1	1	0	0	1	0	0	0	0	0	0	0	0	0	0	0	0	0	0	0	0	0	0	0	4	0	0	4	0	0	1	1
3.30291	2.37577	1.53493	1.5478	0.12167	0.206361	ENSG00000118960	ENST00000304031	NM_022460	HS1BP3	protein_coding	2383	34	1179	1168	noncanon	NC	0	0	0	0	0	0	0	0	0	0	0	0	0	0	0	0	0	0	0	0	0	0	0	2	0	1	1	0	0	0	0
4.44987	-1.30241	1.23594	-1.05378	0.291986	0.379796	ENSG00000143869	ENST00000272224	NM_182828	GDF7	protein_coding	9267	95	1353	7817	canon	U2	0	0	0	0	0	0	1	0	0	1	0	0	2	0	0	2	0	0	0	0	0	0	0	19	0	0	19	0	0	3	3
3.29928	2.38933	1.51021	1.58212	0.113623	0.19727	ENSG00000118961	ENST00000237822	NM_021925	LDAH	protein_coding	3917	64	978	2871	canon	U2	0	0	0	0	0	0	1	0	0	1	0	0	0	0	0	0	0	0	0	0	0	0	0	7	0	1	6	0	0	1	1
8.26098	3.70756	1.46365	2.53309	0.0113061	0.046601	ENSG00000119771	ENST00000486442	NM_052920	KLHL29	protein_coding	5325	601	2628	1941	canon	U2	0	0	0	0	0	0	1	0	0	1	0	0	0	0	0	0	0	0	0	0	0	0	0	4	0	0	4	0	0	1	1
21.9294	1.98604	0.846447	2.34632	0.0189598	0.0637216	ENSG00000119778	ENST00000238789	NM_017552	ATAD2B	protein_coding	8112	352	4377	3381	canon	U2	0	0	0	0	0	0	3	0	2	1	0	0	1	0	0	1	0	0	0	0	0	0	0	28	0	12	16	0	0	4	2
6.51236	3.38335	1.46652	2.30706	0.0210517	0.0677899	ENSG00000173960	ENST00000309033	NM_181713	UBXN2A	protein_coding	6022	185	780	5041	noncanon	NC	0	0	0	0	0	0	0	0	0	0	0	0	0	0	0	0	0	0	0	0	0	0	0	19	0	4	15	0	0	0	0
3.13745	2.30195	1.55756	1.47792	0.139428	0.225805	ENSG00000163026	ENST00000295148	NM_025203	WDCP	protein_coding	3848	77	2166	1585	noncanon	NC	0	0	0	0	0	0	0	0	0	0	0	0	0	0	0	0	0	0	0	0	0	0	0	9	0	5	4	0	0	0	0
5.29019	3.07791	1.48202	2.07683	0.037817	0.0984933	ENSG00000115128	ENST00000233468	NM_016047	SF3B6	protein_coding	651	96	378	175	noncanon	NC	0	0	0	0	0	0	0	0	0	0	0	0	0	0	0	0	0	0	0	0	0	0	0	2	0	2	0	0	0	0	0
23.6605	1.24975	0.665255	1.8786	0.0602994	0.13108	ENSG00000198399	ENST00000355123	NM_006277	ITSN2	protein_coding	6122	232	5094	761	canon	U2	0	0	0	0	0	0	1	0	1	0	0	0	0	0	0	0	0	0	0	0	0	0	0	9	0	6	3	0	0	1	0
15.6821	3.09735	1.36532	2.26859	0.0232935	0.0720143	ENSG00000084676	ENST00000348332	NM_003743	NCOA1	protein_coding	7381	348	4326	2310	canon	U2	3	0	2	1	0	0	2	0	0	2	0	0	0	0	0	0	0	0	0	0	0	0	0	12	1	3	8	0	0	5	3
19.214	-0.00361529	0.624673	-0.0057875	0.995382	0.996881	ENSG00000138092	ENST00000380834	NM_001322101	CENPO	protein_coding	4106	76	903	3022	absent	NA	0	0	0	0	0	0	0	0	0	0	0	0	0	0	0	0	0	0	0	0	0	0	0	0	0	0	0	0	0	0	0
17.8517	0.824732	0.741041	1.11294	0.265735	0.352547	ENSG00000138031	ENST00000679454	NM_004036	ADCY3	protein_coding	4950	554	3435	762	canon	U5	0	0	0	0	0	0	0	0	0	0	0	0	1	0	0	1	0	0	0	0	0	0	0	4	0	1	3	0	0	1	1
4.02357	2.68695	1.49223	1.80063	0.071762	0.145511	ENSG00000115137	ENST00000264711	NM_016544	DNAJC27	protein_coding	4847	50	822	3973	noncanon	NC	0	0	0	0	0	0	0	0	0	0	0	0	0	0	0	0	0	0	0	0	0	0	0	14	0	4	10	0	0	0	0
4.84221	2.92199	1.51217	1.93232	0.0533199	0.121711	ENSG00000084710	ENST00000403714	NM_014971	EFR3B	protein_coding	7486	236	2454	4794	noncanon	NC	0	0	0	0	0	0	0	0	0	0	0	0	0	0	0	0	0	0	0	0	0	0	0	6	0	1	5	0	0	0	0
12.2962	4.30488	1.45413	2.96045	0.00307188	0.0220682	ENSG00000119772	ENST00000321117	NM_022552	DNMT3A	protein_coding	9421	176	2739	6404	canon	U2	0	0	0	0	0	0	1	0	0	1	0	0	0	0	0	0	0	0	0	0	0	0	0	11	0	0	11	0	0	1	1
9.36868	3.91529	1.46411	2.67419	0.00749108	0.0365516	ENSG00000138101	ENST00000406818	NM_021907	DTNB	protein_coding	2417	191	1884	310	noncanon	NC	0	0	0	0	0	0	0	0	0	0	0	0	0	0	0	0	0	0	0	0	0	0	0	3	0	3	0	0	0	0	0
19.1501	0.529858	0.625667	0.84687	0.397068	0.486639	ENSG00000143970	ENST00000435504	NM_018263	ASXL2	protein_coding	12849	264	4308	8275	canon	U2	2	0	0	2	0	0	2	0	0	2	0	0	0	0	0	0	0	0	0	0	0	0	0	29	0	2	27	0	0	4	4
5.02204	2.99909	1.51091	1.98495	0.0471495	0.113083	ENSG00000084731	ENST00000264712	NM_002254	KIF3C	protein_coding	5342	579	2382	2379	noncanon	NC	0	0	0	0	0	0	0	0	0	0	0	0	0	0	0	0	0	0	0	0	0	0	0	8	0	1	7	0	0	0	0
14.318	0.921078	0.902259	1.02086	0.307322	0.396099	ENSG00000084733	ENST00000264710	NM_016131	RAB10	protein_coding	3561	524	603	2432	noncanon	NC	0	0	0	0	0	0	0	0	0	0	0	0	0	0	0	0	0	0	0	0	0	0	0	8	0	0	8	0	0	0	0
2.67482	-4.76567	1.62926	-2.92505	0.00344406	0.0236763	ENSG00000199872	ENST00000363002	NA	RNU6-942P	snRNA	107	0	0	0	absent	NA	0	0	0	0	0	0	0	0	0	0	0	0	0	0	0	0	0	0	0	0	0	0	0	0	0	0	0	0	0	0	0
4.37248	2.81535	1.54927	1.81721	0.0691842	0.142249	ENSG00000157833	ENST00000401533	NM_001168241	GAREM2	protein_coding	4164	132	2625	1405	noncanon	NC	0	0	0	0	0	0	0	0	0	0	0	0	0	0	0	0	0	0	0	0	0	0	0	3	0	1	2	0	0	0	0
11.4278	4.19276	1.47451	2.84348	0.00446231	0.0270157	ENSG00000084754	ENST00000380649	NM_000182	HADHA	protein_coding	2943	35	2292	614	noncanon	NC	0	0	0	0	0	0	0	0	0	0	0	0	0	0	0	0	0	0	0	0	0	0	0	3	0	1	2	0	0	0	0
9.14422	-0.158113	0.802547	-0.197014	0.843817	0.881881	ENSG00000138029	ENST00000317799	NM_000183	HADHB	protein_coding	1997	51	1425	511	canon	U2	0	0	0	0	0	0	1	0	1	0	0	0	0	0	0	0	0	0	0	0	0	0	0	8	0	3	5	0	0	1	0
9.83419	-4.22539	1.15383	-3.66206	0.000250194	0.00402787	ENSG00000173567	ENST00000651242	NM_001321971	ADGRF3	protein_coding	4481	554	3015	910	noncanon	NC	0	0	0	0	0	0	0	0	0	0	0	0	0	0	0	0	0	0	0	0	0	0	0	5	0	1	4	0	0	0	0
15.8704	-0.0808939	0.656199	-0.123276	0.901888	0.926977	ENSG00000138018	ENST00000260585	NM_033505	SELENOI	protein_coding	8066	89	1194	6781	canon	U1	1	0	0	1	0	0	0	0	0	0	0	0	2	0	0	2	0	0	0	0	0	0	0	33	0	4	29	0	0	3	3
3.58256	-4.9207	1.67001	-2.94651	0.00321382	0.0227523	ENSG00000115155	ENST00000272371	NM_194248	OTOF	protein_coding	7214	184	5994	1017	noncanon	NC	0	0	0	0	0	0	0	0	0	0	0	0	0	0	0	0	0	0	0	0	0	0	0	1	0	1	0	0	0	0	0
5.0051	-0.279275	1.11317	-0.250883	0.801905	0.848828	ENSG00000213699	ENST00000344420	NM_017877	SLC35F6	protein_coding	3902	65	1116	2719	noncanon	NC	0	0	0	0	0	0	0	0	0	0	0	0	0	0	0	0	0	0	0	0	0	0	0	2	0	0	2	0	0	0	0
6.92828	-1.4708	0.849188	-1.73201	0.0832713	0.16055	ENSG00000115163	ENST00000335756	NM_001809	CENPA	protein_coding	1389	140	423	777	canon	U2	0	0	0	0	0	0	1	0	0	1	0	0	0	0	0	0	0	0	0	0	0	0	0	6	0	0	6	0	0	1	1
8.91585	2.26896	1.36073	1.66746	0.0954223	0.175822	ENSG00000157851	ENST00000288699	NM_020134	DPYSL5	protein_coding	5178	122	1695	3355	noncanon	NC	0	0	0	0	0	0	0	0	0	0	0	0	0	0	0	0	0	0	0	0	0	0	0	2	0	0	2	0	0	0	0
7.50313	-0.656063	0.780829	-0.840214	0.400789	0.490455	ENSG00000084764	ENST00000233121	NM_012326	MAPRE3	protein_coding	1890	165	846	870	noncanon	NC	0	0	0	0	0	0	0	0	0	0	0	0	0	0	0	0	0	0	0	0	0	0	0	5	0	1	4	0	0	0	0
11.9619	2.6542	1.35284	1.96194	0.0497691	0.116801	ENSG00000119777	ENST00000238788	NM_017727	TMEM214	protein_coding	2978	50	2070	856	noncanon	NC	0	0	0	0	0	0	0	0	0	0	0	0	0	0	0	0	0	0	0	0	0	0	0	3	0	1	2	0	0	0	0
15.0975	-1.27521	0.525949	-2.42459	0.0153257	0.0558583	ENSG00000084693	ENST00000360131	NM_021831	AGBL5	protein_coding	3188	125	2661	354	noncanon	NC	0	0	0	0	0	0	0	0	0	0	0	0	0	0	0	0	0	0	0	0	0	0	0	3	0	1	2	0	0	0	0
2.56983	-0.72398	1.52635	-0.474321	0.635271	0.70916	ENSG00000138030	ENST00000260598	NM_006488	KHK	protein_coding	2397	487	897	1011	absent	NA	0	0	0	0	0	0	0	0	0	0	0	0	0	0	0	0	0	0	0	0	0	0	0	0	0	0	0	0	0	0	0
9.08952	-2.71942	0.960393	-2.83156	0.00463209	0.0276361	ENSG00000138028	ENST00000402394	NM_006569	CGREF1	protein_coding	1931	282	957	679	absent	NA	0	0	0	0	0	0	0	0	0	0	0	0	0	0	0	0	0	0	0	0	0	0	0	0	0	0	0	0	0	0	0
8.13998	3.67562	1.46694	2.50564	0.012223	0.0489524	ENSG00000138073	ENST00000260643	NM_013388	PREB	protein_coding	2127	214	1254	657	noncanon	NC	0	0	0	0	0	0	0	0	0	0	0	0	0	0	0	0	0	0	0	0	0	0	0	2	0	1	1	0	0	0	0
8.65663	1.10233	1.0471	1.05275	0.292457	0.380191	ENSG00000138074	ENST00000310574	NM_021095	SLC5A6	protein_coding	3213	248	1908	848	noncanon	NC	0	0	0	0	0	0	0	0	0	0	0	0	0	0	0	0	0	0	0	0	0	0	0	10	0	4	6	0	0	0	0
5.72198	1.54091	1.39232	1.10672	0.268415	0.355116	ENSG00000138085	ENST00000380171	NM_001170795	ATRAID	protein_coding	1227	327	690	208	noncanon	NC	0	0	0	0	0	0	0	0	0	0	0	0	0	0	0	0	0	0	0	0	0	0	0	3	0	2	1	0	0	0	0
39.9563	1.2611	0.531898	2.37094	0.017743	0.0610474	ENSG00000084774	ENST00000264705	NM_004341	CAD	protein_coding	7286	182	6678	424	canon	U2	0	0	0	0	0	0	1	0	1	0	0	0	0	0	0	0	0	0	0	0	0	0	0	5	0	4	1	0	0	1	0
3.29445	2.40537	1.55226	1.54959	0.121239	0.205815	ENSG00000115194	ENST00000233535	NM_003459	SLC30A3	protein_coding	2936	140	1167	1627	canon	U1	1	0	1	0	0	0	0	0	0	0	0	0	0	0	0	0	0	0	0	0	0	0	0	5	0	1	4	0	0	1	0
12.5951	0.0564511	0.682318	0.0827342	0.934063	0.951337	ENSG00000115204	ENST00000380044	NM_002437	MPV17	protein_coding	1002	45	531	419	noncanon	NC	0	0	0	0	0	0	0	0	0	0	0	0	0	0	0	0	0	0	0	0	0	0	0	2	0	0	2	0	0	0	0
13.3098	0.613053	0.754717	0.812295	0.416622	0.506324	ENSG00000115207	ENST00000264720	NM_001035521	GTF3C2	protein_coding	3607	25	2736	820	noncanon	NC	0	0	0	0	0	0	0	0	0	0	0	0	0	0	0	0	0	0	0	0	0	0	0	4	0	4	0	0	0	0	0
4.44084	-1.35382	0.966864	-1.40022	0.161448	0.248277	ENSG00000234072	ENST00000412749	NR_183839	GTF3C2-AS2	lncRNA	399	0	0	0	absent	NA	0	0	0	0	0	0	0	0	0	0	0	0	0	0	0	0	0	0	0	0	0	0	0	0	0	0	0	0	0	0	0
22.336	-1.06015	0.442076	-2.39811	0.0164797	0.0586648	ENSG00000115211	ENST00000347454	NM_001034116	EIF2B4	protein_coding	1644	23	1572	47	absent	NA	0	0	0	0	0	0	0	0	0	0	0	0	0	0	0	0	0	0	0	0	0	0	0	0	0	0	0	0	0	0	0
12.1781	0.982385	0.858239	1.14465	0.252353	0.338017	ENSG00000115234	ENST00000233575	NM_014748	SNX17	protein_coding	2357	127	1413	815	noncanon	NC	0	0	0	0	0	0	0	0	0	0	0	0	0	0	0	0	0	0	0	0	0	0	0	2	0	2	0	0	0	0	0
5.21366	3.03012	1.49437	2.02768	0.0425925	0.106679	ENSG00000163795	ENST00000323703	NM_144631	ZNF513	protein_coding	2144	207	1626	309	noncanon	NC	0	0	0	0	0	0	0	0	0	0	0	0	0	0	0	0	0	0	0	0	0	0	0	2	0	1	1	0	0	0	0
22.854	3.67657	1.34627	2.73093	0.00631554	0.032857	ENSG00000115241	ENST00000344034	NM_177983	PPM1G	protein_coding	2210	168	1641	399	absent	NA	0	0	0	0	0	0	0	0	0	0	0	0	0	0	0	0	0	0	0	0	0	0	0	0	0	0	0	0	0	0	0
17.2019	1.57619	0.850732	1.85275	0.0639186	0.135302	ENSG00000115216	ENST00000379852	NM_013392	NRBP1	protein_coding	2176	100	1608	446	noncanon	NC	0	0	0	0	0	0	0	0	0	0	0	0	0	0	0	0	0	0	0	0	0	0	0	2	0	2	0	0	0	0	0
14.0306	1.92391	1.03855	1.85249	0.0639553	0.135309	ENSG00000138002	ENST00000260570	NM_015662	IFT172	protein_coding	5395	89	5250	54	canon	U1	1	0	1	0	0	0	0	0	0	0	0	0	0	0	0	0	0	0	0	0	0	0	0	5	0	5	0	0	0	1	0
3.93918	2.66176	1.49472	1.78077	0.0749495	0.149625	ENSG00000243943	ENST00000355467	NM_032434	ZNF512	protein_coding	3531	70	1704	1755	canon	U2	2	0	1	1	0	0	1	0	0	1	0	0	0	0	0	0	0	0	0	0	0	0	0	4	0	1	3	0	0	3	2
4.36675	2.81927	1.57069	1.79492	0.0726664	0.146694	ENSG00000198522	ENST00000610189	NM_007266	GPN1	protein_coding	2445	8	1125	1310	absent	NA	0	0	0	0	0	0	0	0	0	0	0	0	0	0	0	0	0	0	0	0	0	0	0	0	0	0	0	0	0	0	0
13.957	0.693718	0.75227	0.922166	0.356442	0.447037	ENSG00000119760	ENST00000337768	NM_014860	SUPT7L	protein_coding	4296	285	1245	2675	canon	U2	0	0	0	0	0	0	2	0	0	2	0	0	0	0	0	0	0	0	0	0	0	0	0	8	0	1	7	0	0	2	2
14.9201	-0.656715	0.552078	-1.18953	0.23423	0.321146	ENSG00000163798	ENST00000326019	NM_018158	SLC4A1AP	protein_coding	2541	25	2229	285	noncanon	NC	0	0	0	0	0	0	0	0	0	0	0	0	0	0	0	0	0	0	0	0	0	0	0	4	0	0	3	1	0	0	0
3.44946	2.44104	1.60699	1.51902	0.128758	0.214226	ENSG00000243147	ENST00000296102	NM_004891	MRPL33	protein_coding	508	58	198	250	noncanon	NC	0	0	0	0	0	0	0	0	0	0	0	0	0	0	0	0	0	0	0	0	0	0	0	2	0	0	2	0	0	0	0
2.48275	2.00886	1.66606	1.20575	0.227913	0.315203	ENSG00000158019	ENST00000379624	NM_199191	BABAM2	protein_coding	1678	113	1152	387	canon	U2	0	0	0	0	0	0	1	0	1	0	0	0	0	0	0	0	0	0	0	0	0	0	0	1	0	1	0	0	0	1	0
6.92449	-0.882409	0.79952	-1.10367	0.269735	0.356556	ENSG00000075426	ENST00000264716	NM_005253	FOSL2	protein_coding	6713	862	981	4868	canon	U1	3	0	0	3	0	0	0	0	0	0	0	0	0	0	0	0	0	0	0	0	0	0	0	11	0	0	11	0	0	3	3
15.0131	0.404937	0.69782	0.580288	0.56172	0.643902	ENSG00000213639	ENST00000395366	NM_002709	PPP1CB	protein_coding	4916	294	984	3636	canon	U2	1	0	1	0	0	0	1	0	0	1	0	0	1	0	1	0	0	0	0	0	0	0	0	20	0	3	17	0	0	3	1
5.72471	3.19159	1.46953	2.17183	0.0298681	0.0853613	ENSG00000171103	ENST00000306108	NM_017910	TRMT61B	protein_coding	1844	31	1434	377	noncanon	NC	0	0	0	0	0	0	0	0	0	0	0	0	0	0	0	0	0	0	0	0	0	0	0	3	0	1	2	0	0	0	0
29.7722	3.12072	1.04105	2.99765	0.00272066	0.0203977	ENSG00000163811	ENST00000407426	NM_015131	WDR43	protein_coding	3506	31	2034	1439	canon	U1	1	0	0	1	0	0	0	0	0	0	0	0	0	0	0	0	0	0	0	0	0	0	0	12	0	1	11	0	0	1	1
19.5166	-2.54513	0.601039	-4.23455	2.29012e-05	0.000588456	ENSG00000264994	ENST00000585078	NR_003074	SNORD92	snoRNA	85	0	0	0	absent	NA	0	0	0	0	0	0	0	0	0	0	0	0	0	0	0	0	0	0	0	0	0	0	0	0	0	0	0	0	0	0	0
11.9934	-1.7197	0.584226	-2.94356	0.00324458	0.022893	ENSG00000265145	ENST00000579969	NR_002741	SNORD53	snoRNA	78	0	0	0	absent	NA	0	0	0	0	0	0	0	0	0	0	0	0	0	0	0	0	0	0	0	0	0	0	0	0	0	0	0	0	0	0	0
8.20209	0.545941	1.14876	0.475242	0.634614	0.708703	ENSG00000265706	ENST00000577887	NR_145755	SNORD53B	snoRNA	78	0	0	0	absent	NA	0	0	0	0	0	0	0	0	0	0	0	0	0	0	0	0	0	0	0	0	0	0	0	0	0	0	0	0	0	0	0
19.8427	0.0116181	0.546707	0.021251	0.983045	0.988114	ENSG00000115295	ENST00000320081	NM_024692	CLIP4	protein_coding	4299	250	2118	1914	canon	U2	1	0	0	1	0	0	2	0	1	1	0	0	0	0	0	0	0	0	0	0	0	0	0	11	0	3	8	0	0	3	2
3.55988	2.52711	1.57795	1.60151	0.109264	0.192241	ENSG00000119801	ENST00000261353	NM_016061	YPEL5	protein_coding	2136	55	366	1689	canon	U5	0	0	0	0	0	0	0	0	0	0	0	0	1	0	0	1	0	0	0	0	0	0	0	7	0	0	7	0	0	1	1
7.999	0.596602	1.05298	0.566583	0.570997	0.652759	ENSG00000172954	ENST00000379509	NM_001002257	LCLAT1	protein_coding	4879	137	1131	3605	canon	U2	2	0	0	2	0	0	1	0	0	1	0	0	0	0	0	0	0	0	0	0	0	0	0	21	0	6	15	0	0	3	3
4.38912	-2.55367	1.03578	-2.46546	0.0136838	0.0525254	ENSG00000013016	ENST00000322054	NM_014600	EHD3	protein_coding	4825	469	1608	2746	noncanon	NC	0	0	0	0	0	0	0	0	0	0	0	0	0	0	0	0	0	0	0	0	0	0	0	6	0	0	6	0	0	0	0
2.59327	-0.762732	1.68106	-0.453721	0.650029	0.721929	ENSG00000162959	ENST00000404530	NM_001301833	MEMO1	protein_coding	1516	66	894	537	noncanon	NC	0	0	0	0	0	0	0	0	0	0	0	0	0	0	0	0	0	0	0	0	0	0	0	4	0	2	2	0	0	0	0
6.78136	0.134156	1.07907	0.124325	0.901058	0.926377	ENSG00000162961	ENST00000342166	NM_001321209	DPY30	protein_coding	688	72	300	278	noncanon	NC	0	0	0	0	0	0	0	0	0	0	0	0	0	0	0	0	0	0	0	0	0	0	0	1	0	0	1	0	0	0	0
9.63833	2.39583	1.36238	1.75856	0.0786525	0.154514	ENSG00000021574	ENST00000315285	NM_014946	SPAST	protein_coding	5268	275	1851	3140	canon	U5	0	0	0	0	0	0	0	0	0	0	0	0	1	0	0	1	0	0	0	0	0	0	0	17	0	3	14	0	0	1	1
12.9327	1.59365	1.0419	1.52956	0.126125	0.211653	ENSG00000152683	ENST00000282587	NM_017964	SLC30A6	protein_coding	5089	36	1386	3665	canon	U2	0	0	0	0	0	0	1	0	0	1	0	0	0	0	0	0	0	0	0	0	0	0	0	17	0	2	15	0	0	1	1
3.11311	2.30043	1.52257	1.51089	0.130817	0.216262	ENSG00000229816	ENST00000438163	NA	DDX50P1	processed_pseudogene	2400	0	0	0	canon	U1	1	0	0	0	0	1	0	0	0	0	0	0	0	0	0	0	0	0	0	0	0	0	0	9	0	0	0	0	9	1	0
9.16433	-7.9029	1.34948	-5.85626	4.73407e-09	2.29714e-07	ENSG00000201113	ENST00000364243	NA	RNU6-647P	snRNA	107	0	0	0	absent	NA	0	0	0	0	0	0	0	0	0	0	0	0	0	0	0	0	0	0	0	0	0	0	0	0	0	0	0	0	0	0	0
19.6133	3.44759	1.34855	2.55651	0.0105727	0.0447484	ENSG00000119820	ENST00000238831	NM_032312	YIPF4	protein_coding	11955	251	735	10967	canon	U2	3	0	0	3	0	0	8	0	0	8	0	0	0	0	0	0	0	0	0	0	0	0	0	51	0	4	47	0	0	11	11
116.466	1.8627	0.371151	5.0187	5.20214e-07	1.86715e-05	ENSG00000115760	ENST00000421745	NM_016252	BIRC6	protein_coding	15687	138	14574	973	canon	U1	2	0	2	0	0	0	0	0	0	0	0	0	0	0	0	0	0	0	0	0	0	0	0	41	0	33	8	0	0	2	0
3.27675	2.39136	1.51396	1.57954	0.114212	0.198018	ENSG00000276517	ENST00000617415	NA	NA	lncRNA	3004	0	0	0	noncanon	NC	0	0	0	0	0	0	0	0	0	0	0	0	0	0	0	0	0	0	0	0	0	0	0	10	0	0	0	0	10	0	0
3.81607	2.60445	1.51632	1.71762	0.0858665	0.163905	ENSG00000018699	ENST00000317907	NM_017735	TTC27	protein_coding	2888	242	2532	112	noncanon	NC	0	0	0	0	0	0	0	0	0	0	0	0	0	0	0	0	0	0	0	0	0	0	0	13	0	11	2	0	0	0	0
11.5134	4.20071	1.46399	2.86936	0.004113	0.025964	ENSG00000049323	ENST00000404816	NM_206943	LTBP1	protein_coding	6502	371	5166	963	canon	U2	1	0	1	0	0	0	2	0	0	2	0	0	1	0	0	1	0	0	0	0	0	0	0	13	0	11	2	0	0	4	3
12.4382	-0.7851	0.607293	-1.29279	0.196085	0.284368	ENSG00000119812	ENST00000238823	NM_015475	FAM98A	protein_coding	2751	77	1557	1115	canon	U2	0	0	0	0	0	0	1	0	0	1	0	0	0	0	0	0	0	0	0	0	0	0	0	9	0	3	6	0	0	1	1
17.5099	0.719808	0.668831	1.07622	0.281829	0.369262	ENSG00000150938	ENST00000280527	NM_016441	CRIM1	protein_coding	6060	514	3111	2433	canon	U1	2	0	0	2	0	0	0	0	0	0	0	0	1	0	0	1	0	0	0	0	0	0	0	18	0	7	11	0	0	3	3
9.26852	3.86223	1.48618	2.59877	0.00935591	0.0416777	ENSG00000171055	ENST00000405912	NM_005102	FEZ2	protein_coding	1993	25	1062	904	noncanon	NC	0	0	0	0	0	0	0	0	0	0	0	0	0	0	0	0	0	0	0	0	0	0	0	2	0	1	1	0	0	0	0
17.8152	2.16288	1.04242	2.07487	0.0379984	0.098744	ENSG00000115808	ENST00000263918	NM_003162	STRN	protein_coding	14174	72	2343	11757	canon	U2	0	0	0	0	0	0	1	0	0	1	0	0	0	0	0	0	0	0	0	0	0	0	0	63	0	2	61	0	0	1	1
21.0285	5.07908	1.46716	3.46183	0.000536513	0.00707797	ENSG00000008869	ENST00000233099	NM_019024	HEATR5B	protein_coding	6937	103	6216	594	canon	U1	1	0	1	0	0	0	0	0	0	0	0	0	0	0	0	0	0	0	0	0	0	0	0	21	0	14	7	0	0	1	0
3.50044	2.492	1.5913	1.56601	0.117345	0.201539	ENSG00000152133	ENST00000674370	NM_174931	GPATCH11	protein_coding	3839	52	792	2980	noncanon	NC	0	0	0	0	0	0	0	0	0	0	0	0	0	0	0	0	0	0	0	0	0	0	0	16	0	1	15	0	0	0	0
29.754	4.06486	1.36474	2.97848	0.00289678	0.0212531	ENSG00000055332	ENST00000233057	NM_001135651	EIF2AK2	protein_coding	9975	166	1656	8062	canon	U2	2	0	0	2	0	0	1	0	0	1	0	0	1	0	0	1	0	0	0	0	0	0	0	29	0	1	28	0	0	4	4
22.6194	-2.81671	1.43492	-1.96297	0.0496492	0.116656	ENSG00000218739	ENST00000402297	NM_001322374	CEBPZOS	protein_coding	3152	24	243	2880	canon	U2	0	0	0	0	0	0	2	0	0	2	0	0	0	0	0	0	0	0	0	0	0	0	0	12	0	1	11	0	0	2	2
12.8293	0.551749	0.755301	0.730502	0.465084	0.554432	ENSG00000115816	ENST00000234170	NM_005760	CEBPZ	protein_coding	3346	28	3165	151	canon	U2	1	0	1	0	0	0	1	0	1	0	0	0	1	0	1	0	0	0	0	0	0	0	0	9	0	7	2	0	0	3	0
3.7043	-0.692604	1.21644	-0.569367	0.569107	0.651247	ENSG00000272054	ENST00000606229	NA	NA	lncRNA	3803	0	0	0	noncanon	NC	0	0	0	0	0	0	0	0	0	0	0	0	0	0	0	0	0	0	0	0	0	0	0	2	0	0	0	0	2	0	0
13.1864	1.1454	0.857667	1.33548	0.181719	0.269799	ENSG00000003509	ENST00000002125	NM_144736	NDUFAF7	protein_coding	2184	47	1326	809	canon	U2	0	0	0	0	0	0	1	0	0	1	0	0	1	0	1	0	0	0	0	0	0	0	0	8	0	4	4	0	0	2	1
32.2914	2.15037	0.737702	2.91496	0.00355738	0.0239961	ENSG00000115825	ENST00000234179	NM_005813	PRKD3	protein_coding	6156	654	2673	2674	noncanon	NC	0	0	0	0	0	0	0	0	0	0	0	0	0	0	0	0	0	0	0	0	0	0	0	22	2	6	14	0	0	0	0
2.35934	1.93479	1.65083	1.17201	0.241193	0.327363	ENSG00000115828	ENST00000338415	NM_012413	QPCT	protein_coding	1683	101	1086	494	noncanon	NC	0	0	0	0	0	0	0	0	0	0	0	0	0	0	0	0	0	0	0	0	0	0	0	7	0	4	3	0	0	0	0
4.11159	2.69342	1.51907	1.77307	0.0762166	0.151176	ENSG00000163171	ENST00000295324	NM_006449	CDC42EP3	protein_coding	5096	234	765	3878	noncanon	NC	0	0	0	0	0	0	0	0	0	0	0	0	0	0	0	0	0	0	0	0	0	0	0	17	0	2	15	0	0	0	0
2.55474	-1.73466	1.56312	-1.10974	0.267111	0.35379	ENSG00000138061	ENST00000610745	NM_000104	CYP1B1	protein_coding	5218	371	1632	3212	canon	U2	0	0	0	0	0	0	2	0	0	2	0	0	0	0	0	0	0	0	0	0	0	0	0	15	0	0	15	0	0	2	2
40.4969	-0.13389	0.396492	-0.337685	0.7356	0.793124	ENSG00000119787	ENST00000378954	NM_001135673	ATL2	protein_coding	3805	12	1752	2039	noncanon	NC	0	0	0	0	0	0	0	0	0	0	0	0	0	0	0	0	0	0	0	0	0	0	0	15	0	4	11	0	0	0	0
12.2679	4.30977	1.46084	2.95019	0.00317578	0.02259	ENSG00000143889	ENST00000449105	NM_138394	HNRNPLL	protein_coding	4144	301	1629	2212	noncanon	NC	0	0	0	0	0	0	0	0	0	0	0	0	0	0	0	0	0	0	0	0	0	0	0	28	0	5	23	0	0	0	0
64.8139	1.19445	0.415618	2.87392	0.00405416	0.0257363	ENSG00000115875	ENST00000313117	NM_001031684	SRSF7	protein_coding	2356	104	717	1533	canon	U2	2	0	1	1	0	0	1	0	0	1	0	0	1	0	0	1	0	0	0	0	0	0	0	9	0	0	9	0	0	4	3
27.7875	0.961629	0.596765	1.6114	0.107092	0.189629	ENSG00000163214	ENST00000457308	NM_198963	DHX57	protein_coding	4885	147	4161	569	noncanon	NC	0	0	0	0	0	0	0	0	0	0	0	0	0	0	0	0	0	0	0	0	0	0	0	10	0	8	2	0	0	0	0
23.3536	2.74348	1.03407	2.65309	0.00797583	0.0381061	ENSG00000115904	ENST00000402219	NM_005633	1	protein_coding	8906	628	4002	4274	canon	U2	0	0	0	0	0	0	1	0	0	1	0	0	0	0	0	0	0	0	0	0	0	0	0	38	0	19	19	0	0	1	1
2.6538	-4.87251	2.32276	-2.09773	0.0359294	0.0953239	ENSG00000225900	ENST00000451143	NA	HSPE1P13	processed_pseudogene	297	0	0	0	noncanon	NC	0	0	0	0	0	0	0	0	0	0	0	0	0	0	0	0	0	0	0	0	0	0	0	1	0	0	0	0	1	0	0
3.37385	-7.31633	3.07111	-2.38231	0.0172045	0.0599209	ENSG00000202309	ENST00000365439	NA	Y_RNA	misc_RNA	102	0	0	0	absent	NA	0	0	0	0	0	0	0	0	0	0	0	0	0	0	0	0	0	0	0	0	0	0	0	0	0	0	0	0	0	0	0
23.8114	5.25102	1.44988	3.62169	0.000292685	0.00455798	ENSG00000011566	ENST00000263881	NM_003618	MAP4K3	protein_coding	4335	297	2685	1351	canon	U2	0	0	0	0	0	0	2	0	0	2	0	0	0	0	0	0	0	0	0	0	0	0	0	15	0	3	12	0	0	2	2
22.337	0.833215	0.609509	1.36703	0.171617	0.258845	ENSG00000138050	ENST00000505747	NM_025264	THUMPD2	protein_coding	2205	18	1512	673	canon	U2	0	0	0	0	0	0	1	0	0	1	0	0	0	0	0	0	0	0	0	0	0	0	0	11	0	5	6	0	0	1	1
3.44432	2.45456	1.5101	1.62543	0.104071	0.186352	ENSG00000162878	ENST00000294964	NM_138370	PKDCC	protein_coding	2490	178	1482	828	noncanon	NC	0	0	0	0	0	0	0	0	0	0	0	0	0	0	0	0	0	0	0	0	0	0	0	2	1	1	0	0	0	0	0
26.354	1.83041	0.747446	2.44889	0.0143297	0.0538315	ENSG00000143924	ENST00000318522	NM_019063	EML4	protein_coding	5546	258	2946	2340	canon	U1	1	0	1	0	0	0	0	0	0	0	0	0	0	0	0	0	0	0	0	0	0	0	0	18	0	5	13	0	0	1	0
6.15847	-0.402709	0.904435	-0.44526	0.656132	0.726699	ENSG00000115944	ENST00000234301	NM_004718	COX7A2L	protein_coding	2282	55	345	1880	canon	U2	0	0	0	0	0	0	2	0	0	2	0	0	0	0	0	0	0	0	0	0	0	0	0	10	0	0	10	0	0	2	2
2.74015	2.11781	1.5503	1.36606	0.17192	0.259233	ENSG00000171126	ENST00000306078	NM_133329	KCNG3	protein_coding	3709	480	1311	1916	canon	U2	1	0	1	0	0	0	1	0	0	1	0	0	1	0	1	0	0	0	0	0	0	0	0	9	0	2	7	0	0	3	1
18.1649	4.8411	1.45484	3.32758	0.000876029	0.0100859	ENSG00000057935	ENST00000405094	NM_001330442	MTA3	protein_coding	5446	113	1785	3546	noncanon	NC	0	0	0	0	0	0	0	0	0	0	0	0	0	0	0	0	0	0	0	0	0	0	0	8	0	3	5	0	0	0	0
6.17339	1.42082	1.4785	0.960987	0.336559	0.42625	ENSG00000152518	ENST00000282388	NM_006887	ZFP36L2	protein_coding	3693	290	1485	1916	noncanon	NC	0	0	0	0	0	0	0	0	0	0	0	0	0	0	0	0	0	0	0	0	0	0	0	8	0	0	8	0	0	0	0
22.5056	2.03487	0.845922	2.40551	0.01615	0.0579656	ENSG00000115970	ENST00000405975	NM_022065	THADA	protein_coding	6091	107	5862	96	noncanon	NC	0	0	0	0	0	0	0	0	0	0	0	0	0	0	0	0	0	0	0	0	0	0	0	18	0	17	1	0	0	0	0
22.3838	3.68671	1.35446	2.72191	0.00649061	0.0334032	ENSG00000152527	ENST00000282406	NM_172069	PLEKHH2	protein_coding	6994	119	4482	2388	canon	U2	1	0	1	0	0	0	2	0	1	1	0	0	1	0	0	1	0	0	0	0	0	0	0	17	0	5	12	0	0	4	2
12.3563	-0.369155	0.673545	-0.548078	0.583639	0.663778	ENSG00000138036	ENST00000260605	NM_016008	DYNC2LI1	protein_coding	1399	99	1056	242	noncanon	NC	0	0	0	0	0	0	0	0	0	0	0	0	0	0	0	0	0	0	0	0	0	0	0	4	0	3	1	0	0	0	0
48.6849	2.08421	0.615559	3.38588	0.000709513	0.00872878	ENSG00000138095	ENST00000260665	NM_133259	LRPPRC	protein_coding	6603	41	4185	2375	canon	U2	0	0	0	0	0	0	1	0	0	1	0	0	0	0	0	0	0	0	0	0	0	0	0	18	0	8	10	0	0	1	1
6.8649	3.45894	1.46384	2.36292	0.0181316	0.061895	ENSG00000138032	ENST00000282412	NM_002706	PPM1B	protein_coding	2608	399	1440	753	canon	U2	1	0	0	1	0	0	2	0	1	1	0	0	1	0	1	0	0	0	0	0	0	0	0	8	0	1	7	0	0	4	2
19.5049	0.28653	0.592797	0.483352	0.628846	0.703585	ENSG00000138078	ENST00000409411	NM_001171613	PREPL	protein_coding	5829	114	1917	3748	canon	U2	0	0	0	0	0	0	2	0	0	2	0	0	1	0	0	1	0	0	0	0	0	0	0	26	0	2	24	0	0	3	3
4.93857	2.96697	1.49108	1.98981	0.0466115	0.112664	ENSG00000143919	ENST00000378494	NM_024766	CAMKMT	protein_coding	1512	60	972	478	noncanon	NC	0	0	0	0	0	0	0	0	0	0	0	0	0	0	0	0	0	0	0	0	0	0	0	7	0	2	5	0	0	0	0
11.8206	2.70811	1.36139	1.98922	0.0466772	0.112715	ENSG00000068784	ENST00000263736	NM_018079	SRBD1	protein_coding	3667	48	2988	629	canon	U2	0	0	0	0	0	0	1	0	1	0	0	0	0	0	0	0	0	0	0	0	0	0	0	8	0	6	2	0	0	1	0
9.21939	2.34377	1.37063	1.71	0.0872663	0.165542	ENSG00000171132	ENST00000306156	NM_005400	PRKCE	protein_coding	5749	425	2214	3108	canon	U2	0	0	0	0	0	0	2	0	0	2	0	0	0	0	0	0	0	0	0	0	0	0	0	14	0	2	12	0	0	2	2
3.21248	2.37266	1.52235	1.55855	0.119102	0.203536	ENSG00000116016	ENST00000263734	NM_001430	EPAS1	protein_coding	5155	504	2613	2036	noncanon	NC	0	0	0	0	0	0	0	0	0	0	0	0	0	0	0	0	0	0	0	0	0	0	0	9	0	5	4	0	0	0	0
5.13722	-3.53227	1.42346	-2.48147	0.0130841	0.0511688	ENSG00000250565	ENST00000522587	NM_001318063	ATP6V1E2	protein_coding	1599	360	681	183	noncanon	NC	0	0	0	0	0	0	0	0	0	0	0	0	0	0	0	0	0	0	0	0	0	0	0	1	0	0	1	0	0	0	0
6.52931	-0.240862	0.904995	-0.266148	0.790125	0.83907	ENSG00000119729	ENST00000238738	NM_012249	RHOQ	protein_coding	4780	556	618	3604	noncanon	NC	0	0	0	0	0	0	0	0	0	0	0	0	0	0	0	0	0	0	0	0	0	0	0	8	0	0	8	0	0	0	0
4.81636	2.92217	1.48805	1.96376	0.0495585	0.116609	ENSG00000151665	ENST00000281382	NM_002643	PIGF	protein_coding	1294	71	660	540	canon	U2	0	0	0	0	0	0	1	0	1	0	0	0	0	0	0	0	0	0	0	0	0	0	0	6	0	3	3	0	0	1	0
4.68449	2.91732	1.48467	1.96496	0.0494191	0.116403	ENSG00000119878	ENST00000238892	NM_014171	CRIPT	protein_coding	6323	67	306	5948	canon	U2	1	0	0	1	0	0	3	0	0	3	0	0	1	0	0	1	0	0	0	0	0	0	0	25	0	3	22	0	0	5	5
2.40984	1.92354	1.63577	1.17592	0.239627	0.32602	ENSG00000171150	ENST00000394861	NM_144949	SOCS5	protein_coding	4766	154	1611	2987	canon	U2	0	0	0	0	0	0	1	0	0	1	0	0	1	0	1	0	0	0	0	0	0	0	0	19	0	3	16	0	0	2	1
3.87097	0.875454	1.40839	0.6216	0.534205	0.619776	ENSG00000180398	ENST00000319466	NM_139279	MCFD2	protein_coding	4120	83	441	3588	canon	U1	1	0	0	1	0	0	0	0	0	0	0	0	0	0	0	0	0	0	0	0	0	0	0	2	0	0	2	0	0	1	1
3.76798	2.60813	1.55439	1.67791	0.0933647	0.17307	ENSG00000068724	ENST00000319190	NM_020458	TTC7A	protein_coding	5095	317	2577	2199	canon	U2	0	0	0	0	0	0	1	0	0	1	0	0	0	0	0	0	0	0	0	0	0	0	0	5	0	1	4	0	0	1	1
38.4065	1.77367	0.615679	2.88083	0.00396627	0.025534	ENSG00000143933	ENST00000272298	NM_001743	CALM2	protein_coding	1210	67	450	691	noncanon	NC	0	0	0	0	0	0	0	0	0	0	0	0	0	0	0	0	0	0	0	0	0	0	0	3	0	0	3	0	0	0	0
7.86898	2.09852	1.37277	1.52868	0.126344	0.211903	ENSG00000119888	ENST00000263735	NM_002354	EPCAM	protein_coding	1547	194	945	406	canon	U1	1	0	0	1	0	0	0	0	0	0	0	0	0	0	0	0	0	0	0	0	0	0	0	4	0	0	4	0	0	1	1
23.2689	1.05597	0.663004	1.59271	0.111226	0.194408	ENSG00000095002	ENST00000233146	NM_000251	MSH2	protein_coding	3115	35	2805	273	noncanon	NC	0	0	0	0	0	0	0	0	0	0	0	0	0	0	0	0	0	0	0	0	0	0	0	6	0	5	1	0	0	0	0
51.411	0.560632	0.40963	1.36863	0.171115	0.25844	ENSG00000116062	ENST00000234420	NM_000179	MSH6	protein_coding	4265	88	4083	92	canon	U5	0	0	0	0	0	0	0	0	0	0	0	0	1	0	1	0	0	0	0	0	0	0	0	4	0	4	0	0	0	1	0
22.8936	1.33255	0.745793	1.78676	0.0739763	0.148452	ENSG00000138081	ENST00000403359	NM_001190274	FBXO11	protein_coding	4760	777	2784	1197	noncanon	NC	0	0	0	0	0	0	0	0	0	0	0	0	0	0	0	0	0	0	0	0	0	0	0	18	1	13	4	0	0	0	0
4.22835	2.76356	1.50515	1.83607	0.0663467	0.138551	ENSG00000170802	ENST00000340553	NM_002158	FOXN2	protein_coding	5437	141	1296	3851	canon	U2	0	0	0	0	0	0	1	0	0	1	0	0	0	0	0	0	0	0	0	0	0	0	0	21	0	3	18	0	0	1	1
13.8676	4.48021	1.45705	3.07485	0.00210611	0.0175343	ENSG00000162869	ENST00000294952	NM_001135629	PPP1R21	protein_coding	3173	187	2343	641	canon	U5	0	0	0	0	0	0	0	0	0	0	0	0	1	0	1	0	0	0	0	0	0	0	0	10	0	5	5	0	0	1	0
6.7477	-8.27373	4.36958	-1.89348	0.0582937	0.128423	ENSG00000206915	ENST00000384188	NA	RNU6-439P	snRNA	106	0	0	0	absent	NA	0	0	0	0	0	0	0	0	0	0	0	0	0	0	0	0	0	0	0	0	0	0	0	0	0	0	0	0	0	0	0
20.7498	-0.868279	0.495867	-1.75103	0.0799406	0.156341	ENSG00000115239	ENST00000263634	NM_016115	ASB3	protein_coding	2226	132	1557	522	canon	U1	1	0	1	0	0	0	0	0	0	0	0	0	0	0	0	0	0	0	0	0	0	0	0	13	0	7	6	0	0	1	0
8.05228	3.66791	1.46469	2.50422	0.012272	0.0490622	ENSG00000068912	ENST00000185150	NM_015701	ERLEC1	protein_coding	2446	166	1452	826	canon	U2	0	0	0	0	0	0	1	0	0	1	0	0	0	0	0	0	0	0	0	0	0	0	0	8	0	1	7	0	0	1	1
3.54611	2.50717	1.50707	1.66361	0.0961901	0.176789	ENSG00000119737	ENST00000394705	NM_006794	GPR75	protein_coding	2094	139	1623	221	canon	U2	2	0	2	0	0	0	1	0	1	0	0	0	0	0	0	0	0	0	0	0	0	0	0	5	0	4	1	0	0	3	0
53.9149	3.33071	0.841157	3.95967	7.50519e-05	0.00152341	ENSG00000068878	ENST00000404125	NM_014614	PSME4	protein_coding	7250	208	5532	1504	canon	U5	0	0	0	0	0	0	0	0	0	0	0	0	1	0	1	0	0	0	0	0	0	0	0	20	0	12	8	0	0	1	0
105.771	0.52518	0.285279	1.84093	0.0656315	0.137591	ENSG00000115306	ENST00000356805	NM_003128	SPTBN1	protein_coding	10211	191	7095	2876	noncanon	NC	0	0	0	0	0	0	0	0	0	0	0	0	0	0	0	0	0	0	0	0	0	0	0	9	0	3	6	0	0	0	0
5.31031	3.07901	1.47611	2.08589	0.0369883	0.0971629	ENSG00000214595	ENST00000356458	NM_001039753	EML6	protein_coding	8436	512	5877	1929	canon	U1	1	0	1	0	0	0	0	0	0	0	0	0	0	0	0	0	0	0	0	0	0	0	0	22	0	17	5	0	0	1	0
2.53039	-6.89521	3.68137	-1.873	0.0610681	0.131662	ENSG00000231334	ENST00000449838	NR_187225	EML6-AS1	lncRNA	601	0	0	0	absent	NA	0	0	0	0	0	0	0	0	0	0	0	0	0	0	0	0	0	0	0	0	0	0	0	0	0	0	0	0	0	0	0
28.0724	2.38009	0.844199	2.81934	0.0048122	0.0283074	ENSG00000115310	ENST00000337526	NM_020532	RTN4	protein_coding	4697	150	3579	966	noncanon	NC	0	0	0	0	0	0	0	0	0	0	0	0	0	0	0	0	0	0	0	0	0	0	0	11	0	5	6	0	0	0	0
8.20323	3.73181	1.47563	2.52895	0.0114404	0.046864	ENSG00000162994	ENST00000401408	NM_152385	CLHC1	protein_coding	5330	172	1761	3242	canon	U2	1	0	1	0	0	0	2	0	1	1	0	0	0	0	0	0	0	0	0	0	0	0	0	19	0	3	16	0	0	3	1
15.7263	0.465729	0.802922	0.580043	0.561886	0.644027	ENSG00000143947	ENST00000272317	NM_002954	RPS27A	protein_coding	785	20	471	275	noncanon	NC	0	0	0	0	0	0	0	0	0	0	0	0	0	0	0	0	0	0	0	0	0	0	0	2	0	1	1	0	0	0	0
9.41797	3.91018	1.45777	2.6823	0.00731172	0.0360516	ENSG00000085760	ENST00000263629	NM_002453	MTIF2	protein_coding	2536	161	2184	52	absent	NA	0	0	0	0	0	0	0	0	0	0	0	0	0	0	0	0	0	0	0	0	0	0	0	0	0	0	0	0	0	0	0
47.0895	2.12716	0.6411	3.31799	0.000906693	0.0102922	ENSG00000115355	ENST00000436346	NM_001365480	CCDC88A	protein_coding	9751	776	5616	3322	canon	U5	0	0	0	0	0	0	0	0	0	0	0	0	1	0	1	0	0	0	0	0	0	0	0	20	0	9	11	0	0	1	0
7.22789	3.54326	1.50186	2.35926	0.0183117	0.0623214	ENSG00000163001	ENST00000349456	NM_080667	CFAP36	protein_coding	1184	83	1029	70	noncanon	NC	0	0	0	0	0	0	0	0	0	0	0	0	0	0	0	0	0	0	0	0	0	0	0	1	0	1	0	0	0	0	0
26.5086	5.40251	1.44811	3.73075	0.000190913	0.00328533	ENSG00000275052	ENST00000616407	NM_001122964	PPP4R3B	protein_coding	5506	336	2550	2618	noncanon	NC	0	0	0	0	0	0	0	0	0	0	0	0	0	0	0	0	0	0	0	0	0	0	0	28	0	12	16	0	0	0	0
31.7162	5.65882	1.44916	3.9049	9.42629e-05	0.00185668	ENSG00000138035	ENST00000447944	NM_033109	PNPT1	protein_coding	4549	20	2352	2175	noncanon	NC	0	0	0	0	0	0	0	0	0	0	0	0	0	0	0	0	0	0	0	0	0	0	0	15	0	5	10	0	0	0	0
5.89017	3.23391	1.46918	2.20117	0.0277239	0.0810147	ENSG00000028116	ENST00000340157	NM_006296	VRK2	protein_coding	1773	62	1527	177	canon	U2	0	0	0	0	0	0	1	0	1	0	0	0	0	0	0	0	0	0	0	0	0	0	0	4	0	3	1	0	0	1	0
22.7648	5.19187	1.4556	3.56684	0.000361315	0.0053955	ENSG00000115392	ENST00000233741	NM_018062	FANCL	protein_coding	1658	11	1128	517	canon	U5	0	0	0	0	0	0	0	0	0	0	0	0	1	0	0	1	0	0	0	0	0	0	0	3	0	3	0	0	0	1	1
25.9936	1.68118	0.751222	2.23793	0.0252257	0.0761961	ENSG00000119866	ENST00000642384	NM_022893	BCL11A	protein_coding	6102	383	2508	3209	canon	U1	1	0	0	1	0	0	0	0	0	0	0	0	0	0	0	0	0	0	0	0	0	0	0	19	2	2	15	0	0	1	1
13.347	4.39984	1.45828	3.01714	0.00255174	0.0194801	ENSG00000115421	ENST00000238714	NM_022894	PAPOLG	protein_coding	7348	210	2211	4925	canon	U2	1	0	0	1	0	0	2	0	0	2	0	0	0	0	0	0	0	0	0	0	0	0	0	26	0	2	24	0	0	3	3
9.28064	1.21962	1.04556	1.16648	0.243422	0.329635	ENSG00000162924	ENST00000394479	NM_001291746	REL	protein_coding	11108	266	1764	9076	canon	U2	0	0	0	0	0	0	1	0	0	1	0	0	1	0	0	1	0	0	0	0	0	0	0	33	0	3	30	0	0	2	2
3.96805	2.63981	1.5216	1.73489	0.0827597	0.159918	ENSG00000162927	ENST00000316752	NM_144709	PUS10	protein_coding	4025	247	1590	2171	canon	U2	0	0	0	0	0	0	2	0	0	2	0	0	0	0	0	0	0	0	0	0	0	0	0	13	0	4	9	0	0	2	2
2.69266	2.11657	1.67296	1.26517	0.205812	0.294397	ENSG00000162928	ENST00000295030	NM_002618	PEX13	protein_coding	4472	39	1212	3219	canon	U1	2	0	0	2	0	0	0	0	0	0	0	0	0	0	0	0	0	0	0	0	0	0	0	22	0	1	21	0	0	2	2
13.4325	4.43712	1.45874	3.04174	0.00235212	0.0185577	ENSG00000162929	ENST00000402291	NM_001129993	SANBR	protein_coding	4578	156	2157	2117	noncanon	NC	0	0	0	0	0	0	0	0	0	0	0	0	0	0	0	0	0	0	0	0	0	0	0	16	0	3	13	0	0	0	0
58.6575	2.45869	0.600621	4.09357	4.24783e-05	0.000962443	ENSG00000173209	ENST00000489653	NA	AHSA2P	transcribed_unitary_pseudogene	1003	0	0	0	absent	NA	0	0	0	0	0	0	0	0	0	0	0	0	0	0	0	0	0	0	0	0	0	0	0	0	0	0	0	0	0	0	0
98.9714	3.26764	0.601495	5.43253	5.55601e-08	2.29256e-06	ENSG00000115464	ENST00000398571	NM_014709	USP34	protein_coding	11675	394	10641	638	canon	U2	0	0	0	0	0	0	4	0	4	0	0	0	1	0	1	0	0	0	0	0	0	0	0	23	0	22	1	0	0	5	0
113.13	0.928117	0.296697	3.12817	0.00175901	0.0156594	ENSG00000082898	ENST00000401558	NM_003400	XPO1	protein_coding	4988	794	3216	970	canon	U2	3	0	0	3	0	0	3	0	1	2	0	0	0	0	0	0	0	0	0	0	0	0	0	19	0	6	13	0	0	6	5
11.3438	-9.0736	1.28579	-7.05681	1.70373e-12	1.26726e-10	ENSG00000206973	ENST00000384246	NA	RNU6-1145P	snRNA	107	0	0	0	absent	NA	0	0	0	0	0	0	0	0	0	0	0	0	0	0	0	0	0	0	0	0	0	0	0	0	0	0	0	0	0	0	0
10.383	4.06793	1.46743	2.77214	0.00556898	0.0308793	ENSG00000170264	ENST00000404929	NM_001201543	FAM161A	protein_coding	3777	18	2151	1606	canon	U2	0	0	0	0	0	0	2	0	0	2	0	0	0	0	0	0	0	0	0	0	0	0	0	16	0	4	12	0	0	2	2
23.92	0.159525	0.507928	0.314069	0.753468	0.808617	ENSG00000115484	ENST00000394440	NM_006430	CCT4	protein_coding	2376	148	1620	606	noncanon	NC	0	0	0	0	0	0	0	0	0	0	0	0	0	0	0	0	0	0	0	0	0	0	0	3	0	1	2	0	0	0	0
20.7413	0.693973	0.626049	1.1085	0.267647	0.354335	ENSG00000115504	ENST00000431489	NM_001142616	EHBP1	protein_coding	5105	339	3483	986	canon	U1	2	0	2	0	0	0	0	0	0	0	0	0	0	0	0	0	0	0	0	0	0	0	0	8	1	1	6	0	0	2	0
6.3789	-1.64245	1.14786	-1.43088	0.152464	0.239078	ENSG00000115507	ENST00000282549	NM_014562	OTX1	protein_coding	2828	110	1065	1514	noncanon	NC	0	0	0	0	0	0	0	0	0	0	0	0	0	0	0	0	0	0	0	0	0	0	0	2	0	0	2	0	0	0	0
6.80486	3.43233	1.46872	2.33695	0.0194418	0.0645768	ENSG00000143951	ENST00000272321	NM_015910	WDPCP	protein_coding	4894	205	2241	2446	canon	U2	0	0	0	0	0	0	2	0	2	0	0	0	0	0	0	0	0	0	0	0	0	0	0	8	0	2	6	0	0	2	0
17.487	-0.25019	0.575442	-0.434779	0.663723	0.733176	ENSG00000014641	ENST00000233114	NM_005917	MDH1	protein_coding	1296	80	1005	209	noncanon	NC	0	0	0	0	0	0	0	0	0	0	0	0	0	0	0	0	0	0	0	0	0	0	0	3	0	3	0	0	0	0	0
9.82678	0.610156	0.879738	0.693566	0.487954	0.57665	ENSG00000169764	ENST00000337130	NM_006759	UGP2	protein_coding	2150	289	1527	332	canon	U2	1	1	0	0	0	0	2	0	2	0	0	0	0	0	0	0	0	0	0	0	0	0	0	3	0	3	0	0	0	3	0
18.5718	2.25383	1.03299	2.18186	0.0291199	0.0839352	ENSG00000143952	ENST00000272322	NM_016516	VPS54	protein_coding	4725	490	2934	1279	canon	U2	0	0	0	0	0	0	2	0	0	2	0	0	0	0	0	0	0	0	0	0	0	0	0	18	0	10	8	0	0	2	2
3.46836	2.44675	1.51994	1.60977	0.107449	0.189993	ENSG00000197329	ENST00000358912	NM_020651	PELI1	protein_coding	3716	339	1257	2049	canon	U5	0	0	0	0	0	0	0	0	0	0	0	0	1	0	0	1	0	0	0	0	0	0	0	12	0	2	10	0	0	1	1
3.5682	-0.681231	1.31502	-0.51804	0.604431	0.682482	ENSG00000119862	ENST00000238875	NM_014181	LGALSL	protein_coding	3856	383	519	2952	canon	U1	3	0	0	3	0	0	0	0	0	0	0	0	0	0	0	0	0	0	0	0	0	0	0	6	0	0	6	0	0	3	3
7.93811	3.67308	1.4761	2.48837	0.0128331	0.0506438	ENSG00000119844	ENST00000409933	NM_203437	AFTPH	protein_coding	4098	284	2811	969	canon	U5	0	0	0	0	0	0	0	0	0	0	0	0	1	0	0	1	0	0	0	0	0	0	0	5	0	2	3	0	0	1	1
4.01813	2.7023	1.53105	1.765	0.0775641	0.15307	ENSG00000179833	ENST00000313349	NM_014755	SERTAD2	protein_coding	5549	293	945	4305	canon	U2	0	0	0	0	0	0	2	0	0	2	0	0	0	0	0	0	0	0	0	0	0	0	0	18	0	0	18	0	0	2	2
5.31454	3.06435	1.47767	2.07378	0.0381	0.0988886	ENSG00000115902	ENST00000234256	NM_003038	SLC1A4	protein_coding	4563	244	1599	2718	noncanon	NC	0	0	0	0	0	0	0	0	0	0	0	0	0	0	0	0	0	0	0	0	0	0	0	7	0	0	7	0	0	0	0
16.2077	-0.322619	0.625597	-0.515698	0.606065	0.68385	ENSG00000011523	ENST00000377990	NM_015147	CEP68	protein_coding	5803	112	2274	3365	canon	U2	0	0	0	0	0	0	1	0	0	1	0	0	0	0	0	0	0	0	0	0	0	0	0	10	0	1	9	0	0	1	1
7.63744	0.889695	1.05452	0.843698	0.398838	0.488438	ENSG00000138069	ENST00000409784	NM_004161	RAB1A	protein_coding	2448	190	618	1638	canon	U1	2	0	0	2	0	0	0	0	0	0	0	0	0	0	0	0	0	0	0	0	0	0	0	7	0	0	7	0	0	2	2
3.06406	-7.07093	3.56208	-1.98506	0.0471379	0.113079	ENSG00000172974	ENST00000467568	NA	VDAC2P5	processed_pseudogene	881	0	0	0	absent	NA	0	0	0	0	0	0	0	0	0	0	0	0	0	0	0	0	0	0	0	0	0	0	0	0	0	0	0	0	0	0	0
13.0456	1.81956	1.05112	1.73107	0.0834384	0.160735	ENSG00000138071	ENST00000260641	NM_005722	ACTR2	protein_coding	3783	78	1185	2518	canon	U2	0	0	0	0	0	0	1	0	0	1	0	0	0	0	0	0	0	0	0	0	0	0	0	6	0	2	4	0	0	1	1
5.37549	3.09196	1.48296	2.08499	0.0370698	0.0972641	ENSG00000198369	ENST00000356388	NM_181784	SPRED2	protein_coding	4519	611	1257	2649	canon	U2	0	0	0	0	0	0	1	0	0	1	0	0	0	0	0	0	0	0	0	0	0	0	0	8	0	0	8	0	0	1	1
5.73135	3.16845	1.47883	2.14253	0.0321509	0.0893994	ENSG00000143995	ENST00000272369	NM_002398	MEIS1	protein_coding	4566	731	1173	2623	canon	U2	0	0	0	0	0	0	2	1	0	1	0	0	0	0	0	0	0	0	0	0	0	0	0	20	3	1	16	0	0	2	1
12.2687	4.27737	1.46094	2.92782	0.0034135	0.0236622	ENSG00000143971	ENST00000272342	NM_019002	ETAA1	protein_coding	4948	115	2781	2050	canon	U2	0	0	0	0	0	0	1	0	1	0	0	0	0	0	0	0	0	0	0	0	0	0	0	16	0	6	10	0	0	1	0
3.61902	2.54818	1.65565	1.53908	0.123784	0.208868	ENSG00000115946	ENST00000263657	NM_020143	PNO1	protein_coding	2242	46	759	1435	canon	U2	0	0	0	0	0	0	1	0	0	1	0	0	1	0	0	1	0	0	0	0	0	0	0	4	0	1	3	0	0	2	2
19.1945	0.880832	0.667284	1.32002	0.186827	0.27482	ENSG00000169604	ENST00000303714	NM_032208	ANTXR1	protein_coding	5858	320	1695	3841	canon	U2	0	0	0	0	0	0	1	0	0	1	0	0	0	0	0	0	0	0	0	0	0	0	0	15	0	2	13	0	0	1	1
18.1117	0.782025	0.668774	1.16934	0.242266	0.328385	ENSG00000198380	ENST00000357308	NM_001244710	GFPT1	protein_coding	8665	155	2100	6408	canon	U2	2	0	0	2	0	0	3	0	0	3	0	0	0	0	0	0	0	0	0	0	0	0	0	38	0	6	32	0	0	5	5
2.46324	1.99639	1.63999	1.21732	0.223483	0.311209	ENSG00000169599	ENST00000410022	NM_001002755	NFU1	protein_coding	898	12	765	119	absent	NA	0	0	0	0	0	0	0	0	0	0	0	0	0	0	0	0	0	0	0	0	0	0	0	0	0	0	0	0	0	0	0
16.3614	1.5149	0.87761	1.72616	0.0843185	0.161887	ENSG00000115977	ENST00000409085	NM_014911	AAK1	protein_coding	21157	233	2886	17871	canon	U2	1	0	1	0	0	0	4	0	0	4	0	0	0	0	0	0	0	0	0	0	0	0	0	40	0	2	38	0	0	5	4
5.32058	3.05786	1.51231	2.02197	0.0431792	0.107614	ENSG00000196975	ENST00000394295	NM_001153	ANXA4	protein_coding	2651	45	966	1596	canon	U2	0	0	0	0	0	0	1	0	0	1	0	0	0	0	0	0	0	0	0	0	0	0	0	7	0	2	5	0	0	1	1
16.41	0.389471	0.679625	0.573068	0.566599	0.648903	ENSG00000087338	ENST00000282570	NM_178439	GMCL1	protein_coding	4161	232	1548	2379	canon	U2	1	0	1	0	0	0	1	0	0	1	0	0	0	0	0	0	0	0	0	0	0	0	0	15	0	3	12	0	0	2	1
9.91374	-1.49821	0.664944	-2.25314	0.0242503	0.0742775	ENSG00000124380	ENST00000244227	NM_006857	SNRNP27	protein_coding	1425	28	468	927	canon	U1	1	0	0	1	0	0	0	0	0	0	0	0	0	0	0	0	0	0	0	0	0	0	0	10	0	0	10	0	0	1	1
5.59209	-0.574158	1.08218	-0.530558	0.595725	0.675012	ENSG00000059728	ENST00000264444	NM_002357	MXD1	protein_coding	5549	221	666	4660	canon	U2	0	0	0	0	0	0	6	0	0	6	0	0	0	0	0	0	0	0	0	0	0	0	0	25	0	0	25	0	0	6	6
17.1315	0.699685	0.703973	0.99391	0.320267	0.409284	ENSG00000179818	ENST00000628659	NA	PCBP1-AS1	lncRNA	922	0	0	0	noncanon	NC	0	0	0	0	0	0	0	0	0	0	0	0	0	0	0	0	0	0	0	0	0	0	0	2	0	0	0	0	2	0	0
5.5659	3.12548	1.48237	2.10843	0.034994	0.09397	ENSG00000115998	ENST00000264434	NM_017880	C2orf42	protein_coding	2524	268	1725	470	canon	U5	0	0	0	0	0	0	0	0	0	0	0	0	1	0	0	1	0	0	0	0	0	0	0	4	0	2	2	0	0	1	1
48.7336	6.27891	1.44957	4.33158	1.48042e-05	0.000403317	ENSG00000116001	ENST00000433529	NM_022173	TIA1	protein_coding	4634	197	1161	3274	noncanon	NC	0	0	0	0	0	0	0	0	0	0	0	0	0	0	0	0	0	0	0	0	0	0	0	11	0	0	11	0	0	0	0
9.29441	0.475761	0.897579	0.530049	0.596078	0.675311	ENSG00000116005	ENST00000433351	NM_016297	PCYOX1	protein_coding	5339	27	1518	3792	noncanon	NC	0	0	0	0	0	0	0	0	0	0	0	0	0	0	0	0	0	0	0	0	0	0	0	13	0	4	9	0	0	0	0
4.62475	2.88592	1.48209	1.9472	0.0515107	0.119322	ENSG00000143977	ENST00000272348	NM_003096	SNRPG	protein_coding	594	90	231	271	noncanon	NC	0	0	0	0	0	0	0	0	0	0	0	0	0	0	0	0	0	0	0	0	0	0	0	2	1	1	0	0	0	0	0
2.7149	2.12878	1.5479	1.37527	0.169048	0.256447	ENSG00000035141	ENST00000430566	NM_001329752	FAM136A	protein_coding	2107	55	738	1312	canon	U2	0	0	0	0	0	0	1	0	0	1	0	0	0	0	0	0	0	0	0	0	0	0	0	4	0	0	4	0	0	1	1
7.9558	3.68858	1.47463	2.50136	0.0123716	0.0492859	ENSG00000075340	ENST00000264436	NM_001617	ADD2	protein_coding	9290	314	2181	6640	canon	U1	1	0	0	1	0	0	0	0	0	0	0	0	0	0	0	0	0	0	0	0	0	0	0	17	0	2	15	0	0	1	1
6.32832	-1.83189	0.840747	-2.17889	0.0293401	0.0843641	ENSG00000144043	ENST00000272438	NM_144582	TEX261	protein_coding	3365	115	591	2657	canon	U2	0	0	0	0	0	0	1	0	0	1	0	0	0	0	0	0	0	0	0	0	0	0	0	1	0	0	1	0	0	1	1
12.9585	0.566096	0.755329	0.74947	0.453574	0.543002	ENSG00000124357	ENST00000244204	NM_017567	NAGK	protein_coding	2371	35	1035	1299	noncanon	NC	0	0	0	0	0	0	0	0	0	0	0	0	0	0	0	0	0	0	0	0	0	0	0	1	0	0	1	0	0	0	0
4.53702	1.14336	1.38825	0.823599	0.410168	0.499877	ENSG00000124370	ENST00000244217	NM_032601	MCEE	protein_coding	824	9	531	282	noncanon	NC	0	0	0	0	0	0	0	0	0	0	0	0	0	0	0	0	0	0	0	0	0	0	0	3	0	1	2	0	0	0	0
7.06727	3.51359	1.46842	2.39277	0.0167217	0.0592651	ENSG00000124383	ENST00000244230	NM_005791	MPHOSPH10	protein_coding	2164	31	2046	85	noncanon	NC	0	0	0	0	0	0	0	0	0	0	0	0	0	0	0	0	0	0	0	0	0	0	0	5	0	4	1	0	0	0	0
2.56774	0.0312662	1.5133	0.020661	0.983516	0.988412	ENSG00000124374	ENST00000244221	NM_020459	PAIP2B	protein_coding	6300	175	372	5740	canon	U5	0	0	0	0	0	0	0	0	0	0	0	0	1	0	0	1	0	0	0	0	0	0	0	17	0	0	17	0	0	1	1
135.569	1.90091	0.350021	5.43085	5.60854e-08	2.30583e-06	ENSG00000075292	ENST00000264447	NM_014497	ZNF638	protein_coding	6487	201	5937	253	noncanon	NC	0	0	0	0	0	0	0	0	0	0	0	0	0	0	0	0	0	0	0	0	0	0	0	13	0	11	2	0	0	0	0
13.883	4.46033	1.45397	3.06768	0.00215724	0.0177251	ENSG00000144036	ENST00000272427	NM_015189	EXOC6B	protein_coding	5910	122	2436	3350	canon	U1	1	0	0	1	0	0	0	0	0	0	0	0	0	0	0	0	0	0	0	0	0	0	0	8	0	4	4	0	0	1	1
9.57738	-2.05548	0.967406	-2.12473	0.0336088	0.0919031	ENSG00000222536	ENST00000410604	NA	RNU2-39P	snRNA	198	0	0	0	canon	U2	0	0	0	0	0	0	1	0	0	0	0	1	0	0	0	0	0	0	0	0	0	0	0	1	0	0	0	0	1	1	0
7.6946	3.62439	1.46281	2.47769	0.0132235	0.0514294	ENSG00000144040	ENST00000272433	NM_144579	SFXN5	protein_coding	4016	6	1023	2985	noncanon	NC	0	0	0	0	0	0	0	0	0	0	0	0	0	0	0	0	0	0	0	0	0	0	0	4	0	0	4	0	0	0	0
13.3283	-0.595863	0.588821	-1.01196	0.311558	0.400508	ENSG00000135631	ENST00000486777	NM_001371272	RAB11FIP5	protein_coding	6285	170	3975	2138	noncanon	NC	0	0	0	0	0	0	0	0	0	0	0	0	0	0	0	0	0	0	0	0	0	0	0	8	0	2	6	0	0	0	0
20.5169	3.55002	1.34867	2.63224	0.00848247	0.0392689	ENSG00000135624	ENST00000258091	NM_006429	CCT7	protein_coding	1847	70	1632	143	noncanon	NC	0	0	0	0	0	0	0	0	0	0	0	0	0	0	0	0	0	0	0	0	0	0	0	1	0	1	0	0	0	0	0
12.9782	-1.70628	0.65714	-2.59652	0.00941738	0.0418032	ENSG00000163013	ENST00000520530	NM_001371389	FBXO41	protein_coding	7377	318	2628	4291	canon	U2	0	0	0	0	0	0	2	0	0	2	0	0	0	0	0	0	0	0	0	0	0	0	0	4	0	0	4	0	0	2	2
30.0574	1.63825	0.678268	2.41534	0.0157207	0.0568761	ENSG00000116127	ENST00000613296	NM_001378454	ALMS1	protein_coding	12844	32	12507	303	noncanon	NC	0	0	0	0	0	0	0	0	0	0	0	0	0	0	0	0	0	0	0	0	0	0	0	19	0	18	1	0	0	0	0
4.35689	2.79761	1.51811	1.84283	0.0653543	0.137223	ENSG00000144034	ENST00000272424	NM_016058	TPRKB	protein_coding	664	43	528	69	noncanon	NC	0	0	0	0	0	0	0	0	0	0	0	0	0	0	0	0	0	0	0	0	0	0	0	4	0	2	2	0	0	0	0
6.25056	3.29399	1.47495	2.2333	0.0255294	0.0767582	ENSG00000144048	ENST00000272444	NM_003584	DUSP11	protein_coding	1570	128	993	447	noncanon	NC	0	0	0	0	0	0	0	0	0	0	0	0	0	0	0	0	0	0	0	0	0	0	0	11	0	5	6	0	0	0	0
8.59159	3.7697	1.46442	2.57419	0.0100474	0.0434902	ENSG00000124356	ENST00000394070	NM_213622	STAMBP	protein_coding	6746	549	1275	4908	canon	U1	1	0	0	1	0	0	0	0	0	0	0	0	0	0	0	0	0	0	0	0	0	0	0	16	0	0	16	0	0	1	1
6.60463	-0.942283	0.851439	-1.10669	0.268426	0.355116	ENSG00000114956	ENST00000264093	NM_080916	DGUOK	protein_coding	1075	30	834	209	noncanon	NC	0	0	0	0	0	0	0	0	0	0	0	0	0	0	0	0	0	0	0	0	0	0	0	4	0	4	0	0	0	0	0
14.1512	1.28682	0.892331	1.44209	0.149276	0.236045	ENSG00000187605	ENST00000409262	NM_001287491	TET3	protein_coding	12060	423	5388	5999	canon	U2	0	0	0	0	0	0	2	0	0	2	0	0	0	0	0	0	0	0	0	0	0	0	0	19	0	1	18	0	0	2	2
3.90061	-1.8198	1.01143	-1.79923	0.0719821	0.145776	ENSG00000225439	ENST00000656407	NR_045636	BOLA3-DT	lncRNA	3520	0	0	0	canon	U2	0	0	0	0	0	0	1	0	0	0	0	1	0	0	0	0	0	0	0	0	0	0	0	14	0	0	0	0	14	1	0
10.5642	4.06387	1.45896	2.78545	0.00534529	0.0301101	ENSG00000114978	ENST00000396049	NM_018221	MOB1A	protein_coding	4896	204	651	4039	noncanon	NC	0	0	0	0	0	0	0	0	0	0	0	0	0	0	0	0	0	0	0	0	0	0	0	21	0	1	20	0	0	0	0
10.0931	0.0585452	0.75843	0.0771927	0.93847	0.954339	ENSG00000065911	ENST00000394053	NM_006636	MTHFD2	protein_coding	4403	26	1053	3322	canon	U2	0	0	0	0	0	0	1	0	0	1	0	0	0	0	0	0	0	0	0	0	0	0	0	13	0	1	12	0	0	1	1
22.3814	3.689	1.35625	2.72	0.00652817	0.0335489	ENSG00000204843	ENST00000628224	NM_004082	DCTN1	protein_coding	4455	273	3837	343	noncanon	NC	0	0	0	0	0	0	0	0	0	0	0	0	0	0	0	0	0	0	0	0	0	0	0	5	0	4	1	0	0	0	0
5.78551	-0.55402	0.905172	-0.612061	0.540498	0.625408	ENSG00000005448	ENST00000348227	NM_032118	WDR54	protein_coding	1147	86	1005	53	noncanon	NC	0	0	0	0	0	0	0	0	0	0	0	0	0	0	0	0	0	0	0	0	0	0	0	1	0	1	0	0	0	0	0
15.6037	0.104994	0.621578	0.168915	0.865864	0.899842	ENSG00000114993	ENST00000272430	NM_001015055	RTKN	protein_coding	2221	120	1692	407	absent	NA	0	0	0	0	0	0	0	0	0	0	0	0	0	0	0	0	0	0	0	0	0	0	0	0	0	0	0	0	0	0	0
3.4056	2.42123	1.51895	1.59402	0.110932	0.194208	ENSG00000239779	ENST00000233615	NM_012477	WBP1	protein_coding	1175	164	810	199	noncanon	NC	0	0	0	0	0	0	0	0	0	0	0	0	0	0	0	0	0	0	0	0	0	0	0	1	0	1	0	0	0	0	0
16.4828	-0.742529	0.55228	-1.34448	0.178793	0.266821	ENSG00000115275	ENST00000448666	NM_006302	MOGS	protein_coding	2867	134	2514	217	absent	NA	0	0	0	0	0	0	0	0	0	0	0	0	0	0	0	0	0	0	0	0	0	0	0	0	0	0	0	0	0	0	0
14.1673	4.50137	1.45336	3.09722	0.00195344	0.0167189	ENSG00000135637	ENST00000393965	NM_001365575	CCDC142	protein_coding	4128	160	2253	1713	noncanon	NC	0	0	0	0	0	0	0	0	0	0	0	0	0	0	0	0	0	0	0	0	0	0	0	1	0	1	0	0	0	0	0
8.4222	2.16203	1.36462	1.58434	0.113116	0.196722	ENSG00000115282	ENST00000233623	NM_022492	TTC31	protein_coding	2916	14	1560	1340	noncanon	NC	0	0	0	0	0	0	0	0	0	0	0	0	0	0	0	0	0	0	0	0	0	0	0	3	0	1	2	0	0	0	0
3.19145	2.3647	1.52819	1.54738	0.121771	0.206446	ENSG00000115289	ENST00000233630	NM_032673	PCGF1	protein_coding	907	26	780	99	absent	NA	0	0	0	0	0	0	0	0	0	0	0	0	0	0	0	0	0	0	0	0	0	0	0	0	0	0	0	0	0	0	0
31.1957	-0.451572	0.423406	-1.06652	0.286188	0.373674	ENSG00000115307	ENST00000377526	NM_181575	AUP1	protein_coding	1458	76	1233	147	noncanon	NC	0	0	0	0	0	0	0	0	0	0	0	0	0	0	0	0	0	0	0	0	0	0	0	1	0	1	0	0	0	0	0
3.33347	2.43352	1.56865	1.55134	0.120819	0.205349	ENSG00000115317	ENST00000258080	NM_013247	HTRA2	protein_coding	1785	73	1377	333	noncanon	NC	0	0	0	0	0	0	0	0	0	0	0	0	0	0	0	0	0	0	0	0	0	0	0	2	0	2	0	0	0	0	0
4.39013	-1.33331	1.14889	-1.16052	0.245836	0.331872	ENSG00000115318	ENST00000264094	NM_032603	LOXL3	protein_coding	3689	66	2262	1347	noncanon	NC	0	0	0	0	0	0	0	0	0	0	0	0	0	0	0	0	0	0	0	0	0	0	0	6	0	4	2	0	0	0	0
3.73319	2.57916	1.50053	1.71883	0.085646	0.163705	ENSG00000135622	ENST00000357877	NM_004263	SEMA4F	protein_coding	6075	129	2313	3631	canon	U2	0	0	0	0	0	0	1	0	0	1	0	0	0	0	0	0	0	0	0	0	0	0	0	9	0	3	6	0	0	1	1
7.31036	-2.59467	0.933667	-2.77901	0.00545247	0.0303968	ENSG00000159399	ENST00000290573	NM_000189	HK2	protein_coding	5626	453	2754	2417	canon	U2	0	0	0	0	0	0	1	0	0	1	0	0	0	0	0	0	0	0	0	0	0	0	0	10	0	2	8	0	0	1	1
2.861	-3.60333	1.86069	-1.93655	0.0527999	0.121037	ENSG00000270571	ENST00000604271	NR_168011	NA	lncRNA	3438	0	0	0	canon	U2	4	0	0	0	0	4	1	0	0	0	0	1	1	0	0	0	0	1	0	0	0	0	0	16	0	0	0	0	16	6	0
7.16223	3.49935	1.49479	2.34103	0.0192307	0.0641932	ENSG00000115364	ENST00000393909	NM_014763	MRPL19	protein_coding	7825	24	879	6920	canon	U2	2	0	0	2	0	0	2	0	0	2	0	0	0	0	0	0	0	0	0	0	0	0	0	41	0	2	39	0	0	4	4
18.2647	0.147758	0.603197	0.244958	0.806489	0.852803	ENSG00000005436	ENST00000321027	NM_003203	GCFC2	protein_coding	4367	59	2346	1960	canon	U5	0	0	0	0	0	0	0	0	0	0	0	0	2	0	0	2	0	0	0	0	0	0	0	20	0	6	14	0	0	2	2
8.12484	-8.60851	1.33045	-6.47039	9.77472e-11	5.75589e-09	ENSG00000200890	ENST00000364020	NA	RNA5SP99	rRNA_pseudogene	114	0	0	0	absent	NA	0	0	0	0	0	0	0	0	0	0	0	0	0	0	0	0	0	0	0	0	0	0	0	0	0	0	0	0	0	0	0
7.9198	3.67417	1.46523	2.50758	0.0121563	0.048789	ENSG00000163541	ENST00000393868	NM_003849	SUCLG1	protein_coding	1270	10	1041	217	canon	U2	0	0	0	0	0	0	1	0	1	0	0	0	0	0	0	0	0	0	0	0	0	0	0	0	0	0	0	0	0	1	0
5.99376	3.26406	1.47023	2.22011	0.0264115	0.0785174	ENSG00000115423	ENST00000389394	NM_001370	DNAH6	protein_coding	12752	85	12477	180	canon	U2	3	0	3	0	0	0	3	0	3	0	0	0	2	0	2	0	0	0	0	0	0	0	0	32	0	30	2	0	0	8	0
2.7651	2.11521	1.61154	1.31254	0.189337	0.277477	ENSG00000186854	ENST00000409520	NM_001277053	TRABD2A	protein_coding	1814	44	1518	250	noncanon	NC	0	0	0	0	0	0	0	0	0	0	0	0	0	0	0	0	0	0	0	0	0	0	0	2	0	2	0	0	0	0	0
7.50782	3.5871	1.46091	2.45539	0.0140732	0.0532324	ENSG00000034510	ENST00000233143	NM_021103	TMSB10	protein_coding	461	62	135	247	absent	NA	0	0	0	0	0	0	0	0	0	0	0	0	0	0	0	0	0	0	0	0	0	0	0	0	0	0	0	0	0	0	0
5.77189	3.18061	1.47712	2.15325	0.0312988	0.0879604	ENSG00000176407	ENST00000409785	NM_020122	KCMF1	protein_coding	7500	290	1146	6062	noncanon	NC	0	0	0	0	0	0	0	0	0	0	0	0	0	0	0	0	0	0	0	0	0	0	0	24	0	3	21	0	0	0	0
4.77703	2.90718	1.49468	1.94502	0.0517724	0.11972	ENSG00000152284	ENST00000282111	NM_031283	TCF7L1	protein_coding	2985	292	1767	924	noncanon	NC	0	0	0	0	0	0	0	0	0	0	0	0	0	0	0	0	0	0	0	0	0	0	0	1	0	0	1	0	0	0	0
26.5068	-1.00565	0.65633	-1.53223	0.125465	0.210832	ENSG00000152291	ENST00000377386	NM_006464	TGOLN2	protein_coding	6050	26	1314	4708	noncanon	NC	0	0	0	0	0	0	0	0	0	0	0	0	0	0	0	0	0	0	0	0	0	0	0	20	0	0	20	0	0	0	0
7.6946	3.61749	1.46357	2.47169	0.0134474	0.0519269	ENSG00000042445	ENST00000295802	NM_017750	RETSAT	protein_coding	3141	20	1833	1286	noncanon	NC	0	0	0	0	0	0	0	0	0	0	0	0	0	0	0	0	0	0	0	0	0	0	0	3	0	1	2	0	0	0	0
13.1521	4.39104	1.45302	3.02201	0.00251101	0.0192601	ENSG00000115459	ENST00000409013	NM_001135022	ELMOD3	protein_coding	2364	231	1146	785	noncanon	NC	0	0	0	0	0	0	0	0	0	0	0	0	0	0	0	0	0	0	0	0	0	0	0	1	0	0	1	0	0	0	0
91.9401	0.418494	0.301673	1.38725	0.165367	0.252722	ENSG00000168906	ENST00000306434	NM_005911	MAT2A	protein_coding	2817	119	1188	1508	canon	U2	1	0	1	0	0	0	1	0	0	1	0	0	0	0	0	0	0	0	0	0	0	0	0	3	0	3	0	0	0	2	1
11.4722	1.33338	1.05266	1.26668	0.20527	0.293882	ENSG00000115486	ENST00000233838	NM_000821	GGCX	protein_coding	7556	64	2277	5213	canon	U2	0	0	0	0	0	0	2	0	1	1	0	0	0	0	0	0	0	0	0	0	0	0	0	15	0	7	8	0	0	2	1
4.6072	-1.2216	1.00626	-1.214	0.224749	0.312163	ENSG00000168894	ENST00000306368	NM_016494	RNF181	protein_coding	685	18	462	203	absent	NA	0	0	0	0	0	0	0	0	0	0	0	0	0	0	0	0	0	0	0	0	0	0	0	0	0	0	0	0	0	0	0
7.96806	-3.20316	0.915233	-3.49983	0.00046556	0.00642689	ENSG00000168890	ENST00000334462	NM_001031738	TMEM150A	protein_coding	1553	115	816	528	absent	NA	0	0	0	0	0	0	0	0	0	0	0	0	0	0	0	0	0	0	0	0	0	0	0	0	0	0	0	0	0	0	0
9.86957	3.98836	1.45685	2.73766	0.00618771	0.0325449	ENSG00000168883	ENST00000323701	NM_006590	USP39	protein_coding	2183	9	1698	474	noncanon	NC	0	0	0	0	0	0	0	0	0	0	0	0	0	0	0	0	0	0	0	0	0	0	0	6	0	2	4	0	0	0	0
12.2619	0.580424	0.887592	0.653931	0.513156	0.59985	ENSG00000168887	ENST00000306336	NM_001013649	C2orf68	protein_coding	4274	81	501	3690	canon	U2	0	0	0	0	0	0	1	0	0	1	0	0	0	0	0	0	0	0	0	0	0	0	0	9	0	0	9	0	0	1	1
3.71761	2.54557	1.51255	1.68296	0.0923829	0.171818	ENSG00000115525	ENST00000638572	NM_003896	ST3GAL5	protein_coding	4366	84	1257	3023	canon	U2	1	0	0	1	0	0	2	0	0	2	0	0	0	0	0	0	0	0	0	0	0	0	0	16	0	2	14	0	0	3	3
27.7585	2.24514	0.843467	2.6618	0.00777245	0.0373937	ENSG00000068654	ENST00000263857	NM_015425	POLR1A	protein_coding	12480	109	5163	7206	canon	U5	0	0	0	0	0	0	0	0	0	0	0	0	1	0	0	1	0	0	0	0	0	0	0	15	0	4	11	0	0	1	1
54.1779	0.698039	0.436017	1.60095	0.109389	0.192431	ENSG00000132300	ENST00000254630	NM_017952	PTCD3	protein_coding	6681	12	2070	4597	canon	U2	1	0	1	0	0	0	2	0	0	2	0	0	0	0	0	0	0	0	0	0	0	0	0	19	0	6	13	0	0	3	2
2.63444	2.06689	1.58705	1.30235	0.192798	0.280971	ENSG00000208772	ENST00000386037	NR_004378	SNORD94	snoRNA	137	0	0	0	noncanon	NC	0	0	0	0	0	0	0	0	0	0	0	0	0	0	0	0	0	0	0	0	0	0	0	1	0	0	0	0	1	0	0
25.7124	0.380927	0.534474	0.712714	0.476023	0.564674	ENSG00000132305	ENST00000410111	NM_006839	IMMT	protein_coding	2689	79	2277	331	noncanon	NC	0	0	0	0	0	0	0	0	0	0	0	0	0	0	0	0	0	0	0	0	0	0	0	1	0	0	1	0	0	0	0
26.2787	2.92744	1.04346	2.80551	0.00502363	0.0289745	ENSG00000115548	ENST00000312912	NM_018433	KDM3A	protein_coding	4667	73	3966	596	noncanon	NC	0	0	0	0	0	0	0	0	0	0	0	0	0	0	0	0	0	0	0	0	0	0	0	13	0	9	4	0	0	0	0
2.32062	1.90228	1.58942	1.19684	0.231369	0.318312	ENSG00000115561	ENST00000263856	NM_016079	CHMP3	protein_coding	3138	94	669	2373	canon	U2	0	0	0	0	0	0	2	0	0	2	0	0	0	0	0	0	0	0	0	0	0	0	0	7	0	0	7	0	0	2	2
7.48619	3.58544	1.46127	2.45364	0.014142	0.053421	ENSG00000239305	ENST00000237455	NM_005667	RNF103	protein_coding	3482	978	2058	444	canon	U2	0	0	0	0	0	0	2	1	1	0	0	0	1	1	0	0	0	0	0	0	0	0	0	9	0	5	4	0	0	3	0
12.9426	-0.0419489	0.691288	-0.0606822	0.951612	0.965186	ENSG00000153561	ENST00000283632	NM_022780	RMND5A	protein_coding	6183	376	1176	4629	canon	U5	0	0	0	0	0	0	0	0	0	0	0	0	1	0	0	1	0	0	0	0	0	0	0	22	0	4	18	0	0	1	1
4.09298	2.68475	1.52348	1.76225	0.0780275	0.153609	ENSG00000172086	ENST00000347055	NM_016618	KRCC1	protein_coding	1807	158	780	578	canon	U2	1	0	0	1	0	0	1	0	1	0	0	0	1	0	0	1	0	0	0	0	0	0	0	4	0	0	4	0	0	3	2
2.68238	-1.65337	1.31006	-1.26205	0.206929	0.2953	ENSG00000214336	ENST00000428390	NM_001135649	FOXI3	protein_coding	2841	157	1263	1419	noncanon	NC	0	0	0	0	0	0	0	0	0	0	0	0	0	0	0	0	0	0	0	0	0	0	0	5	0	1	4	0	0	0	0
11.9304	0.936322	0.86172	1.08657	0.277225	0.364116	ENSG00000172071	ENST00000303236	NM_004836	EIF2AK3	protein_coding	4536	189	3351	994	canon	U2	0	0	0	0	0	0	1	0	0	1	0	0	0	0	0	0	0	0	0	0	0	0	0	8	0	3	5	0	0	1	1
4.15318	-0.352605	1.13393	-0.31096	0.755831	0.810454	ENSG00000153574	ENST00000283646	NM_144563	RPIA	protein_coding	1813	25	936	850	noncanon	NC	0	0	0	0	0	0	0	0	0	0	0	0	0	0	0	0	0	0	0	0	0	0	0	2	0	0	2	0	0	0	0
19.8989	0.322619	0.579986	0.556254	0.578037	0.65911	ENSG00000144029	ENST00000272418	NM_031902	MRPS5	protein_coding	3298	16	1293	1987	noncanon	NC	0	0	0	0	0	0	0	0	0	0	0	0	0	0	0	0	0	0	0	0	0	0	0	10	0	1	9	0	0	0	0
13.5633	1.88942	1.04392	1.80993	0.0703061	0.143734	ENSG00000144026	ENST00000295208	NM_032788	ZNF514	protein_coding	6189	608	1203	4281	canon	U2	1	0	0	1	0	0	1	0	0	1	0	0	0	0	0	0	0	0	0	0	0	0	0	7	0	0	7	0	0	2	2
6.36824	-2.86039	0.802755	-3.56322	0.000366338	0.00542272	ENSG00000275111	ENST00000614034	NM_021088	ZNF2	protein_coding	3580	51	1278	2210	noncanon	NC	0	0	0	0	0	0	0	0	0	0	0	0	0	0	0	0	0	0	0	0	0	0	0	5	0	0	5	0	0	0	0
4.15363	2.70907	1.50766	1.79687	0.0723565	0.146344	ENSG00000115042	ENST00000233379	NM_016044	FAHD2A	protein_coding	4775	164	945	3658	noncanon	NC	0	0	0	0	0	0	0	0	0	0	0	0	0	0	0	0	0	0	0	0	0	0	0	3	0	0	3	0	0	0	0
7.99705	3.65923	1.49773	2.44319	0.0145581	0.0542552	ENSG00000232931	ENST00000662121	NA	LINC00342	lncRNA	879	0	0	0	absent	NA	0	0	0	0	0	0	0	0	0	0	0	0	0	0	0	0	0	0	0	0	0	0	0	0	0	0	0	0	0	0	0
26.4693	2.31164	0.857651	2.69531	0.00703228	0.0351956	ENSG00000174501	ENST00000295246	NM_001393982	ANKRD36C	protein_coding	7501	115	6360	1018	noncanon	NC	0	0	0	0	0	0	0	0	0	0	0	0	0	0	0	0	0	0	0	0	0	0	0	11	0	5	6	0	0	0	0
19.8654	1.83787	0.848837	2.16517	0.0303749	0.0861996	ENSG00000084090	ENST00000337288	NM_020151	STARD7	protein_coding	3377	392	1113	1870	canon	U2	1	0	0	1	0	0	1	0	0	1	0	0	0	0	0	0	0	0	0	0	0	0	0	9	0	2	7	0	0	2	2
4.9847	0.0343474	1.08476	0.0316637	0.97474	0.981687	ENSG00000135956	ENST00000258439	NM_017849	TMEM127	protein_coding	6271	130	717	5293	noncanon	NC	0	0	0	0	0	0	0	0	0	0	0	0	0	0	0	0	0	0	0	0	0	0	0	7	0	0	7	0	0	0	0
17.775	0.760997	0.675867	1.12596	0.260184	0.346564	ENSG00000144021	ENST00000488633	NM_004804	CIAO1	protein_coding	3968	125	1020	2821	noncanon	NC	0	0	0	0	0	0	0	0	0	0	0	0	0	0	0	0	0	0	0	0	0	0	0	8	0	1	7	0	0	0	0
57.2919	0.8762	0.415575	2.10841	0.0349959	0.09397	ENSG00000144028	ENST00000323853	NM_014014	SNRNP200	protein_coding	7194	108	6411	673	canon	U1	1	0	1	0	0	0	0	0	0	0	0	0	0	0	0	0	0	0	0	0	0	0	0	6	0	4	2	0	0	1	0
14.9946	4.58185	1.45315	3.15305	0.00161573	0.0149122	ENSG00000121152	ENST00000240423	NM_015341	NCAPH	protein_coding	6030	63	2226	3739	canon	U1	1	0	1	0	0	0	0	0	0	0	0	0	0	0	0	0	0	0	0	0	0	0	0	9	0	2	7	0	0	1	0
4.7229	2.93403	1.51939	1.93106	0.0534757	0.121894	ENSG00000196843	ENST00000357485	NM_212481	ARID5A	protein_coding	2181	74	1785	320	absent	NA	0	0	0	0	0	0	0	0	0	0	0	0	0	0	0	0	0	0	0	0	0	0	0	0	0	0	0	0	0	0	0
33.7111	0.294576	0.465561	0.632733	0.526908	0.612694	ENSG00000114982	ENST00000431828	NM_001115016	KANSL3	protein_coding	5156	49	2637	2438	noncanon	NC	0	0	0	0	0	0	0	0	0	0	0	0	0	0	0	0	0	0	0	0	0	0	0	6	0	1	5	0	0	0	0
2.88549	2.18872	1.53265	1.42806	0.153274	0.240116	ENSG00000249715	ENST00000624922	NM_001293083	FER1L5	protein_coding	6438	72	6174	190	noncanon	NC	0	0	0	0	0	0	0	0	0	0	0	0	0	0	0	0	0	0	0	0	0	0	0	3	0	3	0	0	0	0	0
5.19082	3.04392	1.56899	1.94005	0.0523739	0.12057	ENSG00000114988	ENST00000264963	NM_030805	LMAN2L	protein_coding	2398	23	1047	1326	canon	U2	1	0	1	0	0	0	1	0	0	1	0	0	0	0	0	0	0	0	0	0	0	0	0	4	0	1	3	0	0	2	1
4.29172	2.78433	1.48866	1.87035	0.0614349	0.13215	ENSG00000158158	ENST00000377075	NM_020184	CNNM4	protein_coding	4783	97	2328	2356	canon	U2	0	0	0	0	0	0	2	0	0	2	0	0	0	0	0	0	0	0	0	0	0	0	0	9	0	2	7	0	0	2	2
9.30773	3.89883	1.47331	2.64631	0.00813747	0.0384785	ENSG00000168763	ENST00000305510	NM_017623	CNNM3	protein_coding	4900	9	2124	2765	noncanon	NC	0	0	0	0	0	0	0	0	0	0	0	0	0	0	0	0	0	0	0	0	0	0	0	6	0	0	6	0	0	0	0
8.36344	-1.69269	0.960355	-1.76257	0.077973	0.153599	ENSG00000213337	ENST00000393537	NM_016466	ANKRD39	protein_coding	892	28	552	310	absent	NA	0	0	0	0	0	0	0	0	0	0	0	0	0	0	0	0	0	0	0	0	0	0	0	0	0	0	0	0	0	0	0
10.3821	4.07031	1.46267	2.7828	0.00538923	0.0302385	ENSG00000168758	ENST00000305476	NM_017789	SEMA4C	protein_coding	3652	204	2502	907	noncanon	NC	0	0	0	0	0	0	0	0	0	0	0	0	0	0	0	0	0	0	0	0	0	0	0	6	0	1	5	0	0	0	0
29.4153	5.56343	1.45204	3.83146	0.000127385	0.00236488	ENSG00000135976	ENST00000420699	NM_001354587	ANKRD36	protein_coding	6534	586	5748	192	noncanon	NC	0	0	0	0	0	0	0	0	0	0	0	0	0	0	0	0	0	0	0	0	0	0	0	5	0	5	0	0	0	0	0
9.24828	3.8917	1.47377	2.64064	0.00827501	0.038692	ENSG00000196912	ENST00000359901	NM_001393939	ANKRD36B	protein_coding	4453	191	4062	192	noncanon	NC	0	0	0	0	0	0	0	0	0	0	0	0	0	0	0	0	0	0	0	0	0	0	0	8	0	8	0	0	0	0	0
4.43585	2.83919	1.49138	1.90374	0.0569439	0.126769	ENSG00000135940	ENST00000258424	NM_001862	COX5B	protein_coding	690	24	390	274	noncanon	NC	0	0	0	0	0	0	0	0	0	0	0	0	0	0	0	0	0	0	0	0	0	0	0	1	0	1	0	0	0	0	0
9.40876	0.53098	0.904112	0.587295	0.557006	0.639926	ENSG00000115073	ENST00000289228	NM_005735	ACTR1B	protein_coding	2204	153	1131	918	noncanon	NC	0	0	0	0	0	0	0	0	0	0	0	0	0	0	0	0	0	0	0	0	0	0	0	1	0	0	1	0	0	0	0
3.52599	2.49458	1.50301	1.65972	0.0969698	0.177689	ENSG00000228486	ENST00000627399	NM_001351368	C2orf92	protein_coding	1139	75	798	264	noncanon	NC	0	0	0	0	0	0	0	0	0	0	0	0	0	0	0	0	0	0	0	0	0	0	0	1	0	1	0	0	0	0	0
16.4884	-8.70523	1.26108	-6.90298	5.0923e-12	3.53212e-10	ENSG00000201806	ENST00000364936	NA	RNU4-8P	snRNA	141	0	0	0	absent	NA	0	0	0	0	0	0	0	0	0	0	0	0	0	0	0	0	0	0	0	0	0	0	0	0	0	0	0	0	0	0	0
41.8376	0.281652	0.463338	0.607876	0.54327	0.627717	ENSG00000075568	ENST00000186436	NM_015348	TMEM131	protein_coding	6701	285	5652	762	noncanon	NC	0	0	0	0	0	0	0	0	0	0	0	0	0	0	0	0	0	0	0	0	0	0	0	10	0	5	5	0	0	0	0
20.2469	1.86384	0.870773	2.14044	0.0323194	0.0896289	ENSG00000040933	ENST00000409851	NM_001134225	INPP4A	protein_coding	10096	227	2919	6783	canon	U2	1	0	0	1	0	0	1	0	0	1	0	0	0	0	0	0	0	0	0	0	0	0	0	19	0	2	17	0	0	2	2
29.3408	-2.90574	1.79503	-1.61877	0.105497	0.187869	ENSG00000183513	ENST00000328709	NM_001008215	COA5	protein_coding	1770	106	225	1437	canon	U2	0	0	0	0	0	0	1	0	0	1	0	0	0	0	0	0	0	0	0	0	0	0	0	5	0	0	5	0	0	1	1
9.66238	3.94956	1.46792	2.69059	0.00713266	0.0354781	ENSG00000115446	ENST00000357765	NM_014044	UNC50	protein_coding	1133	137	780	210	canon	U2	0	0	0	0	0	0	1	0	1	0	0	0	0	0	0	0	0	0	0	0	0	0	0	1	0	0	1	0	0	1	0
9.16085	0.439138	0.928625	0.472891	0.636291	0.710159	ENSG00000071073	ENST00000393487	NM_012214	MGAT4A	protein_coding	8388	234	1608	6459	canon	U2	2	0	0	2	0	0	2	0	0	2	0	0	0	0	0	0	0	0	0	0	0	0	0	37	0	3	34	0	0	4	4
5.59445	-7.95854	1.4276	-5.57476	2.47876e-08	1.07571e-06	ENSG00000201070	ENST00000364200	NA	RNU4-84P	snRNA	139	0	0	0	absent	NA	0	0	0	0	0	0	0	0	0	0	0	0	0	0	0	0	0	0	0	0	0	0	0	0	0	0	0	0	0	0	0
6.40513	3.36981	1.47805	2.27991	0.022613	0.070854	ENSG00000135951	ENST00000393483	NM_025244	TSGA10	protein_coding	3903	249	2097	935	canon	U1	1	0	0	1	0	0	0	0	0	0	0	0	0	0	0	0	0	0	0	0	0	0	0	8	0	1	7	0	0	1	1
9.64042	2.28214	1.35767	1.68093	0.0927774	0.172268	ENSG00000158411	ENST00000289359	NM_138798	MITD1	protein_coding	939	76	750	111	noncanon	NC	0	0	0	0	0	0	0	0	0	0	0	0	0	0	0	0	0	0	0	0	0	0	0	1	0	0	1	0	0	0	0
5.96382	-2.21169	0.854992	-2.58679	0.00968735	0.0426666	ENSG00000185414	ENST00000338148	NM_145212	MRPL30	protein_coding	4435	65	486	3855	noncanon	NC	0	0	0	0	0	0	0	0	0	0	0	0	0	0	0	0	0	0	0	0	0	0	0	14	0	1	13	0	0	0	0
2.94735	2.22225	1.596	1.39239	0.163805	0.250926	ENSG00000115514	ENST00000264255	NM_005783	TXNDC9	protein_coding	1508	94	681	699	canon	U2	1	0	0	1	0	0	2	0	1	1	0	0	0	0	0	0	0	0	0	0	0	0	0	3	0	1	2	0	0	3	2
32.2064	2.15048	0.735167	2.92516	0.00344281	0.0236763	ENSG00000158417	ENST00000289371	NM_015904	EIF5B	protein_coding	5741	165	3663	1911	noncanon	NC	0	0	0	0	0	0	0	0	0	0	0	0	0	0	0	0	0	0	0	0	0	0	0	17	0	5	12	0	0	0	0
28.5155	4.0177	1.36608	2.94104	0.00327112	0.0230282	ENSG00000135945	ENST00000258428	NM_016316	REV1	protein_coding	4731	200	3756	763	canon	U1	1	0	1	0	0	0	0	0	0	0	0	0	0	0	0	0	0	0	0	0	0	0	0	12	0	4	8	0	0	1	0
6.17039	3.2727	1.48783	2.19965	0.0278314	0.0811613	ENSG00000144218	ENST00000672756	NM_001386135	AFF3	protein_coding	10070	106	3681	6054	canon	U2	2	0	0	2	0	0	3	0	0	3	0	0	1	0	0	1	0	0	0	0	0	0	0	22	0	0	22	0	0	6	6
22.0302	0.810568	0.665011	1.21888	0.22289	0.310727	ENSG00000170500	ENST00000393437	NM_198461	LONRF2	protein_coding	15096	407	2265	12422	canon	U2	1	0	0	1	0	0	1	0	0	1	0	0	1	0	0	1	0	0	0	0	0	0	0	49	0	5	44	0	0	3	3
4.54051	-1.22754	0.965844	-1.27096	0.203744	0.292438	ENSG00000115526	ENST00000264249	NM_004854	CHST10	protein_coding	2854	294	1071	1384	noncanon	NC	0	0	0	0	0	0	0	0	0	0	0	0	0	0	0	0	0	0	0	0	0	0	0	3	0	1	2	0	0	0	0
6.21002	3.28443	1.47968	2.21968	0.0264404	0.078543	ENSG00000170485	ENST00000335681	NM_002518	NPAS2	protein_coding	4020	275	2475	1246	noncanon	NC	0	0	0	0	0	0	0	0	0	0	0	0	0	0	0	0	0	0	0	0	0	0	0	6	0	2	4	0	0	0	0
26.8244	2.9515	1.02895	2.86845	0.0041249	0.0260101	ENSG00000071082	ENST00000264258	NM_000993	RPL31	protein_coding	1291	26	378	885	canon	U2	0	0	0	0	0	0	1	0	0	1	0	0	0	0	0	0	0	0	0	0	0	0	0	5	0	0	5	0	0	1	1
11.2617	4.17413	1.45605	2.86675	0.00414705	0.0260916	ENSG00000204634	ENST00000409318	NM_001330348	TBC1D8	protein_coding	4190	128	3468	592	noncanon	NC	0	0	0	0	0	0	0	0	0	0	0	0	0	0	0	0	0	0	0	0	0	0	0	6	0	3	3	0	0	0	0
5.05714	3.02985	1.48139	2.04527	0.0408281	0.103615	ENSG00000158435	ENST00000289382	NM_017546	CNOT11	protein_coding	2515	78	1533	902	canon	U1	1	0	1	0	0	0	0	0	0	0	0	0	0	0	0	0	0	0	0	0	0	0	0	5	0	1	4	0	0	1	0
12.3777	4.2884	1.47199	2.91334	0.00357589	0.0240077	ENSG00000163162	ENST00000295317	NM_173647	RNF149	protein_coding	2953	112	1203	1636	noncanon	NC	0	0	0	0	0	0	0	0	0	0	0	0	0	0	0	0	0	0	0	0	0	0	0	16	0	2	14	0	0	0	0
31.8112	-0.521914	0.427518	-1.2208	0.222162	0.310018	ENSG00000212283	ENST00000390981	NR_003070	SNORD89	snoRNA	114	0	0	0	absent	NA	0	0	0	0	0	0	0	0	0	0	0	0	0	0	0	0	0	0	0	0	0	0	0	0	0	0	0	0	0	0	0
29.4733	5.55733	1.45684	3.81466	0.000136372	0.00250702	ENSG00000071054	ENST00000324219	NM_001395002	MAP4K4	protein_coding	7970	373	4155	3440	canon	U2	0	0	0	0	0	0	1	0	1	0	0	0	0	0	0	0	0	0	0	0	0	0	0	18	0	5	13	0	0	1	0
4.73939	1.24636	1.39418	0.893969	0.371339	0.462425	ENSG00000135953	ENST00000258436	NM_032718	MFSD9	protein_coding	5293	77	1425	3789	canon	U2	0	0	0	0	0	0	1	0	0	1	0	0	1	0	0	1	0	0	0	0	0	0	0	16	0	4	12	0	0	2	2
16.565	0.732694	0.783892	0.934687	0.34995	0.440692	ENSG00000198914	ENST00000361360	NM_006236	POU3F3	protein_coding	4460	1395	1503	1560	canon	U2	0	0	0	0	0	0	1	0	0	1	0	0	0	0	0	0	0	0	0	0	0	0	0	10	3	0	7	0	0	1	1
3.71035	2.57649	1.55633	1.65549	0.0978254	0.178794	ENSG00000135972	ENST00000258455	NM_182640	MRPS9	protein_coding	1414	23	1191	198	canon	U1	1	0	1	0	0	0	0	0	0	0	0	0	0	0	0	0	0	0	0	0	0	0	0	1	0	0	1	0	0	1	0
7.78715	3.61036	1.47056	2.45509	0.014085	0.0532593	ENSG00000135966	ENST00000393359	NM_004257	TGFBRAP1	protein_coding	5680	110	2583	2968	canon	U5	0	0	0	0	0	0	0	0	0	0	0	0	1	0	0	1	0	0	0	0	0	0	0	13	0	2	11	0	0	1	1
8.8869	-0.192559	0.876821	-0.21961	0.826175	0.867936	ENSG00000272994	ENST00000610036	NR_187479	C2orf49-DT	lncRNA	3575	0	0	0	noncanon	NC	0	0	0	0	0	0	0	0	0	0	0	0	0	0	0	0	0	0	0	0	0	0	0	6	0	0	0	0	6	0	0
9.73452	-0.543659	0.693545	-0.783885	0.433108	0.522539	ENSG00000135974	ENST00000258457	NM_024093	C2orf49	protein_coding	4587	47	699	3839	canon	U2	0	0	0	0	0	0	1	0	0	1	0	0	1	0	0	1	0	0	0	0	0	0	0	12	0	0	12	0	0	2	2
5.61595	1.29308	1.38546	0.933319	0.350655	0.441433	ENSG00000115641	ENST00000530340	NM_001318895	FHL2	protein_coding	1582	209	840	456	noncanon	NC	0	0	0	0	0	0	0	0	0	0	0	0	0	0	0	0	0	0	0	0	0	0	0	2	0	0	2	0	0	0	0
2.69841	2.09404	1.54147	1.35847	0.174316	0.261659	ENSG00000071051	ENST00000233154	NM_003581	NCK2	protein_coding	2666	226	1143	1095	noncanon	NC	0	0	0	0	0	0	0	0	0	0	0	0	0	0	0	0	0	0	0	0	0	0	0	7	1	0	6	0	0	0	0
12.7769	1.78424	1.04767	1.70305	0.0885581	0.167148	ENSG00000115652	ENST00000283148	NM_001253875	UXS1	protein_coding	2053	59	1278	714	canon	U2	0	0	0	0	0	0	1	0	0	1	0	0	0	0	0	0	0	0	0	0	0	0	0	2	0	0	2	0	0	1	1
30.8882	1.14937	0.570689	2.01401	0.0440086	0.109114	ENSG00000135968	ENST00000309863	NM_181453	GCC2	protein_coding	6909	68	5055	1784	canon	U2	0	0	0	0	0	0	2	0	1	1	0	0	1	0	0	1	0	0	0	0	0	0	0	21	0	8	13	0	0	3	2
2.94614	2.22797	1.52378	1.46214	0.143703	0.230185	ENSG00000169756	ENST00000544547	NM_001193483	LIMS1	protein_coding	4354	92	1014	3246	noncanon	NC	0	0	0	0	0	0	0	0	0	0	0	0	0	0	0	0	0	0	0	0	0	0	0	19	0	2	17	0	0	0	0
34.635	4.31105	1.34473	3.20589	0.00134647	0.0132566	ENSG00000153201	ENST00000283195	NM_006267	RANBP2	protein_coding	11708	124	9675	1907	noncanon	NC	0	0	0	0	0	0	0	0	0	0	0	0	0	0	0	0	0	0	0	0	0	0	0	39	0	27	12	0	0	0	0
22.2946	1.17313	0.67314	1.74277	0.0813743	0.158133	ENSG00000163006	ENST00000295124	NM_144978	CCDC138	protein_coding	2375	51	1998	324	noncanon	NC	0	0	0	0	0	0	0	0	0	0	0	0	0	0	0	0	0	0	0	0	0	0	0	5	0	3	2	0	0	0	0
11.9639	-1.65269	0.632622	-2.61245	0.0089897	0.0406689	ENSG00000172985	ENST00000309415	NM_001099289	SH3RF3	protein_coding	5948	335	2649	2962	noncanon	NC	0	0	0	0	0	0	0	0	0	0	0	0	0	0	0	0	0	0	0	0	0	0	0	10	0	1	9	0	0	0	0
6.75284	3.45315	1.4814	2.331	0.0197534	0.0651494	ENSG00000186522	ENST00000397712	NM_144710	SEPTIN10	protein_coding	3014	138	1365	1509	noncanon	NC	0	0	0	0	0	0	0	0	0	0	0	0	0	0	0	0	0	0	0	0	0	0	0	16	0	4	12	0	0	0	0
3.34451	-0.917477	1.17349	-0.781834	0.434312	0.523825	ENSG00000198142	ENST00000356454	NM_023016	SOWAHC	protein_coding	4627	125	1578	2922	canon	U2	0	0	0	0	0	0	1	0	0	1	0	0	0	0	0	0	0	0	0	0	0	0	0	12	0	0	12	0	0	1	1
4.81636	2.92217	1.48805	1.96376	0.0495585	0.116609	ENSG00000144061	ENST00000445609	NM_001128178	NPHP1	protein_coding	2522	44	2034	442	noncanon	NC	0	0	0	0	0	0	0	0	0	0	0	0	0	0	0	0	0	0	0	0	0	0	0	11	0	4	7	0	0	0	0
25.98	3.87905	1.34672	2.88037	0.00397214	0.025534	ENSG00000169679	ENST00000302759	NM_004336	BUB1	protein_coding	3762	67	3258	435	canon	U2	0	0	0	0	0	0	1	0	1	0	0	0	1	0	1	0	0	0	0	0	0	0	0	11	0	10	1	0	0	2	0
3.56441	2.52174	1.51662	1.66273	0.0963658	0.176926	ENSG00000153093	ENST00000439055	NM_001142807	ACOXL	protein_coding	2699	201	1743	731	noncanon	NC	0	0	0	0	0	0	0	0	0	0	0	0	0	0	0	0	0	0	0	0	0	0	0	3	0	2	1	0	0	0	0
12.4348	0.674549	0.856033	0.787994	0.4307	0.520246	ENSG00000172965	ENST00000645030	NA	MIR4435-2HG	lncRNA	858	0	0	0	noncanon	NC	0	0	0	0	0	0	0	0	0	0	0	0	0	0	0	0	0	0	0	0	0	0	0	1	0	0	0	0	1	0	0
10.9747	0.273289	0.800319	0.341475	0.732746	0.790272	ENSG00000153094	ENST00000393256	NM_138621	BCL2L11	protein_coding	5098	274	597	4212	noncanon	NC	0	0	0	0	0	0	0	0	0	0	0	0	0	0	0	0	0	0	0	0	0	0	0	13	0	1	12	0	0	0	0
13.3494	1.17392	0.863126	1.36008	0.173804	0.261098	ENSG00000153107	ENST00000341068	NM_022662	ANAPC1	protein_coding	7762	251	5835	1650	canon	U2	1	0	1	0	0	0	2	0	1	1	0	0	0	0	0	0	0	0	0	0	0	0	0	26	0	18	8	0	0	3	1
4.24043	2.73231	1.53622	1.7786	0.0753062	0.150002	ENSG00000153208	ENST00000295408	NM_006343	MERTK	protein_coding	3826	128	3000	696	noncanon	NC	0	0	0	0	0	0	0	0	0	0	0	0	0	0	0	0	0	0	0	0	0	0	0	12	1	3	8	0	0	0	0
6.03249	3.27783	1.47322	2.22495	0.0260848	0.0778961	ENSG00000153214	ENST00000283206	NM_032824	TMEM87B	protein_coding	5162	322	1668	3170	canon	U2	1	0	0	1	0	0	1	0	1	0	0	0	0	0	0	0	0	0	0	0	0	0	0	25	0	8	17	0	0	2	1
7.34297	3.54614	1.46696	2.41733	0.0156346	0.0566374	ENSG00000144161	ENST00000409573	NM_032494	ZC3H8	protein_coding	5892	60	876	4939	noncanon	NC	0	0	0	0	0	0	0	0	0	0	0	0	0	0	0	0	0	0	0	0	0	0	0	21	0	3	18	0	0	0	0
5.27206	0.177115	1.0887	0.162684	0.870767	0.90345	ENSG00000286545	ENST00000662099	NA	NA	lncRNA	4045	0	0	0	canon	U2	0	0	0	0	0	0	1	0	0	0	0	1	0	0	0	0	0	0	0	0	0	0	0	9	0	0	0	0	9	1	0
2.40652	1.93912	1.55874	1.24403	0.21349	0.302068	ENSG00000188177	ENST00000409871	NM_198581	ZC3H6	protein_coding	11539	397	3570	7570	canon	U2	1	0	0	1	0	0	4	0	0	4	0	0	1	0	0	1	0	0	0	0	0	0	0	40	0	1	39	0	0	6	6
23.3125	0.371783	0.54145	0.686643	0.492308	0.580521	ENSG00000114999	ENST00000233336	NM_153712	TTL	protein_coding	14267	188	1134	12943	canon	U2	1	0	0	1	0	0	1	0	0	1	0	0	0	0	0	0	0	0	0	0	0	0	0	33	0	0	33	0	0	2	2
16.4932	0.997365	0.748417	1.33263	0.182653	0.270581	ENSG00000125630	ENST00000263331	NM_019014	POLR1B	protein_coding	7527	29	3408	4088	canon	U1	1	0	0	1	0	0	0	0	0	0	0	0	0	0	0	0	0	0	0	0	0	0	0	27	0	7	20	0	0	1	1
31.9859	2.60884	0.878489	2.96969	0.00298099	0.0216449	ENSG00000144136	ENST00000272542	NM_005415	SLC20A1	protein_coding	3297	265	2040	799	canon	U1	1	0	0	1	0	0	0	0	0	0	0	0	0	0	0	0	0	0	0	0	0	0	0	12	0	8	4	0	0	1	1
7.06908	3.51208	1.46756	2.39315	0.0167045	0.0592597	ENSG00000169607	ENST00000302450	NM_152515	CKAP2L	protein_coding	4723	10	2238	2473	canon	U2	1	0	0	1	0	0	1	0	0	1	0	0	0	0	0	0	0	0	0	0	0	0	0	12	0	5	7	0	0	2	2
8.30428	-4.02062	1.28824	-3.12102	0.00180228	0.0159192	ENSG00000201805	ENST00000364935	NA	RNU6-1180P	snRNA	107	0	0	0	absent	NA	0	0	0	0	0	0	0	0	0	0	0	0	0	0	0	0	0	0	0	0	0	0	0	0	0	0	0	0	0	0	0
3.21001	-4.95693	1.96986	-2.51639	0.0118564	0.0479602	ENSG00000189223	ENST00000422956	NA	PAX8-AS1	lncRNA	11799	0	0	0	noncanon	NC	0	0	0	0	0	0	0	0	0	0	0	0	0	0	0	0	0	0	0	0	0	0	0	19	0	0	0	0	19	0	0
3.29777	2.39814	1.51004	1.58813	0.112257	0.19556	ENSG00000136682	ENST00000259199	NM_172003	ZNG1B	protein_coding	1827	177	1188	460	noncanon	NC	0	0	0	0	0	0	0	0	0	0	0	0	0	0	0	0	0	0	0	0	0	0	0	6	0	3	3	0	0	0	0
2.71157	2.13432	1.63497	1.30542	0.191749	0.279876	ENSG00000144134	ENST00000683472	NM_001306158	RABL2A	protein_coding	2141	134	690	1262	noncanon	NC	0	0	0	0	0	0	0	0	0	0	0	0	0	0	0	0	0	0	0	0	0	0	0	3	0	1	2	0	0	0	0
36.4219	-0.0792181	0.473844	-0.167182	0.867227	0.900852	ENSG00000115084	ENST00000245680	NM_025181	SLC35F5	protein_coding	10314	232	1572	8486	canon	U2	1	0	0	1	0	0	4	0	0	4	0	0	2	0	1	1	0	0	0	0	0	0	0	39	0	3	36	0	0	7	6
19.1994	-0.299988	0.530939	-0.565013	0.572065	0.653573	ENSG00000115091	ENST00000263238	NM_005721	ACTR3	protein_coding	6589	190	1257	5140	canon	U2	1	0	0	1	0	0	3	0	1	2	0	0	1	0	0	1	0	0	0	0	0	0	0	34	0	5	29	0	0	5	4
205.06	-10.0817	0.684865	-14.7207	4.74993e-49	3.35642e-46	ENSG00000222923	ENST00000410991	NA	RNU2-41P	snRNA	178	0	0	0	absent	NA	0	0	0	0	0	0	0	0	0	0	0	0	0	0	0	0	0	0	0	0	0	0	0	0	0	0	0	0	0	0	0
21.3046	0.437265	0.582123	0.751155	0.452559	0.541953	ENSG00000088205	ENST00000263239	NM_006773	DDX18	protein_coding	3753	86	2013	1652	canon	U2	0	0	0	0	0	0	2	0	0	2	0	0	2	0	0	2	0	0	0	0	0	0	0	7	0	2	5	0	0	4	4
3.22321	-1.07413	1.17563	-0.913667	0.360892	0.451654	ENSG00000236255	ENST00000420330	NA	NA	lncRNA	3090	0	0	0	canon	U1	1	0	0	0	0	1	0	0	0	0	0	0	1	0	0	0	0	1	0	0	0	0	0	7	0	0	0	0	7	2	0
22.8108	2.05061	0.861838	2.37935	0.0173433	0.0601667	ENSG00000125633	ENST00000376300	NM_019044	CCDC93	protein_coding	6833	74	1896	4861	noncanon	NC	0	0	0	0	0	0	0	0	0	0	0	0	0	0	0	0	0	0	0	0	0	0	0	19	0	1	18	0	0	0	0
4.05911	-3.12595	1.20443	-2.59538	0.00944853	0.0418758	ENSG00000235066	ENST00000627670	NA	NA	lncRNA	1248	0	0	0	noncanon	NC	0	0	0	0	0	0	0	0	0	0	0	0	0	0	0	0	0	0	0	0	0	0	0	2	0	0	0	0	2	0	0
10.5135	0.123081	0.75902	0.162158	0.871181	0.903631	ENSG00000125629	ENST00000245787	NM_016133	INSIG2	protein_coding	3562	137	678	2674	canon	U1	1	0	0	1	0	0	0	0	0	0	0	0	0	0	0	0	0	0	0	0	0	0	0	22	0	5	17	0	0	1	1
3.25543	2.3799	1.52431	1.5613	0.118454	0.202938	ENSG00000115107	ENST00000393110	NM_182915	STEAP3	protein_coding	4259	392	1497	2313	noncanon	NC	0	0	0	0	0	0	0	0	0	0	0	0	0	0	0	0	0	0	0	0	0	0	0	2	0	0	2	0	0	0	0
3.87627	-1.72246	1.22218	-1.40933	0.158737	0.245779	ENSG00000155368	ENST00000355857	NM_001079862	DBI	protein_coding	564	74	264	224	noncanon	NC	0	0	0	0	0	0	0	0	0	0	0	0	0	0	0	0	0	0	0	0	0	0	0	1	0	0	1	0	0	0	0
3.93933	-1.70955	1.02947	-1.66061	0.0967912	0.177505	ENSG00000144120	ENST00000272521	NM_030577	TMEM177	protein_coding	1363	75	936	328	absent	NA	0	0	0	0	0	0	0	0	0	0	0	0	0	0	0	0	0	0	0	0	0	0	0	0	0	0	0	0	0	0	0
24.2709	5.2754	1.44956	3.63931	0.000273369	0.00432267	ENSG00000088179	ENST00000263708	NM_002830	PTPN4	protein_coding	11090	462	2781	7828	canon	U2	3	0	1	2	0	0	3	0	1	2	0	0	2	0	1	1	0	0	0	0	0	0	0	42	0	3	39	0	0	8	5
11.6494	4.23107	1.45786	2.90225	0.00370488	0.0245386	ENSG00000115109	ENST00000263713	NM_020909	EPB41L5	protein_coding	6556	133	2202	4211	canon	U2	0	0	0	0	0	0	1	0	0	1	0	0	0	0	0	0	0	0	0	0	0	0	0	13	0	2	11	0	0	1	1
12.0506	-0.465541	0.649206	-0.717093	0.473317	0.56235	ENSG00000226479	ENST00000426077	NM_024121	TMEM185B	protein_coding	5922	423	1053	4444	noncanon	NC	0	0	0	0	0	0	0	0	0	0	0	0	0	0	0	0	0	0	0	0	0	0	0	23	0	3	20	0	0	0	0
4.11128	2.69239	1.49863	1.79657	0.072404	0.146414	ENSG00000074047	ENST00000361492	NM_001374353	GLI2	protein_coding	7136	417	4710	1977	noncanon	NC	0	0	0	0	0	0	0	0	0	0	0	0	0	0	0	0	0	0	0	0	0	0	0	3	0	2	1	0	0	0	0
9.01274	-0.24596	0.965461	-0.254759	0.798909	0.846291	ENSG00000115112	ENST00000263707	NM_014553	TFCP2L1	protein_coding	9287	92	1440	7753	noncanon	NC	0	0	0	0	0	0	0	0	0	0	0	0	0	0	0	0	0	0	0	0	0	0	0	21	0	3	18	0	0	0	0
35.188	2.21621	0.732587	3.02519	0.0024848	0.0191762	ENSG00000074054	ENST00000696935	NM_001395891	CLASP1	protein_coding	8141	284	4680	3084	noncanon	NC	0	0	0	0	0	0	0	0	0	0	0	0	0	0	0	0	0	0	0	0	0	0	0	20	0	11	9	0	0	0	0
1498.76	-5.44006	0.436406	-12.4656	1.15036e-35	3.8253e-33	ENSG00000264229	ENST00000580972	NR_023343	RNU4ATAC	snRNA	127	0	0	0	absent	NA	0	0	0	0	0	0	0	0	0	0	0	0	0	0	0	0	0	0	0	0	0	0	0	0	0	0	0	0	0	0	0
4.21548	2.73761	1.53102	1.7881	0.0737606	0.148124	ENSG00000236859	ENST00000667483	NA	NIFK-AS1	lncRNA	1785	0	0	0	noncanon	NC	0	0	0	0	0	0	0	0	0	0	0	0	0	0	0	0	0	0	0	0	0	0	0	3	0	0	0	0	3	0	0
6.74286	0.674143	1.0906	0.618138	0.536485	0.621911	ENSG00000155438	ENST00000285814	NM_032390	NIFK	protein_coding	1686	24	882	778	canon	U1	1	0	1	0	0	0	0	0	0	0	0	0	0	0	0	0	0	0	0	0	0	0	0	6	0	2	4	0	0	1	0
8.02943	2.08164	1.37009	1.51935	0.128674	0.214192	ENSG00000211460	ENST00000389682	NM_004622	TSN	protein_coding	3302	128	687	2485	canon	U1	1	0	0	1	0	0	0	0	0	0	0	0	0	0	0	0	0	0	0	0	0	0	0	3	0	1	2	0	0	1	1
2.64546	-0.725569	2.24449	-0.323267	0.746493	0.802409	ENSG00000136717	ENST00000316724	NM_139343	BIN1	protein_coding	2487	210	1782	493	noncanon	NC	0	0	0	0	0	0	0	0	0	0	0	0	0	0	0	0	0	0	0	0	0	0	0	1	0	0	1	0	0	0	0
3.29777	2.39814	1.51004	1.58813	0.112257	0.19556	ENSG00000186684	ENST00000664447	NM_001367502	CYP27C1	protein_coding	5082	28	1614	3438	canon	U1	1	0	0	1	0	0	0	0	0	0	0	0	0	0	0	0	0	0	0	0	0	0	0	10	0	2	8	0	0	1	1
40.2776	0.722526	0.475125	1.52071	0.128333	0.213718	ENSG00000163161	ENST00000285398	NM_000122	ERCC3	protein_coding	2718	62	2349	305	noncanon	NC	0	0	0	0	0	0	0	0	0	0	0	0	0	0	0	0	0	0	0	0	0	0	0	1	0	0	1	0	0	0	0
5.59275	-2.42536	1.02855	-2.35805	0.0183714	0.0623704	ENSG00000286145	ENST00000651019	NA	NA	lncRNA	1386	0	0	0	noncanon	NC	0	0	0	0	0	0	0	0	0	0	0	0	0	0	0	0	0	0	0	0	0	0	0	3	0	0	0	0	3	0	0
23.3158	2.08816	0.845115	2.47086	0.0134789	0.052011	ENSG00000169967	ENST00000682094	NM_001371910	MAP3K2	protein_coding	11360	523	1860	8910	canon	U2	2	0	0	2	0	0	4	0	0	4	0	0	0	0	0	0	0	0	0	0	0	0	0	47	0	2	45	0	0	6	6
3.06406	-7.07093	3.56208	-1.98506	0.0471379	0.113079	ENSG00000200250	ENST00000363380	NA	RNU6-1147P	snRNA	107	0	0	0	absent	NA	0	0	0	0	0	0	0	0	0	0	0	0	0	0	0	0	0	0	0	0	0	0	0	0	0	0	0	0	0	0	0
22.1134	1.81862	0.866202	2.09954	0.0357696	0.0951555	ENSG00000163166	ENST00000295321	NM_017969	IWS1	protein_coding	2973	280	2460	231	noncanon	NC	0	0	0	0	0	0	0	0	0	0	0	0	0	0	0	0	0	0	0	0	0	0	0	5	0	2	3	0	0	0	0
2.64485	-3.56893	1.40888	-2.53316	0.0113039	0.046601	ENSG00000144230	ENST00000486700	NM_001161417	GPR17	protein_coding	2016	91	1020	883	noncanon	NC	0	0	0	0	0	0	0	0	0	0	0	0	0	0	0	0	0	0	0	0	0	0	0	2	0	0	2	0	0	0	0
30.4526	1.69774	0.661746	2.56554	0.0103015	0.0441336	ENSG00000136709	ENST00000322313	NM_018383	WDR33	protein_coding	9490	159	4011	5295	canon	U2	0	0	0	0	0	0	2	0	0	2	0	0	1	0	0	1	0	0	0	0	0	0	0	9	0	4	5	0	0	3	3
9.91117	0.615227	0.865417	0.710902	0.477145	0.565709	ENSG00000144231	ENST00000272645	NM_004805	POLR2D	protein_coding	5038	54	429	4553	canon	U1	1	0	0	1	0	0	0	0	0	0	0	0	3	0	0	3	0	0	0	0	0	0	0	14	0	1	13	0	0	4	4
9.59781	3.94653	1.46466	2.69451	0.00704929	0.0352495	ENSG00000144233	ENST00000272647	NM_001199140	AMMECR1L	protein_coding	4692	146	933	3463	noncanon	NC	0	0	0	0	0	0	0	0	0	0	0	0	0	0	0	0	0	0	0	0	0	0	0	7	0	0	7	0	0	0	0
11.7395	4.23234	1.46108	2.89671	0.00377099	0.0247661	ENSG00000136715	ENST00000643581	NM_001330301	SAP130	protein_coding	4084	119	3174	783	noncanon	NC	0	0	0	0	0	0	0	0	0	0	0	0	0	0	0	0	0	0	0	0	0	0	0	4	0	3	1	0	0	0	0
33.035	4.27245	1.34492	3.17673	0.00148947	0.014187	ENSG00000136731	ENST00000259253	NM_020120	UGGT1	protein_coding	10761	157	4668	5934	canon	U2	1	0	1	0	0	0	2	0	1	1	0	0	0	0	0	0	0	0	0	0	0	0	0	23	0	6	17	0	0	3	1
19.8279	0.343113	0.634076	0.541123	0.588422	0.668345	ENSG00000136699	ENST00000680298	NM_017951	SMPD4	protein_coding	3749	72	2484	1146	canon	U2	0	0	0	0	0	0	1	0	1	0	0	0	0	0	0	0	0	0	0	0	0	0	0	3	0	2	1	0	0	1	0
4.36733	-0.294116	1.13415	-0.259327	0.795383	0.843188	ENSG00000152082	ENST00000281871	NM_025029	MZT2B	protein_coding	599	20	477	100	noncanon	NC	0	0	0	0	0	0	0	0	0	0	0	0	0	0	0	0	0	0	0	0	0	0	0	4	0	2	2	0	0	0	0
3.69236	2.55539	1.50109	1.70236	0.0886881	0.167202	ENSG00000136718	ENST00000259239	NM_033416	IMP4	protein_coding	2411	35	876	1498	canon	U2	0	0	0	0	0	0	1	0	0	1	0	0	1	0	0	1	0	0	0	0	0	0	0	4	0	0	4	0	0	2	2
16.5428	-1.08505	0.520645	-2.08405	0.037156	0.0974226	ENSG00000072135	ENST00000175756	NM_014369	PTPN18	protein_coding	3616	51	1383	2180	noncanon	NC	0	0	0	0	0	0	0	0	0	0	0	0	0	0	0	0	0	0	0	0	0	0	0	3	0	1	2	0	0	0	0
3.7341	2.57233	1.49636	1.71906	0.0856027	0.16365	ENSG00000136002	ENST00000409359	NM_001367493	ARHGEF4	protein_coding	6735	39	5631	1063	noncanon	NC	0	0	0	0	0	0	0	0	0	0	0	0	0	0	0	0	0	0	0	0	0	0	0	3	0	3	0	0	0	0	0
27.4895	-0.198564	0.514538	-0.385907	0.699566	0.76168	ENSG00000152102	ENST00000389915	NM_001009993	FAM168B	protein_coding	5435	246	588	4576	canon	U2	1	0	0	1	0	0	1	0	0	1	0	0	0	0	0	0	0	0	0	0	0	0	0	20	0	0	20	0	0	2	2
8.16526	-0.428479	0.771237	-0.555574	0.578502	0.659329	ENSG00000115762	ENST00000693505	NM_001100623	PLEKHB2	protein_coding	3812	62	669	3071	canon	U2	1	0	0	1	0	0	1	0	0	1	0	0	0	0	0	0	0	0	0	0	0	0	0	8	0	1	7	0	0	2	2
3.46836	2.44675	1.51994	1.60977	0.107449	0.189993	ENSG00000173272	ENST00000309451	NM_001085365	MZT2A	protein_coding	599	20	477	100	noncanon	NC	0	0	0	0	0	0	0	0	0	0	0	0	0	0	0	0	0	0	0	0	0	0	0	2	0	1	1	0	0	0	0
10.5665	4.09462	1.4676	2.79	0.00527082	0.0298847	ENSG00000152117	ENST00000415574	NA	SMPD4BP	transcribed_processed_pseudogene	2762	0	0	0	noncanon	NC	0	0	0	0	0	0	0	0	0	0	0	0	0	0	0	0	0	0	0	0	0	0	0	2	0	0	0	0	2	0	0
2.72954	-3.36679	1.68012	-2.0039	0.0450807	0.110623	ENSG00000202174	ENST00000365304	NA	RNA5-8SP5	rRNA_pseudogene	152	0	0	0	absent	NA	0	0	0	0	0	0	0	0	0	0	0	0	0	0	0	0	0	0	0	0	0	0	0	0	0	0	0	0	0	0	0
2.50468	2.01926	1.62679	1.24125	0.214514	0.302859	ENSG00000176771	ENST00000409261	NM_207363	NCKAP5	protein_coding	7608	247	5730	1500	canon	U1	1	0	0	1	0	0	0	0	0	0	0	0	1	0	0	1	0	0	0	0	0	0	0	18	0	7	11	0	0	2	2
9.48073	3.91273	1.45768	2.68422	0.00726998	0.0358928	ENSG00000152127	ENST00000281923	NM_002410	MGAT5	protein_coding	8332	331	2226	5773	canon	U2	2	1	0	1	0	0	2	0	0	2	0	0	0	0	0	0	0	0	0	0	0	0	0	10	0	2	8	0	0	4	3
28.751	2.96923	1.03913	2.85743	0.00427087	0.0264342	ENSG00000082258	ENST00000264157	NM_058241	CCNT2	protein_coding	6920	32	2193	4693	canon	U2	0	0	0	0	0	0	3	0	1	2	0	0	0	0	0	0	0	0	0	0	0	0	0	26	0	3	23	0	0	3	2
17.7773	4.8405	1.46282	3.30903	0.000936207	0.0105102	ENSG00000115839	ENST00000264158	NM_012233	RAB3GAP1	protein_coding	4891	15	2946	1928	canon	U2	0	0	0	0	0	0	1	0	1	0	0	0	1	0	1	0	0	0	0	0	0	0	0	13	0	4	9	0	0	2	0
11.3004	1.54199	1.04875	1.47032	0.141476	0.227787	ENSG00000121988	ENST00000264159	NM_032143	ZRANB3	protein_coding	6712	91	3240	3372	canon	U2	0	0	0	0	0	0	2	0	1	1	0	0	0	0	0	0	0	0	0	0	0	0	0	11	0	4	7	0	0	2	1
25.8897	5.36365	1.45023	3.69849	0.000216884	0.00364346	ENSG00000048991	ENST00000683871	NM_001378107	R3HDM1	protein_coding	4781	208	3405	976	canon	U2	0	0	0	0	0	0	1	1	0	0	0	0	0	0	0	0	0	0	0	0	0	0	0	4	0	1	3	0	0	1	0
29.0805	2.4413	0.862816	2.82946	0.00466265	0.0277306	ENSG00000144224	ENST00000272638	NM_014607	UBXN4	protein_coding	3771	74	1527	2168	noncanon	NC	0	0	0	0	0	0	0	0	0	0	0	0	0	0	0	0	0	0	0	0	0	0	0	12	0	1	11	0	0	0	0
21.7458	1.51159	0.744195	2.03117	0.0422379	0.106134	ENSG00000076003	ENST00000264156	NM_005915	MCM6	protein_coding	3753	77	2466	1208	noncanon	NC	0	0	0	0	0	0	0	0	0	0	0	0	0	0	0	0	0	0	0	0	0	0	0	4	0	3	1	0	0	0	0
22.1472	0.804458	0.68343	1.17709	0.23916	0.325618	ENSG00000115866	ENST00000264161	NM_001349	DARS1	protein_coding	3099	157	1506	1434	canon	U2	1	0	1	0	0	0	2	0	1	1	0	0	0	0	0	0	0	0	0	0	0	0	0	9	0	3	6	0	0	3	1
4.05988	2.7138	1.52172	1.78338	0.0745238	0.149214	ENSG00000121966	ENST00000241393	NM_003467	CXCR4	protein_coding	1668	88	1059	519	noncanon	NC	0	0	0	0	0	0	0	0	0	0	0	0	0	0	0	0	0	0	0	0	0	0	0	4	0	2	2	0	0	0	0
10.8874	0.790281	0.86115	0.917704	0.358774	0.449401	ENSG00000144228	ENST00000280098	NM_001001664	SPOPL	protein_coding	6056	349	1179	4466	canon	U2	1	0	1	0	0	0	1	0	0	1	0	0	0	0	0	0	0	0	0	0	0	0	0	20	0	4	16	0	0	2	1
3.65122	2.53705	1.50355	1.68738	0.0915312	0.170571	ENSG00000168702	ENST00000389484	NM_018557	LRP1B	protein_coding	15850	286	13800	1762	canon	U2	3	0	3	0	0	0	2	0	2	0	0	0	0	0	0	0	0	0	0	0	0	0	0	41	0	32	9	0	0	5	0
3.08635	2.31466	1.56711	1.47703	0.139669	0.22594	ENSG00000121964	ENST00000682281	NM_001376312	GTDC1	protein_coding	10585	73	1377	8983	canon	U2	1	0	0	1	0	0	2	0	0	2	0	0	0	0	0	0	0	0	0	0	0	0	0	29	0	1	28	0	0	3	3
8.27687	3.72402	1.45964	2.55132	0.0107314	0.0450872	ENSG00000169554	ENST00000627532	NM_014795	ZEB2	protein_coding	9265	180	3645	5369	canon	U2	1	0	1	0	0	0	1	0	0	1	0	0	1	0	0	1	0	0	0	0	0	0	0	31	0	1	30	0	0	3	2
5.58239	3.14354	1.47158	2.13617	0.0326659	0.0902323	ENSG00000121989	ENST00000241416	NM_001616	ACVR2A	protein_coding	5214	123	1542	3547	canon	U2	1	0	1	0	0	0	2	0	2	0	0	0	0	0	0	0	0	0	0	0	0	0	0	28	2	8	18	0	0	3	0
19.4736	1.30453	0.739106	1.76501	0.0775623	0.15307	ENSG00000115947	ENST00000392857	NM_181741	ORC4	protein_coding	6547	104	1311	5113	canon	U2	0	0	0	0	0	0	2	0	0	2	0	0	0	0	0	0	0	0	0	0	0	0	0	16	0	2	14	0	0	2	2
14.5814	4.53907	1.45266	3.12467	0.00178005	0.0157969	ENSG00000204406	ENST00000642680	NM_001378120	MBD5	protein_coding	10732	593	5184	4029	canon	U2	0	0	0	0	0	0	3	0	0	3	0	0	0	0	0	0	0	0	0	0	0	0	0	33	4	6	23	0	0	3	3
14.1103	0.747093	0.75688	0.987069	0.323609	0.412886	ENSG00000135999	ENST00000258484	NM_015630	EPC2	protein_coding	3883	266	2424	1191	noncanon	NC	0	0	0	0	0	0	0	0	0	0	0	0	0	0	0	0	0	0	0	0	0	0	0	8	0	2	6	0	0	0	0
825.668	-15.1968	1.35863	-11.1854	4.80668e-29	1.10907e-26	ENSG00000222126	ENST00000410194	NA	RNU2-9P	snRNA	145	0	0	0	canon	U2	0	0	0	0	0	0	1	0	0	0	0	1	0	0	0	0	0	0	0	0	0	0	0	1	0	0	0	0	1	1	0
18.5046	1.20549	0.743508	1.62136	0.104941	0.187331	ENSG00000168280	ENST00000435030	NM_004522	KIF5C	protein_coding	6954	390	2874	3681	canon	U2	0	0	0	0	0	0	1	0	1	0	0	0	0	0	0	0	0	0	0	0	0	0	0	19	0	1	18	0	0	1	0
5.43886	3.09776	1.47709	2.0972	0.0359757	0.0954119	ENSG00000168288	ENST00000303319	NM_015702	MMADHC	protein_coding	1392	111	891	336	noncanon	NC	0	0	0	0	0	0	0	0	0	0	0	0	0	0	0	0	0	0	0	0	0	0	0	3	0	1	2	0	0	0	0
3.97518	2.68714	1.53973	1.7452	0.08095	0.157688	ENSG00000115963	ENST00000263895	NM_005168	RND3	protein_coding	2684	118	735	1791	canon	U2	0	0	0	0	0	0	2	0	0	2	0	0	1	0	0	1	0	0	0	0	0	0	0	9	0	0	9	0	0	3	3
90.0867	1.77035	0.400913	4.41581	1.00635e-05	0.000287317	ENSG00000080345	ENST00000444746	NM_018151	RIF1	protein_coding	14662	131	7419	7100	canon	U2	1	0	0	1	0	0	4	0	0	4	0	0	0	0	0	0	0	0	0	0	0	0	0	45	0	10	35	0	0	5	5
7.00647	-0.841725	0.811907	-1.03673	0.299864	0.388088	ENSG00000183091	ENST00000397345	NM_001164508	NEB	protein_coding	26191	83	25578	420	noncanon	NC	0	0	0	0	0	0	0	0	0	0	0	0	0	0	0	0	0	0	0	0	0	0	0	29	0	28	1	0	0	0	0
2.59209	2.05385	1.54744	1.32726	0.184424	0.272242	ENSG00000162980	ENST00000295087	NM_012097	ARL5A	protein_coding	5264	244	540	4478	canon	U2	0	0	0	0	0	0	1	0	1	0	0	0	0	0	0	0	0	0	0	0	0	0	0	24	0	0	24	0	0	1	0
9.13983	1.18019	1.05273	1.12107	0.262256	0.34875	ENSG00000182389	ENST00000539935	NM_000726	CACNB4	protein_coding	7944	32	1563	6347	canon	U2	0	0	0	0	0	0	1	0	0	1	0	0	0	0	0	0	0	0	0	0	0	0	0	35	0	3	32	0	0	1	1
5.97274	3.26039	1.47236	2.2144	0.0268013	0.0792535	ENSG00000115145	ENST00000263904	NM_005843	STAM2	protein_coding	5472	120	1578	3772	canon	U2	0	0	0	0	0	0	1	0	0	1	0	0	0	0	0	0	0	0	0	0	0	0	0	17	0	3	14	0	0	1	1
25.316	2.08037	0.843066	2.46762	0.0136014	0.0523052	ENSG00000157827	ENST00000288670	NM_052905	FMNL2	protein_coding	5630	429	3279	1920	canon	U1	1	0	1	0	0	0	0	0	0	0	0	0	0	0	0	0	0	0	0	0	0	0	0	5	0	1	4	0	0	1	0
63.2629	3.63749	0.840386	4.32835	1.5023e-05	0.00040634	ENSG00000196504	ENST00000545856	NM_001365597	PRPF40A	protein_coding	7515	21	2919	4573	canon	U2	1	0	0	1	0	0	3	0	0	3	0	0	0	0	0	0	0	0	0	0	0	0	0	29	0	8	21	0	0	4	4
6.34207	3.35448	1.49182	2.24859	0.0245388	0.0747603	ENSG00000177917	ENST00000326446	NM_152522	ARL6IP6	protein_coding	3242	4	681	2555	canon	U2	1	0	0	1	0	0	2	0	0	2	0	0	1	0	0	1	0	0	0	0	0	0	0	19	0	2	17	0	0	4	4
3.40107	2.4447	1.5067	1.62255	0.104685	0.187163	ENSG00000226383	ENST00000635799	NA	LINC01876	lncRNA	884	0	0	0	noncanon	NC	0	0	0	0	0	0	0	0	0	0	0	0	0	0	0	0	0	0	0	0	0	0	0	1	0	0	0	0	1	0	0
3.07982	2.27113	1.65159	1.37511	0.169096	0.256447	ENSG00000153234	ENST00000339562	NM_006186	NR4A2	protein_coding	3472	241	1797	1306	noncanon	NC	0	0	0	0	0	0	0	0	0	0	0	0	0	0	0	0	0	0	0	0	0	0	0	4	0	0	4	0	0	0	0
13.3471	0.083111	0.79743	0.104224	0.916992	0.938236	ENSG00000115159	ENST00000438166	NM_000408	GPD2	protein_coding	5812	134	2184	3484	canon	U2	0	0	0	0	0	0	2	0	1	1	0	0	0	0	0	0	0	0	0	0	0	0	0	22	0	1	21	0	0	2	1
3.96473	2.65551	1.54964	1.71363	0.0865963	0.164741	ENSG00000115170	ENST00000434821	NM_001111067	ACVR1	protein_coding	3332	534	1530	1084	noncanon	NC	0	0	0	0	0	0	0	0	0	0	0	0	0	0	0	0	0	0	0	0	0	0	0	6	0	1	5	0	0	0	0
5.17896	-3.36769	1.25228	-2.68924	0.00716142	0.0355742	ENSG00000153237	ENST00000283233	NM_138803	CCDC148	protein_coding	3130	313	1776	1039	canon	U1	1	0	0	1	0	0	0	0	0	0	0	0	0	0	0	0	0	0	0	0	0	0	0	12	0	2	10	0	0	1	1
28.4715	5.51325	1.44894	3.80502	0.000141791	0.00258981	ENSG00000144283	ENST00000389759	NM_003628	PKP4	protein_coding	4603	266	3579	751	noncanon	NC	0	0	0	0	0	0	0	0	0	0	0	0	0	0	0	0	0	0	0	0	0	0	0	4	1	0	3	0	0	0	0
37.5952	2.83876	0.842777	3.36834	0.000756224	0.00905706	ENSG00000115183	ENST00000263635	NM_033394	TANC1	protein_coding	7501	142	5586	1646	canon	U1	2	0	0	2	0	0	0	0	0	0	0	0	0	0	0	0	0	0	0	0	0	0	0	17	0	6	11	0	0	2	2
6.81893	3.46156	1.47757	2.34273	0.0191431	0.0639953	ENSG00000196151	ENST00000359774	NM_001128212	WDSUB1	protein_coding	1811	120	1431	234	noncanon	NC	0	0	0	0	0	0	0	0	0	0	0	0	0	0	0	0	0	0	0	0	0	0	0	3	0	2	1	0	0	0	0
41.1663	3.52886	1.0399	3.39346	0.000690168	0.00857476	ENSG00000123636	ENST00000392783	NM_013450	BAZ2B	protein_coding	8145	306	6507	1285	canon	U2	0	0	0	0	0	0	1	0	1	0	0	0	0	0	0	0	0	0	0	0	0	0	0	19	0	11	8	0	0	1	0
43.1023	0.763475	0.453065	1.68513	0.091963	0.171234	ENSG00000136536	ENST00000409175	NM_001282805	MARCHF7	protein_coding	6043	100	2115	3684	canon	U2	0	0	0	0	0	0	1	0	0	1	0	0	0	0	0	0	0	0	0	0	0	0	0	20	2	4	14	0	0	1	1
12.8656	4.34932	1.45334	2.99264	0.0027658	0.02062	ENSG00000153250	ENST00000348849	NM_016836	RBMS1	protein_coding	4286	443	1221	2613	canon	U2	0	0	0	0	0	0	1	0	0	1	0	0	0	0	0	0	0	0	0	0	0	0	0	9	0	1	8	0	0	1	1
7.52341	3.59757	1.47424	2.44029	0.0146753	0.0544177	ENSG00000136560	ENST00000392749	NM_001199135	TANK	protein_coding	2098	58	1278	711	noncanon	NC	0	0	0	0	0	0	0	0	0	0	0	0	0	0	0	0	0	0	0	0	0	0	0	5	0	1	4	0	0	0	0
12.4332	4.29274	1.45535	2.94963	0.00318158	0.022609	ENSG00000115233	ENST00000409682	NM_005805	PSMD14	protein_coding	1567	179	933	316	noncanon	NC	0	0	0	0	0	0	0	0	0	0	0	0	0	0	0	0	0	0	0	0	0	0	0	5	1	2	2	0	0	0	0
4.1996	2.7168	1.54803	1.755	0.0792585	0.155357	ENSG00000115267	ENST00000649979	NM_022168	IFIH1	protein_coding	3581	376	3078	125	canon	U2	0	0	0	0	0	0	1	0	1	0	0	0	1	0	1	0	0	0	0	0	0	0	0	2	0	2	0	0	0	2	0
3.19266	2.35862	1.55845	1.51344	0.130168	0.215598	ENSG00000115271	ENST00000437150	NM_012198	GCA	protein_coding	3651	116	654	2879	canon	U5	0	0	0	0	0	0	0	0	0	0	0	0	1	0	1	0	0	0	0	0	0	0	0	20	0	1	19	0	0	1	0
4.1689	2.73732	1.55807	1.75687	0.0789407	0.154895	ENSG00000182263	ENST00000333129	NM_018086	FIGN	protein_coding	9537	170	2280	6940	canon	U2	3	0	1	2	0	0	1	0	0	1	0	0	1	0	0	1	0	0	0	0	0	0	0	35	0	2	33	0	0	5	4
11.4839	2.58863	1.35379	1.91213	0.055859	0.125306	ENSG00000082438	ENST00000652658	NM_001365672	COBLL1	protein_coding	9309	113	3387	5757	canon	U1	3	0	2	1	0	0	0	0	0	0	0	0	0	0	0	0	0	0	0	0	0	0	0	39	0	4	35	0	0	3	1
2.30564	1.85878	1.59799	1.1632	0.244749	0.331026	ENSG00000178662	ENST00000651982	NM_001172173	CSRNP3	protein_coding	11737	169	1758	9653	canon	U2	0	0	0	0	0	0	2	0	0	2	0	0	1	0	0	1	0	0	0	0	0	0	0	40	3	0	37	0	0	3	3
5.70368	3.19076	1.50136	2.12525	0.0335656	0.0918201	ENSG00000115339	ENST00000392701	NM_004482	GALNT3	protein_coding	3436	232	1902	1192	canon	U2	0	0	0	0	0	0	1	0	0	1	0	0	0	0	0	0	0	0	0	0	0	0	0	14	0	3	11	0	0	1	1
21.8911	5.12058	1.45121	3.5285	0.000417929	0.00595851	ENSG00000123607	ENST00000243344	NM_024753	TTC21B	protein_coding	5415	70	3951	1392	canon	U1	1	0	1	0	0	0	0	0	0	0	0	0	0	0	0	0	0	0	0	0	0	0	0	16	0	11	5	0	0	1	0
13.2321	1.14641	0.866276	1.32338	0.18571	0.273526	ENSG00000169432	ENST00000642356	NM_001365536	SCN9A	protein_coding	9752	247	5967	3486	canon	U2	0	0	0	0	0	0	5	0	3	2	0	0	1	0	0	1	0	0	0	0	0	0	0	34	0	16	18	0	0	6	3
20.8126	1.89792	0.849945	2.23299	0.0255497	0.0767645	ENSG00000198648	ENST00000355999	NM_013233	STK39	protein_coding	3272	159	1638	1473	noncanon	NC	0	0	0	0	0	0	0	0	0	0	0	0	0	0	0	0	0	0	0	0	0	0	0	5	0	0	5	0	0	0	0
14.2714	-1.07488	0.615204	-1.7472	0.0806033	0.157103	ENSG00000172292	ENST00000305747	NM_203463	CERS6	protein_coding	6804	176	1155	5471	canon	U1	1	0	0	1	0	0	0	0	0	0	0	0	0	0	0	0	0	0	0	0	0	0	0	28	0	3	25	0	0	1	1
3.81999	2.59197	1.50332	1.72417	0.084678	0.162404	ENSG00000163072	ENST00000317647	NM_001039724	NOSTRIN	protein_coding	2075	9	1521	543	noncanon	NC	0	0	0	0	0	0	0	0	0	0	0	0	0	0	0	0	0	0	0	0	0	0	0	6	0	4	2	0	0	0	0
10.0783	4.0092	1.46194	2.74238	0.00609952	0.0324371	ENSG00000152253	ENST00000282074	NM_020675	SPC25	protein_coding	1342	112	675	539	noncanon	NC	0	0	0	0	0	0	0	0	0	0	0	0	0	0	0	0	0	0	0	0	0	0	0	4	0	0	4	0	0	0	0
13.6955	1.8912	1.0385	1.82108	0.0685944	0.141442	ENSG00000081479	ENST00000649046	NM_004525	LRP2	protein_coding	15657	134	13968	1553	canon	U2	1	0	0	1	0	0	1	0	1	0	0	0	0	0	0	0	0	0	0	0	0	0	0	39	0	30	9	0	0	2	1
4.11053	-1.57919	1.1341	-1.39246	0.163784	0.250926	ENSG00000163093	ENST00000295240	NM_152384	BBS5	protein_coding	3159	59	1026	2072	noncanon	NC	0	0	0	0	0	0	0	0	0	0	0	0	0	0	0	0	0	0	0	0	0	0	0	7	0	3	4	0	0	0	0
15.9846	4.68604	1.45293	3.22523	0.00125872	0.0127508	ENSG00000138399	ENST00000453153	NM_024622	FASTKD1	protein_coding	4200	196	2544	1316	canon	U2	0	0	0	0	0	0	1	0	1	0	0	0	1	0	0	1	0	0	0	0	0	0	0	11	0	8	3	0	0	2	1
21.1916	5.08911	1.45176	3.50547	0.000455794	0.00631521	ENSG00000138398	ENST00000260970	NM_004792	PPIG	protein_coding	6357	139	2265	3882	canon	U2	3	0	0	3	0	0	1	0	0	1	0	0	2	0	1	1	0	0	0	0	0	0	0	23	0	1	22	0	0	6	5
14.1626	4.48117	1.46428	3.06032	0.002211	0.0179381	ENSG00000213160	ENST00000392647	NM_144711	KLHL23	protein_coding	4081	255	1677	2145	noncanon	NC	0	0	0	0	0	0	0	0	0	0	0	0	0	0	0	0	0	0	0	0	0	0	0	22	0	2	20	0	0	0	0
20.6331	5.04948	1.45002	3.48235	0.000497027	0.00672176	ENSG00000138385	ENST00000260956	NM_003142	SSB	protein_coding	1650	105	1227	307	canon	U2	0	0	0	0	0	0	1	0	1	0	0	0	0	0	0	0	0	0	0	0	0	0	0	1	0	0	1	0	0	1	0
3.33891	2.41833	1.50973	1.60183	0.109194	0.192178	ENSG00000138382	ENST00000260953	NM_014168	METTL5	protein_coding	1001	307	630	62	noncanon	NC	0	0	0	0	0	0	0	0	0	0	0	0	0	0	0	0	0	0	0	0	0	0	0	2	0	2	0	0	0	0	0
44.7417	3.67248	1.03054	3.56366	0.000365714	0.00542272	ENSG00000144357	ENST00000272793	NM_172070	UBR3	protein_coding	8009	53	5667	2287	canon	U2	2	0	1	1	0	0	2	0	1	1	0	0	0	0	0	0	0	0	0	0	0	0	0	17	0	9	8	0	0	4	2
7.44415	3.57259	1.4718	2.42736	0.0152091	0.0556306	ENSG00000128683	ENST00000358196	NM_000817	GAD1	protein_coding	3279	161	1785	1268	noncanon	NC	0	0	0	0	0	0	0	0	0	0	0	0	0	0	0	0	0	0	0	0	0	0	0	12	0	5	7	0	0	0	0
11.749	1.62213	1.03984	1.55997	0.118766	0.203204	ENSG00000115806	ENST00000234160	NM_015530	GORASP2	protein_coding	2447	87	1359	999	noncanon	NC	0	0	0	0	0	0	0	0	0	0	0	0	0	0	0	0	0	0	0	0	0	0	0	5	0	1	4	0	0	0	0
20.3574	5.03133	1.45949	3.44731	0.000566188	0.00736631	ENSG00000198586	ENST00000431350	NM_012290	TLK1	protein_coding	5723	464	2301	2956	noncanon	NC	0	0	0	0	0	0	0	0	0	0	0	0	0	0	0	0	0	0	0	0	0	0	0	17	0	1	16	0	0	0	0
5.81031	3.19995	1.47702	2.16649	0.0302738	0.0859989	ENSG00000123600	ENST00000375258	NM_001321154	METTL8	protein_coding	9770	107	1224	8425	noncanon	NC	0	0	0	0	0	0	0	0	0	0	0	0	0	0	0	0	0	0	0	0	0	0	0	15	0	2	13	0	0	0	0
8.16554	3.67741	1.48188	2.48158	0.0130801	0.0511688	ENSG00000115827	ENST00000375255	NM_025000	DCAF17	protein_coding	5853	351	1563	3937	canon	U2	2	0	0	2	0	0	2	0	1	1	0	0	0	0	0	0	0	0	0	0	0	0	0	18	0	4	14	0	0	4	3
22.7258	0.292965	0.53717	0.545386	0.585488	0.665614	ENSG00000077380	ENST00000397119	NM_001378	DYNC1I2	protein_coding	4354	158	1917	2268	canon	U1	1	0	0	1	0	0	0	0	0	0	0	0	1	0	1	0	0	0	0	0	0	0	0	15	0	5	10	0	0	2	1
11.5134	4.19339	1.45649	2.8791	0.00398812	0.0255804	ENSG00000115840	ENST00000422440	NM_003705	SLC25A12	protein_coding	3936	29	2037	1868	canon	U2	0	0	0	0	0	0	1	0	1	0	0	0	0	0	0	0	0	0	0	0	0	0	0	11	0	2	9	0	0	1	0
2.53039	-6.89521	3.68137	-1.873	0.0610681	0.131662	ENSG00000252779	ENST00000516970	NA	RNU6-182P	snRNA	105	0	0	0	absent	NA	0	0	0	0	0	0	0	0	0	0	0	0	0	0	0	0	0	0	0	0	0	0	0	0	0	0	0	0	0	0	0
12.2924	4.2743	1.46643	2.91477	0.00355948	0.0239961	ENSG00000128708	ENST00000264108	NM_003642	HAT1	protein_coding	1634	39	1260	333	noncanon	NC	0	0	0	0	0	0	0	0	0	0	0	0	0	0	0	0	0	0	0	0	0	0	0	3	0	0	3	0	0	0	0
11.336	-1.29817	0.79183	-1.63946	0.101118	0.182656	ENSG00000172878	ENST00000315796	NM_199227	METAP1D	protein_coding	3049	16	1008	2023	canon	U2	0	0	0	0	0	0	4	0	2	2	0	0	0	0	0	0	0	0	0	0	0	0	0	6	0	0	6	0	0	4	2
5.15076	0.114371	1.15273	0.0992179	0.920965	0.941535	ENSG00000144355	ENST00000361725	NM_178120	DLX1	protein_coding	2356	170	768	1416	noncanon	NC	0	0	0	0	0	0	0	0	0	0	0	0	0	0	0	0	0	0	0	0	0	0	0	1	0	0	1	0	0	0	0
9.9203	-0.0122891	0.976991	-0.0125785	0.989964	0.993391	ENSG00000115844	ENST00000234198	NM_004405	DLX2	protein_coding	2454	361	987	1104	noncanon	NC	0	0	0	0	0	0	0	0	0	0	0	0	0	0	0	0	0	0	0	0	0	0	0	6	0	0	6	0	0	0	0
10.6825	4.09467	1.45705	2.81024	0.00495051	0.0288253	ENSG00000091409	ENST00000684293	NM_000210	ITGA6	protein_coding	5816	202	3222	2368	canon	U2	0	0	0	0	0	0	2	0	0	2	0	0	0	0	0	0	0	0	0	0	0	0	0	11	0	3	8	0	0	2	2
14.3025	0.302854	0.676175	0.447894	0.65423	0.725322	ENSG00000152256	ENST00000282077	NM_002610	PDK1	protein_coding	14072	60	1311	12699	canon	U2	0	0	0	0	0	0	3	0	0	3	0	0	2	0	0	2	0	0	0	0	0	0	0	46	0	1	45	0	0	5	5
9.73179	3.94709	1.45642	2.71012	0.00672585	0.0342226	ENSG00000091428	ENST00000397081	NM_007023	RAPGEF4	protein_coding	4301	138	3036	1125	canon	U2	0	0	0	0	0	0	1	0	1	0	0	0	0	0	0	0	0	0	0	0	0	0	0	9	0	4	5	0	0	1	0
9.32845	3.90463	1.46618	2.66312	0.00774189	0.0373567	ENSG00000091436	ENST00000375213	NM_016653	MAP3K20	protein_coding	3859	156	2403	1264	canon	U2	1	0	0	1	0	0	1	0	0	1	0	0	0	0	0	0	0	0	0	0	0	0	0	12	0	4	8	0	0	2	2
33.1632	0.122311	0.454468	0.26913	0.78783	0.837386	ENSG00000144354	ENST00000306721	NM_031942	CDCA7	protein_coding	2778	91	1353	1332	noncanon	NC	0	0	0	0	0	0	0	0	0	0	0	0	0	0	0	0	0	0	0	0	0	0	0	10	0	4	6	0	0	0	0
27.3279	1.18509	0.609897	1.9431	0.0520036	0.120008	ENSG00000172845	ENST00000310015	NM_003111	SP3	protein_coding	11714	201	2346	9165	canon	U2	0	0	0	0	0	0	2	0	0	2	0	0	0	0	0	0	0	0	0	0	0	0	0	56	0	3	53	0	0	2	2
11.8479	4.22953	1.4575	2.90191	0.00370889	0.0245508	ENSG00000138430	ENST00000284719	NM_013341	OLA1	protein_coding	4251	80	1191	2978	canon	U2	0	0	0	0	0	0	1	0	1	0	0	0	0	0	0	0	0	0	0	0	0	0	0	12	0	2	10	0	0	1	0
6.09706	3.29015	1.46922	2.23939	0.0251305	0.0759739	ENSG00000138433	ENST00000342016	NM_004882	CIR1	protein_coding	1918	89	1353	474	noncanon	NC	0	0	0	0	0	0	0	0	0	0	0	0	0	0	0	0	0	0	0	0	0	0	0	5	0	1	4	0	0	0	0
23.9182	-1.77131	0.421654	-4.20086	2.65905e-05	0.000659281	ENSG00000144306	ENST00000272732	NM_024583	SCRN3	protein_coding	3052	87	1275	1679	canon	U5	0	0	0	0	0	0	0	0	0	0	0	0	1	0	0	1	0	0	0	0	0	0	0	8	0	2	6	0	0	1	1
4.53794	2.87425	1.49448	1.92324	0.0544497	0.123245	ENSG00000163328	ENST00000392552	NM_152529	GPR155	protein_coding	7346	156	2613	4544	canon	U2	0	0	0	0	0	0	1	0	1	0	0	0	1	0	0	1	0	0	0	0	0	0	0	23	0	5	18	0	0	2	1
4.78249	-2.03867	1.2362	-1.64914	0.0991182	0.180235	ENSG00000206965	ENST00000384238	NA	RNU6-5P	snRNA	107	0	0	0	absent	NA	0	0	0	0	0	0	0	0	0	0	0	0	0	0	0	0	0	0	0	0	0	0	0	0	0	0	0	0	0	0	0
2.39154	1.90564	1.64987	1.15503	0.24808	0.333983	ENSG00000115935	ENST00000679041	NM_001375834	WIPF1	protein_coding	4727	203	1512	2972	noncanon	NC	0	0	0	0	0	0	0	0	0	0	0	0	0	0	0	0	0	0	0	0	0	0	0	17	0	1	16	0	0	0	0
8.56483	3.77566	1.46005	2.58598	0.00971015	0.0427337	ENSG00000128656	ENST00000409900	NM_001822	CHN1	protein_coding	3156	468	1380	1306	noncanon	NC	0	0	0	0	0	0	0	0	0	0	0	0	0	0	0	0	0	0	0	0	0	0	0	6	0	1	5	0	0	0	0
13.7231	4.46487	1.46389	3.04999	0.00228848	0.0182695	ENSG00000115966	ENST00000264110	NM_001880	ATF2	protein_coding	4164	153	1518	2349	noncanon	NC	0	0	0	0	0	0	0	0	0	0	0	0	0	0	0	0	0	0	0	0	0	0	0	12	0	0	12	0	0	0	0
12.3947	-0.787928	0.599115	-1.31515	0.188458	0.276532	ENSG00000154518	ENST00000284727	NM_001689	ATP5MC3	protein_coding	2587	72	429	2029	noncanon	NC	0	0	0	0	0	0	0	0	0	0	0	0	0	0	0	0	0	0	0	0	0	0	0	5	0	0	5	0	0	0	0
10.7461	4.0993	1.45617	2.81512	0.00487597	0.0285193	ENSG00000144320	ENST00000272748	NM_030650	LNPK	protein_coding	7542	107	1287	6084	canon	U2	1	0	1	0	0	0	1	0	0	1	0	0	1	0	1	0	0	0	0	0	0	0	0	25	0	6	19	0	0	3	1
3.77569	-1.94694	1.03176	-1.887	0.0591598	0.129499	ENSG00000128714	ENST00000392539	NM_000523	HOXD13	protein_coding	2416	169	1032	1213	canon	U2	0	0	0	0	0	0	1	0	0	1	0	0	0	0	0	0	0	0	0	0	0	0	0	6	0	0	6	0	0	1	1
7.65256	3.61289	1.46185	2.47146	0.0134564	0.0519422	ENSG00000128713	ENST00000249504	NM_021192	HOXD11	protein_coding	1705	75	1017	611	noncanon	NC	0	0	0	0	0	0	0	0	0	0	0	0	0	0	0	0	0	0	0	0	0	0	0	1	0	0	1	0	0	0	0
21.1496	1.91855	0.852105	2.25154	0.0243511	0.0744493	ENSG00000128710	ENST00000249501	NM_002148	HOXD10	protein_coding	1785	55	1023	705	noncanon	NC	0	0	0	0	0	0	0	0	0	0	0	0	0	0	0	0	0	0	0	0	0	0	0	6	0	2	4	0	0	0	0
9.47378	-1.56711	0.811346	-1.9315	0.0534217	0.121861	ENSG00000237380	ENST00000440016	NA	HOXD-AS2	lncRNA	999	0	0	0	noncanon	NC	0	0	0	0	0	0	0	0	0	0	0	0	0	0	0	0	0	0	0	0	0	0	0	1	0	0	0	0	1	0	0
7.94052	3.67564	1.4614	2.51514	0.0118984	0.0480987	ENSG00000128709	ENST00000249499	NM_014213	HOXD9	protein_coding	1871	49	1059	761	noncanon	NC	0	0	0	0	0	0	0	0	0	0	0	0	0	0	0	0	0	0	0	0	0	0	0	1	0	0	1	0	0	0	0
3.76587	2.60431	1.61433	1.61325	0.106691	0.189186	ENSG00000128652	ENST00000683222	NM_006898	HOXD3	protein_coding	2449	145	1299	823	noncanon	NC	0	0	0	0	0	0	0	0	0	0	0	0	0	0	0	0	0	0	0	0	0	0	0	4	0	2	2	0	0	0	0
4.33527	2.78654	1.49142	1.86838	0.0617091	0.132337	ENSG00000170166	ENST00000306324	NM_014621	HOXD4	protein_coding	1136	83	768	283	absent	NA	0	0	0	0	0	0	0	0	0	0	0	0	0	0	0	0	0	0	0	0	0	0	0	0	0	0	0	0	0	0	0
8.72637	3.80599	1.48148	2.56905	0.0101979	0.0438227	ENSG00000128654	ENST00000249442	NM_006554	MTX2	protein_coding	1341	187	792	360	canon	U1	1	0	0	1	0	0	0	0	0	0	0	0	0	0	0	0	0	0	0	0	0	0	0	6	0	3	3	0	0	1	1
5.25934	-2.73208	1.7894	-1.52681	0.126809	0.212179	ENSG00000283203	ENST00000636535	NR_031648	MIR1246	miRNA	73	0	0	0	absent	NA	0	0	0	0	0	0	0	0	0	0	0	0	0	0	0	0	0	0	0	0	0	0	0	0	0	0	0	0	0	0	0
2.74605	-1.5668	1.39164	-1.12587	0.260221	0.346573	ENSG00000163364	ENST00000695928	NR_188021	LINC01116	lncRNA	3035	0	0	0	noncanon	NC	0	0	0	0	0	0	0	0	0	0	0	0	0	0	0	0	0	0	0	0	0	0	0	10	0	0	0	0	10	0	0
59.5854	0.931474	0.40035	2.32665	0.0199838	0.0656749	ENSG00000170144	ENST00000392524	NM_194247	HNRNPA3	protein_coding	5710	5	1137	4551	canon	U2	1	0	0	1	0	0	2	0	1	1	0	0	2	0	0	2	0	0	0	0	0	0	0	22	0	1	21	0	0	5	4
10.2524	1.40069	1.04273	1.34329	0.179177	0.267043	ENSG00000116044	ENST00000397062	NM_006164	NFE2L2	protein_coding	2446	150	1818	476	noncanon	NC	0	0	0	0	0	0	0	0	0	0	0	0	0	0	0	0	0	0	0	0	0	0	0	1	0	0	1	0	0	0	0
26.2481	-0.317206	0.665875	-0.476374	0.633808	0.707876	ENSG00000018510	ENST00000264167	NM_003659	AGPS	protein_coding	7633	16	1977	5638	canon	U2	0	0	0	0	0	0	5	0	2	3	0	0	0	0	0	0	0	0	0	0	0	0	0	39	0	6	33	0	0	5	3
230.529	-7.7043	0.573753	-13.4279	4.14931e-41	1.67543e-38	ENSG00000206788	ENST00000384061	NA	RNU6-629P	snRNA	103	0	0	0	absent	NA	0	0	0	0	0	0	0	0	0	0	0	0	0	0	0	0	0	0	0	0	0	0	0	0	0	0	0	0	0	0	0
8.45229	3.72812	1.46897	2.53791	0.0111517	0.0461624	ENSG00000155636	ENST00000286070	NM_152945	RBM45	protein_coding	1803	109	1425	259	noncanon	NC	0	0	0	0	0	0	0	0	0	0	0	0	0	0	0	0	0	0	0	0	0	0	0	2	0	2	0	0	0	0	0
11.1889	-8.95547	1.29155	-6.93389	4.09417e-12	2.89304e-10	ENSG00000223096	ENST00000411164	NA	RNU5E-9P	snRNA	104	0	0	0	canon	U5	0	0	0	0	0	0	0	0	0	0	0	0	1	0	0	0	0	1	0	0	0	0	0	1	0	0	0	0	1	1	0
9.93083	4.00018	1.4576	2.74436	0.00606298	0.0323367	ENSG00000079156	ENST00000190611	NM_032523	OSBPL6	protein_coding	10652	194	2805	7333	canon	U2	1	0	0	1	0	0	1	0	0	1	0	0	1	0	0	1	0	0	0	0	0	0	0	26	0	4	22	0	0	3	3
11.8611	-0.933266	0.611329	-1.52662	0.126856	0.212179	ENSG00000223960	ENST00000453026	NR_110204	CHROMR	lncRNA	2366	0	0	0	noncanon	NC	0	0	0	0	0	0	0	0	0	0	0	0	0	0	0	0	0	0	0	0	0	0	0	11	0	0	0	1	10	0	0
8.59388	3.79821	1.4909	2.54759	0.0108469	0.0454158	ENSG00000180228	ENST00000325748	NM_003690	PRKRA	protein_coding	1770	144	942	682	noncanon	NC	0	0	0	0	0	0	0	0	0	0	0	0	0	0	0	0	0	0	0	0	0	0	0	2	0	1	1	0	0	0	0
14.1503	-0.104859	0.633705	-0.16547	0.868574	0.901588	ENSG00000116095	ENST00000234453	NM_019091	PLEKHA3	protein_coding	13892	412	903	12575	canon	U2	1	0	0	1	0	0	6	1	0	5	0	0	0	0	0	0	0	0	0	0	0	0	0	65	0	3	62	0	0	7	6
7.14984	3.53249	1.47254	2.3989	0.0164442	0.0585569	ENSG00000237298	ENST00000659121	NA	TTN-AS1	lncRNA	6297	0	0	0	canon	U2	0	0	0	0	0	0	3	0	0	0	0	3	0	0	0	0	0	0	0	0	0	0	0	21	0	0	0	0	21	3	0
38.5514	1.10842	0.525507	2.10923	0.0349246	0.0939018	ENSG00000155657	ENST00000589042	NM_001267550	TTN	protein_coding	109224	211	107976	1022	canon	U2	10	0	10	0	0	0	5	0	5	0	0	0	0	0	0	0	0	0	0	0	0	0	0	140	0	135	5	0	0	15	0
11.7617	4.23102	1.45421	2.90951	0.00362001	0.0241908	ENSG00000187231	ENST00000428443	NM_178123	SESTD1	protein_coding	10671	333	2091	8220	canon	U5	0	0	0	0	0	0	0	0	0	0	0	0	1	0	0	1	0	0	0	0	0	0	0	46	0	2	44	0	0	1	1
3.04067	0.416443	1.44498	0.2882	0.773193	0.825331	ENSG00000144331	ENST00000410066	NM_152520	ZNF385B	protein_coding	3395	511	1461	1267	noncanon	NC	0	0	0	0	0	0	0	0	0	0	0	0	0	0	0	0	0	0	0	0	0	0	0	10	0	0	10	0	0	0	0
17.2275	0.357034	0.653876	0.546026	0.585048	0.665247	ENSG00000163510	ENST00000410053	NM_020943	CWC22	protein_coding	3524	430	2727	252	canon	U1	1	0	1	0	0	0	0	0	0	0	0	0	1	0	1	0	0	0	0	0	0	0	0	8	0	5	3	0	0	2	0
11.9974	1.65968	1.03855	1.59807	0.110028	0.193103	ENSG00000170035	ENST00000410062	NM_006357	UBE2E3	protein_coding	1555	368	624	536	noncanon	NC	0	0	0	0	0	0	0	0	0	0	0	0	0	0	0	0	0	0	0	0	0	0	0	7	0	2	5	0	0	0	0
3.48771	-4.10458	1.27616	-3.21636	0.00129828	0.0129438	ENSG00000234663	ENST00000435411	NR_130784	LINC01934	lncRNA	11533	0	0	0	canon	U1	1	0	0	0	0	1	0	0	0	0	0	0	1	0	0	0	0	1	0	0	0	0	0	33	0	0	0	0	33	2	0
20.4531	-1.98331	0.599523	-3.30815	0.000939134	0.0105231	ENSG00000115232	ENST00000397033	NM_000885	ITGA4	protein_coding	6781	268	3099	3412	canon	U2	1	0	1	0	0	0	1	0	0	1	0	0	0	0	0	0	0	0	0	0	0	0	0	23	0	5	18	0	0	2	1
34.7294	0.916981	0.520704	1.76104	0.0782315	0.153919	ENSG00000138434	ENST00000431877	NM_001130445	ITPRID2	protein_coding	5308	336	3780	1177	canon	U2	0	0	0	0	0	0	1	0	1	0	0	0	0	0	0	0	0	0	0	0	0	0	0	19	0	11	8	0	0	1	0
4.06242	-7.59192	1.5778	-4.81173	1.49632e-06	4.91784e-05	ENSG00000222418	ENST00000410486	NA	RNA5SP113	rRNA_pseudogene	84	0	0	0	absent	NA	0	0	0	0	0	0	0	0	0	0	0	0	0	0	0	0	0	0	0	0	0	0	0	0	0	0	0	0	0	0	0
48.0371	-0.680475	0.335733	-2.02683	0.0426796	0.10685	ENSG00000077232	ENST00000264065	NM_018981	DNAJC10	protein_coding	20144	226	2382	17331	canon	U2	3	1	0	2	0	0	6	2	0	4	0	0	1	0	0	1	0	0	0	0	0	0	0	64	1	8	55	0	0	10	7
49.3298	3.26166	0.845513	3.85761	0.000114502	0.0021612	ENSG00000061676	ENST00000361354	NM_013436	NCKAP1	protein_coding	20332	357	3387	16586	canon	U2	1	0	0	1	0	0	3	0	0	3	0	0	2	0	0	2	0	0	0	0	0	0	0	82	0	15	67	0	0	6	6
6.73907	3.43799	1.46693	2.34367	0.0190952	0.0638975	ENSG00000163002	ENST00000295119	NM_138285	NUP35	protein_coding	1545	14	981	548	noncanon	NC	0	0	0	0	0	0	0	0	0	0	0	0	0	0	0	0	0	0	0	0	0	0	0	4	0	2	2	0	0	0	0
23.7701	1.25461	0.668807	1.8759	0.0606691	0.131555	ENSG00000065548	ENST00000337859	NM_018471	ZC3H15	protein_coding	2032	122	1281	627	noncanon	NC	0	0	0	0	0	0	0	0	0	0	0	0	0	0	0	0	0	0	0	0	0	0	0	7	0	2	5	0	0	0	0
30.8941	2.54986	0.84755	3.00851	0.00262532	0.019894	ENSG00000138448	ENST00000261023	NM_002210	ITGAV	protein_coding	7039	282	3147	3608	canon	U2	1	0	0	1	0	0	4	0	1	3	0	0	0	0	0	0	0	0	0	0	0	0	0	26	0	7	19	0	0	5	4
8.05931	-0.644028	1.04812	-0.614459	0.538912	0.624021	ENSG00000144369	ENST00000304698	NM_177454	FAM171B	protein_coding	5731	113	2481	3135	canon	U2	1	0	0	1	0	0	2	0	0	2	0	0	1	0	1	0	0	0	0	0	0	0	0	17	0	0	17	0	0	4	3
3.753	2.58702	1.50246	1.72186	0.0850944	0.162974	ENSG00000003436	ENST00000233156	NM_006287	TFPI	protein_coding	3859	235	915	2705	canon	U2	1	0	0	1	0	0	1	0	0	1	0	0	0	0	0	0	0	0	0	0	0	0	0	20	0	5	15	0	0	2	2
14.6	-1.06199	0.828342	-1.28206	0.19982	0.288159	ENSG00000144366	ENST00000409830	NM_016315	GULP1	protein_coding	3294	292	915	1914	noncanon	NC	0	0	0	0	0	0	0	0	0	0	0	0	0	0	0	0	0	0	0	0	0	0	0	18	1	1	16	0	0	0	0
23.3049	2.10079	0.849676	2.47246	0.0134186	0.0518903	ENSG00000115368	ENST00000314761	NM_032168	WDR75	protein_coding	2647	18	2493	134	noncanon	NC	0	0	0	0	0	0	0	0	0	0	0	0	0	0	0	0	0	0	0	0	0	0	0	7	0	7	0	0	0	0	0
2.71248	2.13539	1.59294	1.34053	0.180073	0.26782	ENSG00000138381	ENST00000260952	NM_019048	ASNSD1	protein_coding	2411	151	1932	104	noncanon	NC	0	0	0	0	0	0	0	0	0	0	0	0	0	0	0	0	0	0	0	0	0	0	0	8	0	8	0	0	0	0	0
4.97275	3.00556	1.51489	1.98402	0.0472539	0.113213	ENSG00000151687	ENST00000684021	NM_001378068	ANKAR	protein_coding	4521	160	4305	19	canon	U2	0	0	0	0	0	0	1	0	1	0	0	0	0	0	0	0	0	0	0	0	0	0	0	14	0	14	0	0	0	1	0
6.0671	3.25265	1.51511	2.1468	0.0318091	0.0887765	ENSG00000128694	ENST00000264151	NM_022353	OSGEPL1	protein_coding	1910	107	1245	508	noncanon	NC	0	0	0	0	0	0	0	0	0	0	0	0	0	0	0	0	0	0	0	0	0	0	0	3	0	1	2	0	0	0	0
11.9233	4.25674	1.45472	2.92617	0.00343167	0.0236763	ENSG00000128699	ENST00000392349	NM_016467	ORMDL1	protein_coding	2150	109	462	1499	canon	U2	0	0	0	0	0	0	1	0	0	1	0	0	0	0	0	0	0	0	0	0	0	0	0	7	0	0	7	0	0	1	1
14.4559	4.53201	1.45171	3.12185	0.00179717	0.0158865	ENSG00000064933	ENST00000441310	NM_000534	PMS1	protein_coding	3156	143	2799	192	noncanon	NC	0	0	0	0	0	0	0	0	0	0	0	0	0	0	0	0	0	0	0	0	0	0	0	7	0	3	4	0	0	0	0
22.2069	2.55394	1.03046	2.47846	0.0131953	0.0513662	ENSG00000198130	ENST00000359678	NM_014362	HIBCH	protein_coding	2434	75	1161	1196	canon	U2	0	0	0	0	0	0	1	0	0	1	0	0	1	0	0	1	0	0	0	0	0	0	0	11	0	3	8	0	0	2	2
4.17314	2.71906	1.49822	1.81485	0.0695463	0.142728	ENSG00000151689	ENST00000392329	NM_001128928	INPP1	protein_coding	2044	372	1200	262	canon	U2	0	0	0	0	0	0	1	0	1	0	0	0	0	0	0	0	0	0	0	0	0	0	0	4	0	3	1	0	0	1	0
5.45565	3.12389	1.47655	2.11567	0.0343733	0.093007	ENSG00000151690	ENST00000392328	NM_017694	MFSD6	protein_coding	4796	148	2376	2095	canon	U5	0	0	0	0	0	0	0	0	0	0	0	0	1	0	0	1	0	0	0	0	0	0	0	12	0	8	4	0	0	1	1
5.94834	-0.242885	1.13186	-0.214589	0.830087	0.871156	ENSG00000189362	ENST00000409150	NM_001142645	NEMP2	protein_coding	6172	66	1254	4850	canon	U1	1	0	0	1	0	0	0	0	0	0	0	0	0	0	0	0	0	0	0	0	0	0	0	31	0	4	27	0	0	1	1
8.25373	3.72749	1.45991	2.55324	0.0106725	0.0449732	ENSG00000138386	ENST00000337386	NM_005966	NAB1	protein_coding	4508	277	1464	2432	canon	U1	1	0	0	1	0	0	0	0	0	0	0	0	0	0	0	0	0	0	0	0	0	0	0	14	0	1	13	0	0	1	1
36.6955	5.87989	1.45018	4.05461	5.02183e-05	0.00110491	ENSG00000115419	ENST00000320717	NM_014905	GLS	protein_coding	4840	263	2010	2565	canon	U1	2	0	1	1	0	0	0	0	0	0	0	0	0	0	0	0	0	0	0	0	0	0	0	18	0	7	11	0	0	2	1
31.98	5.68287	1.45592	3.90329	9.48938e-05	0.00186586	ENSG00000115415	ENST00000361099	NM_007315	STAT1	protein_coding	4116	153	2253	1553	noncanon	NC	0	0	0	0	0	0	0	0	0	0	0	0	0	0	0	0	0	0	0	0	0	0	0	11	0	2	9	0	0	0	0
2.7368	-0.527291	1.49922	-0.35171	0.725055	0.783351	ENSG00000138378	ENST00000392320	NM_003151	STAT4	protein_coding	2560	47	2247	263	canon	U1	1	0	1	0	0	0	0	0	0	0	0	0	0	0	0	0	0	0	0	0	0	0	0	4	0	3	1	0	0	1	0
7.12648	-8.23832	1.37464	-5.99309	2.05888e-09	1.05329e-07	ENSG00000207402	ENST00000384671	NA	RNU6-959P	snRNA	107	0	0	0	absent	NA	0	0	0	0	0	0	0	0	0	0	0	0	0	0	0	0	0	0	0	0	0	0	0	0	0	0	0	0	0	0	0
17.9247	4.85331	1.46035	3.3234	0.000889278	0.0101866	ENSG00000128641	ENST00000392318	NM_001130158	MYO1B	protein_coding	5069	222	3411	1425	canon	U2	1	0	1	0	0	0	1	0	0	1	0	0	0	0	0	0	0	0	0	0	0	0	0	14	0	4	10	0	0	2	1
13.1265	4.39475	1.45334	3.0239	0.00249537	0.0192086	ENSG00000173559	ENST00000425611	NM_001031716	NABP1	protein_coding	2269	478	615	1174	canon	U2	0	0	0	0	0	0	1	0	0	1	0	0	1	0	0	1	0	0	0	0	0	0	0	4	0	1	3	0	0	2	2
2.84028	-3.74528	1.54695	-2.42108	0.0154745	0.0561913	ENSG00000144339	ENST00000272771	NM_016192	TMEFF2	protein_coding	2799	408	1125	1264	canon	U1	1	0	0	1	0	0	0	0	0	0	0	0	0	0	0	0	0	0	0	0	0	0	0	14	0	3	11	0	0	1	1
8.5739	3.75374	1.46824	2.55663	0.0105692	0.0447484	ENSG00000196950	ENST00000359634	NM_020342	SLC39A10	protein_coding	5222	55	2496	2658	canon	U2	1	0	0	1	0	0	1	0	0	1	0	0	0	0	0	0	0	0	0	0	0	0	0	15	0	3	12	0	0	2	2
2.73441	2.14306	1.56347	1.3707	0.170468	0.2578	ENSG00000118997	ENST00000312428	NM_018897	DNAH7	protein_coding	12419	125	12075	217	canon	U2	2	0	2	0	0	0	2	0	2	0	0	0	0	0	0	0	0	0	0	0	0	0	0	20	0	19	1	0	0	4	0
5.85568	3.2087	1.52446	2.10481	0.0353077	0.0944827	ENSG00000081320	ENST00000263955	NM_004226	STK17B	protein_coding	5273	245	1119	3863	canon	U1	1	0	0	1	0	0	0	0	0	0	0	0	0	0	0	0	0	0	0	0	0	0	0	21	0	1	20	0	0	1	1
6.58738	1.79694	1.36703	1.31448	0.188684	0.276795	ENSG00000138411	ENST00000644978	NM_001348768	HECW2	protein_coding	12006	46	4719	7204	canon	U2	2	0	0	2	0	0	2	0	0	2	0	0	2	0	0	2	0	0	0	0	0	0	0	39	0	4	35	0	0	6	6
30.0884	2.04114	0.733671	2.78209	0.00540107	0.0302599	ENSG00000144395	ENST00000389175	NM_001080539	CCDC150	protein_coding	3597	51	3306	238	noncanon	NC	0	0	0	0	0	0	0	0	0	0	0	0	0	0	0	0	0	0	0	0	0	0	0	4	0	4	0	0	0	0	0
19.1732	4.92417	1.45175	3.39189	0.000694127	0.00860396	ENSG00000119041	ENST00000263956	NM_012086	GTF3C3	protein_coding	4261	71	2661	1527	canon	U1	1	0	0	1	0	0	0	0	0	0	0	0	0	0	0	0	0	0	0	0	0	0	0	14	0	7	7	0	0	1	1
31.9099	3.12999	1.0279	3.04502	0.00232666	0.0184425	ENSG00000197121	ENST00000354764	NM_024989	PGAP1	protein_coding	11090	90	2769	8229	canon	U2	4	0	0	4	0	0	4	0	1	3	0	0	1	0	0	1	0	0	0	0	0	0	0	67	0	9	58	0	0	9	8
5.74029	3.21594	1.47763	2.17641	0.0295244	0.0847214	ENSG00000065413	ENST00000282272	NM_001195144	ANKRD44	protein_coding	6087	175	2982	2928	noncanon	NC	0	0	0	0	0	0	0	0	0	0	0	0	0	0	0	0	0	0	0	0	0	0	0	31	1	3	27	0	0	0	0
55.5191	3.3919	0.846612	4.00644	6.16398e-05	0.00129535	ENSG00000115524	ENST00000335508	NM_012433	SF3B1	protein_coding	6463	28	3915	2518	canon	U1	2	0	0	2	0	0	0	0	0	0	0	0	0	0	0	0	0	0	0	0	0	0	0	15	0	4	11	0	0	2	2
36.1449	2.79919	0.8694	3.21969	0.00128331	0.0128513	ENSG00000144381	ENST00000388968	NM_002156	HSPD1	protein_coding	2245	58	1722	461	noncanon	NC	0	0	0	0	0	0	0	0	0	0	0	0	0	0	0	0	0	0	0	0	0	0	0	3	0	1	2	0	0	0	0
3.23018	2.37916	1.60659	1.48087	0.13864	0.224952	ENSG00000115541	ENST00000233893	NM_002157	HSPE1	protein_coding	557	57	309	189	noncanon	NC	0	0	0	0	0	0	0	0	0	0	0	0	0	0	0	0	0	0	0	0	0	0	0	1	0	0	1	0	0	0	0
3.14548	2.34834	1.63154	1.43934	0.150053	0.236743	ENSG00000247626	ENST00000282276	NM_138395	MARS2	protein_coding	3027	36	1782	1207	noncanon	NC	0	0	0	0	0	0	0	0	0	0	0	0	0	0	0	0	0	0	0	0	0	0	0	7	0	2	5	0	0	0	0
4.717	-3.84675	1.55902	-2.46741	0.0136093	0.052318	ENSG00000115896	ENST00000428675	NM_006226	PLCL1	protein_coding	6696	506	3288	2900	canon	U2	0	0	0	0	0	0	1	0	1	0	0	0	0	0	0	0	0	0	0	0	0	0	0	21	0	10	11	0	0	1	0
22.1433	0.828943	0.616165	1.34533	0.17852	0.266519	ENSG00000119042	ENST00000417098	NM_001172509	SATB2	protein_coding	5568	600	2202	2705	canon	U2	0	0	0	0	0	0	2	0	0	2	0	0	0	0	0	0	0	0	0	0	0	0	0	9	0	1	8	0	0	2	2
2.32756	1.88021	1.72775	1.08824	0.27649	0.363445	ENSG00000225953	ENST00000441234	NA	SATB2-AS1	lncRNA	468	0	0	0	noncanon	NC	0	0	0	0	0	0	0	0	0	0	0	0	0	0	0	0	0	0	0	0	0	0	0	1	0	0	0	0	1	0	0
3.23803	2.35519	1.5171	1.55243	0.120558	0.20506	ENSG00000178074	ENST00000319974	NM_153689	C2orf69	protein_coding	3691	145	1158	2386	canon	U5	0	0	0	0	0	0	0	0	0	0	0	0	1	0	0	1	0	0	0	0	0	0	0	12	0	4	8	0	0	1	1
19.1528	-0.800143	0.541867	-1.47664	0.139772	0.226075	ENSG00000162971	ENST00000354611	NM_001039693	TYW5	protein_coding	5123	20	948	4153	noncanon	NC	0	0	0	0	0	0	0	0	0	0	0	0	0	0	0	0	0	0	0	0	0	0	0	10	0	2	8	0	0	0	0
7.78762	2.07076	1.3704	1.51107	0.130772	0.216262	ENSG00000196141	ENST00000409140	NM_001100423	SPATS2L	protein_coding	6212	229	1677	4232	noncanon	NC	0	0	0	0	0	0	0	0	0	0	0	0	0	0	0	0	0	0	0	0	0	0	0	12	0	0	12	0	0	0	0
3.46444	2.46063	1.54534	1.59229	0.11132	0.194436	ENSG00000155729	ENST00000359878	NM_152387	KCTD18	protein_coding	2939	440	1281	1141	canon	U2	0	0	0	0	0	0	1	0	0	1	0	0	0	0	0	0	0	0	0	0	0	0	0	9	0	1	8	0	0	1	1
10.6285	4.06976	1.46169	2.78428	0.00536464	0.0301754	ENSG00000163535	ENST00000357799	NM_152524	SGO2	protein_coding	4478	45	3798	631	noncanon	NC	0	0	0	0	0	0	0	0	0	0	0	0	0	0	0	0	0	0	0	0	0	0	0	8	0	5	3	0	0	0	0
4.25845	-6.77233	1.84146	-3.6777	0.000235345	0.00385066	ENSG00000201737	ENST00000364867	NA	RNU1-133P	snRNA	167	0	0	0	absent	NA	0	0	0	0	0	0	0	0	0	0	0	0	0	0	0	0	0	0	0	0	0	0	0	0	0	0	0	0	0	0	0
19.6307	0.00255301	0.553967	0.0046086	0.996323	0.997293	ENSG00000082153	ENST00000409600	NM_001207067	BZW1	protein_coding	6511	80	1260	5159	canon	U1	1	0	0	1	0	0	0	0	0	0	0	0	0	0	0	0	0	0	0	0	0	0	0	21	0	2	19	0	0	1	1
230.06	-4.55626	0.244871	-18.6068	2.83202e-77	1.19565e-73	ENSG00000207116	ENST00000384388	NA	RNU6-31P	snRNA	108	0	0	0	absent	NA	0	0	0	0	0	0	0	0	0	0	0	0	0	0	0	0	0	0	0	0	0	0	0	0	0	0	0	0	0	0	0
45.908	2.35328	0.661115	3.55956	0.000371483	0.00548301	ENSG00000013441	ENST00000321356	NM_004071	CLK1	protein_coding	1847	94	1455	296	canon	U1	1	0	1	0	0	0	0	0	0	0	0	0	2	0	1	1	0	0	0	0	0	0	0	9	0	3	6	0	0	3	1
8.25099	2.00641	1.36745	1.46726	0.142305	0.228635	ENSG00000240344	ENST00000392283	NM_130906	PPIL3	protein_coding	1166	121	486	487	canon	U2	0	0	0	0	0	0	2	0	0	2	0	0	0	0	0	0	0	0	0	0	0	0	0	1	0	0	1	0	0	2	2
13.5657	-1.21133	0.648516	-1.86785	0.0617824	0.132419	ENSG00000196290	ENST00000409020	NM_001369441	NIF3L1	protein_coding	1689	281	1134	246	noncanon	NC	0	0	0	0	0	0	0	0	0	0	0	0	0	0	0	0	0	0	0	0	0	0	0	2	0	1	1	0	0	0	0
29.4564	2.34605	0.844297	2.7787	0.00545776	0.0303968	ENSG00000115942	ENST00000234296	NM_006190	ORC2	protein_coding	4288	170	1734	2323	canon	U2	0	0	0	0	0	0	1	0	0	1	0	0	1	0	0	1	0	0	0	0	0	0	0	9	0	1	8	0	0	2	2
13.2588	1.838	1.03698	1.77246	0.0763183	0.151351	ENSG00000155744	ENST00000681958	NM_001321623	HYCC2	protein_coding	9503	97	1761	7551	canon	U2	0	0	0	0	0	0	2	0	0	2	0	0	1	0	0	1	0	0	0	0	0	0	0	45	0	1	44	0	0	3	3
20.9816	-0.0939851	0.526498	-0.17851	0.858323	0.893572	ENSG00000003402	ENST00000309955	NM_003879	CFLAR	protein_coding	14612	317	1443	12713	canon	U2	1	0	0	1	0	0	2	0	0	2	0	0	1	0	0	1	0	0	0	0	0	0	0	38	0	3	35	0	0	4	4
3.21096	2.37726	1.53663	1.54706	0.121848	0.206446	ENSG00000003400	ENST00000286186	NM_032977	CASP10	protein_coding	5668	167	1569	3923	canon	U5	0	0	0	0	0	0	0	0	0	0	0	0	1	0	0	1	0	0	0	0	0	0	0	5	0	2	3	0	0	1	1
10.2259	-1.78843	0.698851	-2.55909	0.0104945	0.0446081	ENSG00000064012	ENST00000673742	NM_001372051	CASP8	protein_coding	2659	77	1440	1114	noncanon	NC	0	0	0	0	0	0	0	0	0	0	0	0	0	0	0	0	0	0	0	0	0	0	0	10	0	1	9	0	0	0	0
9.72784	2.41039	1.38743	1.73731	0.0823328	0.159338	ENSG00000115993	ENST00000332624	NM_015049	TRAK2	protein_coding	6389	198	2745	3335	canon	U5	0	0	0	0	0	0	0	0	0	0	0	0	1	0	1	0	0	0	0	0	0	0	0	14	0	2	12	0	0	1	0
9.03066	0.470816	0.93966	0.501049	0.616337	0.692743	ENSG00000082146	ENST00000194530	NM_018571	STRADB	protein_coding	2222	198	1257	670	canon	U2	0	0	0	0	0	0	2	1	0	1	0	0	0	0	0	0	0	0	0	0	0	0	0	3	0	2	1	0	0	2	1
10.833	4.09649	1.45736	2.8109	0.00494026	0.0287925	ENSG00000155755	ENST00000409883	NM_001044385	TMEM237	protein_coding	5399	102	1227	4068	canon	U2	1	0	1	0	0	0	1	0	1	0	0	0	3	0	1	2	0	0	1	0	0	1	0	15	0	3	12	0	0	5	2
31.0307	1.93157	0.733953	2.63174	0.00849487	0.0392814	ENSG00000003393	ENST00000264276	NM_020919	ALS2	protein_coding	6675	59	4974	1583	canon	U2	1	0	0	1	0	0	1	0	0	1	0	0	0	0	0	0	0	0	0	0	0	0	0	7	0	5	2	0	0	2	2
2.49393	1.97092	1.61201	1.22265	0.221462	0.309538	ENSG00000155760	ENST00000286201	NM_003507	FZD7	protein_coding	4587	792	1725	2068	canon	U2	0	0	0	0	0	0	3	0	0	3	0	0	0	0	0	0	0	0	0	0	0	0	0	10	0	0	10	0	0	3	3
5.47788	3.11711	1.47432	2.11427	0.0344918	0.093226	ENSG00000116030	ENST00000392246	NM_003352	SUMO1	protein_coding	1523	145	306	1070	canon	U2	0	0	0	0	0	0	1	0	0	1	0	0	0	0	0	0	0	0	0	0	0	0	0	6	1	0	5	0	0	1	1
27.0779	5.44304	1.44978	3.75439	0.000173767	0.00304591	ENSG00000055044	ENST00000264279	NM_015934	NOP58	protein_coding	1994	178	1590	224	canon	U1	1	1	0	0	0	0	0	0	0	0	0	0	0	0	0	0	0	0	0	0	0	0	0	4	0	3	1	0	0	1	0
5.60175	-0.632579	0.974384	-0.649209	0.516204	0.602664	ENSG00000212534	ENST00000391232	NR_003058	SNORD70	snoRNA	88	0	0	0	absent	NA	0	0	0	0	0	0	0	0	0	0	0	0	0	0	0	0	0	0	0	0	0	0	0	0	0	0	0	0	0	0	0
11.9514	0.962153	0.895598	1.07431	0.282682	0.370037	ENSG00000271852	ENST00000607707	NR_003694	SNORD11B	snoRNA	90	0	0	0	absent	NA	0	0	0	0	0	0	0	0	0	0	0	0	0	0	0	0	0	0	0	0	0	0	0	0	0	0	0	0	0	0	0
6.26237	-0.363323	0.896056	-0.405469	0.685133	0.751029	ENSG00000238317	ENST00000459124	NR_003031	SNORD11	snoRNA	84	0	0	0	absent	NA	0	0	0	0	0	0	0	0	0	0	0	0	0	0	0	0	0	0	0	0	0	0	0	0	0	0	0	0	0	0	0
47.4114	-1.2454	0.393327	-3.16633	0.00154376	0.0144707	ENSG00000204217	ENST00000374580	NM_001204	BMPR2	protein_coding	12068	1147	3117	7802	canon	U2	0	0	0	0	0	0	2	0	0	2	0	0	1	0	0	1	0	0	0	0	0	0	0	48	5	6	37	0	0	3	3
7.2445	3.51141	1.46512	2.39667	0.0165447	0.0588408	ENSG00000138439	ENST00000392238	NM_173511	FAM117B	protein_coding	5982	218	1770	3992	canon	U5	0	0	0	0	0	0	0	0	0	0	0	0	1	0	0	1	0	0	0	0	0	0	0	15	0	0	15	0	0	1	1
7.13546	3.51315	1.46816	2.39289	0.0167164	0.0592647	ENSG00000163596	ENST00000358299	NM_001288622	ICA1L	protein_coding	7961	147	1449	6356	canon	U2	0	0	0	0	0	0	1	0	0	1	0	0	0	0	0	0	0	0	0	0	0	0	0	16	0	1	15	0	0	1	1
11.1575	4.16179	1.4587	2.85308	0.00432976	0.026643	ENSG00000138442	ENST00000261015	NM_018256	WDR12	protein_coding	8068	196	1272	6598	canon	U2	2	0	0	2	0	0	2	0	0	2	0	0	1	0	0	1	0	0	0	0	0	0	0	22	0	0	22	0	0	5	5
10.8792	4.09579	1.46136	2.80273	0.0050672	0.0291551	ENSG00000138380	ENST00000438828	NM_024744	CARF	protein_coding	7974	827	2178	4638	canon	U2	3	0	1	2	0	0	3	0	0	3	0	0	0	0	0	0	0	0	0	0	0	0	0	40	1	4	35	0	0	6	5
25.9243	2.28136	0.866738	2.63213	0.00848523	0.0392689	ENSG00000144426	ENST00000683969	NM_001378026	NBEAL1	protein_coding	16349	228	8172	7839	canon	U5	0	0	0	0	0	0	0	0	0	0	0	0	1	0	1	0	0	0	0	0	0	0	0	62	1	18	43	0	0	1	0
8.82812	0.360898	0.926082	0.389704	0.696756	0.760305	ENSG00000119004	ENST00000356079	NM_177538	CYP20A1	protein_coding	10552	44	1389	9117	canon	U2	1	0	0	1	0	0	4	0	0	4	0	0	0	0	0	0	0	0	0	0	0	0	0	24	0	2	22	0	0	5	5
29.4748	0.589321	0.5314	1.109	0.267431	0.354144	ENSG00000138443	ENST00000261018	NM_001375670	ABI2	protein_coding	6567	120	1629	4816	canon	U2	2	0	1	1	0	0	1	0	0	1	0	0	0	0	0	0	0	0	0	0	0	0	0	16	0	2	14	0	0	3	2
4.91482	2.97859	1.47836	2.0148	0.0439261	0.109029	ENSG00000173166	ENST00000319170	NM_213589	RAPH1	protein_coding	9699	190	3753	5754	canon	U2	0	0	0	0	0	0	1	0	0	1	0	0	0	0	0	0	0	0	0	0	0	0	0	36	0	7	29	0	0	1	1
13.4384	0.817521	0.859028	0.951682	0.341258	0.43138	ENSG00000116117	ENST00000406610	NM_001302769	PARD3B	protein_coding	8492	524	3618	4348	noncanon	NC	0	0	0	0	0	0	0	0	0	0	0	0	0	0	0	0	0	0	0	0	0	0	0	21	0	3	18	0	0	0	0
6.16345	3.28356	1.47236	2.23013	0.0257388	0.0771687	ENSG00000118257	ENST00000357785	NM_003872	NRP2	protein_coding	6644	789	2781	3072	canon	U2	1	0	1	0	0	0	1	0	0	1	0	0	0	0	0	0	0	0	0	0	0	0	0	14	3	3	8	0	0	2	1
12.7429	0.719452	0.869924	0.827028	0.408221	0.498041	ENSG00000114933	ENST00000403263	NM_017759	INO80D	protein_coding	14128	273	3084	10646	canon	U2	2	0	0	2	0	0	2	0	0	2	0	0	0	0	0	0	0	0	0	0	0	0	0	64	0	4	60	0	0	4	4
23.4882	2.09355	0.846199	2.47407	0.0133584	0.051758	ENSG00000023228	ENST00000233190	NM_005006	NDUFS1	protein_coding	11660	103	2184	9367	canon	U5	0	0	0	0	0	0	0	0	0	0	0	0	1	0	0	1	0	0	0	0	0	0	0	32	0	3	29	0	0	1	1
8.10597	3.70767	1.46874	2.52438	0.0115901	0.0472719	ENSG00000114942	ENST00000392222	NM_001959	EEF1B2	protein_coding	808	84	678	44	absent	NA	0	0	0	0	0	0	0	0	0	0	0	0	0	0	0	0	0	0	0	0	0	0	0	0	0	0	0	0	0	0	0
29.9848	-0.0822126	0.53189	-0.154567	0.877163	0.908252	ENSG00000204186	ENST00000374423	NM_020923	ZDBF2	protein_coding	10285	283	7065	2833	canon	U1	6	0	2	4	0	0	0	0	0	0	0	0	2	0	0	2	0	0	0	0	0	0	0	58	0	28	30	0	0	8	6
13.4813	1.17109	0.853645	1.37187	0.170104	0.257697	ENSG00000114948	ENST00000264377	NM_003812	ADAM23	protein_coding	6334	334	2499	3499	canon	U2	2	0	1	1	0	0	2	0	0	2	0	0	1	0	0	1	0	0	0	0	0	0	0	15	0	4	11	0	0	5	4
9.4933	3.93793	1.46031	2.69665	0.00700413	0.0351036	ENSG00000118246	ENST00000402774	NM_001136193	FASTKD2	protein_coding	6712	141	2133	4386	canon	U1	3	0	0	3	0	0	0	0	0	0	0	0	0	0	0	0	0	0	0	0	0	0	0	17	0	2	15	0	0	3	3
14.8629	4.55007	1.45452	3.12822	0.00175868	0.0156594	ENSG00000118260	ENST00000353267	NM_004379	CREB1	protein_coding	10095	172	984	8929	canon	U2	4	0	0	4	0	0	3	0	0	3	0	0	0	0	0	0	0	0	0	0	0	0	0	55	0	1	54	0	0	7	7
2.5756	2.01947	1.56923	1.28692	0.198123	0.286442	ENSG00000144401	ENST00000411432	NM_001127395	METTL21A	protein_coding	1326	332	657	306	noncanon	NC	0	0	0	0	0	0	0	0	0	0	0	0	0	0	0	0	0	0	0	0	0	0	0	8	0	0	8	0	0	0	0
5.95746	3.22978	1.47225	2.19377	0.028252	0.0820701	ENSG00000163249	ENST00000295414	NM_001330218	CCNYL1	protein_coding	3813	256	1080	2475	canon	U2	0	0	0	0	0	0	1	0	1	0	0	0	1	0	0	1	0	0	0	0	0	0	0	10	0	4	6	0	0	2	1
7.71513	-1.12186	0.784203	-1.43057	0.152553	0.239186	ENSG00000163251	ENST00000295417	NM_003468	FZD5	protein_coding	7039	641	1758	4383	canon	U1	1	0	0	1	0	0	0	0	0	0	0	0	0	0	0	0	0	0	0	0	0	0	0	22	0	2	20	0	0	1	1
5.15953	3.06281	1.48613	2.06092	0.0393103	0.101056	ENSG00000178385	ENST00000427836	NM_001080475	PLEKHM3	protein_coding	9774	317	2286	7030	canon	U2	1	0	1	0	0	0	2	0	0	2	0	0	0	0	0	0	0	0	0	0	0	0	0	26	0	5	21	0	0	3	2
15.5661	-1.82431	0.523325	-3.486	0.000490304	0.00666271	ENSG00000138413	ENST00000345146	NM_005896	IDH1	protein_coding	2318	132	1245	849	canon	U2	0	0	0	0	0	0	1	0	0	1	0	0	0	0	0	0	0	0	0	0	0	0	0	6	0	2	4	0	0	1	1
29.4649	5.56126	1.45423	3.8242	0.000131195	0.00242765	ENSG00000115020	ENST00000264380	NM_015040	PIKFYVE	protein_coding	9908	160	6297	3440	canon	U2	0	0	0	0	0	0	2	0	0	2	0	0	0	0	0	0	0	0	0	0	0	0	0	27	0	15	12	0	0	2	2
11.0943	0.830967	0.871002	0.954035	0.340066	0.429969	ENSG00000078018	ENST00000682079	NM_001375505	MAP2	protein_coding	9650	229	5484	3714	canon	U2	0	0	0	0	0	0	1	0	0	1	0	0	0	0	0	0	0	0	0	0	0	0	0	19	1	3	15	0	0	1	1
12.1527	4.28359	1.45349	2.9471	0.00320773	0.022752	ENSG00000197713	ENST00000359429	NM_199229	RPE	protein_coding	3180	23	687	2468	canon	U2	0	0	0	0	0	0	1	0	0	1	0	0	0	0	0	0	0	0	0	0	0	0	0	9	0	1	8	0	0	1	1
12.8034	1.53862	1.04534	1.47189	0.141052	0.227312	ENSG00000144445	ENST00000281772	NM_152519	KANSL1L	protein_coding	4782	260	2964	1527	canon	U1	1	0	0	1	0	0	0	0	0	0	0	0	0	0	0	0	0	0	0	0	0	0	0	12	0	3	9	0	0	1	1
5.10251	3.02148	1.48969	2.02827	0.0425331	0.106625	ENSG00000229127	ENST00000452057	NR_110291	KANSL1L-AS1	lncRNA	2199	0	0	0	noncanon	NC	0	0	0	0	0	0	0	0	0	0	0	0	0	0	0	0	0	0	0	0	0	0	0	6	0	0	0	0	6	0	0
4.91542	2.97706	1.48167	2.00926	0.0445099	0.109851	ENSG00000115361	ENST00000233710	NM_001608	ACADL	protein_coding	2515	183	1293	1037	canon	U1	1	0	1	0	0	0	0	0	0	0	0	0	0	0	0	0	0	0	0	0	0	0	0	6	0	4	2	0	0	1	0
8.67767	3.8121	1.48243	2.57152	0.0101253	0.0436769	ENSG00000115365	ENST00000450366	NM_006055	LANCL1	protein_coding	4592	139	1200	3235	canon	U2	1	0	1	0	0	0	1	0	0	1	0	0	0	0	0	0	0	0	0	0	0	0	0	17	0	1	16	0	0	2	1
10.8873	4.12603	1.45486	2.83604	0.00456768	0.027411	ENSG00000178568	ENST00000342788	NM_005235	ERBB4	protein_coding	12097	271	3927	7897	canon	U2	0	0	0	0	0	0	3	0	1	2	0	0	0	0	0	0	0	0	0	0	0	0	0	39	0	6	33	0	0	3	2
5.6881	3.16162	1.47625	2.14166	0.0322209	0.0894839	ENSG00000144451	ENST00000331683	NM_024532	SPAG16	protein_coding	2102	19	1896	185	canon	U2	0	0	0	0	0	0	1	0	1	0	0	0	0	0	0	0	0	0	0	0	0	0	0	2	0	2	0	0	0	1	0
29.1299	1.3013	0.615002	2.11593	0.0343505	0.093007	ENSG00000138376	ENST00000260947	NM_000465	BARD1	protein_coding	5478	113	2334	3029	noncanon	NC	0	0	0	0	0	0	0	0	0	0	0	0	0	0	0	0	0	0	0	0	0	0	0	20	0	5	15	0	0	0	0
23.2911	2.09482	0.847038	2.47311	0.0133943	0.0518437	ENSG00000138363	ENST00000236959	NM_004044	ATIC	protein_coding	1972	83	1779	108	noncanon	NC	0	0	0	0	0	0	0	0	0	0	0	0	0	0	0	0	0	0	0	0	0	0	0	3	0	2	1	0	0	0	0
124.781	3.6049	0.596761	6.04077	1.53382e-09	7.91843e-08	ENSG00000115414	ENST00000354785	NM_212482	FN1	protein_coding	8390	265	7434	689	canon	U2	0	0	0	0	0	0	1	0	1	0	0	0	0	0	0	0	0	0	0	0	0	0	0	7	1	3	3	0	0	1	0
2.54431	2.04242	1.68505	1.21208	0.22548	0.312902	ENSG00000118242	ENST00000263268	NM_018000	MREG	protein_coding	3148	223	645	2278	canon	U2	0	0	0	0	0	0	1	0	0	1	0	0	0	0	0	0	0	0	0	0	0	0	0	13	0	1	12	0	0	1	1
2.31971	1.90706	1.60498	1.18821	0.23475	0.321469	ENSG00000115425	ENST00000265322	NM_018441	PECR	protein_coding	1867	67	912	886	noncanon	NC	0	0	0	0	0	0	0	0	0	0	0	0	0	0	0	0	0	0	0	0	0	0	0	3	0	1	2	0	0	0	0
56.7174	2.69185	0.65616	4.10242	4.08845e-05	0.000939512	ENSG00000079246	ENST00000392132	NM_021141	XRCC5	protein_coding	3379	88	2199	1090	noncanon	NC	0	0	0	0	0	0	0	0	0	0	0	0	0	0	0	0	0	0	0	0	0	0	0	7	0	4	3	0	0	0	0
3.07001	-3.12287	1.21275	-2.57504	0.010023	0.0434176	ENSG00000236478	ENST00000441511	NA	NA	processed_pseudogene	1137	0	0	0	canon	U2	0	0	0	0	0	0	1	0	0	0	0	1	0	0	0	0	0	0	0	0	0	0	0	1	0	0	0	0	1	1	0
3.47876	-3.18297	1.47091	-2.16394	0.030469	0.0863558	ENSG00000260804	ENST00000562038	NR_037701	LINC01963	lncRNA	3148	0	0	0	noncanon	NC	0	0	0	0	0	0	0	0	0	0	0	0	0	0	0	0	0	0	0	0	0	0	0	12	0	0	0	0	12	0	0
7.11264	3.506	1.47351	2.37936	0.0173429	0.0601667	ENSG00000138375	ENST00000357276	NM_014140	SMARCAL1	protein_coding	3201	164	2865	75	canon	U5	0	0	0	0	0	0	0	0	0	0	0	0	1	0	1	0	0	0	0	0	0	0	0	3	0	3	0	0	0	1	0
34.1146	1.58246	0.611625	2.58731	0.00967291	0.042643	ENSG00000197756	ENST00000491306	NM_000998	RPL37A	protein_coding	2992	30	279	2681	canon	U1	1	0	0	1	0	0	0	0	0	0	0	0	0	0	0	0	0	0	0	0	0	0	0	8	0	0	8	0	0	1	1
3.53354	2.46771	1.55231	1.5897	0.111903	0.195213	ENSG00000115457	ENST00000233809	NM_000597	IGFBP2	protein_coding	1414	103	978	331	noncanon	NC	0	0	0	0	0	0	0	0	0	0	0	0	0	0	0	0	0	0	0	0	0	0	0	1	0	0	1	0	0	0	0
11.0026	-0.695303	0.70683	-0.983692	0.325267	0.414549	ENSG00000115461	ENST00000233813	NM_000599	IGFBP5	protein_coding	6239	773	819	4645	canon	U2	0	0	0	0	0	0	2	1	0	1	0	0	0	0	0	0	0	0	0	0	0	0	0	7	0	0	7	0	0	2	1
3.34495	2.39081	1.53683	1.55567	0.119786	0.204207	ENSG00000079308	ENST00000682258	NM_001387777	TNS1	protein_coding	10311	122	5520	4667	canon	U5	0	0	0	0	0	0	0	0	0	0	0	0	1	0	0	1	0	0	0	0	0	0	0	15	0	4	11	0	0	1	1
15.5732	4.64088	1.46673	3.16409	0.00155568	0.014548	ENSG00000163466	ENST00000315717	NM_152862	ARPC2	protein_coding	1410	65	903	432	noncanon	NC	0	0	0	0	0	0	0	0	0	0	0	0	0	0	0	0	0	0	0	0	0	0	0	1	0	1	0	0	0	0	0
21.2657	-0.746633	0.524263	-1.42416	0.154401	0.241355	ENSG00000127837	ENST00000248450	NM_001087	AAMP	protein_coding	1760	50	1305	403	noncanon	NC	0	0	0	0	0	0	0	0	0	0	0	0	0	0	0	0	0	0	0	0	0	0	0	1	0	0	1	0	0	0	0
2.44312	1.98419	1.61658	1.2274	0.219672	0.307854	ENSG00000127838	ENST00000273077	NM_015488	PNKD	protein_coding	2987	16	1158	1811	noncanon	NC	0	0	0	0	0	0	0	0	0	0	0	0	0	0	0	0	0	0	0	0	0	0	0	1	0	0	1	0	0	0	0
4.30078	2.75306	1.52323	1.80738	0.0707028	0.144134	ENSG00000135926	ENST00000258412	NM_022152	TMBIM1	protein_coding	2292	39	936	1277	noncanon	NC	0	0	0	0	0	0	0	0	0	0	0	0	0	0	0	0	0	0	0	0	0	0	0	7	0	2	5	0	0	0	0
8.89318	-0.233589	0.78767	-0.296557	0.766805	0.819656	ENSG00000144579	ENST00000273062	NM_021198	CTDSP1	protein_coding	2525	222	786	1515	noncanon	NC	0	0	0	0	0	0	0	0	0	0	0	0	0	0	0	0	0	0	0	0	0	0	0	5	0	1	4	0	0	0	0
19.0215	1.78351	0.875839	2.03635	0.0417154	0.105205	ENSG00000135913	ENST00000258399	NM_020935	USP37	protein_coding	8022	173	2940	4678	canon	U5	0	0	0	0	0	0	0	0	0	0	0	0	1	0	0	1	0	0	0	0	0	0	0	32	0	6	26	0	0	1	1
17.182	0.303437	0.620268	0.489203	0.624698	0.700053	ENSG00000144580	ENST00000273064	NM_005444	CNOT9	protein_coding	3820	115	900	2803	noncanon	NC	0	0	0	0	0	0	0	0	0	0	0	0	0	0	0	0	0	0	0	0	0	0	0	7	0	2	5	0	0	0	0
16.4047	1.41715	0.8765	1.61683	0.105914	0.188334	ENSG00000115568	ENST00000411696	NM_001379659	ZNF142	protein_coding	11290	254	5664	5009	canon	U5	0	0	0	0	0	0	0	0	0	0	0	0	2	0	0	2	0	0	0	0	0	0	0	12	0	5	7	0	0	2	2
6.69551	1.80878	1.37751	1.31308	0.189155	0.277271	ENSG00000074582	ENST00000359273	NM_001079866	BCS1L	protein_coding	1427	60	1260	56	noncanon	NC	0	0	0	0	0	0	0	0	0	0	0	0	0	0	0	0	0	0	0	0	0	0	0	2	0	2	0	0	0	0	0
2.37945	1.94729	1.6746	1.16284	0.244896	0.331026	ENSG00000163481	ENST00000295704	NM_022453	RNF25	protein_coding	1477	31	1380	64	absent	NA	0	0	0	0	0	0	0	0	0	0	0	0	0	0	0	0	0	0	0	0	0	0	0	0	0	0	0	0	0	0	0
16.9919	4.75552	1.45045	3.27865	0.00104306	0.011262	ENSG00000163482	ENST00000295709	NM_015690	STK36	protein_coding	4873	129	3948	705	noncanon	NC	0	0	0	0	0	0	0	0	0	0	0	0	0	0	0	0	0	0	0	0	0	0	0	6	1	2	3	0	0	0	0
18.559	4.8973	1.4529	3.37072	0.000749725	0.00900785	ENSG00000135912	ENST00000392102	NM_014640	TTLL4	protein_coding	5007	202	3600	1026	canon	U5	0	0	0	0	0	0	0	0	0	0	0	0	1	0	0	1	0	0	0	0	0	0	0	8	2	3	3	0	0	1	1
2.65531	-5.23197	1.76754	-2.96003	0.00307606	0.0220682	ENSG00000187736	ENST00000356853	NM_024782	NHEJ1	protein_coding	8020	95	900	7023	canon	U5	0	0	0	0	0	0	0	0	0	0	0	0	1	0	0	1	0	0	0	0	0	0	0	14	0	1	13	0	0	1	1
4.89168	1.26481	1.38721	0.911767	0.361892	0.452705	ENSG00000144567	ENST00000430297	NM_024293	RETREG2	protein_coding	4556	77	1632	2845	noncanon	NC	0	0	0	0	0	0	0	0	0	0	0	0	0	0	0	0	0	0	0	0	0	0	0	4	0	0	4	0	0	0	0
8.22629	-0.460598	0.880714	-0.522983	0.600986	0.679611	ENSG00000158552	ENST00000289528	NM_138802	ZFAND2B	protein_coding	1322	205	774	341	absent	NA	0	0	0	0	0	0	0	0	0	0	0	0	0	0	0	0	0	0	0	0	0	0	0	0	0	0	0	0	0	0	0
6.23999	3.32296	1.47832	2.2478	0.0245892	0.0748333	ENSG00000198925	ENST00000361242	NM_001077198	ATG9A	protein_coding	3770	101	2520	1066	absent	NA	0	0	0	0	0	0	0	0	0	0	0	0	0	0	0	0	0	0	0	0	0	0	0	0	0	0	0	0	0	0	0
12.5044	4.29954	1.47071	2.92344	0.0034619	0.0237191	ENSG00000163516	ENST00000323348	NM_018089	ANKZF1	protein_coding	2540	94	2181	233	noncanon	NC	0	0	0	0	0	0	0	0	0	0	0	0	0	0	0	0	0	0	0	0	0	0	0	4	0	4	0	0	0	0	0
4.62656	2.87596	1.49923	1.91829	0.0550746	0.124192	ENSG00000115661	ENST00000396738	NM_001330213	STK16	protein_coding	3118	317	918	1777	noncanon	NC	0	0	0	0	0	0	0	0	0	0	0	0	0	0	0	0	0	0	0	0	0	0	0	2	0	1	1	0	0	0	0
4.79776	2.91296	1.5058	1.93449	0.0530526	0.121395	ENSG00000135924	ENST00000336576	NM_006736	DNAJB2	protein_coding	3072	152	975	1907	noncanon	NC	0	0	0	0	0	0	0	0	0	0	0	0	0	0	0	0	0	0	0	0	0	0	0	2	0	1	1	0	0	0	0
4.68962	2.89535	1.48038	1.95581	0.0504876	0.117742	ENSG00000123992	ENST00000273075	NM_012100	DNPEP	protein_coding	3825	117	1458	2248	noncanon	NC	0	0	0	0	0	0	0	0	0	0	0	0	0	0	0	0	0	0	0	0	0	0	0	4	0	1	3	0	0	0	0
8.80483	3.79407	1.47188	2.5777	0.00994609	0.0432973	ENSG00000072195	ENST00000312358	NM_005876	SPEG	protein_coding	10782	134	9804	842	noncanon	NC	0	0	0	0	0	0	0	0	0	0	0	0	0	0	0	0	0	0	0	0	0	0	0	2	0	2	0	0	0	0	0
9.31498	-1.19521	0.655338	-1.82381	0.0681809	0.14095	ENSG00000144591	ENST00000313597	NM_013335	GMPPA	protein_coding	1522	47	1263	190	noncanon	NC	0	0	0	0	0	0	0	0	0	0	0	0	0	0	0	0	0	0	0	0	0	0	0	1	0	1	0	0	0	0	0
2.29778	1.89419	1.67446	1.13122	0.257961	0.343969	ENSG00000123989	ENST00000243776	NM_024536	CHPF	protein_coding	3028	270	2328	428	absent	NA	0	0	0	0	0	0	0	0	0	0	0	0	0	0	0	0	0	0	0	0	0	0	0	0	0	0	0	0	0	0	0
35.8528	5.83111	1.44876	4.02491	5.6998e-05	0.00121895	ENSG00000124006	ENST00000404537	NM_015311	OBSL1	protein_coding	6105	306	5691	106	noncanon	NC	0	0	0	0	0	0	0	0	0	0	0	0	0	0	0	0	0	0	0	0	0	0	0	5	0	5	0	0	0	0	0
12.5524	-1.1237	0.592705	-1.89589	0.0579744	0.128114	ENSG00000144589	ENST00000456909	NM_052902	STK11IP	protein_coding	3618	66	3267	257	canon	U1	1	0	1	0	0	0	0	0	0	0	0	0	0	0	0	0	0	0	0	0	0	0	0	1	0	0	1	0	0	1	0
2.32304	1.88731	1.59657	1.1821	0.237164	0.323565	ENSG00000114923	ENST00000358055	NM_005070	SLC4A3	protein_coding	4151	115	3699	242	noncanon	NC	0	0	0	0	0	0	0	0	0	0	0	0	0	0	0	0	0	0	0	0	0	0	0	1	0	1	0	0	0	0	0
3.06406	-7.07093	3.56208	-1.98506	0.0471379	0.113079	ENSG00000286170	ENST00000650956	NA	NA	lncRNA	1509	0	0	0	canon	U1	1	0	0	0	0	1	0	0	0	0	0	0	0	0	0	0	0	0	0	0	0	0	0	5	0	0	0	0	5	1	0
13.3431	4.40123	1.453	3.02906	0.00245313	0.0190442	ENSG00000116106	ENST00000281821	NM_004438	EPHA4	protein_coding	6362	55	2961	2525	canon	U5	0	0	0	0	0	0	0	0	0	0	0	0	1	0	0	1	0	0	0	0	0	0	0	23	0	3	20	0	0	1	1
10.0731	4.02481	1.46001	2.75669	0.00583895	0.0316924	ENSG00000135903	ENST00000392070	NM_181458	PAX3	protein_coding	3359	382	1455	1520	canon	U2	0	0	0	0	0	0	1	0	0	1	0	0	0	0	0	0	0	0	0	0	0	0	0	6	0	0	6	0	0	1	1
8.28091	-0.93059	0.78461	-1.18605	0.235601	0.322053	ENSG00000163082	ENST00000321276	NM_152386	SGPP2	protein_coding	4983	59	1200	3722	canon	U2	1	0	1	0	0	0	1	0	0	1	0	0	1	0	0	1	0	0	0	0	0	0	0	10	0	0	10	0	0	3	2
18.525	1.21463	0.749463	1.62067	0.105089	0.187551	ENSG00000116120	ENST00000281828	NM_005687	FARSB	protein_coding	6761	18	1770	4971	canon	U2	1	0	0	1	0	0	4	0	0	4	0	0	0	0	0	0	0	0	0	0	0	0	0	20	0	2	18	0	0	5	5
24.459	2.16682	0.8475	2.55673	0.0105663	0.0447484	ENSG00000123983	ENST00000357430	NM_004457	ACSL3	protein_coding	5577	222	2163	2984	canon	U1	1	0	1	0	0	0	0	0	0	0	0	0	0	0	0	0	0	0	0	0	0	0	0	27	0	7	20	0	0	1	0
5.20792	3.05206	1.48127	2.06043	0.0393574	0.101108	ENSG00000135919	ENST00000409304	NM_001136528	SERPINE2	protein_coding	2226	187	1194	821	canon	U2	0	0	0	0	0	0	3	0	0	3	0	0	0	0	0	0	0	0	0	0	0	0	0	5	0	0	5	0	0	3	3
20.8914	5.05322	1.45665	3.46906	0.000522288	0.00694705	ENSG00000036257	ENST00000264414	NM_003590	CUL3	protein_coding	6756	353	2307	4094	noncanon	NC	0	0	0	0	0	0	0	0	0	0	0	0	0	0	0	0	0	0	0	0	0	0	0	30	1	5	24	0	0	0	0
3.40092	-2.38937	1.21483	-1.96682	0.0492036	0.116064	ENSG00000228446	ENST00000440417	NA	ANKRD49P1	processed_pseudogene	714	0	0	0	noncanon	NC	0	0	0	0	0	0	0	0	0	0	0	0	0	0	0	0	0	0	0	0	0	0	0	2	0	0	0	0	2	0	0
4.79413	2.92744	1.48738	1.96818	0.0490473	0.115865	ENSG00000169047	ENST00000305123	NM_005544	IRS1	protein_coding	9771	1081	3729	4938	canon	U1	1	0	0	1	0	0	0	0	0	0	0	0	1	0	0	1	0	0	0	0	0	0	0	30	1	1	28	0	0	2	2
5.18324	1.11767	1.42418	0.784783	0.432581	0.522127	ENSG00000144468	ENST00000392062	NM_001167608	RHBDD1	protein_coding	5061	218	948	3687	noncanon	NC	0	0	0	0	0	0	0	0	0	0	0	0	0	0	0	0	0	0	0	0	0	0	0	13	0	1	12	0	0	0	0
10.3753	4.03892	1.45564	2.77467	0.00552576	0.0306848	ENSG00000081052	ENST00000396625	NM_000092	COL4A4	protein_coding	9984	198	5073	4610	canon	U2	0	0	0	0	0	0	1	0	0	1	0	0	0	0	0	0	0	0	0	0	0	0	0	19	0	3	16	0	0	1	1
6.86399	3.46295	1.46667	2.3611	0.0182207	0.0621053	ENSG00000169031	ENST00000396578	NM_000091	COL4A3	protein_coding	8038	102	5013	2921	noncanon	NC	0	0	0	0	0	0	0	0	0	0	0	0	0	0	0	0	0	0	0	0	0	0	0	13	0	0	13	0	0	0	0
14.9502	4.58468	1.45245	3.15651	0.00159672	0.0147678	ENSG00000168958	ENST00000304593	NM_001277062	MFF	protein_coding	1921	176	876	715	canon	U2	0	0	0	0	0	0	1	0	0	1	0	0	1	0	0	1	0	0	0	0	0	0	0	7	0	2	5	0	0	2	2
27.1626	1.51639	0.674173	2.24926	0.024496	0.0747105	ENSG00000173744	ENST00000310078	NM_004504	AGFG1	protein_coding	8677	265	1689	6721	canon	U2	0	0	0	0	0	0	2	0	0	2	0	0	0	0	0	0	0	0	0	0	0	0	0	34	0	2	32	0	0	2	2
64.3012	2.37671	0.578414	4.109	3.97371e-05	0.000920631	ENSG00000153827	ENST00000675903	NM_001348323	TRIP12	protein_coding	10100	129	6204	3716	canon	U2	3	0	2	1	0	0	2	0	1	1	0	0	1	0	0	1	0	0	0	0	0	0	0	15	0	6	9	0	0	6	3
5.63806	-0.596246	0.926881	-0.643282	0.520041	0.60583	ENSG00000163053	ENST00000295190	NM_152527	SLC16A14	protein_coding	4315	369	1533	2397	noncanon	NC	0	0	0	0	0	0	0	0	0	0	0	0	0	0	0	0	0	0	0	0	0	0	0	20	0	1	19	0	0	0	0
5.27371	3.05178	1.48992	2.04829	0.0405319	0.103094	ENSG00000135899	ENST00000258381	NM_080424	SP110	protein_coding	6192	110	2142	3937	canon	U2	0	0	0	0	0	0	1	0	0	1	0	0	2	0	0	2	0	0	0	0	0	0	0	12	0	1	11	0	0	3	3
12.1433	4.29508	1.46333	2.93514	0.00333395	0.0233058	ENSG00000067066	ENST00000340126	NM_001080391	SP100	protein_coding	5414	95	2658	2659	canon	U2	0	0	0	0	0	0	1	0	1	0	0	0	0	0	0	0	0	0	0	0	0	0	0	9	0	5	4	0	0	1	0
6.38381	3.36744	1.47064	2.28978	0.0220342	0.069742	ENSG00000135932	ENST00000258418	NM_016289	CAB39	protein_coding	3829	388	1026	2370	noncanon	NC	0	0	0	0	0	0	0	0	0	0	0	0	0	0	0	0	0	0	0	0	0	0	0	12	0	1	11	0	0	0	0
8.8134	-8.63011	1.32091	-6.53346	6.42655e-11	3.88549e-09	ENSG00000201044	ENST00000364174	NA	RNU6-268P	snRNA	107	0	0	0	absent	NA	0	0	0	0	0	0	0	0	0	0	0	0	0	0	0	0	0	0	0	0	0	0	0	0	0	0	0	0	0	0	0
6.9148	3.44362	1.4741	2.33609	0.0194866	0.0646467	ENSG00000135916	ENST00000326427	NM_030926	ITM2C	protein_coding	2037	83	804	1148	absent	NA	0	0	0	0	0	0	0	0	0	0	0	0	0	0	0	0	0	0	0	0	0	0	0	0	0	0	0	0	0	0	0
23.7502	1.66949	0.778535	2.1444	0.0320007	0.0891134	ENSG00000173692	ENST00000308696	NM_002807	PSMD1	protein_coding	3323	158	2862	292	noncanon	NC	0	0	0	0	0	0	0	0	0	0	0	0	0	0	0	0	0	0	0	0	0	0	0	5	0	4	1	0	0	0	0
11.5586	2.70441	1.35782	1.99173	0.0464002	0.112382	ENSG00000135931	ENST00000611582	NM_001352754	ARMC9	protein_coding	7879	67	2457	5312	noncanon	NC	0	0	0	0	0	0	0	0	0	0	0	0	0	0	0	0	0	0	0	0	0	0	0	13	0	4	9	0	0	0	0
142.477	2.3782	0.626197	3.79784	0.000145963	0.00265854	ENSG00000115053	ENST00000322723	NM_005381	NCL	protein_coding	3924	130	2133	1659	noncanon	NC	0	0	0	0	0	0	0	0	0	0	0	0	0	0	0	0	0	0	0	0	0	0	0	3	0	1	2	0	0	0	0
12.1861	0.463072	0.769977	0.60141	0.547567	0.631713	ENSG00000206885	ENST00000384158	NR_002921	SNORA75	snoRNA	137	0	0	0	absent	NA	0	0	0	0	0	0	0	0	0	0	0	0	0	0	0	0	0	0	0	0	0	0	0	0	0	0	0	0	0	0	0
32.6157	-0.963948	0.391936	-2.45945	0.0139149	0.0528969	ENSG00000207280	ENST00000384550	NR_002908	SNORD20	snoRNA	80	0	0	0	absent	NA	0	0	0	0	0	0	0	0	0	0	0	0	0	0	0	0	0	0	0	0	0	0	0	0	0	0	0	0	0	0	0
10.1487	0.108592	0.911625	0.119119	0.905181	0.92977	ENSG00000202400	ENST00000365530	NR_004398	SNORD82	snoRNA	70	0	0	0	absent	NA	0	0	0	0	0	0	0	0	0	0	0	0	0	0	0	0	0	0	0	0	0	0	0	0	0	0	0	0	0	0	0
24.0427	-2.78136	0.491355	-5.66059	1.50851e-08	6.90495e-07	ENSG00000223198	ENST00000411266	NA	RNU2-22P	snRNA	212	0	0	0	noncanon	NC	0	0	0	0	0	0	0	0	0	0	0	0	0	0	0	0	0	0	0	0	0	0	0	1	0	0	0	0	1	0	0
44.0523	6.1378	1.45006	4.2328	2.30798e-05	0.000591702	ENSG00000187514	ENST00000409115	NM_002823	PTMA	protein_coding	1215	181	333	699	canon	U2	0	0	0	0	0	0	1	0	0	1	0	0	0	0	0	0	0	0	0	0	0	0	0	3	0	0	3	0	0	1	1
2.90289	2.21548	1.53478	1.44352	0.148874	0.235541	ENSG00000156973	ENST00000287600	NM_002601	PDE6D	protein_coding	1140	167	453	518	noncanon	NC	0	0	0	0	0	0	0	0	0	0	0	0	0	0	0	0	0	0	0	0	0	0	0	2	0	1	1	0	0	0	0
21.7285	-1.37736	0.460974	-2.98793	0.00280876	0.0207691	ENSG00000144524	ENST00000350033	NM_022730	COPS7B	protein_coding	2513	93	795	1607	noncanon	NC	0	0	0	0	0	0	0	0	0	0	0	0	0	0	0	0	0	0	0	0	0	0	0	6	0	0	6	0	0	0	0
8.87683	3.83065	1.46069	2.62249	0.00872902	0.0399232	ENSG00000144535	ENST00000325385	NM_152383	DIS3L2	protein_coding	3366	92	2658	561	noncanon	NC	0	0	0	0	0	0	0	0	0	0	0	0	0	0	0	0	0	0	0	0	0	0	0	3	0	2	1	0	0	0	0
4.76721	-2.21522	0.972371	-2.27817	0.0227167	0.0709623	ENSG00000196811	ENST00000651502	NM_005199	CHRNG	protein_coding	4009	55	1554	2398	noncanon	NC	0	0	0	0	0	0	0	0	0	0	0	0	0	0	0	0	0	0	0	0	0	0	0	3	0	1	2	0	0	0	0
2.71852	2.1102	1.54054	1.36978	0.170757	0.258064	ENSG00000221944	ENST00000408957	NM_145702	TIGD1	protein_coding	6675	674	1776	4223	canon	U5	0	0	0	0	0	0	0	0	0	0	0	0	2	0	0	2	0	0	0	0	0	0	0	9	3	2	4	0	0	2	2
7.42403	1.96194	1.36468	1.43765	0.150534	0.237137	ENSG00000135930	ENST00000258416	NM_004846	EIF4E2	protein_coding	967	35	738	192	noncanon	NC	0	0	0	0	0	0	0	0	0	0	0	0	0	0	0	0	0	0	0	0	0	0	0	2	0	1	1	0	0	0	0
2.40561	1.94583	1.58344	1.22886	0.219123	0.307275	ENSG00000115468	ENST00000264059	NM_025202	EFHD1	protein_coding	1878	100	720	1056	noncanon	NC	0	0	0	0	0	0	0	0	0	0	0	0	0	0	0	0	0	0	0	0	0	0	0	4	0	0	4	0	0	0	0
39.2919	2.48067	0.753442	3.29246	0.000993163	0.0109404	ENSG00000204120	ENST00000373563	NM_001103146	GIGYF2	protein_coding	7816	65	3900	3744	canon	U2	0	0	0	0	0	0	2	0	0	2	0	0	0	0	0	0	0	0	0	0	0	0	0	13	0	1	12	0	0	2	2
8.23193	3.69123	1.5	2.46083	0.0138617	0.052839	ENSG00000168918	ENST00000445964	NM_001017915	INPP5D	protein_coding	4902	136	3570	1194	canon	U1	1	0	1	0	0	0	0	0	0	0	0	0	0	0	0	0	0	0	0	0	0	0	0	2	0	2	0	0	0	1	0
11.7287	4.20881	1.45761	2.88748	0.00388341	0.0252332	ENSG00000085978	ENST00000392017	NM_030803	ATG16L1	protein_coding	3298	154	1824	1318	noncanon	NC	0	0	0	0	0	0	0	0	0	0	0	0	0	0	0	0	0	0	0	0	0	0	0	15	0	5	10	0	0	0	0
91.5848	-0.959451	0.870692	-1.10194	0.270488	0.357369	ENSG00000252010	ENST00000516201	NR_003008	SCARNA5	scaRNA	276	0	0	0	noncanon	NC	0	0	0	0	0	0	0	0	0	0	0	0	0	0	0	0	0	0	0	0	0	0	0	1	0	0	0	0	1	0	0
13.9372	1.23632	0.859028	1.43921	0.15009	0.236769	ENSG00000251791	ENST00000515982	NR_003006	SCARNA6	scaRNA	265	0	0	0	noncanon	NC	0	0	0	0	0	0	0	0	0	0	0	0	0	0	0	0	0	0	0	0	0	0	0	2	0	0	0	0	2	0	0
15.7783	4.66036	1.45576	3.20132	0.00136798	0.0133792	ENSG00000077044	ENST00000264057	NM_152879	DGKD	protein_coding	6308	24	3645	2637	noncanon	NC	0	0	0	0	0	0	0	0	0	0	0	0	0	0	0	0	0	0	0	0	0	0	0	4	0	1	3	0	0	0	0
17.3376	4.80216	1.473	3.26013	0.00111362	0.0116904	ENSG00000085982	ENST00000678225	NM_001365479	USP40	protein_coding	5695	98	3711	1865	noncanon	NC	0	0	0	0	0	0	0	0	0	0	0	0	0	0	0	0	0	0	0	0	0	0	0	7	0	6	1	0	0	0	0
15.9985	4.66251	1.45191	3.21128	0.00132143	0.0130824	ENSG00000123485	ENST00000411486	NM_018410	HJURP	protein_coding	3157	34	2247	874	noncanon	NC	0	0	0	0	0	0	0	0	0	0	0	0	0	0	0	0	0	0	0	0	0	0	0	5	0	2	3	0	0	0	0
5.02809	2.97711	1.50711	1.97538	0.048225	0.114641	ENSG00000130147	ENST00000392011	NM_014521	SH3BP4	protein_coding	5150	153	2892	1897	canon	U2	0	0	0	0	0	0	1	0	1	0	0	0	1	0	0	1	0	0	0	0	0	0	0	5	0	0	5	0	0	2	1
21.3123	0.448808	0.570627	0.786517	0.431565	0.521011	ENSG00000157985	ENST00000304032	NM_001037131	AGAP1	protein_coding	10889	643	2574	7670	canon	U2	0	0	0	0	0	0	2	0	0	2	0	0	0	0	0	0	0	0	0	0	0	0	0	21	0	5	16	0	0	2	2
3.95672	-3.46395	1.1564	-2.99546	0.00274036	0.020491	ENSG00000235529	ENST00000690935	NA	AGAP1-IT1	lncRNA	696	0	0	0	noncanon	NC	0	0	0	0	0	0	0	0	0	0	0	0	0	0	0	0	0	0	0	0	0	0	0	2	0	0	0	0	2	0	0
11.6131	-0.551011	0.634691	-0.868157	0.385309	0.475475	ENSG00000198612	ENST00000354371	NM_006710	COPS8	protein_coding	3438	75	630	2731	noncanon	NC	0	0	0	0	0	0	0	0	0	0	0	0	0	0	0	0	0	0	0	0	0	0	0	16	0	1	15	0	0	0	0
[truncated: 9,403 more rows]

## Sheet: human_Y12_rip
h_equil
[truncated: 27,379 more rows]
[truncated: 5 more columns]

## Sheet: mouse_Y12_rip
m_equil
[truncated: 23,666 more rows]
[truncated: 5 more columns]

## Sheet: human_Y12_rip_atp
h_atp
[truncated: 14,808 more rows]
[truncated: 5 more columns]

## Sheet: mouse_Y12_rip_atp
m_atp
[truncated: 15,939 more rows]
[truncated: 5 more columns]

## Sheet: human_SmB_rip_stringent
h_SmB
[truncated: 24,087 more rows]
[truncated: 7 more columns]

## Sheet: human_Y12_rip_stringent
h_Y12
[truncated: 23,330 more rows]
[truncated: 7 more columns]

## Sheet: mouse_Y12_rip_atp_stringent
m_atp
[truncated: 24,087 more rows]
[truncated: 7 more columns]

[truncated: 5 more sheets: human_sm_mrnp_candidates, mouse_sm_mrnp_candidates, sma_shared_downregulated, nijssen_soma_vs_axon, sm_acop_enriched]
